# Supplementary material for: IKK2 controls the inflammatory potential of tissue-resident regulatory T cells in a murine gain of function model
Source: Nat Commun. 2024 Mar 25;15:2345. doi: 10.1038/s41467-024-45870-3 (PMC10963799; doi:10.1038/s41467-024-45870-3)
Supplement: Supplementary file 4 — Supplementary Data 1 [file 41467_2024_45870_MOESM4_ESM.xlsx]

## Sheet: Table_S1a_RNAseq_DEG_Hom_v_WT
	ID	logFC	AveExpr	t	P.Value	adj.P.Val	B
Tlr2	Tlr2	2.95856	2.54394	17.1431	8.43E-12	8.65E-08	17.3671
Gbp4	Gbp4	3.26929	3.47282	16.8968	1.05E-11	8.65E-08	17.1902
Samsn1	Samsn1	3.58258	0.899913	15.3614	4.51E-11	2.38E-07	15.5943
Tgtp2	Tgtp2	4.98534	3.15547	15.112	5.79E-11	2.38E-07	15.4624
Hdc	Hdc	4.93101	1.28653	14.6867	8.92E-11	2.74E-07	15.0178
BC100530	BC100530	7.65772	5.49908	14.4683	1.12E-10	2.74E-07	14.846
Defa-ps12	Defa-ps12	8.97877	-3.66286	14.4	1.20E-10	2.74E-07	11.3459
Gbp9	Gbp9	2.74588	2.34236	14.3013	1.33E-10	2.74E-07	14.6548
Ifitm1	Ifitm1	3.54692	1.57834	14.0134	1.81E-10	3.02E-07	14.3491
Tgtp1	Tgtp1	5.03333	3.09089	13.9986	1.84E-10	3.02E-07	14.3369
Stfa2l1	Stfa2l1	8.78511	-3.81528	13.8217	2.22E-10	3.08E-07	11.0148
Sprr2d	Sprr2d	5.97756	4.26235	13.7708	2.35E-10	3.08E-07	14.0716
Gbp3	Gbp3	3.66385	2.79502	13.7371	2.44E-10	3.08E-07	14.0758
Chi3l1	Chi3l1	4.61046	4.80972	13.617	2.78E-10	3.26E-07	13.8319
Srgn	Srgn	3.92446	3.84285	13.3038	3.93E-10	4.31E-07	13.5352
Tlr13	Tlr13	3.64834	0.480856	13.2286	4.28E-10	4.40E-07	13.3157
Cd14	Cd14	4.19294	2.67725	13.0227	5.40E-10	4.94E-07	13.272
Lcn2	Lcn2	3.61138	2.78975	13.0213	5.41E-10	4.94E-07	13.2656
Gp49a	Gp49a	3.64011	3.03016	12.8741	6.41E-10	5.27E-07	13.0151
Ccrl2	Ccrl2	3.75989	0.904049	12.8728	6.42E-10	5.27E-07	12.9627
S100a8	S100a8	9.09962	4.85008	12.8057	6.93E-10	5.30E-07	13.0316
Irg1	Irg1	8.10428	-1.19154	12.7862	7.09E-10	5.30E-07	12.2011
Defb6	Defb6	2.77878	8.19089	12.7072	7.77E-10	5.56E-07	12.7709
AW112010	AW112010	4.79942	2.63401	12.6217	8.59E-10	5.88E-07	12.8312
Gm11428	Gm11428	3.43976	6.57711	12.553	9.31E-10	6.12E-07	12.5883
Slc7a11	Slc7a11	4.15822	2.93435	12.5128	9.76E-10	6.17E-07	12.6887
Serpinb3a	Serpinb3a	5.11045	3.77704	12.4364	1.07E-09	6.50E-07	12.5347
Apol7c	Apol7c	2.34384	0.481913	12.2996	1.26E-09	7.14E-07	12.4497
Stfa1	Stfa1	7.57896	3.92198	12.2983	1.26E-09	7.14E-07	12.4477
Cxcl13	Cxcl13	5.67935	1.34606	12.1958	1.42E-09	7.80E-07	12.2843
Il1b	Il1b	7.43973	1.9457	12.1351	1.53E-09	8.12E-07	12.2511
Fpr1	Fpr1	8.62451	-2.90016	11.9815	1.85E-09	9.48E-07	9.69412
S100a9	S100a9	8.21729	5.2267	11.9336	1.96E-09	9.75E-07	11.91
Irgm2	Irgm2	2.73813	3.5939	11.7172	2.56E-09	1.24E-06	11.6818
Clec4d	Clec4d	5.46744	0.552457	11.3712	3.95E-09	1.83E-06	11.3237
Trem1	Trem1	9.03107	-2.75202	11.3443	4.09E-09	1.83E-06	9.34777
Krt6b	Krt6b	5.99642	7.91231	11.3356	4.14E-09	1.83E-06	11.0754
Lilrb4	Lilrb4	3.68864	3.07542	11.3189	4.22E-09	1.83E-06	11.1044
Stfa3	Stfa3	6.75821	5.25492	11.1945	4.96E-09	2.09E-06	11.0163
Cd300lf	Cd300lf	8.3349	-2.32421	11.1368	5.34E-09	2.16E-06	9.10009
Aoah	Aoah	3.30598	0.459144	11.131	5.38E-09	2.16E-06	10.958
Defb4	Defb4	6.67413	-0.263322	11.1015	5.59E-09	2.17E-06	10.8443
Nlrp3	Nlrp3	3.85404	-0.367586	11.0904	5.67E-09	2.17E-06	10.7135
LOC100038947	LOC100038947	5.64787	-0.928705	11.0734	5.80E-09	2.17E-06	10.5427
Galnt6	Galnt6	1.63079	4.7816	10.9401	6.90E-09	2.52E-06	10.5115
Cyp4f18	Cyp4f18	3.10966	0.0940449	10.9112	7.17E-09	2.53E-06	10.624
Gm17757	Gm17757	4.73923	-0.0932729	10.903	7.24E-09	2.53E-06	10.0651
Stx11	Stx11	1.85211	3.04752	10.8538	7.73E-09	2.60E-06	10.6225
Cd274	Cd274	1.83729	3.63354	10.8478	7.79E-09	2.60E-06	10.5169
Clec7a	Clec7a	4.33378	1.79756	10.8367	7.91E-09	2.60E-06	10.6293
Sirpb1b	Sirpb1b	5.7588	-1.24366	10.8047	8.25E-09	2.66E-06	9.95402
Ccr5	Ccr5	5.57264	0.26622	10.7122	9.33E-09	2.95E-06	10.1537
Trem3	Trem3	7.24242	-4.23771	10.6516	1.01E-08	3.14E-06	8.27643
Gm20186	Gm20186	1.38749	2.59868	10.6315	1.04E-08	3.16E-06	10.3705
Gbp5	Gbp5	5.52954	0.885253	10.5774	1.12E-08	3.34E-06	9.98229
Smpdl3b	Smpdl3b	2.19747	3.27868	10.4996	1.24E-08	3.64E-06	10.1119
Slc15a3	Slc15a3	1.797	2.79522	10.4501	1.33E-08	3.83E-06	10.0461
H2-Q4	H2-Q4	2.3875	5.68004	10.4301	1.36E-08	3.87E-06	9.80138
Plscr1	Plscr1	2.57363	1.51954	10.3918	1.44E-08	4.00E-06	10.053
Gbp1	Gbp1	8.00136	-3.19706	10.3516	1.52E-08	4.14E-06	8.21527
Cyp7b1	Cyp7b1	3.10152	1.70986	10.342	1.54E-08	4.14E-06	9.98174
2610528A11Rik	2610528A11Rik	5.21429	1.90517	10.3317	1.56E-08	4.14E-06	9.94982
Mpeg1	Mpeg1	3.62533	3.73397	10.3129	1.60E-08	4.18E-06	9.75325
Xlr4c	Xlr4c	2.2069	0.376624	10.2044	1.86E-08	4.78E-06	9.71614
Tnfaip3	Tnfaip3	1.92674	4.66102	10.1729	1.94E-08	4.91E-06	9.47603
Slfn2	Slfn2	3.22952	3.36584	10.1184	2.10E-08	5.22E-06	9.53403
Klra2	Klra2	5.99504	-2.25045	10.0601	2.27E-08	5.58E-06	8.117
Gbp6	Gbp6	3.91779	3.87543	10.0066	2.45E-08	5.92E-06	9.34827
Gvin1	Gvin1	4.02488	4.00058	9.98578	2.52E-08	6.01E-06	9.38878
Gm4070	Gm4070	3.98065	4.01838	9.9611	2.61E-08	6.13E-06	9.34968
Slpi	Slpi	4.14848	2.51264	9.90381	2.83E-08	6.56E-06	9.20359
Gsta4	Gsta4	2.17228	3.01325	9.8784	2.94E-08	6.70E-06	9.13706
Sprr2b	Sprr2b	7.28262	4.8819	9.86918	2.97E-08	6.70E-06	9.32351
Gm18853	Gm18853	4.5894	-0.192729	9.85222	3.05E-08	6.77E-06	8.86058
Osm	Osm	4.6432	-2.49902	9.82135	3.18E-08	6.98E-06	8.9333
Ly6c2	Ly6c2	3.38139	2.52515	9.80539	3.26E-08	7.04E-06	9.1973
Gm10872	Gm10872	7.43076	-2.39673	9.79136	3.32E-08	7.09E-06	7.78812
Vcam1	Vcam1	2.67924	1.90202	9.75136	3.52E-08	7.29E-06	9.15711
Ccr1	Ccr1	4.28809	0.317571	9.74607	3.54E-08	7.29E-06	9.16588
Ccl3	Ccl3	4.72972	-0.608419	9.74531	3.55E-08	7.29E-06	9.13571
Clec4a2	Clec4a2	2.45011	1.74612	9.72772	3.64E-08	7.38E-06	9.06141
C1s	C1s	2.30856	5.07871	9.7152	3.70E-08	7.43E-06	8.78123
Gbp7	Gbp7	3.30534	3.61692	9.70549	3.76E-08	7.44E-06	8.94642
Aif1	Aif1	3.31314	1.48682	9.68732	3.86E-08	7.45E-06	9.06185
Slfn4	Slfn4	4.90112	1.74828	9.68402	3.87E-08	7.45E-06	9.06322
Cybb	Cybb	3.78674	2.85613	9.6802	3.90E-08	7.45E-06	8.92758
Gpr132	Gpr132	2.4581	0.934768	9.65455	4.04E-08	7.64E-06	9.01156
Sprr1b	Sprr1b	3.54793	5.21559	9.64201	4.12E-08	7.66E-06	8.67076
Mefv	Mefv	4.36899	-0.339791	9.63712	4.15E-08	7.66E-06	8.80257
Gm3601	Gm3601	1.70637	5.11544	9.56183	4.62E-08	8.39E-06	8.55048
Treml4	Treml4	7.56316	-3.20945	9.55865	4.64E-08	8.39E-06	7.38639
Cd4	Cd4	2.8704	0.83672	9.547	4.72E-08	8.44E-06	8.88418
Il12b	Il12b	6.22019	-3.65402	9.53367	4.82E-08	8.51E-06	7.21991
Iigp1	Iigp1	5.24555	3.58969	9.50598	5.01E-08	8.77E-06	8.71599
Gzmb	Gzmb	4.6025	-1.50923	9.49421	5.10E-08	8.83E-06	8.35543
Irf1	Irf1	2.28749	4.45434	9.47648	5.23E-08	8.93E-06	8.48245
Trim30a	Trim30a	2.86537	2.44952	9.47211	5.27E-08	8.93E-06	8.7488
Rptn	Rptn	5.47918	6.06743	9.45663	5.39E-08	9.04E-06	8.44687
Ehf	Ehf	1.93345	6.06419	9.44965	5.44E-08	9.04E-06	8.34487
Clec4n	Clec4n	2.21648	2.10183	9.37952	6.03E-08	9.81E-06	8.49042
Plek	Plek	2.89077	3.17631	9.37559	6.07E-08	9.81E-06	8.36075
Pla2g4e	Pla2g4e	2.24838	4.91271	9.37341	6.09E-08	9.81E-06	8.28167
Ms4a6d	Ms4a6d	2.89631	1.93862	9.36301	6.18E-08	9.87E-06	8.49455
Irf8	Irf8	2.27171	2.105	9.34368	6.36E-08	1.01E-05	8.52571
Krt6a	Krt6a	3.97903	9.47118	9.32622	6.53E-08	1.02E-05	8.21107
Itgal	Itgal	2.23158	2.65954	9.30056	6.78E-08	1.05E-05	8.46531
Bcl2a1b	Bcl2a1b	3.63376	1.25693	9.20708	7.79E-08	1.18E-05	8.38456
Ankk1	Ankk1	5.94932	-0.426142	9.20621	7.80E-08	1.18E-05	8.172
Cxcr4	Cxcr4	2.50544	1.5068	9.20474	7.82E-08	1.18E-05	8.39155
Alox8	Alox8	6.68536	4.20455	9.19074	7.98E-08	1.19E-05	8.29538
Ccl22	Ccl22	2.49215	2.86834	9.15774	8.39E-08	1.24E-05	8.15547
Samhd1	Samhd1	1.90541	5.574	9.14106	8.60E-08	1.26E-05	7.88472
H2-Q7	H2-Q7	3.53861	4.91558	9.1201	8.87E-08	1.29E-05	7.99197
Cd47	Cd47	0.86007	5.61099	9.08288	9.38E-08	1.35E-05	7.78893
Ptgs2	Ptgs2	3.16597	2.27018	9.07642	9.47E-08	1.35E-05	8.08626
Nfkbie	Nfkbie	1.71468	2.48356	9.05983	9.71E-08	1.37E-05	8.11932
Krt16	Krt16	3.91825	8.7798	9.05855	9.73E-08	1.37E-05	7.80243
Sycp2	Sycp2	6.92936	-2.98813	9.03316	1.01E-07	1.40E-05	6.86098
Ccl8	Ccl8	2.9207	4.31668	9.03228	1.01E-07	1.40E-05	7.72416
Cfb	Cfb	2.57455	4.66503	9.01326	1.04E-07	1.43E-05	7.71928
Tnip3	Tnip3	3.76662	0.838631	9.00755	1.05E-07	1.43E-05	8.05048
Lair1	Lair1	3.07629	-0.00728857	8.97685	1.10E-07	1.48E-05	8.05767
Gm4951	Gm4951	4.63599	0.0805153	8.94813	1.15E-07	1.54E-05	7.87539
Clec12a	Clec12a	4.69455	0.670316	8.91513	1.21E-07	1.60E-05	7.96105
Cd300ld	Cd300ld	4.17163	0.498744	8.89252	1.25E-07	1.65E-05	7.91737
Ccl19	Ccl19	4.54177	-0.934931	8.87144	1.29E-07	1.67E-05	7.39832
Entpd1	Entpd1	1.80915	3.21503	8.86989	1.30E-07	1.67E-05	7.66736
Bst1	Bst1	2.81472	1.71823	8.86599	1.30E-07	1.67E-05	7.89305
Gm10552	Gm10552	3.60596	-1.21727	8.85851	1.32E-07	1.68E-05	7.25985
Cxcl3	Cxcl3	9.27201	-2.30004	8.85076	1.33E-07	1.69E-05	6.91528
Sprr2h	Sprr2h	3.55795	3.87536	8.84386	1.35E-07	1.69E-05	7.51562
Hk3	Hk3	3.66894	-0.0709162	8.83424	1.37E-07	1.70E-05	7.79457
2010005H15Rik	2010005H15Rik	6.91858	-3.10154	8.78368	1.48E-07	1.83E-05	6.48199
Retnlg	Retnlg	7.21344	-2.74911	8.77682	1.50E-07	1.83E-05	6.77397
Wfdc12	Wfdc12	4.27585	3.30396	8.75633	1.54E-07	1.87E-05	7.56942
Naaa	Naaa	1.07861	4.55193	8.75472	1.55E-07	1.87E-05	7.35262
Gpr65	Gpr65	4.05764	-0.323938	8.74682	1.57E-07	1.88E-05	7.61592
Gm8995	Gm8995	2.61298	1.91981	8.72721	1.61E-07	1.90E-05	7.65279
Plaur	Plaur	3.07534	0.989876	8.72526	1.62E-07	1.90E-05	7.67177
Ccdc88b	Ccdc88b	1.86663	1.92549	8.72408	1.62E-07	1.90E-05	7.63653
Rnf213	Rnf213	1.51556	4.61109	8.72245	1.63E-07	1.90E-05	7.30765
Syk	Syk	1.64341	3.67082	8.71754	1.64E-07	1.90E-05	7.4827
Ccl4	Ccl4	8.62641	-1.72537	8.66535	1.78E-07	2.04E-05	6.68466
Pira1	Pira1	2.86893	1.06348	8.66011	1.79E-07	2.04E-05	7.50936
Ifi204	Ifi204	3.03021	2.54455	8.65601	1.80E-07	2.04E-05	7.4244
Fcgr4	Fcgr4	8.20156	-1.1955	8.64057	1.85E-07	2.08E-05	6.64477
Cxcl2	Cxcl2	7.41198	-1.05453	8.59831	1.97E-07	2.21E-05	7.43864
Casp1	Casp1	1.29402	5.06112	8.57935	2.03E-07	2.26E-05	7.03114
AF251705	AF251705	3.45751	0.741423	8.52503	2.21E-07	2.44E-05	7.37744
Csf2rb	Csf2rb	2.21695	3.66174	8.50325	2.29E-07	2.51E-05	7.05167
Gm12407	Gm12407	3.79464	-1.53406	8.46648	2.43E-07	2.64E-05	6.90646
Gyk	Gyk	1.7158	5.02015	8.45947	2.45E-07	2.65E-05	6.79633
Hck	Hck	3.17448	1.20396	8.457	2.46E-07	2.65E-05	7.25563
Pion	Pion	1.82778	1.85033	8.44071	2.53E-07	2.70E-05	7.18466
Tlr6	Tlr6	3.32877	-0.958284	8.43434	2.55E-07	2.71E-05	7.09694
Epsti1	Epsti1	2.62933	1.49841	8.37749	2.79E-07	2.94E-05	7.11814
Defb3	Defb3	7.39524	-0.218653	8.36878	2.83E-07	2.97E-05	7.12079
Ms4a7	Ms4a7	2.63049	1.30971	8.32659	3.03E-07	3.15E-05	6.92149
2010012P19Rik	2010012P19Rik	1.59538	1.25358	8.30141	3.15E-07	3.26E-05	7.01178
Clec4a1	Clec4a1	1.98482	2.51631	8.29219	3.20E-07	3.28E-05	6.81621
Clec4e	Clec4e	7.78413	-0.479479	8.28953	3.21E-07	3.28E-05	6.91886
Tnfrsf1b	Tnfrsf1b	2.6748	2.96578	8.28299	3.25E-07	3.30E-05	6.78688
Pld4	Pld4	2.73787	2.23117	8.25976	3.37E-07	3.40E-05	6.85011
Pira2	Pira2	2.99454	1.59656	8.25453	3.40E-07	3.41E-05	6.78987
Ifi47	Ifi47	4.42832	2.35932	8.22119	3.59E-07	3.57E-05	6.84025
Stfa2	Stfa2	7.135	0.438354	8.2093	3.66E-07	3.62E-05	6.88859
Sp110	Sp110	3.00672	0.786175	8.19055	3.77E-07	3.70E-05	6.85721
B2m	B2m	1.85114	9.75775	8.18522	3.80E-07	3.70E-05	6.39619
Sprr2a2	Sprr2a2	5.44818	8.00001	8.18489	3.80E-07	3.70E-05	6.39316
Gm19693	Gm19693	0.939454	7.21303	8.16073	3.95E-07	3.82E-05	6.29092
Gm8203	Gm8203	1.02391	6.47611	8.13789	4.10E-07	3.94E-05	6.24398
LOC100862393	LOC100862393	5.4725	7.74205	8.13116	4.15E-07	3.96E-05	6.30625
LOC100861917	LOC100861917	4.52423	-2.39743	8.12174	4.21E-07	4.00E-05	5.94644
Ms4a6b	Ms4a6b	2.40716	1.53216	8.10974	4.29E-07	4.06E-05	6.5634
Sema4d	Sema4d	1.46657	4.34619	8.10634	4.32E-07	4.06E-05	6.40774
Il18rap	Il18rap	4.08037	-1.99452	8.09448	4.40E-07	4.11E-05	6.52633
Sprr2a1	Sprr2a1	5.28368	7.85217	8.0893	4.44E-07	4.12E-05	6.22978
H2-D1	H2-D1	1.31938	9.30997	8.07639	4.53E-07	4.19E-05	6.18816
Col4a6	Col4a6	-1.81313	4.59235	-8.0697	4.58E-07	4.21E-05	6.40144
Dsc2	Dsc2	1.85323	4.18005	8.02672	4.92E-07	4.49E-05	6.35085
LOC100862387	LOC100862387	5.30251	7.77859	8.02253	4.95E-07	4.49E-05	6.11811
H2-Q6	H2-Q6	3.34984	3.63626	8.01626	5.00E-07	4.52E-05	6.36981
Fgr	Fgr	3.16144	1.35216	8.00478	5.09E-07	4.53E-05	6.52076
Gbp10	Gbp10	3.8129	2.47666	8.00473	5.10E-07	4.53E-05	6.40799
Expi	Expi	3.08926	4.47464	8.00401	5.10E-07	4.53E-05	6.42676
Zbp1	Zbp1	4.74954	0.783942	7.98487	5.26E-07	4.63E-05	6.52957
Bcl3	Bcl3	2.95142	2.85716	7.98262	5.28E-07	4.63E-05	6.42754
Il10ra	Il10ra	1.75524	2.27509	7.97939	5.31E-07	4.63E-05	6.33101
Gm5150	Gm5150	5.90223	-3.29728	7.97836	5.32E-07	4.63E-05	5.61597
Slc43a2	Slc43a2	1.36763	4.51331	7.96141	5.47E-07	4.73E-05	6.10564
Gbp2	Gbp2	4.56648	4.40594	7.94072	5.66E-07	4.87E-05	6.09852
Igtp	Igtp	3.30244	3.52024	7.93214	5.74E-07	4.91E-05	6.1559
Mrgpra2b	Mrgpra2b	6.12693	-4.33442	7.91869	5.87E-07	5.00E-05	5.52866
Psmb8	Psmb8	2.45212	4.93012	7.88096	6.24E-07	5.29E-05	5.88812
Sirpb1a	Sirpb1a	4.81356	-1.63208	7.8726	6.33E-07	5.34E-05	6.10029
Glipr2	Glipr2	2.57803	1.78381	7.86688	6.39E-07	5.36E-05	6.30985
Gm5483	Gm5483	7.79433	-3.15202	7.84395	6.64E-07	5.54E-05	5.61445
Snx20	Snx20	2.05345	1.11581	7.8222	6.88E-07	5.71E-05	6.25176
Mnda	Mnda	2.60168	3.56721	7.81432	6.97E-07	5.76E-05	5.90696
5830416P10Rik	5830416P10Rik	3.90542	-0.793213	7.81017	7.02E-07	5.76E-05	5.95359
Fpr2	Fpr2	9.43427	-1.22355	7.80785	7.05E-07	5.76E-05	5.62665
Sprr2i	Sprr2i	6.51702	1.37148	7.79791	7.17E-07	5.83E-05	6.13845
Serpinb9	Serpinb9	1.8215	2.54232	7.7915	7.24E-07	5.85E-05	6.04116
Slamf7	Slamf7	1.93676	0.802479	7.7898	7.26E-07	5.85E-05	6.19978
Fcgr3	Fcgr3	1.62071	3.98382	7.78668	7.30E-07	5.85E-05	5.72293
Sprr2a3	Sprr2a3	6.24552	5.73167	7.77966	7.39E-07	5.89E-05	5.91574
Apobec1	Apobec1	1.6365	2.69991	7.77331	7.47E-07	5.89E-05	6.01612
Ms4a6c	Ms4a6c	3.00108	2.19973	7.77239	7.48E-07	5.89E-05	6.00432
Nos2	Nos2	6.4764	-1.14779	7.77132	7.49E-07	5.89E-05	5.40648
Lilrb3	Lilrb3	2.45533	2.91461	7.70502	8.37E-07	6.55E-05	5.70093
Stat1	Stat1	2.09025	5.74797	7.69927	8.45E-07	6.57E-05	5.52067
Ifi205	Ifi205	3.18161	3.56146	7.697	8.48E-07	6.57E-05	5.75912
Cd53	Cd53	2.16769	3.60037	7.69227	8.55E-07	6.60E-05	5.56715
Gzmk	Gzmk	5.4518	-3.69869	7.68635	8.63E-07	6.63E-05	5.11929
Tlr1	Tlr1	3.59545	-0.498169	7.68031	8.72E-07	6.67E-05	6.03297
Fscn1	Fscn1	2.04161	3.75653	7.6705	8.87E-07	6.75E-05	5.67685
Tnf	Tnf	2.1662	0.904221	7.66742	8.91E-07	6.75E-05	5.98718
Fetub	Fetub	5.29783	2.63116	7.65615	9.08E-07	6.85E-05	5.91305
H2afz	H2afz	0.871189	7.76814	7.63778	9.37E-07	7.03E-05	5.40743
Ccl5	Ccl5	5.87918	0.580771	7.62702	9.54E-07	7.11E-05	5.95814
Cyba	Cyba	2.24664	3.34636	7.62572	9.56E-07	7.11E-05	5.63733
Itga4	Itga4	1.83682	2.56638	7.6146	9.74E-07	7.21E-05	5.74418
Il2rg	Il2rg	1.8987	3.09719	7.61089	9.80E-07	7.21E-05	5.70774
Slc11a1	Slc11a1	4.12146	0.7982	7.60968	9.82E-07	7.21E-05	5.92948
Il1f6	Il1f6	2.71307	4.11027	7.57573	1.04E-06	7.60E-05	5.30799
Tmem140	Tmem140	1.27652	3.88116	7.56981	1.05E-06	7.64E-05	5.53835
Pik3ap1	Pik3ap1	2.3199	0.64461	7.5656	1.06E-06	7.66E-05	5.85056
Traf1	Traf1	2.21536	1.40452	7.54991	1.09E-06	7.83E-05	5.79569
Casp4	Casp4	2.5142	3.52984	7.53801	1.11E-06	7.96E-05	5.54509
LOC100861753	LOC100861753	2.44171	1.99014	7.52817	1.13E-06	8.06E-05	5.72699
Gbp8	Gbp8	3.26522	0.275142	7.51584	1.15E-06	8.19E-05	5.77337
LOC100862340	LOC100862340	3.7991	0.586521	7.50888	1.16E-06	8.25E-05	5.75619
Defb14	Defb14	1.68403	3.19046	7.50565	1.17E-06	8.26E-05	5.25543
Frem2	Frem2	-1.22238	4.45371	-7.50204	1.18E-06	8.28E-05	5.34509
Slc13a3	Slc13a3	4.86553	-1.55731	7.48845	1.21E-06	8.43E-05	5.64482
Irak3	Irak3	1.00021	4.17023	7.48647	1.21E-06	8.43E-05	5.26812
C3	C3	2.36631	5.54252	7.48173	1.22E-06	8.45E-05	5.12784
1700071M16Rik	1700071M16Rik	1.98927	0.835557	7.47971	1.22E-06	8.45E-05	5.70012
3110062M04Rik	3110062M04Rik	1.14629	4.08655	7.46921	1.25E-06	8.55E-05	5.33159
Gm12185	Gm12185	6.58579	-1.47549	7.46801	1.25E-06	8.55E-05	4.88456
Fabp5	Fabp5	1.38222	9.68821	7.45936	1.27E-06	8.64E-05	5.13903
Clec1b	Clec1b	4.10835	-2.92476	7.45381	1.28E-06	8.69E-05	5.12521
Fcgr2b	Fcgr2b	1.73261	3.68613	7.43725	1.32E-06	8.90E-05	5.12128
Tnfaip2	Tnfaip2	2.49458	4.37619	7.38204	1.45E-06	9.74E-05	5.08689
Prss27	Prss27	3.14326	3.25793	7.37985	1.45E-06	9.74E-05	5.17793
Birc3	Birc3	1.00206	5.23041	7.36023	1.50E-06	0.000100173	4.92122
Gmfg	Gmfg	2.14977	2.04492	7.35895	1.51E-06	0.000100173	5.25463
Sdc3	Sdc3	1.66413	4.43295	7.34799	1.53E-06	0.000101327	5.03265
F10	F10	4.96286	-1.42056	7.34755	1.54E-06	0.000101327	5.387
Tnfsf13	Tnfsf13	1.2589	2.47045	7.34368	1.55E-06	0.000101327	5.26388
Ms4a4b	Ms4a4b	4.7692	-0.893733	7.34177	1.55E-06	0.000101327	5.29502
Pla2g7	Pla2g7	1.9874	4.1941	7.34066	1.55E-06	0.000101327	4.9584
LOC100862177	LOC100862177	1.91142	4.65548	7.33018	1.58E-06	0.00010262	4.86414
Arl5a	Arl5a	0.722502	6.85223	7.32871	1.59E-06	0.00010262	4.84441
Gm8221	Gm8221	2.74467	-0.968955	7.32127	1.61E-06	0.000103538	5.45034
LOC100862184	LOC100862184	1.34102	8.07038	7.2948	1.68E-06	0.000107957	4.80099
H2-M3	H2-M3	1.7515	2.57701	7.27838	1.73E-06	0.000110635	5.19168
C2	C2	1.39977	3.36008	7.27357	1.74E-06	0.000111126	5.03231
Ccl7	Ccl7	2.57815	1.65742	7.24613	1.83E-06	0.000116089	5.13017
AB124611	AB124611	2.79673	0.354446	7.2334	1.87E-06	0.000118229	5.3051
Cd52	Cd52	2.07897	3.7232	7.23094	1.88E-06	0.000118279	4.8285
Olfr56	Olfr56	6.47165	-2.0708	7.22342	1.90E-06	0.000118683	4.55988
Ly86	Ly86	2.41985	1.89579	7.22173	1.91E-06	0.000118683	5.06281
Adam8	Adam8	1.74272	3.74065	7.22149	1.91E-06	0.000118683	4.76786
Ccr7	Ccr7	3.0442	-0.896639	7.21966	1.92E-06	0.000118683	5.28314
Gm9782	Gm9782	4.91038	1.59472	7.21806	1.92E-06	0.000118683	4.99169
Slfn1	Slfn1	5.24258	-0.539191	7.20482	1.97E-06	0.000120927	5.16735
Lce3f	Lce3f	4.96781	2.03446	7.20299	1.97E-06	0.000120927	4.91065
Bcl2a1d	Bcl2a1d	2.37161	1.23723	7.20075	1.98E-06	0.000120947	5.12997
A530040E14Rik	A530040E14Rik	4.0094	-1.43004	7.19098	2.01E-06	0.000122568	4.96034
Klk6	Klk6	3.93205	4.32479	7.18554	2.03E-06	0.000122917	4.73094
Gm19562	Gm19562	2.11959	0.825051	7.18512	2.03E-06	0.000122917	5.19909
Klk10	Klk10	2.44354	5.63789	7.17061	2.09E-06	0.000125604	4.59647
Ddx60	Ddx60	2.94573	1.54111	7.15843	2.13E-06	0.000127835	5.07054
Atp1a3	Atp1a3	3.9693	-0.35356	7.14255	2.19E-06	0.000130956	5.10093
Gjb6	Gjb6	3.12198	4.35685	7.13399	2.22E-06	0.000132451	4.75784
Eomes	Eomes	5.1235	-3.35714	7.12999	2.24E-06	0.0001329	4.34355
Klk13	Klk13	3.78974	2.73435	7.12069	2.28E-06	0.000134597	4.76158
Cbs	Cbs	-1.20347	5.08855	-7.11601	2.30E-06	0.000135219	4.7137
Degs2	Degs2	2.39242	3.24297	7.11199	2.31E-06	0.000135688	4.68378
H2-Q10	H2-Q10	2.75234	0.621908	7.0966	2.37E-06	0.000138905	5.07308
Ccl12	Ccl12	2.52728	-0.875339	7.09313	2.39E-06	0.00013926	5.06934
Tcf23	Tcf23	4.78937	-3.40441	7.08507	2.42E-06	0.000140744	4.58421
Cdhr1	Cdhr1	4.08664	-1.13502	7.07408	2.47E-06	0.000142735	4.975
Scmh1	Scmh1	-0.898871	4.1208	-7.07307	2.47E-06	0.000142735	4.69282
Irgm1	Irgm1	2.25474	3.6785	7.0698	2.49E-06	0.000143056	4.60787
C3ar1	C3ar1	1.97155	1.87395	7.05611	2.55E-06	0.000146036	4.70391
Fcer1g	Fcer1g	2.00415	3.85428	7.05279	2.56E-06	0.00014638	4.4432
Steap4	Steap4	1.31798	5.28474	7.03834	2.63E-06	0.000149483	4.34051
Il18bp	Il18bp	1.98609	1.26544	7.03696	2.64E-06	0.000149483	4.90448
Gpr35	Gpr35	1.44641	2.18747	7.03039	2.67E-06	0.000150708	4.79145
Gm12250	Gm12250	5.81167	0.243943	7.02612	2.69E-06	0.000151326	4.8927
Acot7	Acot7	1.78583	3.80608	7.0182	2.73E-06	0.000152481	4.67206
Ctss	Ctss	2.55281	5.39411	7.01795	2.73E-06	0.000152481	4.29816
Tmprss11e	Tmprss11e	1.95859	3.53901	6.99115	2.86E-06	0.000159336	4.48227
Plac8	Plac8	4.14061	2.18918	6.9882	2.87E-06	0.000159628	4.78834
Slamf8	Slamf8	5.58843	-1.06835	6.983	2.90E-06	0.000160561	4.65517
Vmp1	Vmp1	0.935944	6.75212	6.97921	2.92E-06	0.000161101	4.21175
LOC100862399	LOC100862399	1.34812	9.16065	6.96848	2.98E-06	0.000163645	4.24024
Ebi3	Ebi3	2.21456	-0.0628145	6.95583	3.04E-06	0.000166801	4.82549
Fcgr1	Fcgr1	2.96196	0.536635	6.94227	3.12E-06	0.000170296	4.72601
Gm2457	Gm2457	3.22823	0.891712	6.93927	3.14E-06	0.000170502	4.76234
Cd83	Cd83	1.5676	2.07802	6.93786	3.14E-06	0.000170502	4.68241
Jag2	Jag2	-1.01078	6.6991	-6.93296	3.17E-06	0.000171427	4.13384
Trp73	Trp73	-1.15869	4.45827	-6.92229	3.23E-06	0.000174137	4.35009
Relb	Relb	1.09692	4.57101	6.91363	3.28E-06	0.000176264	4.19733
Uba7	Uba7	2.14459	2.46812	6.90325	3.34E-06	0.000178968	4.51933
Numbl	Numbl	-0.655153	4.4332	-6.88873	3.43E-06	0.000183064	4.23507
Cd8b1	Cd8b1	5.00696	-2.57999	6.88613	3.45E-06	0.000183321	4.04541
Col17a1	Col17a1	-1.05773	10.3185	-6.87486	3.52E-06	0.000186268	4.0863
1810033B17Rik	1810033B17Rik	4.24927	-0.991768	6.87358	3.52E-06	0.000186268	4.67667
Cd40	Cd40	2.45144	0.541192	6.86984	3.55E-06	0.000186915	4.62565
Abhd14b	Abhd14b	-1.20034	4.5252	-6.86236	3.60E-06	0.000188824	4.22398
Cxcl12	Cxcl12	1.24873	5.74553	6.84337	3.72E-06	0.000194723	3.97998
Psmb10	Psmb10	1.56894	4.2663	6.83223	3.79E-06	0.000197264	4.09472
Gm9733	Gm9733	5.63315	-3.10196	6.83054	3.81E-06	0.000197264	4.12634
2010300C02Rik	2010300C02Rik	-0.952258	3.99696	-6.82771	3.83E-06	0.000197264	4.24679
BC013712	BC013712	2.40042	0.882856	6.8277	3.83E-06	0.000197264	4.56843
Cxcl1	Cxcl1	3.13502	0.256105	6.82731	3.83E-06	0.000197264	4.59094
Lyn	Lyn	1.65178	3.16294	6.81647	3.90E-06	0.000200213	4.15637
Fam26f	Fam26f	2.3423	0.461871	6.81555	3.91E-06	0.000200213	4.59669
BC147527	BC147527	3.42008	-1.8445	6.80362	3.99E-06	0.000203908	4.36071
Pyhin1	Pyhin1	3.86968	0.364007	6.79575	4.05E-06	0.000206169	4.56064
H2-K1	H2-K1	1.42445	9.6366	6.78836	4.11E-06	0.000208281	3.9263
Sord	Sord	-0.978934	4.9275	-6.78521	4.13E-06	0.00020882	4.01892
Pgk1	Pgk1	1.0804	7.80265	6.77535	4.20E-06	0.000211902	3.84367
Apol10b	Apol10b	3.92096	-0.922948	6.76492	4.28E-06	0.000215208	4.32264
Pla2g4b	Pla2g4b	2.22016	3.88907	6.76335	4.29E-06	0.000215208	4.11186
Cd8a	Cd8a	4.23764	-1.10313	6.75941	4.33E-06	0.000215815	4.37388
Mmp8	Mmp8	2.66994	-2.08429	6.75841	4.33E-06	0.000215815	4.33595
Slc5a8	Slc5a8	1.90373	3.85862	6.75392	4.37E-06	0.000216912	3.95095
Cxcr2	Cxcr2	1.59844	1.53968	6.74925	4.40E-06	0.000218087	4.13754
Atp8b2	Atp8b2	-0.822048	5.54871	-6.74272	4.46E-06	0.000220004	3.84562
Slc5a1	Slc5a1	1.60562	5.67036	6.73604	4.51E-06	0.000222006	3.76593
Gm19763	Gm19763	2.19239	0.649638	6.72988	4.56E-06	0.000223818	4.44912
Itga3	Itga3	-0.89988	6.25988	-6.72677	4.59E-06	0.000224407	3.78114
Fyb	Fyb	2.1519	2.22437	6.72075	4.64E-06	0.000226189	4.2393
C1ra	C1ra	1.75533	4.1835	6.70473	4.77E-06	0.000232145	3.81551
Sprr2e	Sprr2e	6.49546	0.790408	6.70077	4.81E-06	0.000233123	4.21855
Siglece	Siglece	2.98809	-0.805705	6.69592	4.85E-06	0.000234486	4.30072
Lrrc4	Lrrc4	2.36947	2.39026	6.68933	4.91E-06	0.000236605	4.35196
Parp14	Parp14	1.93143	3.86205	6.68581	4.94E-06	0.000236923	3.89893
Dgkd	Dgkd	-0.783436	4.72239	-6.68536	4.94E-06	0.000236923	3.82449
Naip2	Naip2	2.18258	0.494973	6.6784	5.01E-06	0.000239229	4.35221
Ero1l	Ero1l	1.10925	5.83494	6.67449	5.04E-06	0.000240232	3.67263
LOC100861684	LOC100861684	1.21784	3.34893	6.65238	5.25E-06	0.000249346	3.92417
Gm5416	Gm5416	8.43887	-1.09667	6.64971	5.27E-06	0.000249835	4.28493
Msr1	Msr1	2.95841	0.781603	6.6473	5.30E-06	0.000250209	4.1426
Agrn	Agrn	-0.764583	6.91252	-6.64522	5.32E-06	0.000250434	3.59609
LOC100862325	LOC100862325	1.11204	6.40416	6.641	5.36E-06	0.000251641	3.58362
Styk1	Styk1	2.97003	1.09447	6.63769	5.39E-06	0.000251903	4.28523
Unc93b1	Unc93b1	1.4991	3.99025	6.63729	5.39E-06	0.000251903	3.71603
Tnip1	Tnip1	0.842652	5.44025	6.62241	5.54E-06	0.000257378	3.58328
Krtap6-2	Krtap6-2	4.37372	3.89158	6.62236	5.54E-06	0.000257378	4.2027
Lcp2	Lcp2	2.24694	1.69243	6.61915	5.58E-06	0.000258157	3.99995
Igsf6	Igsf6	2.89507	1.07714	6.61376	5.63E-06	0.000259268	4.1468
I830127L07Rik	I830127L07Rik	5.64096	-2.64383	6.6137	5.63E-06	0.000259268	3.85331
Gm14548	Gm14548	2.99884	0.880885	6.60911	5.68E-06	0.000260714	4.09653
Rtp4	Rtp4	3.73917	1.81017	6.60494	5.72E-06	0.000261971	4.11985
Itgb2	Itgb2	2.39759	3.03141	6.6025	5.75E-06	0.000262083	3.73437
Abcc3	Abcc3	1.16754	3.8633	6.60166	5.76E-06	0.000262083	3.807
Gzma	Gzma	6.61685	-2.93355	6.58858	5.89E-06	0.000267668	3.61675
Rbp2	Rbp2	2.82367	4.13003	6.57826	6.01E-06	0.000272006	3.85072
Sprr2g	Sprr2g	5.44032	0.968192	6.56814	6.12E-06	0.00027595	3.89825
Nfkbia	Nfkbia	1.03727	7.2623	6.56737	6.13E-06	0.00027595	3.45117
LOC100862273	LOC100862273	2.82037	4.12678	6.56471	6.16E-06	0.000276537	3.82569
Apobec3	Apobec3	2.33571	1.74213	6.55603	6.26E-06	0.000280134	4.03151
Nod2	Nod2	1.9679	3.26463	6.55466	6.27E-06	0.000280134	3.91735
Tyrobp	Tyrobp	2.07629	3.93391	6.5338	6.52E-06	0.000290251	3.45567
Xlr4b	Xlr4b	2.63544	0.747357	6.52234	6.65E-06	0.000295336	4.05201
Gm20053	Gm20053	0.703412	5.04826	6.52138	6.67E-06	0.000295336	3.40597
Tlx1	Tlx1	-0.755859	-0.629381	-6.50652	6.85E-06	0.00030268	3.35927
Pgam1	Pgam1	0.776436	7.49815	6.49161	7.04E-06	0.000310251	3.30555
Gm10591	Gm10591	1.6979	4.9662	6.47664	7.24E-06	0.000318056	3.28374
Hpgd	Hpgd	0.8536	5.37662	6.46761	7.36E-06	0.000322099	3.31557
Serpina3f	Serpina3f	3.06584	0.325281	6.46688	7.37E-06	0.000322099	3.98921
Trpm2	Trpm2	3.11046	-1.67476	6.46098	7.45E-06	0.000324756	3.88836
Aox4	Aox4	2.7408	5.49547	6.45093	7.59E-06	0.000329724	3.24678
Clec5a	Clec5a	2.57443	0.774002	6.44987	7.60E-06	0.000329724	3.82103
Xpc	Xpc	-0.95938	4.95006	-6.44475	7.67E-06	0.000331738	3.32602
Zmynd15	Zmynd15	1.27876	3.45222	6.44267	7.70E-06	0.000331738	3.52207
Ctsb	Ctsb	0.783632	8.61778	6.44129	7.72E-06	0.000331738	3.22991
Ifit3	Ifit3	2.5152	2.60772	6.44087	7.73E-06	0.000331738	3.62639
Slfn5	Slfn5	1.84701	4.1291	6.43767	7.78E-06	0.000332835	3.42076
Abcg3	Abcg3	2.87529	-1.27457	6.43364	7.83E-06	0.000334447	3.79209
Cd80	Cd80	3.66945	-1.94842	6.41183	8.16E-06	0.000347296	3.67789
Batf2	Batf2	5.36646	-2.17045	6.40486	8.26E-06	0.000350888	3.57061
Gm11710	Gm11710	2.59136	0.52344	6.40293	8.29E-06	0.000350972	3.71165
Gbp11	Gbp11	5.57582	-1.95641	6.40195	8.31E-06	0.000350972	3.50866
LOC100861618	LOC100861618	3.14204	-0.830666	6.39835	8.36E-06	0.000352408	3.84052
Tgm3	Tgm3	1.49485	6.26106	6.39321	8.44E-06	0.000353991	3.11922
Atp13a4	Atp13a4	1.80458	3.46049	6.39317	8.44E-06	0.000353991	3.36887
Fxyd4	Fxyd4	3.69026	1.74965	6.38842	8.52E-06	0.000356206	3.85046
Mab21l3	Mab21l3	0.963844	3.53849	6.37875	8.67E-06	0.000361725	3.41629
Epgn	Epgn	2.89643	2.97131	6.37644	8.71E-06	0.000362356	3.70541
Gm11711	Gm11711	2.6934	0.810192	6.37194	8.78E-06	0.000364267	3.6154
Myo1g	Myo1g	1.79312	2.54131	6.37088	8.80E-06	0.000364267	3.46159
Slc2a5	Slc2a5	-1.49651	3.86169	-6.35751	9.02E-06	0.000372476	3.344
LOC68395	LOC68395	3.37408	2.97467	6.35321	9.09E-06	0.000374524	3.56639
BC096441	BC096441	1.155	3.00751	6.35129	9.12E-06	0.000374924	3.39062
Tarm1	Tarm1	3.44617	-2.29575	6.34317	9.26E-06	0.000379669	3.61136
Glrx	Glrx	1.35005	7.38223	6.32294	9.62E-06	0.000393243	3.00195
Il21r	Il21r	5.28515	-1.84533	6.32106	9.65E-06	0.000393643	3.2914
Lama5	Lama5	-0.995797	6.20142	-6.3134	9.79E-06	0.000398305	2.98777
Nppb	Nppb	3.82968	-0.861918	6.30651	9.92E-06	0.000402455	3.64515
Slc24a3	Slc24a3	-1.39142	4.59512	-6.30267	9.99E-06	0.000404351	3.17648
Socs3	Socs3	1.07296	4.44639	6.2842	1.03E-05	0.000416519	3.02341
Tmem229b	Tmem229b	1.4528	5.51598	6.28195	1.04E-05	0.000416519	2.92065
Gsdmd	Gsdmd	1.48267	2.50794	6.28172	1.04E-05	0.000416519	3.35007
Tes	Tes	0.802162	3.98392	6.28151	1.04E-05	0.000416519	3.14621
Ncf2	Ncf2	1.56296	2.85765	6.27134	1.06E-05	0.000423471	3.16941
Klk12	Klk12	3.15699	0.405025	6.26534	1.07E-05	0.000426293	3.62441
Ccr2	Ccr2	2.55224	2.84667	6.26519	1.07E-05	0.000426293	3.10484
Sell	Sell	4.72059	-1.47689	6.25798	1.09E-05	0.000431029	3.61925
Il34	Il34	-1.44239	5.30411	-6.24504	1.11E-05	0.00044053	2.95293
Cyth4	Cyth4	2.60689	2.15632	6.24318	1.12E-05	0.000440715	3.3174
Trim30b	Trim30b	4.00201	-2.11552	6.24225	1.12E-05	0.000440715	3.51735
LOC100862378	LOC100862378	1.40865	7.0038	6.23824	1.13E-05	0.000442968	2.82462
Clec4a3	Clec4a3	2.50057	1.07262	6.23327	1.14E-05	0.000446045	3.34761
Csf3r	Csf3r	4.57179	0.105164	6.2303	1.14E-05	0.000447467	3.51108
Tmem173	Tmem173	1.55837	2.55133	6.21741	1.17E-05	0.000457021	3.20623
Cd68	Cd68	1.21878	3.86035	6.21649	1.17E-05	0.000457021	2.88424
Gm8979	Gm8979	3.88413	-0.551725	6.20905	1.19E-05	0.000460405	3.48778
Rcn1	Rcn1	0.509065	7.07446	6.20868	1.19E-05	0.000460405	2.75763
Cd300a	Cd300a	2.95595	0.537781	6.20661	1.20E-05	0.000460405	3.47832
Icam1	Icam1	1.71568	4.47409	6.20647	1.20E-05	0.000460405	2.91642
Upp1	Upp1	3.68021	2.2535	6.20628	1.20E-05	0.000460405	3.47422
Gm4955	Gm4955	4.91221	-1.75632	6.20253	1.20E-05	0.000462578	3.18236
Oas2	Oas2	1.97573	1.05716	6.19373	1.22E-05	0.000469189	3.4008
Inf2	Inf2	-0.603244	6.59354	-6.17984	1.26E-05	0.000480476	2.719
2310001H18Rik	2310001H18Rik	4.70246	1.15503	6.17461	1.27E-05	0.000484105	3.08923
Pou2f2	Pou2f2	3.02653	0.358564	6.17029	1.28E-05	0.000486773	3.45786
Sod2	Sod2	0.634217	6.44899	6.16922	1.28E-05	0.000486773	2.68213
Rbl1	Rbl1	0.763156	4.5385	6.16267	1.30E-05	0.000491677	2.81551
Itgb4	Itgb4	-0.837141	7.812	-6.15899	1.31E-05	0.000493957	2.66831
Tmem176a	Tmem176a	1.11718	3.31351	6.13993	1.36E-05	0.000510847	2.96483
Gyltl1b	Gyltl1b	-0.720449	5.10418	-6.12947	1.38E-05	0.000519834	2.77806
Slco1a5	Slco1a5	2.97748	-1.31204	6.1254	1.39E-05	0.000521405	3.34094
Casp12	Casp12	1.87567	2.8668	6.12493	1.39E-05	0.000521405	3.05768
Elf3	Elf3	2.4203	0.799382	6.12425	1.40E-05	0.000521405	3.33534
Csf2rb2	Csf2rb2	1.44135	3.627	6.1072	1.44E-05	0.00053725	2.84859
Stat4	Stat4	3.38378	-0.313631	6.10265	1.45E-05	0.000540665	3.29609
Ap3s1	Ap3s1	0.771142	4.80105	6.09966	1.46E-05	0.000542508	2.65693
Gm13363	Gm13363	0.605679	5.44607	6.09755	1.47E-05	0.000543446	2.57492
Lgals3bp	Lgals3bp	1.98737	4.17887	6.0957	1.47E-05	0.000543563	2.65928
Serpina9	Serpina9	3.04913	2.53975	6.09506	1.47E-05	0.000543563	3.03309
Elovl7	Elovl7	1.12524	7.48311	6.08819	1.49E-05	0.000549449	2.53426
Ncf1	Ncf1	2.01903	2.56775	6.08438	1.51E-05	0.000550946	3.00988
C5ar1	C5ar1	2.2145	0.671476	6.08367	1.51E-05	0.000550946	3.16748
Nptx1	Nptx1	1.4872	2.12007	6.08322	1.51E-05	0.000550946	3.01732
Il10	Il10	4.47023	-2.70552	6.07733	1.53E-05	0.000555885	3.01153
Pik3r5	Pik3r5	2.38358	1.49452	6.07437	1.53E-05	0.000557784	3.09574
Lrrc25	Lrrc25	2.20062	0.240439	6.06456	1.56E-05	0.000565771	3.23219
Gm15448	Gm15448	4.31574	-1.85561	6.06453	1.56E-05	0.000565771	3.14075
Snhg3	Snhg3	0.829089	4.89565	6.06148	1.57E-05	0.000567805	2.49821
Lce3c	Lce3c	2.65608	3.73905	6.05865	1.58E-05	0.000569605	2.51023
Adarb1	Adarb1	-0.818816	4.62925	-6.05454	1.59E-05	0.000572817	2.70419
Atp6ap2	Atp6ap2	0.660923	6.6878	6.05289	1.60E-05	0.000573353	2.45536
Serpinb6b	Serpinb6b	2.1006	0.420781	6.04722	1.61E-05	0.000578296	3.1959
F830016B08Rik	F830016B08Rik	5.14785	-0.74189	6.02394	1.69E-05	0.000603139	3.07281
Fgl2	Fgl2	1.44206	4.9246	6.01637	1.71E-05	0.000610552	2.42403
Cxcl16	Cxcl16	1.37814	5.85389	6.01504	1.72E-05	0.000610778	2.3897
Plcd3	Plcd3	-0.810032	3.60088	-6.0115	1.73E-05	0.000613578	2.80502
Obfc2a	Obfc2a	0.973947	5.13263	5.9986	1.77E-05	0.00062748	2.40999
Ly6e	Ly6e	1.0031	7.73175	5.99666	1.78E-05	0.000628446	2.36198
Mbtps1	Mbtps1	-0.508317	6.56005	-5.99444	1.79E-05	0.00062975	2.34428
Ifngr2	Ifngr2	0.924922	5.28122	5.99306	1.79E-05	0.000630059	2.41301
Cd24a	Cd24a	1.06943	7.80685	5.97248	1.86E-05	0.000653876	2.31715
Dhrs9	Dhrs9	2.61112	2.04574	5.96964	1.87E-05	0.000656031	2.89522
LOC100862259	LOC100862259	0.816712	4.99077	5.96097	1.90E-05	0.000665565	2.29792
Pitpnm2	Pitpnm2	-0.860349	5.07957	-5.95868	1.91E-05	0.000667062	2.42519
Ifi203	Ifi203	2.02795	2.72615	5.95505	1.92E-05	0.000670277	2.72934
Gm19865	Gm19865	1.49962	0.955263	5.95271	1.93E-05	0.000671104	2.61848
Trim30d	Trim30d	2.01918	1.4025	5.9522	1.94E-05	0.000671104	2.97119
Slc37a2	Slc37a2	1.12644	5.09168	5.94791	1.95E-05	0.000674606	2.2889
Tsc2	Tsc2	-0.507023	6.23301	-5.94727	1.95E-05	0.000674606	2.25945
Sgpp2	Sgpp2	1.93422	3.70207	5.9349	2.00E-05	0.00068931	2.31768
Traf3	Traf3	0.781103	4.92603	5.92637	2.03E-05	0.000699187	2.32846
Lgmn	Lgmn	1.23519	5.76341	5.92418	2.04E-05	0.000700658	2.20964
Lamb3	Lamb3	-0.957882	7.07585	-5.91809	2.07E-05	0.000706047	2.19292
Eif2c4	Eif2c4	-0.96725	5.34008	-5.91801	2.07E-05	0.000706047	2.25354
Gpr137b	Gpr137b	0.819563	3.60632	5.91546	2.08E-05	0.000708031	2.54878
Arl5c	Arl5c	2.60199	0.461832	5.90718	2.11E-05	0.000717874	2.95199
Crlf1	Crlf1	-1.6037	4.40233	-5.90552	2.12E-05	0.000718667	2.33871
Sprr2f	Sprr2f	6.16554	-0.155649	5.90207	2.13E-05	0.000721946	2.82729
Atp13a5	Atp13a5	1.01954	2.78245	5.89294	2.17E-05	0.000733187	2.39899
Rab19	Rab19	1.39287	-0.203374	5.89133	2.17E-05	0.000733948	2.94802
Ear5	Ear5	2.74088	5.90451	5.88776	2.19E-05	0.000737489	2.16354
Hilpda	Hilpda	0.945123	4.08176	5.88654	2.19E-05	0.000737698	2.28093
Mx1	Mx1	2.93718	0.456698	5.88125	2.22E-05	0.000743719	2.91149
Epb4.1l3	Epb4.1l3	-1.04326	3.61103	-5.87978	2.22E-05	0.000744296	2.54792
Tmprss11d	Tmprss11d	3.72611	-0.750535	5.86635	2.28E-05	0.000762207	2.91012
Slc26a4	Slc26a4	7.59506	-2.90231	5.86442	2.29E-05	0.000763481	2.71167
Ubd	Ubd	4.24646	-0.305541	5.86253	2.30E-05	0.000764709	2.90639
Myo1f	Myo1f	2.10038	2.20317	5.86092	2.31E-05	0.000765535	2.57713
Il19	Il19	7.45159	-1.86236	5.85809	2.32E-05	0.000766926	2.70534
Itgb5	Itgb5	-0.611375	6.75938	-5.85788	2.32E-05	0.000766926	2.07851
Capn2	Capn2	1.0657	6.32902	5.85592	2.33E-05	0.000768274	2.07034
Ms4a4a	Ms4a4a	2.78742	0.00923715	5.85464	2.33E-05	0.000768472	2.8073
Tnfaip8l1	Tnfaip8l1	1.19003	1.92449	5.85371	2.34E-05	0.000768472	2.77491
Zfand5	Zfand5	0.629523	6.69101	5.84453	2.38E-05	0.000780606	2.04429
Gm13139	Gm13139	0.777197	5.11428	5.83914	2.40E-05	0.000787176	2.08322
Zfp61	Zfp61	-0.967516	2.79675	-5.83724	2.41E-05	0.000788496	2.64829
Camkk2	Camkk2	0.720639	4.06443	5.83475	2.42E-05	0.000790715	2.25512
Pla2g4d	Pla2g4d	3.33117	-0.118973	5.8316	2.44E-05	0.000792967	2.80689
Ctsc	Ctsc	1.42127	5.94617	5.83026	2.45E-05	0.000792967	2.02967
Prss22	Prss22	2.02839	2.3179	5.8302	2.45E-05	0.000792967	2.56155
Thbd	Thbd	1.26889	5.13617	5.81243	2.53E-05	0.000818988	2.15357
Chi3l3	Chi3l3	4.37453	-0.836314	5.79881	2.60E-05	0.000839166	2.79
Ms4a14	Ms4a14	1.5941	-0.502972	5.78629	2.66E-05	0.000858035	2.62763
Itgam	Itgam	2.20643	3.53942	5.77605	2.72E-05	0.000873473	2.31375
Samd9l	Samd9l	1.62274	3.43818	5.7714	2.74E-05	0.000879652	2.17118
Ptprc	Ptprc	1.66813	4.33487	5.76856	2.76E-05	0.000882774	1.96152
Rac2	Rac2	2.31748	2.06388	5.76216	2.79E-05	0.000892049	2.38718
Kif13a	Kif13a	-0.768911	6.07513	-5.75693	2.82E-05	0.000899371	1.89566
Cd300lb	Cd300lb	2.86	-0.351137	5.75554	2.83E-05	0.000899441	2.65057
Psmb9	Psmb9	2.24788	4.25194	5.75489	2.83E-05	0.000899441	2.05166
Tgm2	Tgm2	2.07799	5.04897	5.7482	2.87E-05	0.000909422	1.99246
1700029G01Rik	1700029G01Rik	-1.21677	4.88865	-5.74363	2.89E-05	0.000915752	2.04645
Il1f9	Il1f9	1.05971	6.2085	5.74107	2.91E-05	0.000918529	1.84263
1810037I17Rik	1810037I17Rik	1.1038	6.98608	5.72701	2.99E-05	0.000942121	1.81353
Golt1b	Golt1b	0.530548	5.46785	5.72263	3.01E-05	0.000948344	1.82994
Sirpa	Sirpa	0.951753	5.62181	5.71258	3.07E-05	0.000965194	1.80613
Mtmr11	Mtmr11	-0.931956	5.18898	-5.70778	3.10E-05	0.000972382	1.91954
Ms4a4c	Ms4a4c	3.10837	-0.127561	5.705	3.12E-05	0.000975791	2.58425
Slc2a6	Slc2a6	1.7916	1.45593	5.70204	3.13E-05	0.000977888	2.33539
Stim1	Stim1	-0.622432	6.91378	-5.70194	3.14E-05	0.000977888	1.76226
Plekhg5	Plekhg5	-0.771337	5.03837	-5.69652	3.17E-05	0.000984976	1.89821
Cd38	Cd38	2.93578	0.72856	5.69628	3.17E-05	0.000984976	2.58806
Il4i1	Il4i1	1.7147	1.24306	5.69103	3.20E-05	0.000993208	2.42552
Hcls1	Hcls1	1.80177	2.48294	5.68919	3.21E-05	0.000994882	2.22777
Rassf2	Rassf2	1.42546	3.321	5.68814	3.22E-05	0.000995056	2.2224
Sertad4	Sertad4	-0.768568	5.35577	-5.68585	3.23E-05	0.000996999	1.78854
Gm12248	Gm12248	1.74463	0.775418	5.68521	3.24E-05	0.000996999	2.50078
Osmr	Osmr	1.01813	5.35636	5.6821	3.26E-05	0.00100008	1.7666
Ctla4	Ctla4	2.84166	0.309528	5.6817	3.26E-05	0.00100008	2.56701
Emr1	Emr1	1.84512	3.19875	5.67959	3.27E-05	0.00100189	1.93051
Fam162a	Fam162a	1.29333	6.29876	5.67886	3.28E-05	0.00100189	1.73211
LOC100861706	LOC100861706	1.71855	4.09791	5.6764	3.30E-05	0.00100484	1.86437
LOC100862236	LOC100862236	1.09862	6.94187	5.67291	3.32E-05	0.00100868	1.7051
2310014F07Rik	2310014F07Rik	0.970226	4.29444	5.67254	3.32E-05	0.00100868	1.88017
Gm9696	Gm9696	0.91767	3.99307	5.66432	3.37E-05	0.00102307	1.78455
Meox1	Meox1	1.07252	1.94176	5.66172	3.39E-05	0.00102638	2.30776
Sp140	Sp140	1.57869	2.40026	5.65713	3.42E-05	0.0010337	2.19618
Saa3	Saa3	8.85111	0.327208	5.6501	3.47E-05	0.00104605	2.49845
Gimap7	Gimap7	5.19487	-3.5516	5.63128	3.60E-05	0.00108322	2.14871
Repin1	Repin1	-1.08906	3.2138	-5.63014	3.61E-05	0.00108364	2.2373
Mmp13	Mmp13	2.85068	0.122839	5.62846	3.62E-05	0.00108523	2.34861
Marco	Marco	7.9742	-1.32501	5.62506	3.64E-05	0.00109047	2.3273
Rab31	Rab31	1.46667	4.6347	5.62292	3.66E-05	0.00109304	1.66577
Hspa5	Hspa5	0.758347	8.53182	5.61589	3.71E-05	0.00110494	1.61639
Sigirr	Sigirr	-1.18405	2.54002	-5.61553	3.71E-05	0.00110494	2.10399
Pilra	Pilra	1.52165	1.83273	5.6117	3.74E-05	0.00111125	2.15496
Ccl21b	Ccl21b	1.79777	4.86995	5.60707	3.77E-05	0.00111931	1.58296
C1rl	C1rl	1.91855	0.648787	5.6008	3.82E-05	0.00113109	2.3594
Tfec	Tfec	4.23922	-1.6148	5.59616	3.85E-05	0.00113938	2.38555
Evi2b	Evi2b	1.46068	2.13051	5.58108	3.97E-05	0.00117142	1.97526
Pcgf2	Pcgf2	-0.697159	4.491	-5.57955	3.98E-05	0.00117284	1.75425
LOC100861729	LOC100861729	0.588605	5.82836	5.57767	4.00E-05	0.00117507	1.53006
Ddx58	Ddx58	0.86026	4.062	5.57114	4.05E-05	0.00118808	1.70855
Ccl20	Ccl20	2.02629	1.19698	5.56916	4.06E-05	0.00119059	2.14418
Hpse	Hpse	1.64156	3.21557	5.56463	4.10E-05	0.00119907	1.80623
Prpf40b	Prpf40b	-0.706668	4.01462	-5.55619	4.17E-05	0.00121555	1.90252
P2ry6	P2ry6	1.60249	0.703998	5.55587	4.17E-05	0.00121555	2.17436
Lpxn	Lpxn	1.52728	1.05464	5.549	4.23E-05	0.00122986	2.17026
Ctnnal1	Ctnnal1	-0.743351	5.84087	-5.54634	4.25E-05	0.00123413	1.4758
Mir147	Mir147	3.95976	0.244684	5.54532	4.26E-05	0.00123443	2.31632
Ctsd	Ctsd	0.723096	9.84473	5.54114	4.29E-05	0.00124241	1.50815
Cxcl9	Cxcl9	6.80516	2.26046	5.53661	4.33E-05	0.00125132	2.11898
Ncf4	Ncf4	1.55888	1.76214	5.53491	4.35E-05	0.00125332	2.00206
Zc3h12a	Zc3h12a	1.4122	4.87416	5.53187	4.37E-05	0.00125863	1.47843
Gm14047	Gm14047	2.47911	-1.24701	5.5244	4.44E-05	0.00127285	2.28107
Gch1	Gch1	1.2519	3.8109	5.52438	4.44E-05	0.00127285	1.67514
LOC100862132	LOC100862132	2.2422	3.77497	5.52078	4.47E-05	0.00127718	1.50053
Col7a1	Col7a1	-0.983328	6.87245	-5.51964	4.48E-05	0.00127718	1.40609
Serpine1	Serpine1	2.66231	0.912837	5.51958	4.48E-05	0.00127718	2.2329
Tnfsf10	Tnfsf10	2.44905	1.87549	5.51911	4.48E-05	0.00127718	2.10414
Lyz1	Lyz1	3.3668	3.88016	5.51096	4.56E-05	0.00129117	1.55923
Cass4	Cass4	1.55847	-0.539575	5.51063	4.56E-05	0.00129117	2.2411
Socs7	Socs7	-0.699397	5.20601	-5.51028	4.56E-05	0.00129117	1.52861
Pfdn4	Pfdn4	0.71458	4.10056	5.51007	4.56E-05	0.00129117	1.58372
B4galnt1	B4galnt1	0.655937	5.10385	5.50864	4.58E-05	0.0012926	1.44944
Gm2564	Gm2564	2.62527	-0.0480621	5.49383	4.71E-05	0.00132859	2.13718
Slfn8	Slfn8	1.83237	1.02586	5.49257	4.72E-05	0.0013296	2.09982
Fam167a	Fam167a	1.24411	4.87916	5.49096	4.74E-05	0.00133155	1.72754
Card10	Card10	-1.05113	5.09342	-5.48903	4.76E-05	0.00133434	1.49412
Jub	Jub	-0.501366	6.3669	-5.48663	4.78E-05	0.0013384	1.34463
Sprr1a	Sprr1a	2.13509	7.56433	5.48531	4.79E-05	0.0013396	1.33802
Fgfr2	Fgfr2	-0.820314	7.647	-5.47423	4.90E-05	0.00136689	1.31341
Utrn	Utrn	-0.590763	6.13533	-5.47308	4.91E-05	0.00136767	1.32603
Nfkb2	Nfkb2	0.796057	5.19763	5.47206	4.92E-05	0.00136812	1.3683
Pygl	Pygl	-0.549465	5.05283	-5.46723	4.97E-05	0.00137841	1.40525
Aldh3b1	Aldh3b1	1.48388	1.18695	5.46655	4.97E-05	0.00137841	2.0068
Ly6c1	Ly6c1	0.97784	6.01699	5.46427	5.00E-05	0.00138231	1.29021
Gpr84	Gpr84	4.07947	-2.40179	5.46169	5.02E-05	0.00138702	2.00444
St8sia4	St8sia4	1.37938	1.66878	5.46071	5.03E-05	0.00138739	1.90504
Lrrc8c	Lrrc8c	1.88359	1.4932	5.4568	5.07E-05	0.00139572	2.03103
Ifit2	Ifit2	1.5816	2.05995	5.45598	5.08E-05	0.00139572	1.79192
D930015E06Rik	D930015E06Rik	-0.654357	5.74766	-5.45398	5.10E-05	0.0013989	1.34314
Spn	Spn	1.4697	1.96818	5.44585	5.18E-05	0.00141921	1.76795
Mir21	Mir21	2.60353	-0.995765	5.4414	5.23E-05	0.00142936	2.11176
C1rb	C1rb	1.72964	2.12559	5.43903	5.25E-05	0.00143371	1.78246
Hspb1	Hspb1	-0.709382	9.31312	-5.43091	5.34E-05	0.00145452	1.23951
Nrxn1	Nrxn1	3.42068	-1.37365	5.42235	5.43E-05	0.00147693	1.93588
Has3	Has3	2.61243	2.63566	5.41514	5.51E-05	0.00149501	1.82535
Gpr137b-ps	Gpr137b-ps	0.519808	4.41193	5.41454	5.51E-05	0.00149501	1.33046
Lst1	Lst1	1.87503	1.29718	5.40827	5.58E-05	0.00151118	1.82073
Cp	Cp	1.41773	3.52004	5.40319	5.64E-05	0.00152399	1.32734
Lce3b	Lce3b	6.42186	-0.157903	5.40007	5.67E-05	0.00152953	1.84719
Gimap3	Gimap3	5.04993	-1.73078	5.3997	5.68E-05	0.00152953	1.99128
Nrg1	Nrg1	2.72623	0.260202	5.39317	5.75E-05	0.00154692	2.02924
Tmem176b	Tmem176b	0.871493	4.84997	5.39192	5.76E-05	0.00154823	1.20913
Sh3tc1	Sh3tc1	1.22119	2.21399	5.38519	5.84E-05	0.00156651	1.65817
BC006779	BC006779	1.35123	2.5845	5.3815	5.89E-05	0.00157544	1.72156
S100a7a	S100a7a	5.4021	1.34137	5.37399	5.97E-05	0.00159653	2.00503
Gm4841	Gm4841	6.4275	-0.837099	5.36862	6.04E-05	0.00161103	1.90271
Ldb1	Ldb1	-0.54206	7.06715	-5.36563	6.07E-05	0.00161801	1.08307
Gsn	Gsn	-0.65459	10.1118	-5.36237	6.11E-05	0.00162427	1.14945
Slc2a3	Slc2a3	1.45756	1.22762	5.36149	6.12E-05	0.00162427	1.81601
Lyz2	Lyz2	2.86998	6.94916	5.36124	6.13E-05	0.00162427	1.11358
Gm2788	Gm2788	2.07905	-0.176521	5.34951	6.27E-05	0.00165993	1.95407
Cd300lh	Cd300lh	2.38085	0.682924	5.34649	6.31E-05	0.00166727	1.70212
Sprr2j-ps	Sprr2j-ps	8.43783	-1.31559	5.34061	6.38E-05	0.00168419	1.91125
Gja1	Gja1	1.23235	8.29292	5.33234	6.49E-05	0.00170939	1.02242
Ly6a	Ly6a	0.956294	7.47121	5.32974	6.52E-05	0.0017155	1.02473
Marcks	Marcks	1.04499	6.54974	5.32023	6.65E-05	0.00174554	0.991617
Evi2a	Evi2a	1.21136	2.9213	5.31819	6.67E-05	0.00174987	1.25948
Ndufa4	Ndufa4	0.862292	8.30663	5.31359	6.74E-05	0.00176315	1.02196
Bak1	Bak1	0.967607	4.14135	5.31215	6.76E-05	0.00176543	1.28484
Agap3	Agap3	-0.503162	6.55366	-5.30931	6.79E-05	0.00177264	0.978174
Pilrb2	Pilrb2	2.01262	-1.18208	5.30766	6.82E-05	0.00177567	1.87189
Ifit1	Ifit1	3.53697	2.15308	5.30414	6.86E-05	0.00178534	1.55733
Efhd2	Efhd2	0.777853	5.62982	5.30002	6.92E-05	0.00179723	0.970868
Spink12	Spink12	4.87633	0.958134	5.29492	6.99E-05	0.00181277	1.84669
Cd84	Cd84	1.64952	2.69849	5.29202	7.03E-05	0.00182043	1.32492
Cib2	Cib2	-0.969772	4.93386	-5.28895	7.08E-05	0.00182874	1.23267
Slc7a6	Slc7a6	-0.749205	5.44439	-5.28288	7.16E-05	0.00184811	0.959423
Snx21	Snx21	-0.697118	4.98511	-5.28102	7.19E-05	0.0018521	1.08178
Gm1966	Gm1966	3.92826	-0.797378	5.27687	7.25E-05	0.00186461	1.82295
Gda	Gda	1.72655	4.13093	5.27106	7.33E-05	0.00188343	1.121
Cd7	Cd7	-1.44199	1.7974	-5.2696	7.35E-05	0.00188599	1.57592
Ell2	Ell2	0.621951	5.96612	5.26601	7.41E-05	0.00189661	0.894176
Tgm5	Tgm5	0.788383	5.52227	5.26086	7.48E-05	0.00191307	0.923696
LOC100505012	LOC100505012	0.747157	4.52477	5.26013	7.50E-05	0.00191307	1.02194
Tlr4	Tlr4	1.41237	1.8351	5.25927	7.51E-05	0.0019134	1.46331
AA467197	AA467197	4.3736	1.10422	5.24882	7.67E-05	0.00195083	1.70417
Lce3a	Lce3a	6.00574	-0.160895	5.24613	7.71E-05	0.00195832	1.51565
Itpk1	Itpk1	1.0306	3.96532	5.24486	7.73E-05	0.00196029	1.18821
Nfkbiz	Nfkbiz	1.15397	5.55456	5.23822	7.83E-05	0.0019783	0.8475
Mcoln2	Mcoln2	1.33495	0.819981	5.2381	7.83E-05	0.0019783	1.48799
D730005E14Rik	D730005E14Rik	4.60285	-0.910443	5.23798	7.84E-05	0.0019783	1.71142
LOC100861984	LOC100861984	-0.495927	6.18421	-5.22934	7.97E-05	0.00200978	0.82952
Ptplad2	Ptplad2	1.35657	0.71003	5.22829	7.99E-05	0.0020109	1.59365
Rnf216	Rnf216	-0.554614	5.29841	-5.22105	8.11E-05	0.00203719	0.889089
Lilra6	Lilra6	2.89552	-0.653095	5.21674	8.18E-05	0.00205173	1.69517
Tbkbp1	Tbkbp1	1.18062	1.98383	5.20481	8.37E-05	0.00209822	1.46262
Plec	Plec	-0.649206	8.56006	-5.20288	8.41E-05	0.00210319	0.766014
Sgms2	Sgms2	0.701278	3.54979	5.19655	8.51E-05	0.00212686	1.1417
Asap2	Asap2	-0.844793	4.44295	-5.19395	8.56E-05	0.00213474	0.981305
LOC100862316	LOC100862316	0.710955	6.5322	5.18752	8.67E-05	0.00215922	0.72027
Gm11567	Gm11567	3.91624	4.23333	5.18603	8.70E-05	0.00216238	1.31965
Oasl2	Oasl2	3.96239	2.03767	5.185	8.71E-05	0.0021636	1.41034
Sprr2k	Sprr2k	8.1476	-1.86971	5.17856	8.83E-05	0.00218849	1.5579
Bcl2a1a	Bcl2a1a	3.47153	0.147447	5.17669	8.86E-05	0.00219344	1.54647
Clic4	Clic4	0.735612	6.52377	5.17332	8.92E-05	0.00220499	0.692867
Bst2	Bst2	2.29038	2.90408	5.16686	9.04E-05	0.00223051	1.19308
Krt1	Krt1	2.24952	11.5345	5.16504	9.07E-05	0.00223534	0.775661
Gm10177	Gm10177	0.786645	3.57229	5.15894	9.18E-05	0.00225875	0.94032
P2rx2	P2rx2	-1.74704	2.01996	-5.15837	9.19E-05	0.00225875	1.37955
Ahnak2	Ahnak2	-0.754269	8.56994	-5.15762	9.21E-05	0.00225878	0.679932
Ier5	Ier5	0.65564	5.89636	5.14752	9.40E-05	0.00230176	0.66705
Lysmd1	Lysmd1	-0.887084	4.92176	-5.14556	9.43E-05	0.00230743	0.772991
Zfp429	Zfp429	0.942509	2.34561	5.13809	9.58E-05	0.00233894	1.25257
2810453I06Rik	2810453I06Rik	-0.554595	5.12597	-5.13387	9.66E-05	0.00235396	0.754727
Il1f8	Il1f8	1.15254	5.21626	5.13298	9.68E-05	0.00235396	0.607046
Pias3	Pias3	-0.537843	5.35931	-5.1327	9.68E-05	0.00235396	0.663835
Mycl1	Mycl1	-0.691575	6.25277	-5.1255	9.82E-05	0.00238486	0.613841
Lrrc33	Lrrc33	1.03523	2.99545	5.12472	9.84E-05	0.00238511	0.983775
Calr	Calr	0.656844	8.68669	5.11774	9.98E-05	0.00241535	0.603955
Fpgs	Fpgs	-0.967242	4.70999	-5.10764	0.000101831	0.00246146	0.764014
Lrrc45	Lrrc45	-0.692981	4.91388	-5.10306	0.000102776	0.00248066	0.694742
Marcksl1	Marcksl1	1.48572	4.73749	5.10159	0.000103081	0.00248437	0.723672
Ppapdc2	Ppapdc2	0.658011	5.50007	5.10012	0.000103388	0.00248811	0.555886
Cstb	Cstb	0.765552	7.59089	5.09344	0.000104793	0.00251824	0.536242
LOC100862248	LOC100862248	0.801829	4.9759	5.09091	0.000105329	0.00252548	0.59653
Ptprj	Ptprj	0.911089	3.91404	5.09057	0.000105401	0.00252548	0.711739
Cry2	Cry2	-1.04345	5.27974	-5.08081	0.000107501	0.00257205	0.599437
1600029D21Rik	1600029D21Rik	0.934184	5.46627	5.07931	0.000107827	0.00257609	0.522715
Brd3	Brd3	-0.452095	6.18726	-5.0779	0.000108135	0.0025797	0.509665
Klra3	Klra3	2.94057	-2.69262	5.0757	0.000108618	0.00258747	1.4426
Tnc	Tnc	1.57578	4.89623	5.07303	0.000109205	0.0025977	0.537041
Stat3	Stat3	0.56619	7.45406	5.07204	0.000109425	0.00259917	0.487106
Rsph3a	Rsph3a	-0.652143	4.64398	-5.06779	0.00011037	0.00261784	0.692767
Adamts4	Adamts4	3.34422	-0.957669	5.06495	0.000111005	0.00262461	1.33765
Mlkl	Mlkl	1.63357	1.88602	5.06478	0.000111045	0.00262461	1.14088
Gm4902	Gm4902	2.5479	-0.0176701	5.06437	0.000111135	0.00262461	1.41349
Tmc7	Tmc7	-1.38834	2.08963	-5.06045	0.000112021	0.00264173	1.31606
Cmpk1	Cmpk1	0.556332	6.5929	5.05954	0.000112227	0.00264281	0.452858
Pcbp4	Pcbp4	-0.559814	4.05636	-5.05693	0.000112822	0.00265249	0.816658
Pik3ip1	Pik3ip1	-0.886811	4.169	-5.05632	0.000112961	0.00265249	0.766219
Pira6	Pira6	3.65248	-2.09842	5.05292	0.000113742	0.00266701	1.40415
H2-Q1	H2-Q1	1.07105	3.86693	5.05207	0.000113938	0.0026678	0.767662
2900053A13Rik	2900053A13Rik	0.531778	4.83638	5.0501	0.000114392	0.00267281	0.520594
Krtap16-10b	Krtap16-10b	5.83291	2.31331	5.04974	0.000114477	0.00267281	1.39649
Wipf1	Wipf1	0.891767	3.67413	5.04828	0.000114816	0.00267693	0.646959
Fam49b	Fam49b	0.82437	4.90832	5.04283	0.000116089	0.00270214	0.507605
Ctsz	Ctsz	1.46518	4.51124	5.04225	0.000116227	0.00270214	0.53968
Ralbp1	Ralbp1	0.550362	8.13376	5.03875	0.000117053	0.00271386	0.430848
1810022K09Rik	1810022K09Rik	0.653155	6.07157	5.03872	0.000117061	0.00271386	0.411563
Dtx3l	Dtx3l	1.27985	3.87022	5.028	0.000119634	0.0027696	0.675742
Uox	Uox	8.75902	0.296644	5.02554	0.00012023	0.0027795	1.35111
Slc20a2	Slc20a2	-0.698066	5.80066	-5.02278	0.000120905	0.00279116	0.447873
Endou	Endou	1.15787	6.81813	5.01841	0.000121983	0.00280898	0.380144
Ephb4	Ephb4	-0.595005	5.94351	-5.01826	0.000122018	0.00280898	0.409703
Ell3	Ell3	-1.25324	4.84406	-5.01466	0.000122914	0.00282565	0.509117
Anapc2	Anapc2	-0.437601	6.48389	-5.0126	0.000123429	0.00283351	0.365442
Zfp395	Zfp395	-0.732088	5.00229	-5.01	0.000124081	0.00284452	0.530453
Kbtbd11	Kbtbd11	1.20102	1.93659	5.00742	0.000124734	0.0028555	1.00561
Tmprss11a	Tmprss11a	3.19443	0.279241	5.0043	0.000125524	0.0028696	1.18492
Dhx58	Dhx58	1.70951	1.56013	5.00352	0.000125724	0.00287018	1.02814
Tfrc	Tfrc	0.536149	6.34769	5.00243	0.000126002	0.00287253	0.334569
Dapl1	Dapl1	-0.886482	8.5881	-4.99804	0.00012713	0.00289424	0.347322
C1qb	C1qb	2.2209	4.17891	4.99726	0.000127334	0.00289487	0.383398
Fam111a	Fam111a	0.903113	4.04234	4.99535	0.000127828	0.00290208	0.641804
Oas1b	Oas1b	1.88592	0.807785	4.99397	0.000128187	0.00290621	1.182
Adap1	Adap1	1.94065	1.69547	4.99249	0.000128574	0.00291098	1.16122
Cxcr3	Cxcr3	2.54807	-1.24648	4.98001	0.000131875	0.00298161	1.26706
Ch25h	Ch25h	1.97588	-0.0838753	4.97652	0.000132816	0.00299875	1.25751
Arhgap15	Arhgap15	1.61898	0.993561	4.97289	0.0001338	0.00301682	1.04752
Adam10	Adam10	0.520764	6.23714	4.97191	0.000134066	0.00301869	0.280452
Zfp629	Zfp629	-0.667465	4.40765	-4.96838	0.000135031	0.00302732	0.524568
Cpa3	Cpa3	-2.5162	2.21679	-4.96828	0.000135058	0.00302732	0.951017
6430527G18Rik	6430527G18Rik	-0.499534	5.83126	-4.96717	0.000135363	0.00302732	0.328406
Phka2	Phka2	-0.665166	4.24628	-4.96716	0.000135367	0.00302732	0.511189
Rnasel	Rnasel	1.3556	2.53074	4.96715	0.00013537	0.00302732	0.8323
Isg15	Isg15	2.91997	2.25147	4.96449	0.000136105	0.00303962	0.774844
Hprt	Hprt	0.501542	6.54102	4.96202	0.000136791	0.00305079	0.250899
Srsf4	Srsf4	-0.442648	5.70429	-4.96075	0.000137144	0.00305453	0.31145
I830012O16Rik	I830012O16Rik	2.2536	1.2672	4.95876	0.000137702	0.00306279	1.00106
Ablim3	Ablim3	-1.19062	4.06133	-4.95745	0.000138069	0.00306583	0.769414
Mthfd2	Mthfd2	1.07546	3.02155	4.95694	0.000138211	0.00306583	0.816999
Tubb2a	Tubb2a	0.764542	7.82761	4.9547	0.000138844	0.00307572	0.24837
Neto2	Neto2	1.07155	1.42046	4.95227	0.000139532	0.00308679	1.10418
Mndal	Mndal	1.99976	3.38651	4.94904	0.000140453	0.00310299	0.619644
Arhgap44	Arhgap44	-0.885794	3.76437	-4.94379	0.000141962	0.00313213	0.600238
Krtap16-7	Krtap16-7	3.48239	4.06359	4.94045	0.000142932	0.00314929	0.889745
Dcun1d3	Dcun1d3	0.733379	4.81033	4.93836	0.000143541	0.00315847	0.338581
Grn	Grn	0.562138	6.75939	4.93702	0.000143935	0.00316292	0.198904
Gm20559	Gm20559	1.14881	2.19973	4.93551	0.000144379	0.00316844	0.755224
Tubb2b	Tubb2b	0.692655	6.66649	4.93392	0.000144847	0.00317447	0.194351
Tnfsf9	Tnfsf9	1.98978	-0.737605	4.93215	0.00014537	0.00318169	1.17551
Slc16a3	Slc16a3	2.1964	3.63891	4.93046	0.000145873	0.00318608	0.592417
Ifitm3	Ifitm3	1.42011	7.05114	4.93017	0.000145959	0.00318608	0.199647
Cwc22	Cwc22	-0.472665	4.9447	-4.92644	0.000147074	0.00320617	0.339614
Gm16712	Gm16712	1.17393	0.769026	4.92117	0.000148662	0.00323649	1.08011
Ahcyl2	Ahcyl2	-0.633805	6.14361	-4.92023	0.000148945	0.00323775	0.189906
Ccl21a	Ccl21a	1.72591	5.67248	4.91968	0.000149113	0.00323775	0.170542
Krtap9-1	Krtap9-1	4.01232	3.81344	4.91777	0.000149695	0.003245	0.854414
Serpinb3d	Serpinb3d	5.13137	1.36131	4.91729	0.000149842	0.003245	1.13002
Wdfy4	Wdfy4	1.4454	1.22135	4.91527	0.000150461	0.00325074	0.889723
Gm4559	Gm4559	5.42369	0.445387	4.91459	0.000150671	0.00325074	1.08204
Cd69	Cd69	2.31447	-0.549281	4.91433	0.000150751	0.00325074	1.11017
C1qc	C1qc	1.7289	4.44037	4.91385	0.000150898	0.00325074	0.174022
Gpt	Gpt	-0.850552	5.41085	-4.90887	0.00015244	0.00327799	0.234047
Tmem45b	Tmem45b	1.27929	5.07302	4.90848	0.000152562	0.00327799	0.264826
Pou6f1	Pou6f1	-0.975327	3.65595	-4.90731	0.000152924	0.00328148	0.586409
Atp2b4	Atp2b4	-0.704214	7.34178	-4.90517	0.000153594	0.00329156	0.1346
Ehmt2	Ehmt2	-0.390425	6.49035	-4.90377	0.000154033	0.00329666	0.141095
Ms4a4d	Ms4a4d	2.60589	0.774338	4.90308	0.000154252	0.00329706	1.02924
Inpp5k	Inpp5k	-0.612989	5.50819	-4.9014	0.000154782	0.0033041	0.17022
Slc6a2	Slc6a2	-1.31161	3.61181	-4.8965	0.000156338	0.00333299	0.414009
Snx5	Snx5	0.532054	6.52246	4.89121	0.000158037	0.00336308	0.10376
Eno1	Eno1	0.85287	8.54173	4.8902	0.000158361	0.00336308	0.128404
Dse	Dse	0.817525	4.51301	4.8902	0.000158363	0.00336308	0.230454
Krtap31-1	Krtap31-1	5.1503	0.280571	4.88156	0.000161182	0.00341852	1.06922
Tspyl2	Tspyl2	-0.772887	4.00084	-4.87754	0.000162512	0.00343862	0.432194
Ciita	Ciita	1.19203	2.45045	4.87743	0.000162548	0.00343862	0.561301
Mmp12	Mmp12	3.40757	0.817326	4.87332	0.000163922	0.00346322	0.805136
Aagab	Aagab	-0.543581	5.9357	-4.87149	0.000164537	0.00347175	0.0987037
Gsdmc	Gsdmc	3.17171	3.90663	4.86515	0.000166682	0.00351251	0.224525
LOC100862074	LOC100862074	-0.813633	5.69829	-4.85919	0.000168728	0.00355107	0.069503
Dynlt1b	Dynlt1b	0.690641	5.49333	4.84931	0.000172175	0.00361897	0.0297008
3110003A17Rik	3110003A17Rik	0.67398	5.6128	4.83971	0.000175593	0.00368611	0.0141333
Oasl1	Oasl1	5.06372	-1.50435	4.83878	0.000175926	0.0036884	0.90814
Gm19861	Gm19861	-1.17594	7.88984	-4.83709	0.000176536	0.00369646	0.0252111
Peli2	Peli2	-0.667754	4.40233	-4.83506	0.000177272	0.00370279	0.211412
1700029I01Rik	1700029I01Rik	0.736943	5.03845	4.83502	0.000177289	0.00370279	0.0572433
Mapkbp1	Mapkbp1	-0.70132	5.70935	-4.83306	0.000178	0.0037121	0.0374135
Uchl3	Uchl3	0.698756	6.24007	4.83255	0.000178186	0.0037121	-0.0178107
Arl4c	Arl4c	-0.494324	6.62878	-4.82968	0.000179237	0.00372926	-0.0219039
Gata3	Gata3	-0.600747	7.56406	-4.82823	0.000179772	0.00373567	-0.024501
Herc6	Herc6	1.7308	1.95501	4.82727	0.000180126	0.0037383	0.614251
Fermt3	Fermt3	0.921553	3.54696	4.81653	0.000184135	0.00381668	0.305197
Guca2b	Guca2b	3.06011	-2.30007	4.81282	0.00018554	0.00384095	0.888768
Mrc2	Mrc2	-0.816145	4.3185	-4.81032	0.000186494	0.00385585	0.0901476
Gltscr2	Gltscr2	-0.592005	7.67184	-4.80938	0.000186855	0.00385846	-0.0595468
Ptpn18	Ptpn18	1.5633	1.82616	4.80847	0.000187206	0.00386085	0.55018
Fam189a2	Fam189a2	-0.689558	5.52597	-4.80652	0.000187956	0.00387146	0.0254264
Celsr1	Celsr1	-0.741317	6.70834	-4.80372	0.000189038	0.00388888	-0.0646857
Gm19820	Gm19820	0.661676	7.78792	4.79379	0.00019293	0.00396399	-0.088359
Rnd1	Rnd1	2.274	1.02042	4.79187	0.000193691	0.00397465	0.799834
Tmbim1	Tmbim1	-0.553153	7.36637	-4.79122	0.000193949	0.00397498	-0.102978
Plek2	Plek2	-0.556169	5.36484	-4.78391	0.000196886	0.00403015	-0.0688018
Icos	Icos	2.41189	-0.258545	4.78235	0.000197518	0.00403748	0.840967
Krtap16-5	Krtap16-5	4.68324	2.85402	4.78181	0.000197735	0.00403748	0.788734
Sh2d5	Sh2d5	2.25413	-0.263978	4.77962	0.000198628	0.00405068	0.782755
Hist1h2bc	Hist1h2bc	0.621228	5.81189	4.77812	0.00019924	0.00405814	-0.0771881
Car2	Car2	3.42668	2.19485	4.77374	0.000201039	0.00408465	0.759393
Dab2ip	Dab2ip	-0.724492	6.50446	-4.77324	0.000201246	0.00408465	-0.134939
Gm20014	Gm20014	0.439307	7.92137	4.77314	0.000201288	0.00408465	-0.123939
Tmem86a	Tmem86a	1.37482	5.31777	4.77025	0.000202487	0.00410392	-0.11805
Mpzl2	Mpzl2	0.618156	6.29113	4.76922	0.000202917	0.00410758	-0.136892
Fam149b	Fam149b	-0.542606	4.45033	-4.76782	0.000203504	0.00411439	0.0951006
H2-T23	H2-T23	0.798293	6.47021	4.76508	0.00020465	0.00413247	-0.157098
Cmas	Cmas	0.637206	4.30973	4.76434	0.000204963	0.00413372	0.0734712
Eef2k	Eef2k	-0.705	6.45219	-4.76085	0.00020644	0.00415841	-0.158817
Polg	Polg	-0.492839	5.51762	-4.75884	0.000207293	0.00416149	-0.0853113
Tap1	Tap1	1.29877	6.50912	4.75882	0.000207304	0.00416149	-0.169488
Trim21	Trim21	0.752732	3.45928	4.7587	0.000207353	0.00416149	0.135032
Tnfrsf14	Tnfrsf14	3.62562	-0.981718	4.75027	0.000210983	0.00422891	0.825501
Ptp4a1	Ptp4a1	0.523153	6.98341	4.7497	0.000211227	0.00422891	-0.190197
Hyi	Hyi	-0.919529	3.32243	-4.74062	0.000215214	0.00430349	0.352747
Kazald1	Kazald1	-0.967134	4.04329	-4.73466	0.00021787	0.00435131	-0.142826
Ptpn14	Ptpn14	-0.77433	7.26142	-4.7339	0.000218213	0.00435287	-0.223057
Tll1	Tll1	-1.13041	1.67276	-4.72715	0.000221264	0.00440837	0.482341
Krtap1-4	Krtap1-4	4.29902	3.77978	4.72339	0.000222986	0.00443732	0.542803
Atp6v1b2	Atp6v1b2	0.495755	7.06904	4.72012	0.000224495	0.00445636	-0.253031
Mettl7a1	Mettl7a1	-0.649803	6.14931	-4.71993	0.000224581	0.00445636	-0.221197
Fam166b	Fam166b	-2.0043	-0.337531	-4.71955	0.000224756	0.00445636	0.763871
Tmigd1	Tmigd1	0.92667	2.54152	4.71499	0.000226878	0.00449301	0.0719304
Krtap5-5	Krtap5-5	4.15621	2.61031	4.71187	0.000228341	0.00451653	0.656863
Nxph3	Nxph3	-1.17356	3.20363	-4.71109	0.000228708	0.00451835	0.227702
Ctdsp1	Ctdsp1	-0.41824	6.65289	-4.70707	0.000230612	0.00454973	-0.278239
Susd3	Susd3	1.81032	-0.150295	4.70657	0.000230849	0.00454973	0.668299
Klk9	Klk9	1.62162	5.88776	4.7056	0.000231313	0.0045534	-0.278154
Plscr4	Plscr4	-0.812806	4.43228	-4.70199	0.000233041	0.00457835	-0.174975
Nampt	Nampt	0.737745	6.27062	4.70153	0.000233264	0.00457835	-0.292885
Ids	Ids	0.622573	6.49142	4.70121	0.000233416	0.00457835	-0.293857
Parp9	Parp9	1.44797	4.58631	4.69626	0.000235814	0.00461922	-0.181509
Ces2e	Ces2e	1.81637	0.526115	4.69575	0.000236062	0.00461922	0.662085
A630001G21Rik	A630001G21Rik	1.8559	0.307618	4.69245	0.000237674	0.00464524	0.659842
Serpina1e	Serpina1e	4.49561	-1.24739	4.68836	0.000239686	0.00467836	0.530505
Slain1	Slain1	1.78459	1.46795	4.68749	0.000240115	0.00467836	0.591013
Smpdl3a	Smpdl3a	1.17914	6.05919	4.68728	0.000240222	0.00467836	-0.31812
Rassf10	Rassf10	0.758725	4.64572	4.68126	0.000243226	0.00472609	-0.18334
Serpinb6c	Serpinb6c	2.22788	2.27981	4.68121	0.000243248	0.00472609	0.386125
Nfkbid	Nfkbid	1.30801	1.20577	4.6806	0.000243557	0.0047265	0.393075
Hs3st6	Hs3st6	-1.35395	4.30965	-4.67826	0.000244737	0.0047438	0.0515521
Qsox1	Qsox1	0.802732	6.33757	4.67508	0.000246349	0.00476943	-0.346392
Nisch	Nisch	-0.509515	6.4658	-4.67262	0.000247601	0.00478802	-0.337372
Ccdc109a	Ccdc109a	-0.744194	4.32511	-4.66808	0.000249933	0.00482745	-0.0670061
Hif1a	Hif1a	0.765963	7.07736	4.66506	0.000251501	0.00485202	-0.369545
Hist1h2bj	Hist1h2bj	1.85851	-0.279457	4.66397	0.000252065	0.0048572	0.663458
Plcg2	Plcg2	0.673741	4.53916	4.65847	0.000254946	0.00490697	-0.194301
Gimap4	Gimap4	1.71395	2.05507	4.65572	0.000256402	0.00492922	0.31009
Sec61g	Sec61g	0.593257	6.23227	4.65477	0.000256903	0.00493171	-0.391452
Hbegf	Hbegf	1.72059	3.30598	4.65434	0.000257132	0.00493171	-0.0971617
Cnksr1	Cnksr1	-0.760184	5.23201	-4.65329	0.000257689	0.00493221	-0.26999
Ninl	Ninl	-1.12293	2.72552	-4.65316	0.000257758	0.00493221	0.219555
Prkag2	Prkag2	-0.558267	4.90324	-4.65176	0.000258505	0.00494075	-0.213805
Pfkfb4	Pfkfb4	0.696316	4.18491	4.64663	0.000261263	0.00498707	-0.247864
Ddx42	Ddx42	-0.393451	6.34155	-4.64564	0.0002618	0.00498707	-0.403384
Batf	Batf	2.61744	-0.923573	4.64557	0.000261839	0.00498707	0.632902
Ddr1	Ddr1	-0.549096	7.60779	-4.64447	0.000262431	0.00499257	-0.410779
Serpina3n	Serpina3n	1.31987	3.90457	4.64157	0.000264012	0.00501684	-0.252106
Naip6	Naip6	1.90252	-0.29567	4.64056	0.000264565	0.00502154	0.565298
Arg1	Arg1	2.62193	5.46091	4.6391	0.000265362	0.00503086	-0.233028
Ehhadh	Ehhadh	-0.871404	3.02653	-4.6374	0.000266296	0.00504276	0.125507
Ap1ar	Ap1ar	-0.385071	5.7341	-4.63549	0.000267353	0.00505694	-0.385625
Gm8989	Gm8989	4.21625	-2.05479	4.63399	0.000268183	0.00506315	0.515099
Cmtm7	Cmtm7	1.13086	2.9581	4.63378	0.000268297	0.00506315	0.0897046
Dgat2l6	Dgat2l6	2.30167	3.30477	4.63252	0.000268999	0.00506922	-0.00052283
Serpinb11	Serpinb11	1.22184	5.70138	4.6321	0.000269236	0.00506922	-0.3428
Gm7030	Gm7030	1.11297	1.73848	4.63105	0.000269822	0.00507444	0.332906
Zfp467	Zfp467	-1.20944	3.54146	-4.63035	0.000270212	0.00507597	0.114114
AU020206	AU020206	1.30964	2.01658	4.62354	0.000274043	0.00514017	0.227997
Pglyrp3	Pglyrp3	1.82965	2.79604	4.62317	0.000274255	0.00514017	0.0579491
1110008P14Rik	1110008P14Rik	0.715198	5.00025	4.62068	0.000275675	0.0051609	-0.351152
Etv5	Etv5	-0.741182	3.77466	-4.61905	0.000276607	0.00517246	-0.00795898
Lce1m	Lce1m	-1.12293	8.8032	-4.61832	0.000277022	0.00517432	-0.407753
Ldha	Ldha	0.845231	9.06952	4.61556	0.000278613	0.00519411	-0.436873
H2-T10	H2-T10	1.3406	3.11203	4.61538	0.000278713	0.00519411	-0.127667
Zfp362	Zfp362	-0.573824	4.96582	-4.61289	0.000280154	0.00521505	-0.32752
Dram2	Dram2	0.507755	5.18494	4.60947	0.000282148	0.00524331	-0.426604
Ly75	Ly75	1.8979	0.192636	4.60919	0.00028231	0.00524331	0.484786
Dock2	Dock2	1.41272	2.02764	4.60862	0.000282641	0.00524353	0.0720291
Lancl1	Lancl1	-0.588614	6.84872	-4.60786	0.000283087	0.00524589	-0.488628
Dzip1	Dzip1	-0.89085	3.55407	-4.60598	0.000284195	0.00525732	0.0911936
Map2k1	Map2k1	0.756793	5.46671	4.60572	0.000284344	0.00525732	-0.450425
C1qa	C1qa	1.62219	4.18208	4.60518	0.000284666	0.00525736	-0.434653
Krtap26-1	Krtap26-1	5.66429	3.1807	4.60084	0.000287236	0.00529888	0.48201
Ctsh	Ctsh	0.486199	6.99211	4.59735	0.000289322	0.00533137	-0.505368
Gm11568	Gm11568	3.76163	4.13439	4.59469	0.000290919	0.0053548	0.114493
Il2ra	Il2ra	2.45305	-0.375627	4.59414	0.00029125	0.00535489	0.492729
Krtap9-3	Krtap9-3	4.76632	3.56396	4.59255	0.000292215	0.00536662	0.362256
Tmprss11bnl	Tmprss11bnl	3.96323	-2.82209	4.58704	0.000295566	0.00542212	0.397867
A130040M12Rik	A130040M12Rik	1.64745	5.2517	4.58615	0.000296112	0.00542607	-0.502216
Aldh1a7	Aldh1a7	-1.7273	2.8006	-4.58557	0.000296473	0.00542665	0.153475
Trnp1	Trnp1	0.528994	4.64786	4.58278	0.000298191	0.00544671	-0.41899
Hmmr	Hmmr	0.959616	3.65637	4.58253	0.000298344	0.00544671	-0.138575
Rit1	Rit1	0.433049	5.18375	4.58171	0.000298854	0.00544671	-0.476761
Tlr7	Tlr7	1.5242	0.518724	4.58164	0.000298895	0.00544671	0.158074
Tjap1	Tjap1	-0.64367	4.62245	-4.58082	0.000299404	0.00544995	-0.329085
Smarca2	Smarca2	-0.52024	6.12035	-4.57811	0.000301095	0.00547466	-0.517188
Gm5506	Gm5506	0.813828	6.12264	4.57638	0.000302172	0.00548228	-0.543629
Gjb2	Gjb2	3.11321	6.55726	4.57637	0.000302181	0.00548228	-0.505409
Bnip3l	Bnip3l	0.509635	7.963	4.57574	0.000302576	0.00548341	-0.534326
Gm3435	Gm3435	-0.679718	5.55028	-4.57224	0.000304779	0.00551293	-0.52012
Clk2	Clk2	-0.445801	4.89231	-4.57168	0.000305133	0.00551293	-0.397923
Cdk2ap2	Cdk2ap2	0.554836	5.38891	4.57156	0.000305212	0.00551293	-0.474772
Hlf	Hlf	-1.14727	5.96589	-4.56901	0.000306831	0.00553608	-0.567679
Aim2	Aim2	1.47394	0.972777	4.56839	0.000307224	0.00553669	0.200709
Rnf167	Rnf167	-0.471813	6.96201	-4.5679	0.000307538	0.00553669	-0.573286
Wnk2	Wnk2	-1.0154	4.41976	-4.567	0.000308112	0.00554097	-0.183959
Krtap2-4	Krtap2-4	4.09846	3.77221	4.56574	0.000308918	0.00554455	0.188574
Degs1	Degs1	0.560528	7.97284	4.56548	0.000309088	0.00554455	-0.568406
Txnl1	Txnl1	0.359592	6.39765	4.56511	0.000309324	0.00554455	-0.579025
A430057M04Rik	A430057M04Rik	0.955006	1.85751	4.56184	0.000311429	0.00557621	0.244315
Cenpk	Cenpk	0.956214	2.41714	4.55258	0.000317476	0.00567829	-0.0437704
Cd44	Cd44	0.760569	7.78184	4.55148	0.000318196	0.00568499	-0.598789
Gm4184	Gm4184	1.01838	1.29045	4.54911	0.000319769	0.00570689	0.174612
Mrc1	Mrc1	1.44743	4.08319	4.54844	0.000320216	0.00570866	-0.575546
Rhoh	Rhoh	2.00884	0.188611	4.54534	0.000322283	0.0057393	0.208264
Stat2	Stat2	0.856528	4.65648	4.54426	0.000323009	0.00574068	-0.525204
Cyp39a1	Cyp39a1	-0.760284	4.17558	-4.54418	0.000323059	0.00574068	-0.336435
Lpin2	Lpin2	0.901269	3.70256	4.54231	0.00032432	0.00575686	-0.341684
Spry2	Spry2	-0.745791	4.18282	-4.53898	0.000326566	0.00579047	-0.249982
Kcnn4	Kcnn4	1.90963	0.129147	4.53762	0.00032749	0.00580059	0.3802
Plekho2	Plekho2	1.08616	3.46561	4.53581	0.000328724	0.00581619	-0.356671
Arhgap30	Arhgap30	1.31534	2.79505	4.53346	0.000330336	0.00583842	-0.230183
2010002N04Rik	2010002N04Rik	1.07673	2.56662	4.5312	0.000331892	0.00585962	-0.150394
LOC100862086	LOC100862086	2.562	1.56797	4.52894	0.000333451	0.00588083	0.278419
Ccnc	Ccnc	0.488684	4.41276	4.52745	0.00033449	0.00589282	-0.462994
Serinc4	Serinc4	-0.505026	5.22053	-4.52656	0.000335107	0.00589488	-0.549568
Nup62-il4i1	Nup62-il4i1	0.911779	3.26521	4.52625	0.000335323	0.00589488	-0.192075
Casp7	Casp7	0.678024	2.98639	4.52548	0.000335861	0.00589802	-0.122964
Erap1	Erap1	0.835222	4.99665	4.52327	0.000337408	0.00591579	-0.591191
Csf1	Csf1	0.650698	4.50505	4.523	0.000337593	0.00591579	-0.563041
Rgs1	Rgs1	1.88572	0.768858	4.52183	0.00033842	0.00592397	0.0547326
Fam83a	Fam83a	1.06323	2.52495	4.52126	0.000338818	0.00592462	-0.0635046
Apobr	Apobr	1.19292	1.92156	4.5199	0.000339778	0.0059351	-0.0498848
Rab44	Rab44	1.16201	2.92083	4.51906	0.000340371	0.00593687	-0.0437135
Slc38a6	Slc38a6	0.793516	2.1605	4.51874	0.000340602	0.00593687	0.0285909
Lcp1	Lcp1	1.37585	5.11151	4.51299	0.000344698	0.00600191	-0.666832
Hpx	Hpx	1.77559	-0.867723	4.51119	0.000345988	0.006018	0.3316
Nedd4	Nedd4	-0.476404	8.22407	-4.50716	0.000348902	0.00606226	-0.688151
Col4a5	Col4a5	-0.74635	4.64105	-4.50491	0.000350537	0.00608424	-0.47946
Gm10024	Gm10024	4.39532	1.83361	4.50006	0.000354094	0.0061395	0.333656
Gm17690	Gm17690	-0.847046	4.55375	-4.49858	0.000355182	0.00615188	-0.45012
Alpl	Alpl	2.40897	1.50218	4.49802	0.000355597	0.00615257	0.198109
LOC100862357	LOC100862357	1.40535	-1.39001	4.4973	0.000356133	0.00615538	0.215074
Cxadr	Cxadr	0.693712	7.39338	4.49392	0.000358646	0.00618754	-0.721529
Usp10	Usp10	-0.350699	5.91922	-4.49379	0.000358747	0.00618754	-0.698993
Snx8	Snx8	0.820509	3.67564	4.49178	0.000360248	0.00620692	-0.282251
Mt4	Mt4	0.59859	8.63287	4.48773	0.000363295	0.00625285	-0.710878
Ormdl3	Ormdl3	-0.449047	6.13122	-4.47925	0.000369767	0.00635759	-0.733767
Sharpin	Sharpin	-0.48489	4.68432	-4.4784	0.000370428	0.00635847	-0.580264
B430306N03Rik	B430306N03Rik	4.8546	-3.1665	4.47818	0.000370592	0.00635847	0.176404
Gm11562	Gm11562	3.98326	3.95902	4.47641	0.000371961	0.0063753	-0.0251427
Mcpt4	Mcpt4	-2.7777	2.35609	-4.47499	0.000373068	0.00638762	0.0281785
Gm11937	Gm11937	4.57706	4.07454	4.4717	0.000375629	0.00642477	0.038639
Apol7a	Apol7a	1.78411	1.81363	4.46536	0.000380627	0.0065035	-0.155604
Krtap1-3	Krtap1-3	3.69548	3.53347	4.46338	0.000382197	0.00652354	-0.0177278
Vps16	Vps16	-0.545459	5.5249	-4.45935	0.000385422	0.00655747	-0.744999
Tapbp	Tapbp	0.78796	7.058	4.45929	0.000385469	0.00655747	-0.797573
Edn2	Edn2	-1.95949	0.921458	-4.45816	0.000386378	0.00655747	0.191582
P2rx4	P2rx4	0.557864	3.95874	4.45813	0.000386406	0.00655747	-0.585791
Mpzl1	Mpzl1	-0.763596	4.30073	-4.458	0.00038651	0.00655747	-0.546998
Ccdc99	Ccdc99	0.737908	2.91285	4.45772	0.000386735	0.00655747	-0.282024
Pltp	Pltp	0.905062	5.51471	4.45742	0.000386977	0.00655747	-0.783554
Eif2c1	Eif2c1	-0.610718	6.26993	-4.45651	0.000387711	0.00656313	-0.794012
Krtap13-1	Krtap13-1	4.49127	4.01167	4.4538	0.000389912	0.0065936	0.0228696
Coro1a	Coro1a	1.41648	4.26084	4.45097	0.000392218	0.00662579	-0.730061
Sh3bgrl	Sh3bgrl	0.734927	5.40327	4.44953	0.000393396	0.00663887	-0.777447
Gm11559	Gm11559	3.85052	4.28634	4.44903	0.000393808	0.006639	-0.215354
Lrrfip1	Lrrfip1	0.599572	6.58287	4.44507	0.000397074	0.0066872	-0.829341
Gm2427	Gm2427	2.51092	0.667027	4.44014	0.000401172	0.00674929	0.176296
Atp8a1	Atp8a1	0.441805	5.85096	4.43938	0.000401808	0.00675308	-0.829386
Rab21	Rab21	0.408653	5.96407	4.43532	0.000405227	0.00680358	-0.835555
Dgka	Dgka	-0.648333	6.35527	-4.43389	0.000406439	0.00681697	-0.838872
AI607873	AI607873	1.54484	2.4936	4.43201	0.000408037	0.00683681	-0.470131
Palm3	Palm3	-1.42117	1.46317	-4.4261	0.000413099	0.00691457	-0.183885
Spib	Spib	3.69986	-2.00643	4.42474	0.000414271	0.00691933	0.0607216
Atp13a1	Atp13a1	-0.404306	5.87934	-4.4246	0.000414391	0.00691933	-0.841559
Ppp2r3a	Ppp2r3a	-0.557907	7.08646	-4.42431	0.000414646	0.00691933	-0.8754
Nat8l	Nat8l	-0.752772	5.34222	-4.42079	0.000417703	0.00696327	-0.774917
Gas6	Gas6	-0.45431	7.75413	-4.42002	0.000418376	0.00696742	-0.878957
Atp6v1a	Atp6v1a	0.499816	7.50726	4.4194	0.000418921	0.00696768	-0.877774
Snn	Snn	0.509353	5.06465	4.41903	0.000419239	0.00696768	-0.759569
Wfdc2	Wfdc2	-1.24144	-1.02081	-4.41801	0.000420134	0.0069711	-0.144677
Tlr8	Tlr8	2.7868	-1.38197	4.41783	0.000420294	0.0069711	0.198346
Fgd2	Fgd2	1.38715	1.90945	4.41513	0.000422669	0.00699604	-0.161472
Gm15987	Gm15987	0.787343	3.88182	4.41501	0.00042277	0.00699604	-0.699831
Tgfbi	Tgfbi	-0.583511	8.39245	-4.41467	0.000423078	0.00699604	-0.875659
Gm11938	Gm11938	4.54599	3.95304	4.41419	0.000423499	0.00699604	-0.0539249
Slc6a6	Slc6a6	-0.861874	7.99011	-4.41223	0.000425237	0.00701769	-0.877699
Ube2l6	Ube2l6	1.76007	3.56422	4.41101	0.00042632	0.00702782	-0.648958
Myadm	Myadm	0.650381	5.0809	4.41058	0.000426706	0.00702782	-0.794891
Olr1	Olr1	4.85798	-2.20784	4.40976	0.000427431	0.00703272	0.166406
Slamf9	Slamf9	1.35564	0.596121	4.40812	0.000428898	0.00704289	-0.108581
LOC100861650	LOC100861650	0.447886	5.98709	4.40811	0.000428906	0.00704289	-0.89835
Phf20	Phf20	-0.657253	4.92698	-4.4075	0.000429454	0.00704388	-0.782157
Mansc1	Mansc1	1.46086	3.94308	4.40709	0.000429824	0.00704388	-0.51437
Cd48	Cd48	1.2272	2.1166	4.40575	0.000431029	0.00705659	-0.492932
Ppif	Ppif	0.665964	6.18199	4.40425	0.000432383	0.00706581	-0.920042
Gm10153	Gm10153	4.55387	1.01466	4.40417	0.000432452	0.00706581	0.164258
Pnn	Pnn	-0.417913	6.19177	-4.40318	0.000433347	0.00706935	-0.907328
Ccl2	Ccl2	2.75821	2.0022	4.40292	0.000433588	0.00706935	-0.312933
Krtap9-5	Krtap9-5	4.96075	-1.11458	4.40251	0.000433958	0.00706935	0.104938
Krtap5-4	Krtap5-4	3.55425	1.77685	4.39758	0.000438448	0.00713542	0.0874353
Gm9736	Gm9736	3.71637	2.23402	4.39699	0.00043899	0.00713717	0.0387607
Ptafr	Ptafr	2.71479	-0.7019	4.3939	0.000441833	0.0071763	0.0701384
1810035L17Rik	1810035L17Rik	0.572421	5.05045	4.39265	0.000442989	0.00718797	-0.889992
Spo11	Spo11	4.17494	-1.55516	4.39164	0.000443926	0.00719606	-0.0408403
Gm12216	Gm12216	2.52528	-0.920696	4.39088	0.000444626	0.00720031	0.148053
Nipa2	Nipa2	0.396013	5.14734	4.38899	0.000446386	0.0072217	-0.87644
Ifnar2	Ifnar2	0.744782	3.65165	4.38504	0.000450094	0.00727073	-0.656076
Krtap5-2	Krtap5-2	3.40603	2.72356	4.38482	0.000450301	0.00727073	-0.116252
Apbb1ip	Apbb1ip	1.43119	2.32677	4.38052	0.000454364	0.00732913	-0.409338
Ano1	Ano1	-0.595198	5.98042	-4.37012	0.000464355	0.00748294	-0.960493
Ly9	Ly9	1.89031	0.267849	4.36895	0.000465494	0.00749395	-0.00121167
2010107E04Rik	2010107E04Rik	0.57556	6.19424	4.36103	0.000473267	0.00761164	-1.00993
Lipa	Lipa	0.749095	3.88565	4.35731	0.000476968	0.00766158	-0.797812
Supt5h	Supt5h	-0.408004	6.8085	-4.35665	0.00047762	0.00766158	-1.01887
2610301G19Rik	2610301G19Rik	-0.381979	5.42444	-4.35633	0.000477945	0.00766158	-0.949715
Rnf145	Rnf145	-0.534988	5.86156	-4.35576	0.000478518	0.00766158	-0.961382
BC028528	BC028528	1.60855	0.00500093	4.35557	0.000478703	0.00766158	-0.0406663
Gdpd2	Gdpd2	-0.794031	6.81751	-4.35241	0.000481884	0.007701	-1.02755
Mafb	Mafb	0.722273	6.9537	4.35198	0.000482313	0.007701	-1.03067
P4hb	P4hb	0.390501	8.72857	4.35172	0.000482572	0.007701	-0.993058
Slc34a2	Slc34a2	1.38778	4.19822	4.35086	0.000483441	0.00770441	-0.836242
Cerk	Cerk	-0.541355	6.15711	-4.35059	0.000483723	0.00770441	-1.0176
Tdh	Tdh	2.15217	2.24932	4.34408	0.000490355	0.0078002	-0.52186
Aff1	Aff1	-0.640673	6.38988	-4.34368	0.000490766	0.0078002	-1.03059
Tef	Tef	-0.724143	6.69829	-4.3433	0.000491161	0.0078002	-1.04709
Pogz	Pogz	-0.575896	4.38007	-4.34252	0.00049196	0.00780086	-0.746299
Slc1a3	Slc1a3	0.851095	3.53519	4.34233	0.000492151	0.00780086	-0.429072
Ecscr	Ecscr	1.04195	2.67379	4.34138	0.000493132	0.00780566	-0.512634
Prdx1	Prdx1	0.495907	8.82443	4.34112	0.000493404	0.00780566	-1.0115
Xaf1	Xaf1	1.97283	2.07654	4.33885	0.000495754	0.0078353	-0.349905
Mprip	Mprip	-0.4645	8.23381	-4.33621	0.000498501	0.00786608	-1.04369
LOC100861767	LOC100861767	1.01287	3.47172	4.33604	0.00049868	0.00786608	-0.70291
LOC100861893	LOC100861893	-0.922581	2.55159	-4.3356	0.000499137	0.00786608	-0.364463
Cd180	Cd180	2.01088	0.183865	4.3331	0.000501762	0.00789986	-0.159679
Lpo	Lpo	4.64018	1.05977	4.33192	0.000503005	0.0079109	-0.3077
Csf2ra	Csf2ra	1.11802	2.85987	4.33128	0.000503677	0.0079109	-0.552479
H2-T24	H2-T24	1.23281	1.45258	4.33106	0.000503907	0.0079109	-0.205512
Ostc	Ostc	0.548065	5.65516	4.33049	0.000504508	0.00791278	-1.05132
Il4ra	Il4ra	0.870223	5.58639	4.32915	0.000505928	0.00791446	-1.02847
Papd7	Papd7	-0.441715	5.24204	-4.32907	0.000506014	0.00791446	-0.999142
Sdc2	Sdc2	-0.520749	4.50831	-4.32838	0.000506744	0.00791446	-0.863362
Slc28a2	Slc28a2	1.57546	1.03148	4.32822	0.000506911	0.00791446	-0.322166
Lsr	Lsr	-0.635399	6.80943	-4.32755	0.000507625	0.00791446	-1.07626
Hjurp	Hjurp	-0.476532	6.60093	-4.32721	0.000507993	0.00791446	-1.0806
Hist1h2bg	Hist1h2bg	0.714018	3.81807	4.32699	0.000508219	0.00791446	-0.626674
Mrm1	Mrm1	-0.628682	3.4506	-4.32676	0.000508467	0.00791446	-0.547976
BC023105	BC023105	4.23413	-0.0752479	4.32303	0.000512459	0.00796906	0.020561
Rbm3	Rbm3	0.512621	8.80735	4.32235	0.000513188	0.00797284	-1.03539
Arpc1b	Arpc1b	0.57949	6.45078	4.32158	0.000514011	0.00797809	-1.09412
Phospho1	Phospho1	-0.740569	6.15265	-4.31844	0.000517412	0.00801642	-1.06963
Ninj1	Ninj1	0.630133	5.13487	4.3184	0.000517456	0.00801642	-1.06979
Apol9a	Apol9a	2.30511	1.14319	4.31559	0.000520503	0.00805604	-0.512443
Sub1	Sub1	0.443105	7.04095	4.31495	0.000521205	0.00805633	-1.10569
Gm11570	Gm11570	4.47263	3.74225	4.31468	0.000521502	0.00805633	-0.266937
Pik3r2	Pik3r2	-0.466348	6.43918	-4.31277	0.000523594	0.00808105	-1.09134
Pdxp	Pdxp	-0.862113	2.54178	-4.31215	0.000524268	0.00808386	-0.320745
Krtap12-1	Krtap12-1	4.95942	2.14848	4.31124	0.000525273	0.00809176	-0.0366947
Ccdc149	Ccdc149	-1.36438	1.87128	-4.30892	0.000527832	0.00812357	-0.294598
Lmo1	Lmo1	-0.645544	4.07116	-4.30521	0.000531957	0.00817941	-0.852932
Wdr65	Wdr65	-0.806153	3.94966	-4.30328	0.000534113	0.00820487	-1.07641
Aadac	Aadac	0.750668	5.60986	4.30283	0.000534615	0.00820491	-1.13133
Slc38a3	Slc38a3	-1.03883	3.6628	-4.30054	0.000537185	0.00822916	-0.492852
AI854703	AI854703	-2.32245	0.623459	-4.30053	0.000537196	0.00822916	-0.022259
Crispld2	Crispld2	1.00241	4.8243	4.29985	0.000537964	0.00823325	-1.13654
Apol11b	Apol11b	3.67605	-2.55447	4.29838	0.000539632	0.0082511	-0.103765
Serp1	Serp1	0.362963	7.26585	4.29701	0.000541184	0.00826714	-1.1425
AV051173	AV051173	0.527804	5.18316	4.29525	0.000543182	0.00828995	-1.09554
Hopx	Hopx	0.615911	7.19339	4.29438	0.000544167	0.00829729	-1.15179
Krtap5-3	Krtap5-3	5.45216	1.2452	4.29232	0.000546531	0.00832414	-0.0462666
Cd200r1	Cd200r1	1.93213	0.0190644	4.29196	0.000546941	0.00832414	-0.217231
Trem2	Trem2	1.8774	0.167056	4.29139	0.000547591	0.00832632	-0.398372
Satb1	Satb1	-0.895978	4.24471	-4.29062	0.00054848	0.00833145	-0.971939
Pitpnm1	Pitpnm1	0.625909	3.56649	4.29022	0.000548942	0.00833145	-0.799615
Sdcbp	Sdcbp	0.598646	6.61064	4.28835	0.000551096	0.00835643	-1.16515
Defb1	Defb1	0.89924	6.21721	4.28688	0.000552804	0.0083746	-1.16798
Zfp316	Zfp316	-0.917149	3.52144	-4.28611	0.000553692	0.00838033	-0.608924
Trim12c	Trim12c	0.909454	3.32744	4.28496	0.000555026	0.00839279	-0.806927
Camkk1	Camkk1	-0.792978	5.50579	-4.2832	0.000557079	0.0084161	-1.11057
Tcn2	Tcn2	0.531346	4.71412	4.28172	0.000558816	0.00843459	-0.909933
P2ry14	P2ry14	1.13044	0.704935	4.27758	0.000563685	0.00849666	-0.349608
Zfp296	Zfp296	-1.02075	3.50139	-4.27735	0.000563963	0.00849666	-0.632238
Krtap15	Krtap15	5.00719	4.5447	4.27645	0.000565029	0.00850492	-0.460071
Gm20234	Gm20234	4.73679	-2.46497	4.27509	0.000566644	0.00852143	-0.0749258
Mta2	Mta2	-0.435854	7.22554	-4.27348	0.000568567	0.00853763	-1.19613
Sp100	Sp100	1.67914	2.47619	4.27331	0.00056876	0.00853763	-0.617012
Znf512b	Znf512b	-0.595889	5.43198	-4.27179	0.000570579	0.00854806	-1.13652
Ankmy2	Ankmy2	-0.438469	4.67756	-4.27155	0.000570873	0.00854806	-1.00945
Snhg1	Snhg1	0.575255	5.95808	4.27143	0.000571014	0.00854806	-1.19373
AI506816	AI506816	2.87461	-0.130957	4.27009	0.000572619	0.00856427	-0.0886634
Tap2	Tap2	1.10525	5.79213	4.26442	0.000579482	0.00865904	-1.19606
Bcl7a	Bcl7a	-0.59156	4.43111	-4.26355	0.00058054	0.00866011	-0.895244
Glce	Glce	-0.568864	5.33458	-4.26349	0.000580607	0.00866011	-1.14832
2810407C02Rik	2810407C02Rik	0.320913	7.04555	4.2614	0.000583166	0.00868377	-1.22263
AI662270	AI662270	1.46094	2.02935	4.26133	0.00058325	0.00868377	-0.64931
Nfasc	Nfasc	2.11563	-0.475564	4.25872	0.000586451	0.00872352	-0.135219
Klhl26	Klhl26	-0.700167	3.71492	-4.25809	0.000587229	0.0087272	-0.720339
Krt17	Krt17	0.844775	10.1158	4.25591	0.000589925	0.00875935	-1.18111
Zfp442	Zfp442	1.327	0.725263	4.25272	0.000593885	0.00881018	-0.247738
LOC100861886	LOC100861886	2.15683	-0.260473	4.24919	0.000598304	0.00886774	-0.179128
Msn	Msn	0.637967	6.72783	4.24806	0.000599723	0.00888077	-1.25131
Rsad2	Rsad2	2.08776	1.77616	4.24682	0.00060129	0.00889595	-0.621634
Nans	Nans	-0.480287	5.07409	-4.24535	0.000603147	0.00891541	-1.16869
Gm11483	Gm11483	0.487223	6.60685	4.24392	0.000604964	0.00893423	-1.25899
Fam115c	Fam115c	-0.969588	4.87764	-4.24325	0.000605815	0.00893876	-1.12325
6430706D22Rik	6430706D22Rik	-0.474791	6.45007	-4.24266	0.000606565	0.0089418	-1.25804
Krtap3-1	Krtap3-1	2.87006	5.09434	4.24198	0.000607436	0.00894661	-0.673559
Fhl2	Fhl2	2.01308	2.99297	4.2409	0.000608821	0.00895278	-0.607639
Tifab	Tifab	2.06727	0.804225	4.2408	0.000608944	0.00895278	-0.417036
Timm8a1	Timm8a1	0.592199	4.87091	4.24	0.000609968	0.00895983	-1.16518
Yme1l1	Yme1l1	0.438406	6.88089	4.23608	0.000615012	0.0090255	-1.27598
Krtap28-13	Krtap28-13	3.986	2.79735	4.23529	0.00061603	0.0090255	-0.368594
Glb1l2	Glb1l2	-0.944781	4.43615	-4.23525	0.000616086	0.0090255	-1.05922
Ddah1	Ddah1	2.09921	1.33244	4.22959	0.000623457	0.00912534	-0.350078
Vav1	Vav1	1.27697	2.0528	4.22913	0.000624063	0.00912608	-0.720852
Adam12	Adam12	2.51463	0.395129	4.22568	0.000628602	0.00918429	-0.26933
Atp7a	Atp7a	0.541122	5.46421	4.22292	0.000632264	0.00922959	-1.24477
Nckap1l	Nckap1l	1.40723	2.84325	4.21521	0.000642583	0.00937177	-1.02206
Gsdmc2	Gsdmc2	3.14333	0.0527809	4.2148	0.000643144	0.00937177	-0.345386
Gsdma	Gsdma	0.791125	7.4891	4.21353	0.000644863	0.0093885	-1.31052
Bcl2l15	Bcl2l15	1.14898	1.41027	4.21164	0.000647431	0.00941754	-0.830516
Il20rb	Il20rb	-0.65505	7.49549	-4.21014	0.000649469	0.00943884	-1.32484
Acsbg1	Acsbg1	-0.743955	8.33132	-4.20914	0.000650841	0.00945041	-1.30755
Gm4673	Gm4673	-0.669034	6.18285	-4.20786	0.000652599	0.00946758	-1.30107
Plekhh3	Plekhh3	-0.479686	5.814	-4.20662	0.000654298	0.00948386	-1.28269
LOC100861882	LOC100861882	0.815417	5.84519	4.20389	0.000658063	0.00951871	-1.33927
F7	F7	3.86985	-2.82837	4.2038	0.000658193	0.00951871	-0.240045
Elac1	Elac1	-0.496916	4.14067	-4.20362	0.00065844	0.00951871	-1.07432
Cmpk2	Cmpk2	1.65861	1.4653	4.20114	0.000661885	0.00955317	-0.483064
Gm4524	Gm4524	-0.70245	4.12044	-4.20107	0.000661985	0.00955317	-0.998254
Myd88	Myd88	0.420577	5.38269	4.19298	0.000673345	0.00970438	-1.32583
2610029I01Rik	2610029I01Rik	1.81262	0.775346	4.19277	0.000673645	0.00970438	-0.310307
Armc10	Armc10	-0.383188	4.93689	-4.18707	0.000681767	0.0098077	-1.23402
Vmn2r29	Vmn2r29	-1.25678	1.18473	-4.18685	0.000682085	0.0098077	-0.298361
2310042E22Rik	2310042E22Rik	1.34248	5.58289	4.18647	0.000682636	0.0098077	-1.3721
Ppp1cb	Ppp1cb	0.533513	8.33689	4.18607	0.000683203	0.0098077	-1.36112
Tceb1	Tceb1	0.401064	5.97308	4.18556	0.000683937	0.00980967	-1.37719
Lama3	Lama3	-0.567077	6.37527	-4.18507	0.000684641	0.00981119	-1.37258
Gga2	Gga2	-0.649924	5.31906	-4.18398	0.000686213	0.00982517	-1.26162
Kir3dl2	Kir3dl2	-2.90415	-1.78637	-4.1833	0.000687206	0.00983082	-0.308563
Uchl4	Uchl4	0.832125	1.24667	4.18202	0.000689058	0.00984874	-0.559861
Efna4	Efna4	-0.689249	4.65252	-4.18152	0.000689785	0.00985056	-1.06456
Spp1	Spp1	2.91253	2.5654	4.17833	0.00069443	0.00990829	-0.908796
Arhgef10	Arhgef10	-0.549537	4.63631	-4.17718	0.000696108	0.00992361	-1.15168
Ubp1	Ubp1	-0.50804	6.49095	-4.17591	0.000697967	0.0099415	-1.40126
Bcam	Bcam	-0.555609	7.55719	-4.17442	0.00070017	0.00996424	-1.40455
Usp18	Usp18	2.00184	2.0874	4.17335	0.000701746	0.00997803	-0.681999
Ier3	Ier3	0.63682	5.06185	4.17068	0.000705695	0.0100195	-1.36519
Il23a	Il23a	3.84961	-1.55364	4.17056	0.000705883	0.0100195	-0.273192
Krtap16-4	Krtap16-4	4.98035	1.12989	4.16472	0.000714605	0.0101343	-0.28585
Ctnnd2	Ctnnd2	-0.956226	2.58931	-4.16401	0.000715673	0.0101343	-0.637021
LOC100503956	LOC100503956	-0.555974	4.68647	-4.16355	0.000716374	0.0101343	-1.15932
Aldh4a1	Aldh4a1	-0.642707	5.36047	-4.16351	0.000716439	0.0101343	-1.27848
Socs1	Socs1	1.0755	2.56974	4.16212	0.000718535	0.0101553	-0.87145
LOC100862012	LOC100862012	0.64843	2.34503	4.16166	0.000719231	0.0101564	-0.7664
Papss2	Papss2	0.72899	3.59103	4.16121	0.000719917	0.0101573	-1.1507
Plekhn1	Plekhn1	-0.679353	6.94753	-4.15938	0.000722694	0.0101878	-1.43769
Krtap16-8	Krtap16-8	3.25362	4.28356	4.15883	0.000723534	0.0101909	-0.668725
Casp14	Casp14	1.17323	6.70152	4.15841	0.000724162	0.010191	-1.43705
Gm15821	Gm15821	1.0273	4.25461	4.15605	0.000727779	0.0102331	-1.22133
Tmc6	Tmc6	-0.513257	4.95854	-4.1549	0.000729539	0.0102491	-1.2628
Tbxas1	Tbxas1	2.12511	-0.721847	4.15126	0.000735158	0.0103065	-0.409021
Trp53i11	Trp53i11	-0.557612	4.85481	-4.15113	0.000735352	0.0103065	-1.27469
Cflar	Cflar	0.476672	5.5511	4.15103	0.000735508	0.0103065	-1.4249
Krtap10-4	Krtap10-4	4.28588	2.72056	4.1447	0.000745383	0.0104294	-0.478425
Dynlt1c	Dynlt1c	0.670265	5.11417	4.1446	0.000745543	0.0104294	-1.43421
Marveld1	Marveld1	-0.457783	5.94844	-4.14297	0.000748114	0.0104564	-1.44801
Tpp2	Tpp2	0.494563	5.76729	4.14042	0.000752141	0.0105038	-1.46841
Gm4553	Gm4553	3.66118	3.30206	4.13972	0.000753248	0.0105103	-0.663064
Gm11703	Gm11703	-0.464033	5.94295	-4.1367	0.000758064	0.0105629	-1.46814
Serpinb3b	Serpinb3b	0.631476	7.29234	4.13636	0.000758601	0.0105629	-1.45597
Twsg1	Twsg1	0.400257	6.87028	4.13614	0.000758945	0.0105629	-1.48856
Camsap3	Camsap3	-0.603506	6.91152	-4.13535	0.000760218	0.0105635	-1.48604
Tnnt2	Tnnt2	-1.00631	2.65072	-4.13506	0.000760689	0.0105635	-0.979135
Zfp12	Zfp12	-0.578171	3.96594	-4.13491	0.00076092	0.0105635	-1.06724
Slc46a1	Slc46a1	-0.96455	3.21292	-4.13145	0.000766495	0.0106264	-0.791536
Taf15	Taf15	-0.528499	5.61986	-4.1313	0.000766738	0.0106264	-1.40521
Disp1	Disp1	-0.70366	3.30741	-4.12882	0.000770755	0.010673	-1.21155
Areg	Areg	2.21889	1.85405	4.12829	0.000771617	0.0106736	-0.48676
Elf2	Elf2	-0.436451	5.37023	-4.12799	0.000772093	0.0106736	-1.42517
Krt84	Krt84	1.10272	7.40426	4.12581	0.000775663	0.0107139	-1.27159
Pglyrp4	Pglyrp4	1.14097	5.77723	4.12444	0.000777896	0.0107358	-1.48527
Ptpro	Ptpro	1.10436	2.20858	4.12135	0.000782981	0.0107969	-1.04782
Pwwp2b	Pwwp2b	-0.549379	4.04225	-4.12083	0.000783845	0.0107997	-1.09508
Dcp1b	Dcp1b	-0.667857	2.78023	-4.12005	0.000785135	0.0108081	-0.792623
Phyhip	Phyhip	-0.731723	6.47208	-4.11941	0.000786186	0.0108081	-1.48722
Cdh13	Cdh13	-0.76533	5.23572	-4.11927	0.00078643	0.0108081	-1.37113
Slc44a2	Slc44a2	-0.410604	7.53533	-4.11783	0.000788821	0.010832	-1.5229
Gde1	Gde1	0.499838	5.59476	4.11601	0.000791843	0.0108644	-1.5037
Ptges3	Ptges3	0.422574	6.72074	4.11503	0.000793483	0.0108778	-1.53389
Arrb2	Arrb2	0.625919	4.00028	4.11286	0.000797132	0.0109187	-1.27668
F2r	F2r	-0.559534	3.70454	-4.11183	0.000798853	0.0109332	-1.19635
2001-03-01	2001-03-01	1.02695	1.88164	4.1095	0.000802796	0.010978	-0.934046
Paf1	Paf1	-0.384508	5.79565	-4.10896	0.000803713	0.0109814	-1.51205
Apol9b	Apol9b	2.94409	0.383666	4.10818	0.000805031	0.010989	-0.647502
Alas1	Alas1	0.491299	5.81222	4.10784	0.000805603	0.010989	-1.53351
Zmynd11	Zmynd11	-0.359519	6.59933	-4.10723	0.000806642	0.010994	-1.5484
Cyp8b1	Cyp8b1	1.91248	-0.708881	4.1041	0.000811995	0.0110578	-0.403319
Gm10100	Gm10100	4.50831	1.37054	4.1027	0.000814383	0.0110809	-0.410628
Tnk1	Tnk1	-0.471285	5.62974	-4.10232	0.000815043	0.0110809	-1.4777
Pglyrp1	Pglyrp1	1.62885	0.207881	4.10039	0.000818364	0.0111169	-0.666205
Sfr1	Sfr1	-0.410681	6.74283	-4.09845	0.000821714	0.0111498	-1.56818
Itpripl2	Itpripl2	-0.463712	5.65398	-4.09821	0.000822142	0.0111498	-1.50898
Rap1a	Rap1a	0.343182	5.75395	4.09641	0.000825273	0.011183	-1.55274
Efs	Efs	-0.443179	6.20773	-4.09576	0.000826393	0.011189	-1.54325
Gm9835	Gm9835	1.6718	-0.980195	4.09496	0.000827791	0.0111987	-0.486454
Cd101	Cd101	2.01849	-1.07289	4.09368	0.000830025	0.0112114	-0.440373
Ufsp1	Ufsp1	-0.783201	3.79972	-4.09364	0.000830096	0.0112114	-1.19397
Wdr62	Wdr62	0.797218	3.81933	4.09214	0.00083274	0.0112379	-1.30996
Ccni	Ccni	-0.367672	7.5814	-4.09174	0.000833437	0.0112381	-1.57649
Entpd3	Entpd3	2.55167	0.631256	4.09127	0.000834268	0.01124	-0.439473
Phlda1	Phlda1	1.12427	3.88876	4.08851	0.00083913	0.0112864	-1.19954
Junb	Junb	0.655008	7.40577	4.08822	0.000839652	0.0112864	-1.58474
Fmnl2	Fmnl2	1.12528	4.10929	4.08815	0.000839765	0.0112864	-1.27508
Chmp7	Chmp7	-0.414714	5.43498	-4.0871	0.000841631	0.0113022	-1.49807
Cd97	Cd97	0.759533	3.80365	4.08333	0.000848363	0.0113788	-1.3947
Gm9507	Gm9507	3.56825	2.6394	4.08313	0.000848723	0.0113788	-0.644687
Atp6v1g1	Atp6v1g1	0.432651	7.00683	4.076	0.000861588	0.0115419	-1.61686
Tnrc6a	Tnrc6a	-0.46526	6.21069	-4.07501	0.000863387	0.0115566	-1.61073
Gm19568	Gm19568	-0.555977	4.12762	-4.0727	0.000867601	0.0115809	-1.35111
Gsta1	Gsta1	0.756961	4.00475	4.07256	0.000867855	0.0115809	-1.53134
Ccdc132	Ccdc132	0.344696	5.33085	4.07242	0.000868123	0.0115809	-1.58003
Has2	Has2	1.17472	1.76873	4.07241	0.000868127	0.0115809	-0.8853
Med4	Med4	-0.453706	5.64792	-4.07209	0.000868726	0.0115809	-1.60185
Gm15421	Gm15421	0.700725	2.67649	4.07115	0.000870457	0.0115946	-1.05462
Timp1	Timp1	1.71242	1.29777	4.07022	0.000872151	0.0116077	-0.996457
Rhbdf1	Rhbdf1	-0.4963	6.10929	-4.06879	0.000874801	0.0116336	-1.61412
Basp1	Basp1	2.37781	3.06741	4.06808	0.000876114	0.0116416	-0.933867
Gm19719	Gm19719	1.09558	2.75254	4.06412	0.000883461	0.0117277	-1.24011
Usp22	Usp22	-0.524924	6.48041	-4.06382	0.000884017	0.0117277	-1.63269
Plch2	Plch2	-0.454257	6.18706	-4.06212	0.000887204	0.0117598	-1.60988
Pgd	Pgd	0.540746	6.68242	4.06176	0.000887872	0.0117598	-1.64725
Oas1a	Oas1a	3.47606	1.23864	4.05431	0.000901955	0.0119367	-0.772916
Scrt1	Scrt1	3.52824	-2.42103	4.05195	0.000906465	0.0119868	-0.497149
Klk15	Klk15	4.12898	-2.21716	4.05076	0.000908731	0.0120071	-0.699764
Krba1	Krba1	-0.746492	4.84007	-4.04877	0.000912565	0.0120449	-1.5072
Rplp0	Rplp0	-0.449251	11.3413	-4.04851	0.000913059	0.0120449	-1.55932
LOC100861785	LOC100861785	-0.761152	5.57286	-4.0471	0.000915793	0.0120713	-1.63832
Dock10	Dock10	0.966786	2.27787	4.04651	0.000916925	0.0120765	-1.13935
Emilin2	Emilin2	1.62798	2.58892	4.04487	0.000920121	0.0121019	-1.22034
Ccl6	Ccl6	0.941747	5.18401	4.04476	0.000920322	0.0121019	-1.67816
Wnt3	Wnt3	-0.76705	5.36722	-4.04217	0.000925374	0.0121543	-1.42915
Donson	Donson	0.614781	3.26165	4.04196	0.00092579	0.0121543	-1.23885
E2f8	E2f8	0.919972	3.19922	4.04082	0.00092802	0.0121739	-1.20604
Krtap4-1	Krtap4-1	3.70442	3.40845	4.03634	0.000936841	0.0122644	-0.897468
Ctdspl	Ctdspl	-0.411627	5.89675	-4.0362	0.000937115	0.0122644	-1.6802
C1galt1c1	C1galt1c1	0.479959	4.52948	4.03618	0.000937156	0.0122644	-1.56947
Gm2696	Gm2696	4.45778	2.49711	4.03435	0.000940795	0.0123022	-0.627688
Gm9222	Gm9222	1.55769	-0.00635402	4.03088	0.000947715	0.0123822	-0.591191
Gm2391	Gm2391	3.91604	1.94934	4.03053	0.000948423	0.0123822	-0.645816
Nus1	Nus1	0.584908	5.8757	4.03002	0.000949429	0.0123855	-1.69353
Zscan18	Zscan18	-1.12719	2.26036	-4.02714	0.00095524	0.0124514	-0.949206
Glud1	Glud1	-0.346417	7.40856	-4.02422	0.000961142	0.0125185	-1.72141
F830045P16Rik	F830045P16Rik	-4.2359	-0.578244	-4.02201	0.000965639	0.0125671	-0.556409
Hfe	Hfe	0.692626	3.14738	4.02087	0.000967966	0.0125874	-1.30101
Atp6v0e2	Atp6v0e2	-0.898206	2.98837	-4.01914	0.000971524	0.0126156	-1.05573
LOC100862063	LOC100862063	0.409294	7.13404	4.01906	0.000971674	0.0126156	-1.7292
Eml2	Eml2	-0.452627	5.51484	-4.01646	0.000977044	0.0126754	-1.63971
Nudt4	Nudt4	0.620663	6.71058	4.01478	0.00098052	0.0127104	-1.74325
Rars	Rars	0.526363	6.86392	4.01425	0.00098161	0.0127145	-1.74759
Gm13157	Gm13157	0.495726	4.1561	4.01328	0.000983618	0.0127173	-1.52778
Gm13212	Gm13212	1.23702	1.74861	4.01315	0.000983896	0.0127173	-1.00538
1200009I06Rik	1200009I06Rik	1.18599	0.634525	4.01303	0.000984149	0.0127173	-0.773292
Ticam2	Ticam2	1.85052	-0.962007	4.01246	0.000985326	0.0127225	-0.639907
Ccl1	Ccl1	2.5768	-1.84914	4.01059	0.000989227	0.0127629	-0.639682
Fbxo3	Fbxo3	-0.429918	5.80761	-4.00996	0.000990552	0.0127696	-1.71821
Mpp2	Mpp2	-1.28618	2.09257	-4.0096	0.000991299	0.0127696	-0.850877
Ngef	Ngef	-0.998577	3.67724	-4.00869	0.000993217	0.0127843	-1.28875
Gm13653	Gm13653	-0.439415	4.40767	-4.00787	0.000994942	0.0127965	-1.53721
Alox5ap	Alox5ap	1.13256	3.33249	4.00538	0.00100019	0.0128539	-1.52837
Gm9340	Gm9340	3.09142	2.43102	4.00443	0.00100221	0.0128697	-0.8365
Krtap6-1	Krtap6-1	3.20331	4.43109	4.00376	0.00100363	0.0128779	-0.979032
Fnbp4	Fnbp4	-0.501385	5.67151	-4.00276	0.00100575	0.0128951	-1.72949
Net1	Net1	-0.480914	7.95457	-3.99949	0.00101272	0.0129744	-1.77024
Baz1a	Baz1a	0.62294	6.16845	3.99806	0.00101579	0.0130035	-1.7716
Gstm1	Gstm1	-0.715983	5.70317	-3.99683	0.00101843	0.0130271	-1.77214
Gm5431	Gm5431	2.45221	-1.15828	3.99614	0.00101992	0.0130361	-0.628333
Cox7a2	Cox7a2	0.407396	7.13476	3.9951	0.00102216	0.0130546	-1.78014
Spata13	Spata13	0.848281	3.41883	3.99423	0.00102404	0.0130685	-1.34888
Nfix	Nfix	-0.44526	6.76437	-3.99344	0.00102576	0.0130802	-1.78911
Anks3	Anks3	-0.456976	4.5453	-3.99257	0.00102765	0.0130865	-1.58707
Ivns1abp	Ivns1abp	-0.529114	8.53048	-3.9922	0.00102846	0.0130865	-1.76657
Psrc1	Psrc1	0.753034	3.68752	3.99212	0.00102864	0.0130865	-1.41173
Ehd4	Ehd4	0.573076	5.78488	3.99097	0.00103112	0.0131042	-1.76686
Akap17b	Akap17b	-0.73511	3.59373	-3.99052	0.00103212	0.0131042	-1.49382
Scin	Scin	-0.653399	5.89072	-3.99038	0.00103243	0.0131042	-1.79061
Nr1h2	Nr1h2	-0.320974	6.24369	-3.98939	0.00103458	0.0131215	-1.79063
Lypd2	Lypd2	-1.35351	-0.595521	-3.98785	0.00103797	0.0131534	-0.945669
Eif3h	Eif3h	-0.389033	7.95849	-3.98751	0.0010387	0.0131534	-1.79335
Trpc1	Trpc1	-1.48936	0.419982	-3.9863	0.00104136	0.0131769	-0.717584
Plekhg2	Plekhg2	-0.682662	4.10843	-3.98268	0.00104937	0.0132681	-1.51829
Smox	Smox	1.38642	4.59509	3.98183	0.00105126	0.0132801	-1.62194
Bace2	Bace2	0.843424	3.90626	3.98139	0.00105225	0.0132801	-1.46289
Tbpl1	Tbpl1	-0.480868	4.47467	-3.98116	0.00105274	0.0132801	-1.57148
Trip6	Trip6	-0.546256	5.03563	-3.97964	0.00105614	0.0133114	-1.70701
Anxa8	Anxa8	-0.60757	10.6509	-3.97932	0.00105685	0.0133114	-1.73632
Fas	Fas	0.803003	3.10351	3.97892	0.00105776	0.0133127	-1.43882
Mcoln1	Mcoln1	-0.464668	4.64772	-3.97799	0.00105984	0.0133194	-1.64407
Arhgef19	Arhgef19	-0.544192	4.66445	-3.97795	0.00105991	0.0133194	-1.56103
Adora2a	Adora2a	1.75569	-0.10434	3.9758	0.00106476	0.0133691	-0.717941
Arrdc1	Arrdc1	-0.594333	5.28561	-3.9752	0.00106611	0.0133691	-1.77287
Evc	Evc	-0.72263	3.33821	-3.97488	0.00106683	0.0133691	-1.35834
Deaf1	Deaf1	-0.496693	4.50664	-3.97475	0.00106712	0.0133691	-1.61351
Tfap2b	Tfap2b	-0.627038	6.01188	-3.97379	0.00106928	0.013386	-1.80509
1300018J18Rik	1300018J18Rik	-0.381053	4.82673	-3.97228	0.00107271	0.0134186	-1.66558
Kctd15	Kctd15	-0.499429	7.16135	-3.97086	0.00107594	0.0134489	-1.83918
Atad2	Atad2	0.603736	4.18659	3.96893	0.00108033	0.0134935	-1.57267
Zfp36	Zfp36	0.578063	5.93115	3.9645	0.00109051	0.0136102	-1.82586
Ltb	Ltb	2.31799	0.862212	3.963	0.00109399	0.0136433	-0.908156
Ccrn4l	Ccrn4l	0.83096	4.70194	3.9596	0.00110188	0.0137313	-1.72231
Fam81a	Fam81a	-0.71962	4.81846	-3.95908	0.00110308	0.0137359	-1.73224
Gm13124	Gm13124	4.02136	0.883428	3.95773	0.00110626	0.0137545	-0.972356
Rxra	Rxra	-0.442061	7.9695	-3.95753	0.00110672	0.0137545	-1.85684
Lyl1	Lyl1	1.40372	1.31918	3.95737	0.00110709	0.0137545	-1.09567
Cebpb	Cebpb	0.56128	6.83562	3.95419	0.00111457	0.0138371	-1.8759
4932702P03Rik	4932702P03Rik	0.959899	0.92158	3.95365	0.00111585	0.0138424	-0.8697
Wdfy1	Wdfy1	0.349294	5.17345	3.953	0.00111737	0.0138429	-1.78694
Siah1a	Siah1a	-0.390309	5.33443	-3.95292	0.00111757	0.0138429	-1.81799
Ddb1	Ddb1	-0.311854	8.3612	-3.95235	0.00111892	0.0138492	-1.85854
Hectd3	Hectd3	-0.422067	5.66636	-3.95134	0.00112131	0.0138638	-1.83948
Cd209b	Cd209b	-2.1021	-0.383967	-3.95114	0.00112179	0.0138638	-0.780961
Rufy2	Rufy2	-0.508504	5.46284	-3.95072	0.00112279	0.0138657	-1.79791
Krtap16-1	Krtap16-1	5.97832	1.34422	3.9441	0.00113861	0.0140492	-0.695767
Add1	Add1	-0.383981	7.17541	-3.94379	0.00113936	0.0140492	-1.89679
St8sia1	St8sia1	-1.45659	0.291778	-3.93889	0.00115124	0.0141783	-0.750384
Cd6	Cd6	2.33553	-1.37414	3.93877	0.00115155	0.0141783	-0.790608
Mcfd2	Mcfd2	0.386763	5.5112	3.93648	0.00115715	0.0142365	-1.8745
Csgalnact1	Csgalnact1	-0.930391	3.42213	-3.9348	0.00116127	0.0142766	-1.36195
Fabp7	Fabp7	2.57959	-1.39459	3.93409	0.001163	0.0142872	-0.783554
Tgm6	Tgm6	6.38778	0.896619	3.933	0.00116568	0.0143094	-0.721646
Krt34	Krt34	3.95978	5.14135	3.93118	0.00117019	0.0143541	-1.3544
4933412E12Rik	4933412E12Rik	1.89332	-0.872443	3.93014	0.00117277	0.0143749	-0.743168
Saa1	Saa1	6.85221	0.205894	3.92937	0.00117469	0.0143878	-0.723777
Psmb3	Psmb3	0.404567	7.29161	3.92887	0.00117594	0.0143923	-1.91995
Boc	Boc	-0.416266	5.32347	-3.92829	0.00117738	0.0143993	-1.88035
Ttc3	Ttc3	-0.484773	6.62224	-3.92443	0.00118703	0.0144994	-1.93232
Cma1	Cma1	-2.59689	2.16813	-3.92431	0.00118733	0.0144994	-1.14936
Gm19478	Gm19478	1.10982	2.98536	3.92248	0.00119195	0.0145448	-1.42845
Fxr2	Fxr2	-0.336762	6.09492	-3.92214	0.00119282	0.0145448	-1.90974
Cdh4	Cdh4	-1.11649	3.30263	-3.91975	0.00119887	0.0145992	-1.27738
Atp12a	Atp12a	1.09853	4.41962	3.91967	0.00119906	0.0145992	-1.93778
Ces4a	Ces4a	1.83335	5.67587	3.91602	0.00120837	0.0147016	-1.92177
Cxcl5	Cxcl5	5.28481	-1.59154	3.91348	0.00121487	0.0147429	-0.753745
Rorc	Rorc	-0.965892	5.01083	-3.91315	0.00121574	0.0147429	-1.87654
Cdk11b	Cdk11b	-0.410263	6.30542	-3.91304	0.00121602	0.0147429	-1.94883
Tmem131	Tmem131	-0.539644	6.78529	-3.91297	0.00121619	0.0147429	-1.96167
Gm10228	Gm10228	2.70786	4.41439	3.91295	0.00121624	0.0147429	-1.16482
Dock2-2	Dock2-2	2.10947	-1.45731	3.91195	0.00121883	0.014758	-0.794188
Krt86	Krt86	4.03185	4.9408	3.9115	0.00121999	0.014758	-1.35477
Snx10	Snx10	4.55352	1.85512	3.91142	0.00122018	0.014758	-1.12521
Sh3d19	Sh3d19	-0.642693	6.76927	-3.90974	0.00122455	0.0147941	-1.96263
Psors1c2	Psors1c2	1.84224	6.49397	3.90958	0.00122497	0.0147941	-1.95864
B3gnt5	B3gnt5	2.20482	-0.538184	3.90752	0.00123032	0.0148479	-0.774014
Slc33a1	Slc33a1	0.351018	5.2179	3.90527	0.0012362	0.0149079	-1.92476
Gm7138	Gm7138	4.15657	1.80034	3.90276	0.00124278	0.0149763	-0.858439
Sepp1	Sepp1	0.771828	7.38554	3.90208	0.00124459	0.014987	-1.96724
Vegfa	Vegfa	0.939764	4.38063	3.90016	0.00124964	0.0150368	-1.67255
Cd207	Cd207	-1.30699	3.04821	-3.89948	0.00125145	0.0150476	-1.51784
LOC100862040	LOC100862040	0.498739	6.77331	3.89754	0.00125659	0.0150984	-1.99541
Nfe2l2	Nfe2l2	0.420287	6.04208	3.89692	0.00125826	0.0151074	-1.99139
Rnase4	Rnase4	-0.401956	7.16271	-3.89548	0.00126209	0.0151423	-1.99583
Sox6	Sox6	-1.13181	4.10466	-3.89494	0.00126354	0.0151487	-1.58956
Tubb3	Tubb3	2.52736	2.77678	3.89394	0.00126621	0.0151696	-1.28768
Mfsd7a	Mfsd7a	0.538154	3.92788	3.8913	0.00127333	0.0152141	-1.73511
Fam43a	Fam43a	0.931424	5.10262	3.89103	0.00127404	0.0152141	-1.85033
Zbtb48	Zbtb48	-0.692754	2.99507	-3.89089	0.00127442	0.0152141	-1.33015
LOC100861758	LOC100861758	0.631804	6.79397	3.89077	0.00127476	0.0152141	-2.01054
Gtf2e1	Gtf2e1	0.529102	3.89815	3.89026	0.00127614	0.0152141	-1.6603
Mmp25	Mmp25	1.96446	-0.382678	3.89012	0.0012765	0.0152141	-0.878692
Timd4	Timd4	2.01002	-1.75832	3.88974	0.00127753	0.0152141	-0.825389
Gm525	Gm525	-2.04119	-3.84946	-3.88971	0.00127763	0.0152141	-0.802851
Adck5	Adck5	-0.536048	4.38519	-3.88947	0.00127827	0.0152141	-1.77376
LOC100861959	LOC100861959	0.587567	5.22053	3.88853	0.00128082	0.0152141	-1.94343
Srcin1	Srcin1	-0.841568	4.7767	-3.88847	0.00128098	0.0152141	-1.89761
2210404J11Rik	2210404J11Rik	-0.61568	5.35728	-3.88845	0.00128103	0.0152141	-1.95236
Cnnm4	Cnnm4	-0.449582	4.31771	-3.88756	0.00128346	0.0152278	-1.80766
Nhsl1	Nhsl1	-0.599977	6.12335	-3.88712	0.00128465	0.0152278	-1.98761
Il1a	Il1a	0.934376	4.4959	3.88701	0.00128496	0.0152278	-1.97834
Wdr60	Wdr60	-0.520154	3.12578	-3.88566	0.00128862	0.0152601	-1.45246
LOC100861995	LOC100861995	-0.601979	4.71566	-3.88526	0.00128971	0.0152621	-1.799
Efcab1	Efcab1	-0.905887	1.69052	-3.88336	0.00129491	0.0153125	-1.14985
Jak2	Jak2	0.415588	5.55878	3.88273	0.00129666	0.0153222	-2.00317
Cd27	Cd27	1.83941	-0.807015	3.88191	0.00129892	0.0153379	-0.835734
Hmg20b	Hmg20b	-0.309894	5.95402	-3.88154	0.00129993	0.0153388	-2.00381
Dbf4	Dbf4	0.736772	3.75344	3.88081	0.00130193	0.0153441	-1.69843
Stxbp1	Stxbp1	0.725486	2.39835	3.8807	0.00130225	0.0153441	-1.41237
Zeb2	Zeb2	1.00327	4.24565	3.87894	0.0013071	0.0153903	-1.88569
9030025P20Rik	9030025P20Rik	-0.580009	5.76706	-3.87836	0.00130872	0.0153904	-2.00664
Usp53	Usp53	-0.685061	4.44159	-3.87826	0.00130898	0.0153904	-1.79175
Itgb6	Itgb6	1.05751	3.03348	3.87571	0.00131609	0.0154628	-1.32176
Krtap14	Krtap14	3.70098	3.65742	3.87467	0.00131898	0.0154856	-1.23096
Selplg	Selplg	1.13252	2.9294	3.87434	0.00131991	0.0154856	-1.74066
Hp	Hp	2.18103	4.44688	3.87215	0.00132606	0.0155466	-2.00565
Krt222	Krt222	1.77967	-0.696783	3.87072	0.00133006	0.0155825	-0.849451
Bzw1	Bzw1	0.487073	8.05475	3.86951	0.0013335	0.0156116	-2.03592
BC117090	BC117090	9.25788	-0.285154	3.8687	0.00133578	0.0156272	-0.842436
Siglec1	Siglec1	3.03083	-0.501322	3.86518	0.00134578	0.015733	-0.906588
Adh6a	Adh6a	0.833429	4.86839	3.86398	0.00134921	0.0157619	-2.06407
Klf10	Klf10	0.629532	5.94264	3.86216	0.00135442	0.0158115	-2.05754
Krtap5-1	Krtap5-1	5.98097	0.612477	3.86098	0.00135783	0.0158401	-0.852915
Polr3a	Polr3a	-0.406313	4.47468	-3.85898	0.00136359	0.0158959	-1.86177
Gm16685	Gm16685	2.20037	-1.41598	3.85817	0.00136592	0.0159006	-0.868978
Bet1	Bet1	0.420087	5.46953	3.85817	0.00136592	0.0159006	-2.05362
Erf	Erf	-0.485427	5.92441	-3.8574	0.00136815	0.0159153	-2.04408
Vamp2	Vamp2	-0.512977	6.42459	-3.85586	0.00137262	0.015956	-2.07529
Shcbp1	Shcbp1	0.935803	3.19369	3.85552	0.00137361	0.0159562	-1.7171
Eaf1	Eaf1	0.563777	5.99663	3.85326	0.00138022	0.0160217	-2.06071
Ccl9	Ccl9	2.14008	2.82608	3.85238	0.0013828	0.0160402	-1.69032
Tgfb1	Tgfb1	0.651212	4.49423	3.8519	0.00138421	0.0160454	-1.90978
Lrrc32	Lrrc32	1.01606	3.8398	3.85066	0.00138784	0.0160729	-1.79466
Clasp2	Clasp2	-0.499686	5.50222	-3.85042	0.00138854	0.0160729	-2.02032
Txn1	Txn1	0.556652	7.39022	3.84876	0.00139346	0.0161184	-2.09794
Tmem57	Tmem57	-0.408495	5.43353	-3.84741	0.00139746	0.0161434	-2.04094
Arhgdib	Arhgdib	0.584251	6.19398	3.84736	0.00139759	0.0161434	-2.10304
Papln	Papln	-1.34813	3.11918	-3.84651	0.00140011	0.0161547	-1.42452
Vsig8	Vsig8	4.70831	4.77625	3.84632	0.00140067	0.0161547	-1.37913
Ddx50	Ddx50	-0.304602	6.2323	-3.84604	0.00140151	0.0161547	-2.09848
Ppip5k1	Ppip5k1	-0.559754	5.09362	-3.84456	0.0014059	0.0161874	-1.9769
Ung	Ung	1.01567	2.82464	3.84391	0.00140784	0.0161874	-1.47576
Gm14005	Gm14005	1.19476	0.328218	3.84363	0.00140869	0.0161874	-1.12056
Psma1	Psma1	0.320035	7.27253	3.84312	0.00141021	0.0161874	-2.10405
Slc39a2	Slc39a2	0.91311	3.20142	3.84297	0.00141066	0.0161874	-1.72273
Cln5	Cln5	0.360511	5.51649	3.84253	0.00141196	0.0161874	-2.0764
Baiap2	Baiap2	-0.475575	6.26465	-3.84221	0.00141294	0.0161874	-2.10374
Baiap2l1	Baiap2l1	-0.573708	4.5889	-3.84213	0.00141317	0.0161874	-1.83443
Krt15	Krt15	-1.13673	10.7322	-3.84203	0.00141346	0.0161874	-2.03537
Pls1	Pls1	-0.987182	2.12063	-3.84149	0.00141508	0.0161874	-1.485
Sema3e	Sema3e	0.624782	4.12068	3.84146	0.00141518	0.0161874	-1.85453
Arvcf	Arvcf	-0.478388	5.34203	-3.84109	0.00141628	0.0161887	-2.00485
Cltc	Cltc	0.465961	8.17278	3.84073	0.00141737	0.0161899	-2.09297
1700123O20Rik	1700123O20Rik	0.362973	4.56746	3.83841	0.00142435	0.0162584	-1.95709
Srxn1	Srxn1	0.583259	5.17987	3.8351	0.00143438	0.0163615	-2.05331
Slc22a4	Slc22a4	-0.692727	5.90329	-3.83275	0.00144155	0.0164318	-2.10738
4933439F18Rik	4933439F18Rik	-0.307053	5.87905	-3.83169	0.0014448	0.0164576	-2.07331
Ifitm2	Ifitm2	0.493011	7.00153	3.83093	0.00144714	0.0164728	-2.13326
Slc4a1	Slc4a1	2.50054	-0.816382	3.82883	0.0014536	0.0165311	-1.02896
Rilpl2	Rilpl2	0.799862	2.529	3.82858	0.00145436	0.0165311	-1.53027
Akna	Akna	1.0768	2.16442	3.82788	0.00145652	0.0165311	-1.45509
Ssh3	Ssh3	-0.541097	6.15271	-3.82777	0.00145685	0.0165311	-2.12615
Polm	Polm	-0.551856	4.38997	-3.82749	0.00145771	0.0165311	-1.91527
Sh2d4a	Sh2d4a	-0.442257	5.49007	-3.82728	0.00145839	0.0165311	-2.1086
Ptk7	Ptk7	-0.466716	6.44005	-3.82698	0.0014593	0.0165311	-2.12887
Rpl22l1	Rpl22l1	0.462406	7.18968	3.8262	0.00146172	0.016547	-2.14116
Arhgef4	Arhgef4	-0.505703	5.41641	-3.82553	0.00146378	0.016559	-2.02925
Tubb6	Tubb6	1.44151	4.33795	3.8237	0.00146949	0.0166122	-1.87495
Mmp15	Mmp15	-0.588589	4.48499	-3.81981	0.00148167	0.0167383	-1.83263
Fat2	Fat2	-0.546188	6.81536	-3.81901	0.00148416	0.0167549	-2.15925
Grap	Grap	0.892838	2.56842	3.81633	0.00149263	0.016839	-1.55495
Depdc1a	Depdc1a	0.945186	2.74727	3.8151	0.00149652	0.0168713	-1.63349
Slc7a8	Slc7a8	2.77407	3.44095	3.81445	0.00149861	0.0168832	-1.39437
Ckap4	Ckap4	0.791391	5.83725	3.81115	0.00150912	0.01699	-2.1472
Slc12a4	Slc12a4	-0.566599	5.27647	-3.80987	0.00151321	0.0170208	-2.09227
LOC100861681	LOC100861681	0.44312	4.33416	3.80946	0.00151454	0.0170208	-2.00932
Ifih1	Ifih1	0.974693	4.53242	3.80933	0.00151496	0.0170208	-2.08518
Ccnb1	Ccnb1	0.781123	4.85086	3.80859	0.00151735	0.017036	-2.09713
Gm10705	Gm10705	1.27044	3.36837	3.80703	0.00152236	0.0170805	-1.90358
Csmd1	Csmd1	1.72939	-0.990023	3.80598	0.00152576	0.0171071	-0.986689
Gfpt1	Gfpt1	0.660179	4.27735	3.80486	0.00152939	0.017136	-1.94737
Fuk	Fuk	-0.602039	3.65714	-3.80292	0.00153569	0.017195	-1.71326
Ncaph2	Ncaph2	-0.373315	7.33688	-3.79897	0.00154863	0.0173187	-2.20295
Fam45a	Fam45a	0.404837	4.04444	3.7989	0.00154886	0.0173187	-1.93407
Comtd1	Comtd1	0.691213	2.31828	3.7963	0.0015574	0.0173983	-1.45329
Cd247	Cd247	-0.649952	3.35802	-3.7961	0.00155809	0.0173983	-1.74711
Apaf1	Apaf1	0.591207	3.18531	3.79454	0.00156325	0.0174441	-1.75305
Mgea5	Mgea5	-0.478728	7.16385	-3.79004	0.00157824	0.0175994	-2.22346
Wars	Wars	0.446987	5.17405	3.78907	0.0015815	0.0176238	-2.11641
Abi3	Abi3	-0.660245	6.13584	-3.78857	0.00158316	0.0176303	-2.19598
Hells	Hells	0.838613	3.50815	3.7857	0.00159282	0.0177259	-1.84807
Slc25a5	Slc25a5	0.370569	8.66471	3.78515	0.0015947	0.0177348	-2.19488
Gm13251	Gm13251	0.771023	4.58073	3.78318	0.00160137	0.017797	-2.10805
Krtap8-2	Krtap8-2	3.85291	2.87698	3.78285	0.0016025	0.0177975	-1.22685
Sfswap	Sfswap	-0.322933	5.43839	-3.78173	0.00160631	0.0178278	-2.15955
Rdh16	Rdh16	1.18677	2.24251	3.78082	0.00160942	0.0178416	-1.81438
Plxnd1	Plxnd1	0.906216	4.29168	3.78073	0.00160973	0.0178416	-2.00297
1600010M07Rik	1600010M07Rik	1.89927	-1.71952	3.77976	0.00161304	0.0178636	-1.04565
Myst2	Myst2	-0.333785	6.01108	-3.77951	0.00161389	0.0178636	-2.22143
Hsp90b1	Hsp90b1	0.49282	8.40297	3.77853	0.00161726	0.017883	-2.22534
Atp1b1	Atp1b1	0.984731	5.51824	3.77837	0.00161781	0.017883	-2.13464
Gm13248	Gm13248	0.760951	4.38421	3.77699	0.00162254	0.0179231	-2.08469
LOC100861958	LOC100861958	0.976451	2.92389	3.77604	0.00162583	0.0179474	-1.65593
Psma5	Psma5	0.364412	6.2926	3.77545	0.00162786	0.0179536	-2.25516
Cyp1b1	Cyp1b1	0.564641	4.70563	3.77524	0.00162857	0.0179536	-2.12753
Chd8	Chd8	-0.309199	6.46891	-3.77454	0.00163099	0.0179682	-2.25167
4632428N05Rik	4632428N05Rik	0.567763	4.76578	3.77356	0.00163439	0.0179936	-2.17093
Serpina3g	Serpina3g	1.10418	3.53608	3.77233	0.00163865	0.0180218	-1.97334
Gm20285	Gm20285	0.418709	6.08027	3.77219	0.00163914	0.0180218	-2.25965
Slc2a12	Slc2a12	-0.802015	4.78859	-3.77087	0.00164373	0.0180601	-2.08267
Slc35f2	Slc35f2	0.719096	3.48731	3.76819	0.00165311	0.0181412	-1.90105
Mrps33	Mrps33	0.412191	5.01937	3.76807	0.00165354	0.0181412	-2.19689
Ric8	Ric8	-0.356748	5.70438	-3.76764	0.00165504	0.0181412	-2.22668
Rhobtb2	Rhobtb2	-0.51156	4.03933	-3.76751	0.00165552	0.0181412	-1.90017
Clcn2	Clcn2	-0.748436	2.82977	-3.76535	0.00166312	0.0182078	-1.62168
Gm2069	Gm2069	-1.07348	3.51969	-3.76479	0.00166508	0.0182078	-1.79073
Tapbpl	Tapbpl	0.566651	4.66645	3.76471	0.00166538	0.0182078	-2.13625
Trim26	Trim26	-0.44578	5.10828	-3.76452	0.00166603	0.0182078	-2.15159
Tprn	Tprn	-0.569646	4.30167	-3.76388	0.00166831	0.0182201	-1.97438
Prcp	Prcp	0.517245	4.68968	3.76358	0.00166937	0.0182201	-2.16118
E4f1	E4f1	-0.547977	4.61901	-3.7623	0.00167392	0.0182576	-2.01073
Mpg	Mpg	-0.510702	3.91079	-3.76148	0.00167684	0.0182773	-1.89859
Prdx6	Prdx6	-0.507383	7.0916	-3.7594	0.00168423	0.0183093	-2.28794
Nrp2	Nrp2	1.34791	4.82852	3.75932	0.00168453	0.0183093	-2.10675
Wnt5b	Wnt5b	-1.45021	1.82782	-3.75892	0.00168594	0.0183093	-1.25519
Eif1a	Eif1a	0.489749	5.88541	3.75892	0.00168597	0.0183093	-2.28147
Nudcd1	Nudcd1	0.429626	5.01992	3.7588	0.00168638	0.0183093	-2.18702
Pdgfb	Pdgfb	-0.499908	4.81173	-3.75878	0.00168645	0.0183093	-2.05746
Zfp787	Zfp787	-0.570525	3.43337	-3.7581	0.00168889	0.0183237	-1.7707
Renbp	Renbp	0.934801	2.43934	3.75774	0.00169018	0.0183255	-1.62524
Zbtb4	Zbtb4	-0.422824	6.02245	-3.75592	0.00169671	0.0183792	-2.27715
Rcbtb2	Rcbtb2	0.580441	4.18242	3.75574	0.00169737	0.0183792	-2.12675
Rpl21	Rpl21	-0.354812	8.46241	-3.75509	0.0016997	0.0183924	-2.26807
Ctdsp2	Ctdsp2	-0.380341	8.02726	-3.75456	0.00170161	0.0184009	-2.2842
Zfp951	Zfp951	1.17967	1.10991	3.75102	0.00171445	0.0185168	-1.37324
Zfp456	Zfp456	1.04522	0.480684	3.75099	0.00171458	0.0185168	-1.22085
Stard10	Stard10	-0.445374	6.1476	-3.74618	0.00173216	0.0186944	-2.27788
Gdpd1	Gdpd1	0.843165	3.94849	3.74585	0.00173337	0.0186951	-2.09876
Ifi44	Ifi44	3.41729	-0.36478	3.74226	0.00174663	0.0187921	-1.11865
Tspan33	Tspan33	2.17479	-0.260684	3.74184	0.0017482	0.0187921	-1.14542
Tnk2	Tnk2	-0.50426	6.89652	-3.74172	0.00174863	0.0187921	-2.32563
Nin	Nin	-0.39753	5.55572	-3.74158	0.00174915	0.0187921	-2.29289
Cd82	Cd82	-0.705488	6.81603	-3.74147	0.00174957	0.0187921	-2.32257
Stab1	Stab1	0.954147	4.81649	3.74139	0.00174987	0.0187921	-2.22159
LOC100861718	LOC100861718	-0.847511	3.69638	-3.74125	0.00175036	0.0187921	-2.0532
Axin2	Axin2	-0.63847	5.10678	-3.74081	0.00175201	0.0187975	-2.19005
Slfn10-ps	Slfn10-ps	1.14873	0.855079	3.74042	0.00175346	0.0188008	-1.36634
Glt8d1	Glt8d1	0.49061	3.93037	3.73948	0.00175695	0.018826	-2.03108
Foxc1	Foxc1	0.629211	5.56544	3.73634	0.00176872	0.0189397	-2.25919
Gm3233	Gm3233	3.83624	2.54602	3.73558	0.00177158	0.0189577	-1.27557
Nfam1	Nfam1	1.19262	1.83257	3.73528	0.00177271	0.0189577	-1.68714
Neurl3	Neurl3	1.15393	2.33261	3.73462	0.00177517	0.0189717	-1.6321
Elf5	Elf5	2.11651	2.94038	3.73224	0.00178417	0.019047	-1.67809
Kbtbd8	Kbtbd8	1.17281	2.11677	3.73214	0.00178454	0.019047	-1.50162
Hk2	Hk2	0.743656	5.84753	3.72973	0.00179369	0.0191323	-2.32278
Entpd7	Entpd7	0.768513	2.58703	3.72929	0.00179538	0.0191379	-1.74128
Eif4ebp1	Eif4ebp1	0.53708	4.80614	3.72856	0.00179816	0.0191482	-2.23084
Tgoln1	Tgoln1	0.633857	6.99265	3.72843	0.00179868	0.0191482	-2.3529
P2ry12	P2ry12	1.05293	0.244516	3.72765	0.00180163	0.0191673	-1.64387
1810010H24Rik	1810010H24Rik	-1.45151	0.501127	-3.72735	0.0018028	0.0191673	-1.25131
Sytl1	Sytl1	-0.348058	7.07461	-3.72603	0.00180784	0.0192084	-2.3596
Higd1a	Higd1a	0.607562	6.71958	3.72558	0.00180956	0.0192143	-2.3616
Fes	Fes	0.703696	3.01326	3.72464	0.00181319	0.0192405	-1.99815
Krt33b	Krt33b	4.12631	5.2255	3.72402	0.00181556	0.0192532	-1.70285
Cdk17	Cdk17	0.485694	4.29141	3.72336	0.00181812	0.0192678	-2.14692
1190002H23Rik	1190002H23Rik	-0.837465	4.74856	-3.72274	0.0018205	0.0192807	-2.2863
LOC100862140	LOC100862140	2.18182	0.691007	3.72225	0.00182241	0.0192884	-1.2517
Arhgef11	Arhgef11	-0.417094	5.77684	-3.7208	0.00182804	0.0193249	-2.32099
St3gal1	St3gal1	1.14353	3.59049	3.72075	0.00182821	0.0193249	-1.99082
Rom1	Rom1	0.913848	1.639	3.71868	0.00183629	0.0193978	-1.44898
Dab1	Dab1	-1.20884	2.42212	-3.71745	0.00184107	0.0194359	-1.93368
Eif1ax	Eif1ax	0.421028	6.61812	3.71665	0.00184418	0.0194563	-2.38075
P2ry1	P2ry1	-0.780432	4.92518	-3.71566	0.00184807	0.0194758	-2.21517
Prosapip1	Prosapip1	-0.854243	1.92562	-3.71558	0.00184841	0.0194758	-1.39883
Iqgap2	Iqgap2	0.987964	1.7942	3.71464	0.00185209	0.0195006	-1.60991
Crlf2	Crlf2	0.748364	3.25209	3.71437	0.00185313	0.0195006	-1.94886
Zfp280b	Zfp280b	0.75536	2.75627	3.71282	0.00185924	0.0195524	-1.69008
Gm19402	Gm19402	3.83856	1.88662	3.71117	0.00186578	0.0196086	-1.2796
Ptpn22	Ptpn22	0.971612	1.07471	3.70866	0.00187576	0.0197009	-1.61365
Sh3glb1	Sh3glb1	0.354667	7.30879	3.70822	0.0018775	0.0197065	-2.39308
Bbs2	Bbs2	-0.4619	4.06469	-3.70712	0.00188189	0.01974	-2.08464
Ddr2	Ddr2	0.887027	5.09131	3.7065	0.00188436	0.0197461	-2.32625
Tnnc1	Tnnc1	-1.89099	-0.300221	-3.70637	0.00188487	0.0197461	-1.63141
Zdhhc13	Zdhhc13	0.649571	5.21614	3.70568	0.00188763	0.0197571	-2.33703
Taf1d	Taf1d	0.35051	5.73502	3.70551	0.00188832	0.0197571	-2.39134
Slamf6	Slamf6	2.78155	-2.81644	3.70366	0.00189578	0.0198224	-1.14803
Tmsb10	Tmsb10	0.90323	6.25209	3.70332	0.00189713	0.0198234	-2.39389
Dennd5b	Dennd5b	-0.702522	2.26721	-3.70303	0.00189828	0.0198234	-1.65564
Il3ra	Il3ra	1.15697	1.87061	3.70238	0.00190091	0.0198383	-1.58229
Slc39a4	Slc39a4	1.24307	0.143917	3.70199	0.00190248	0.019842	-1.38132
Stau1	Stau1	-0.294967	5.88979	-3.7012	0.00190567	0.0198627	-2.37886
Ano8	Ano8	-0.60716	5.52215	-3.70069	0.00190774	0.0198717	-2.35469
Gng2	Gng2	0.681687	2.91684	3.70015	0.00190994	0.019882	-1.93608
Chd7	Chd7	-0.40903	6.07831	-3.69927	0.00191352	0.0199067	-2.38288
Cd2	Cd2	1.26311	0.566157	3.69815	0.00191807	0.0199414	-1.52348
Morf4l2	Morf4l2	0.318346	7.50486	3.69481	0.00193173	0.0200707	-2.41837
Rap1b	Rap1b	0.457817	7.02271	3.69386	0.00193561	0.0200983	-2.4252
Xpo1	Xpo1	0.438203	6.90005	3.69254	0.00194105	0.0201421	-2.43162
Gm5127	Gm5127	-0.99975	2.3652	-3.69181	0.00194406	0.0201555	-1.94151
Bms1	Bms1	-0.299258	5.57542	-3.69163	0.0019448	0.0201555	-2.37332
Ggta1	Ggta1	-0.596865	5.97829	-3.69076	0.00194838	0.0201799	-2.40186
Plscr3	Plscr3	-0.395666	6.24864	-3.68928	0.00195452	0.0202307	-2.40774
Gla	Gla	0.76926	2.76682	3.68891	0.00195608	0.0202341	-1.8374
Kcnip3	Kcnip3	1.8054	0.702344	3.68826	0.00195875	0.0202408	-1.34939
Krtap10-10	Krtap10-10	4.03397	3.13942	3.68816	0.00195919	0.0202408	-1.45936
Utp15	Utp15	-0.391428	4.62007	-3.6855	0.00197025	0.0203318	-2.23779
Cd22	Cd22	2.96238	-1.44047	3.68526	0.00197129	0.0203318	-1.18259
Azin1	Azin1	0.363676	6.04093	3.68516	0.00197171	0.0203318	-2.43278
Jak3	Jak3	1.24053	2.33601	3.68396	0.00197673	0.0203709	-1.7288
Tmem167	Tmem167	0.393631	6.15797	3.68302	0.00198066	0.0203986	-2.44545
LOC100862080	LOC100862080	0.682299	2.94185	3.68251	0.00198281	0.0204079	-1.89741
Ndrg3	Ndrg3	-0.29577	5.25597	-3.68158	0.00198673	0.0204354	-2.36296
2410002F23Rik	2410002F23Rik	-0.743265	5.08852	-3.68093	0.00198948	0.0204368	-2.33004
Ambra1	Ambra1	-0.428297	5.48936	-3.68071	0.00199039	0.0204368	-2.39161
Krtap4-7	Krtap4-7	3.09953	3.17275	3.68067	0.00199059	0.0204368	-1.62706
Gpr162	Gpr162	1.1126	0.171266	3.67907	0.00199736	0.0204935	-1.45265
Zfp512	Zfp512	-0.515876	3.96537	-3.6771	0.00200572	0.0205636	-2.06741
Stk11	Stk11	-0.335219	6.20991	-3.67687	0.0020067	0.0205636	-2.4382
Pglyrp2	Pglyrp2	1.59169	0.021886	3.67648	0.00200837	0.020568	-1.38924
Gm13304	Gm13304	1.31094	5.04765	3.67486	0.00201529	0.020626	-2.45764
Oas1g	Oas1g	3.37131	0.527426	3.67448	0.00201691	0.020627	-1.47207
Magi1	Magi1	-0.696287	4.23074	-3.67425	0.0020179	0.020627	-2.13326
Nlrc5	Nlrc5	0.971352	5.66833	3.67358	0.00202079	0.0206437	-2.46253
Abr	Abr	-0.399716	6.07042	-3.67311	0.00202281	0.0206465	-2.45023
Pou2f1	Pou2f1	-0.532187	4.51389	-3.67293	0.00202358	0.0206465	-2.23968
Arhgap4	Arhgap4	1.3111	1.56595	3.6722	0.0020267	0.0206655	-1.64245
Gsr	Gsr	0.503637	4.77086	3.67143	0.00203001	0.0206864	-2.39405
Smad5	Smad5	-0.392343	6.30807	-3.67112	0.00203137	0.0206875	-2.46014
Parp12	Parp12	0.911774	4.28016	3.6692	0.00203966	0.0207504	-2.28736
Serpinb1a	Serpinb1a	0.861493	4.69832	3.6691	0.00204007	0.0207504	-2.40013
Mppe1	Mppe1	-0.483214	4.61108	-3.66865	0.00204203	0.0207575	-2.32055
Paip2b	Paip2b	-0.411864	5.68705	-3.66751	0.002047	0.0207951	-2.41048
Qpct	Qpct	0.817235	3.13085	3.66692	0.00204955	0.0208082	-2.12707
Zfp90	Zfp90	0.513067	2.86093	3.66436	0.0020607	0.0209085	-1.92831
Krtap24-1	Krtap24-1	5.3414	2.10441	3.6638	0.00206318	0.0209194	-1.27913
Matk	Matk	-1.0705	1.22797	-3.66354	0.00206432	0.0209194	-1.51638
Cdh11	Cdh11	0.817604	2.84987	3.66195	0.0020713	0.020972	-2.14767
Zc3h13	Zc3h13	-0.29289	5.85784	-3.66177	0.00207207	0.020972	-2.45796
Dnajb9	Dnajb9	0.456719	4.72786	3.66105	0.00207524	0.0209912	-2.36559
Tnfaip6	Tnfaip6	1.13075	0.531902	3.65688	0.0020937	0.0211649	-1.59358
Tbc1d8	Tbc1d8	-0.443301	4.98521	-3.65477	0.00210309	0.0212467	-2.35446
Fam160a2	Fam160a2	-0.403107	4.37191	-3.65329	0.00210972	0.0212988	-2.17767
Oas3	Oas3	2.78204	0.359389	3.65304	0.00211083	0.0212988	-1.51109
Ryk	Ryk	-0.326493	6.93986	-3.65243	0.00211358	0.0213014	-2.51571
F630028O10Rik	F630028O10Rik	1.5942	0.431812	3.65214	0.00211487	0.0213014	-1.7533
LOC100861649	LOC100861649	0.867804	7.13663	3.65212	0.00211498	0.0213014	-2.51189
Mafk	Mafk	-0.604242	5.09236	-3.64613	0.00214204	0.0215608	-2.35961
Cmtm3	Cmtm3	0.805718	2.93878	3.64407	0.00215142	0.0216419	-2.05214
Zfp652	Zfp652	-0.72669	3.94419	-3.64355	0.00215382	0.0216528	-2.00914
Gmppb	Gmppb	0.382576	4.56468	3.64156	0.00216293	0.0217311	-2.36859
Ada	Ada	1.25549	1.90449	3.63852	0.00217694	0.0218585	-1.83851
Akr1b8	Akr1b8	0.793252	3.57659	3.63637	0.0021869	0.0219426	-2.23307
LOC100862152	LOC100862152	1.09755	1.03385	3.63614	0.00218799	0.0219426	-1.68731
Syne2	Syne2	-0.606434	6.95305	-3.63503	0.00219312	0.0219689	-2.54971
Trim24	Trim24	-0.41732	4.56938	-3.635	0.00219328	0.0219689	-2.31538
Krtap4-2	Krtap4-2	3.90205	2.55553	3.63355	0.00220002	0.0220229	-1.5019
Sprr4	Sprr4	1.95369	3.55824	3.63191	0.00220773	0.0220867	-2.12771
Arrdc4	Arrdc4	0.570687	5.91567	3.63122	0.00221097	0.0221056	-2.55956
Mir686	Mir686	0.377209	5.20574	3.62952	0.00221895	0.0221719	-2.49836
Vmac	Vmac	-0.525108	3.81208	-3.62895	0.00222165	0.0221854	-2.1522
1190003J15Rik	1190003J15Rik	0.612716	6.7958	3.62684	0.0022316	0.0222713	-2.56578
Itgb7	Itgb7	0.797197	2.40924	3.62493	0.00224065	0.0223386	-2.07238
Adprhl2	Adprhl2	-0.457056	5.4466	-3.62485	0.00224106	0.0223386	-2.48502
Sephs2	Sephs2	0.540427	5.21885	3.6235	0.00224747	0.0223733	-2.48417
Fst	Fst	0.540298	4.80754	3.6233	0.00224845	0.0223733	-2.45593
Elk3	Elk3	0.845444	4.08565	3.62326	0.00224862	0.0223733	-2.37325
Mal2	Mal2	0.775423	7.08432	3.6225	0.00225225	0.0223958	-2.57412
Sirt2	Sirt2	-0.328199	6.11123	-3.61878	0.00227014	0.02256	-2.56681
Spcs1	Spcs1	0.324002	6.71812	3.6163	0.00228211	0.022659	-2.59264
Ccdc107	Ccdc107	-0.702409	3.1718	-3.61614	0.00228286	0.022659	-1.98929
Dusp9	Dusp9	1.50523	-0.079618	3.61531	0.00228693	0.0226857	-1.4001
Yap1	Yap1	-0.353696	7.54695	-3.61309	0.00229771	0.0227789	-2.59538
Gpatch8	Gpatch8	-0.411489	5.50584	-3.6121	0.00230257	0.0228134	-2.53336
Limch1	Limch1	-0.907639	4.1459	-3.61156	0.00230519	0.0228252	-2.30219
Snap23	Snap23	0.398011	4.51272	3.61128	0.00230655	0.0228252	-2.38444
2900026A02Rik	2900026A02Rik	-0.440685	6.24902	-3.61015	0.00231212	0.02286	-2.58945
Il1rn	Il1rn	0.782068	6.28615	3.61	0.00231284	0.02286	-2.60583
Fjx1	Fjx1	-0.665753	3.5478	-3.60858	0.00231982	0.0229152	-2.08485
Micu1	Micu1	-0.540233	6.17121	-3.60773	0.00232401	0.0229428	-2.59318
Fth1	Fth1	0.746886	9.39721	3.60664	0.00232941	0.0229698	-2.54619
AW554918	AW554918	-0.611213	3.35839	-3.60661	0.00232954	0.0229698	-2.06064
M6pr	M6pr	0.292125	6.81841	3.60127	0.0023561	0.0232177	-2.62467
Mastl	Mastl	0.704516	2.81317	3.60045	0.00236022	0.0232444	-2.07523
Serpinb10-ps	Serpinb10-ps	-0.523275	5.32746	-3.59888	0.00236811	0.0233081	-2.57649
Tifa	Tifa	0.63777	3.0162	3.59789	0.0023731	0.0233433	-2.13652
Gm10142	Gm10142	3.82249	1.2734	3.59758	0.00237465	0.0233446	-1.37877
Gm10873	Gm10873	0.950871	2.36425	3.59722	0.00237648	0.0233486	-2.3423
Leprel1	Leprel1	-0.900352	4.04855	-3.59657	0.00237974	0.0233583	-2.23826
Krtap17-1	Krtap17-1	3.79854	3.59835	3.59611	0.00238208	0.0233583	-1.75372
Rspry1	Rspry1	0.409651	4.17566	3.5961	0.00238211	0.0233583	-2.38746
Batf3	Batf3	2.47962	-1.75822	3.5959	0.00238315	0.0233583	-1.36835
Uspl1	Uspl1	-0.471391	4.64629	-3.59527	0.00238635	0.0233757	-2.40629
Atp6v0c	Atp6v0c	0.352324	7.65	3.59179	0.002404	0.0235346	-2.63382
Slc16a2	Slc16a2	-0.558981	3.80663	-3.59121	0.00240697	0.0235496	-2.32583
Fam134b	Fam134b	0.394853	6.71677	3.59017	0.00241231	0.0235878	-2.64822
Rnase1	Rnase1	0.833837	3.94003	3.58931	0.0024167	0.0236167	-2.56386
Trex1	Trex1	0.677362	4.39262	3.58857	0.0024205	0.0236398	-2.52395
Rnf43	Rnf43	-0.671448	4.55671	-3.58759	0.00242554	0.023675	-2.35019
5430427O19Rik	5430427O19Rik	1.69944	-0.413646	3.58708	0.00242821	0.0236806	-1.56201
Psap	Psap	0.426617	9.26988	3.58692	0.002429	0.0236806	-2.60541
Alg14	Alg14	0.687987	4.01408	3.58657	0.00243079	0.023684	-2.35651
Pla1a	Pla1a	3.03007	-0.62038	3.58617	0.0024329	0.0236905	-1.43994
Wfikkn1	Wfikkn1	-1.03032	1.13979	-3.58576	0.00243501	0.023697	-1.68975
Gm3238	Gm3238	5.19398	1.53495	3.58346	0.00244691	0.0237943	-1.41166
Dram1	Dram1	0.597831	4.05137	3.58327	0.0024479	0.0237943	-2.45067
Osbpl5	Osbpl5	-0.502512	7.23294	-3.58109	0.00245929	0.0238768	-2.66585
R3hdm2	R3hdm2	-0.397633	6.40177	-3.58108	0.0024593	0.0238768	-2.65038
Krtap22-2	Krtap22-2	4.18768	2.91998	3.5805	0.00246233	0.0238922	-1.55994
Pyroxd2	Pyroxd2	1.21968	0.212057	3.57572	0.00248744	0.0241216	-1.61555
Ssr3	Ssr3	0.268251	7.49672	3.57542	0.00248906	0.024123	-2.6699
Fntb	Fntb	0.59175	4.47522	3.57281	0.00250289	0.0242427	-2.52017
Caprin2	Caprin2	-0.879534	2.75933	-3.57192	0.00250764	0.0242745	-1.99595
Gm10272	Gm10272	3.51109	0.946998	3.57158	0.00250942	0.0242774	-1.49156
Cgn	Cgn	-0.896248	6.84286	-3.56962	0.00251991	0.0243646	-2.68872
Zcchc11	Zcchc11	-0.504332	4.00541	-3.56916	0.00252237	0.0243709	-2.30631
Frmpd1	Frmpd1	-0.695532	4.53682	-3.56894	0.00252353	0.0243709	-2.58327
Pde12	Pde12	0.670332	5.8547	3.56734	0.00253211	0.0244394	-2.69267
Pskh1	Pskh1	-0.590919	4.53457	-3.56529	0.00254316	0.0245317	-2.43855
Smad4	Smad4	-0.294978	5.7773	-3.56435	0.00254826	0.0245664	-2.65674
Trim11	Trim11	-0.344548	4.62118	-3.56324	0.00255423	0.0246096	-2.46514
Prkg2	Prkg2	1.55457	0.839385	3.56278	0.00255673	0.0246192	-1.65562
Rcan1	Rcan1	-0.450028	6.56144	-3.56073	0.0025679	0.0247122	-2.70234
Cst6	Cst6	0.640108	9.48412	3.55957	0.00257423	0.0247587	-2.65291
4933430H15Rik	4933430H15Rik	-0.48179	4.39503	-3.55847	0.00258028	0.0248024	-2.43768
C1d	C1d	0.366212	5.82995	3.55805	0.00258255	0.0248097	-2.70424
Rrbp1	Rrbp1	0.395475	7.21592	3.5566	0.00259054	0.0248719	-2.7169
2900002K06Rik	2900002K06Rik	0.423196	5.07768	3.55552	0.00259648	0.0249144	-2.69416
Pcbd1	Pcbd1	-1.14557	1.40155	-3.55509	0.00259885	0.0249221	-1.68817
Strap	Strap	0.328309	6.95039	3.55482	0.00260032	0.0249221	-2.722
Itgb1bp1	Itgb1bp1	-0.391475	4.73662	-3.55288	0.00261105	0.0249993	-2.60816
Exoc7	Exoc7	-0.290805	5.61308	-3.55282	0.00261142	0.0249993	-2.67771
Cox7b	Cox7b	0.468967	7.48668	3.55152	0.00261864	0.0250495	-2.71701
Rsph3b	Rsph3b	-0.690072	4.43132	-3.55132	0.0026197	0.0250495	-2.44617
Kcnj16	Kcnj16	-1.22725	1.30573	-3.5509	0.00262207	0.0250575	-1.86909
Tpm4	Tpm4	0.423905	8.41749	3.55043	0.00262466	0.0250588	-2.70669
Il1f5	Il1f5	0.951127	7.68294	3.55033	0.00262526	0.0250588	-2.70728
Fchsd2	Fchsd2	-0.574353	4.93568	-3.54937	0.00263059	0.0250683	-2.62419
Gm11563	Gm11563	3.23495	2.97443	3.54921	0.0026315	0.0250683	-1.83049
Krt81	Krt81	4.96854	5.13042	3.54916	0.00263179	0.0250683	-1.96198
Slc13a4	Slc13a4	-1.25717	-0.102993	-3.54906	0.00263235	0.0250683	-1.57967
Prss36	Prss36	-0.874224	2.56729	-3.54802	0.00263814	0.0251089	-1.90592
Luc7l	Luc7l	-0.389435	5.97195	-3.54682	0.00264486	0.0251584	-2.71906
Glul	Glul	0.739563	7.73267	3.54572	0.00265109	0.0252029	-2.7221
Rbm47	Rbm47	0.556105	4.11783	3.54506	0.00265475	0.0252089	-2.51517
Akap1	Akap1	-0.387949	5.05016	-3.5444	0.0026585	0.0252089	-2.60024
Vta1	Vta1	-0.360665	5.41736	-3.54383	0.00266174	0.0252089	-2.68116
Psme2	Psme2	0.632534	6.68379	3.54348	0.0026637	0.0252089	-2.74585
Wwc2	Wwc2	-0.64078	4.47759	-3.54348	0.0026637	0.0252089	-2.49172
Rbak	Rbak	-0.795317	3.85883	-3.54338	0.00266427	0.0252089	-2.36871
Eps8l2	Eps8l2	-0.466614	7.0614	-3.54323	0.00266509	0.0252089	-2.7456
LOC100861926	LOC100861926	0.669723	4.79389	3.54318	0.00266541	0.0252089	-2.62439
Znrf1	Znrf1	-0.29091	5.93133	-3.54316	0.00266552	0.0252089	-2.70415
Ccnd2	Ccnd2	-0.773599	7.79226	-3.54213	0.00267133	0.0252493	-2.73214
Pde4b	Pde4b	0.691559	4.73974	3.54175	0.00267348	0.0252552	-2.62765
H2-Q2	H2-Q2	1.75703	-0.647817	3.54125	0.00267636	0.0252678	-1.50821
Trmt1	Trmt1	-0.441187	5.35731	-3.54038	0.0026813	0.0252999	-2.67332
Nr1d1	Nr1d1	-0.78723	6.91596	-3.53956	0.00268598	0.025328	-2.75266
Xpnpep2	Xpnpep2	-0.989695	1.05899	-3.53931	0.00268736	0.025328	-1.81448
Pitx1	Pitx1	2.57879	-0.693547	3.5376	0.00269715	0.0254058	-1.51133
LOC100861815	LOC100861815	0.500997	5.94974	3.53651	0.00270341	0.0254501	-2.75338
Sec24d	Sec24d	0.621354	4.80665	3.53458	0.00271448	0.0255397	-2.66084
Pla2g2d	Pla2g2d	1.89792	0.422348	3.53334	0.00272165	0.0255925	-1.61324
F5	F5	2.0232	-0.230366	3.53055	0.00273785	0.0257301	-1.6439
Krtap8-1	Krtap8-1	3.62056	5.28388	3.52961	0.00274327	0.0257458	-2.243
Spire2	Spire2	0.91852	1.55905	3.52957	0.00274354	0.0257458	-1.80376
Ftl1	Ftl1	0.861499	8.11275	3.52945	0.00274421	0.0257458	-2.75258
Mmp9	Mmp9	1.08368	2.98741	3.5279	0.00275327	0.025816	-2.48762
Slc35e3	Slc35e3	-0.53424	4.14002	-3.52758	0.00275512	0.0258187	-2.47037
Tmem106a	Tmem106a	0.795528	3.16886	3.5271	0.00275796	0.0258305	-2.40031
Adamts14	Adamts14	-0.735286	3.97658	-3.52588	0.00276508	0.0258824	-2.56841
Fam96a	Fam96a	0.522123	4.28256	3.52553	0.00276717	0.0258873	-2.54152
Kif26a	Kif26a	1.27111	4.40096	3.5229	0.00278267	0.0260175	-2.4561
Gm5077	Gm5077	1.65091	0.0788475	3.52074	0.00279545	0.0261221	-1.68808
Trim16	Trim16	-0.480532	5.37132	-3.52003	0.00279968	0.0261467	-2.71128
Zer1	Zer1	-0.384328	4.57126	-3.51827	0.00281014	0.0262296	-2.58903
Tspan4	Tspan4	0.630758	3.51703	3.51796	0.00281197	0.0262318	-2.50508
Ppa1	Ppa1	0.751646	6.46345	3.51722	0.00281638	0.026258	-2.79868
BC032203	BC032203	-0.522796	4.64562	-3.51624	0.00282225	0.0262905	-2.57689
2310067B10Rik	2310067B10Rik	-0.521612	5.11844	-3.51611	0.00282307	0.0262905	-2.62466
Pag1	Pag1	0.80426	3.47746	3.51438	0.00283344	0.0263722	-2.35579
Dap3	Dap3	-0.344782	6.0364	-3.51043	0.00285731	0.0265793	-2.80332
Adk	Adk	-0.290013	5.39582	-3.51011	0.00285921	0.0265819	-2.77037
Ncapg	Ncapg	0.759404	3.83883	3.50898	0.00286611	0.026631	-2.54513
Itpr3	Itpr3	-0.67734	8.27006	-3.50821	0.00287081	0.0266596	-2.80047
Il33	Il33	-0.730677	6.27282	-3.50787	0.00287286	0.0266636	-2.81782
Clec1a	Clec1a	1.39837	0.164641	3.50527	0.00288874	0.0267826	-1.69046
H2-Aa	H2-Aa	1.17896	7.43598	3.50524	0.00288894	0.0267826	-2.79698
Serpina12	Serpina12	-0.74862	8.11837	-3.50464	0.00289259	0.0268013	-2.81156
Ncs1	Ncs1	-0.551961	5.04431	-3.5043	0.00289472	0.0268037	-2.68516
Chd6	Chd6	-0.553048	5.47994	-3.50407	0.00289611	0.0268037	-2.76002
Sele	Sele	2.25391	0.837941	3.50186	0.00290976	0.0269149	-1.76618
Btrc	Btrc	-0.56787	3.28452	-3.50001	0.0029212	0.0269978	-2.25377
Cobl	Cobl	-0.723599	6.67233	-3.49942	0.00292487	0.0269978	-2.83641
Patl1	Patl1	-0.362773	4.5477	-3.49941	0.0029249	0.0269978	-2.58743
Irf7	Irf7	1.39745	3.48769	3.49935	0.00292529	0.0269978	-2.53963
Gm7137	Gm7137	4.52471	1.58971	3.49883	0.00292854	0.0270126	-1.58818
Hp1bp3	Hp1bp3	-0.25907	7.16158	-3.49838	0.00293134	0.0270232	-2.83975
Wbp7	Wbp7	-0.439917	5.83806	-3.49627	0.00294446	0.027129	-2.793
Gnptab	Gnptab	-0.423576	5.98133	-3.4958	0.00294743	0.0271411	-2.82811
Antxr1	Antxr1	-0.520914	6.19986	-3.49548	0.0029494	0.0271441	-2.83776
Zfp219	Zfp219	-0.315932	5.49642	-3.49321	0.00296363	0.0272598	-2.76375
Gm19986	Gm19986	-0.797342	2.13688	-3.49287	0.0029658	0.0272644	-1.9318
Gas1	Gas1	-0.44852	6.51411	-3.49161	0.00297376	0.0273136	-2.85137
Golim4	Golim4	-0.46505	6.81749	-3.49149	0.00297447	0.0273136	-2.85516
Srgap2	Srgap2	-0.646378	6.42546	-3.48622	0.00300794	0.0276055	-2.86337
Me2	Me2	0.841476	3.22487	3.4846	0.0030183	0.0276851	-2.39927
Ghr	Ghr	-0.433668	5.54522	-3.48402	0.00302202	0.0277038	-2.82325
Cks2	Cks2	0.621611	4.37803	3.48372	0.00302394	0.0277059	-2.69416
0610009E02Rik	0610009E02Rik	-0.471308	5.97566	-3.48247	0.003032	0.0277644	-2.80881
Stk40	Stk40	-0.482763	6.0198	-3.48186	0.00303592	0.0277847	-2.8462
Sema5a	Sema5a	-0.466343	4.58448	-3.48115	0.0030405	0.0278055	-2.71137
Dclk1	Dclk1	1.09418	2.78652	3.48098	0.00304157	0.0278055	-2.32714
Klhl6	Klhl6	1.45429	-0.046001	3.48065	0.00304372	0.0278097	-1.7287
Irf9	Irf9	0.83684	4.854	3.47993	0.00304837	0.0278367	-2.79332
Pde8b	Pde8b	-0.968268	1.82143	-3.47958	0.00305061	0.0278417	-2.10859
Paox	Paox	0.393524	4.70228	3.47706	0.00306702	0.0279759	-2.70169
Nrp	Nrp	0.483226	4.24088	3.47643	0.00307111	0.0279928	-2.70701
Krtap4-6	Krtap4-6	3.53383	2.82919	3.47599	0.00307393	0.0279928	-1.89787
Snai3	Snai3	2.47566	-0.513767	3.47599	0.00307398	0.0279928	-1.61732
Tecpr1	Tecpr1	-0.664593	3.96575	-3.47479	0.00308179	0.0280484	-2.52188
Fam76a	Fam76a	-0.369752	5.27178	-3.47352	0.00309013	0.0281087	-2.82342
Cachd1	Cachd1	-0.620713	4.95463	-3.47271	0.00309541	0.0281411	-2.66373
Cd33	Cd33	1.47429	0.0534304	3.47058	0.00310944	0.0282384	-2.06757
Scamp5	Scamp5	1.10908	1.48499	3.47057	0.00310954	0.0282384	-2.05964
Krtap4-16	Krtap4-16	3.639	2.87315	3.47028	0.00311145	0.0282401	-1.94016
D16Ertd472e	D16Ertd472e	-0.365107	5.46054	-3.46954	0.00311632	0.0282688	-2.83529
Cacna1e	Cacna1e	-1.71381	0.508215	-3.46829	0.00312461	0.0283283	-1.80735
Nt5c3l	Nt5c3l	-0.38417	4.91618	-3.46775	0.00312819	0.0283451	-2.73799
Sin3a	Sin3a	-0.34807	5.61324	-3.46708	0.00313264	0.0283527	-2.85298
Dll1	Dll1	-0.554423	4.60201	-3.46696	0.00313342	0.0283527	-2.73294
Efha1	Efha1	-0.396148	7.02069	-3.46685	0.0031342	0.0283527	-2.90676
Tshz1	Tshz1	-0.428003	6.01288	-3.46626	0.00313808	0.0283722	-2.88502
Fgfr3	Fgfr3	-0.49523	7.1914	-3.46592	0.00314033	0.0283769	-2.90465
Myl2	Myl2	-1.30645	0.470649	-3.46215	0.0031656	0.0285896	-2.52698
Epn2	Epn2	-0.408037	6.19054	-3.46157	0.0031695	0.028609	-2.90334
Psd3	Psd3	-0.662942	3.89403	-3.46103	0.00317308	0.0286257	-2.48665
Hyou1	Hyou1	0.433716	6.05152	3.46055	0.00317631	0.02863	-2.89448
Pttg1ip	Pttg1ip	-0.260971	6.5085	-3.46024	0.00317845	0.02863	-2.92163
Zfp740	Zfp740	-0.364752	5.85343	-3.46019	0.00317879	0.02863	-2.88034
Hsf2	Hsf2	-0.465906	4.81365	-3.45979	0.00318148	0.0286385	-2.79762
Plagl1	Plagl1	-0.903554	3.3345	-3.45951	0.00318339	0.02864	-2.63836
Mst1r	Mst1r	-0.591059	5.26426	-3.45834	0.00319127	0.0286855	-2.81863
Lrch4-sap25	Lrch4-sap25	-0.389127	5.26503	-3.45824	0.00319193	0.0286855	-2.8343
Spnb5	Spnb5	1.47696	1.43847	3.45717	0.0031992	0.0287351	-2.05397
Rabgef1	Rabgef1	-0.31054	6.13529	-3.45605	0.00320682	0.0287878	-2.91447
Gramd4	Gramd4	-0.449757	5.20825	-3.45437	0.00321825	0.028863	-2.84939
Serpina3i	Serpina3i	1.03108	3.13801	3.4543	0.00321871	0.028863	-2.52155
Terf2	Terf2	-0.441725	4.18098	-3.45253	0.00323084	0.0289373	-2.5262
Fermt1	Fermt1	-0.552353	5.52557	-3.45247	0.00323125	0.0289373	-2.8554
Dusp2	Dusp2	1.98264	1.66902	3.45232	0.00323227	0.0289373	-1.93819
Cyp26b1	Cyp26b1	-0.627618	5.9252	-3.45156	0.00323748	0.0289681	-2.93635
Impdh1	Impdh1	0.708687	3.90249	3.45116	0.00324022	0.0289769	-2.57587
Pigc	Pigc	0.38179	4.44518	3.44793	0.00326252	0.0291604	-2.73387
Fam160b1	Fam160b1	-0.342604	4.97393	-3.44752	0.00326539	0.0291663	-2.81436
Aph1b	Aph1b	-0.472609	4.64469	-3.44724	0.0032673	0.0291663	-2.72359
Atp10d	Atp10d	-0.574607	3.99763	-3.44707	0.0032685	0.0291663	-2.58235
Arl8b	Arl8b	0.2976	7.29262	3.44599	0.00327599	0.0292144	-2.94705
Krtap16-3	Krtap16-3	3.86503	2.76059	3.44578	0.00327744	0.0292144	-1.92601
Il20ra	Il20ra	-0.80698	3.36652	-3.44514	0.00328189	0.0292382	-2.71288
Gpha2	Gpha2	-2.16055	1.69392	-3.44372	0.00329182	0.0293088	-1.72652
Far1	Far1	0.899378	5.65813	3.44349	0.00329338	0.0293088	-2.93922
Mir761	Mir761	-2.12635	-0.510351	-3.44321	0.00329534	0.0293103	-1.64395
Sfi1	Sfi1	-0.60234	4.66856	-3.44229	0.00330182	0.0293521	-2.77836
LOC100862107	LOC100862107	0.429164	6.30444	3.44151	0.00330729	0.0293849	-2.95602
LOC100862033	LOC100862033	0.390129	6.54857	3.43992	0.00331842	0.0294678	-2.96374
Snapin	Snapin	-0.35777	5.83768	-3.43868	0.0033272	0.029518	-2.93609
Psmd14	Psmd14	0.249761	6.47654	3.43861	0.00332767	0.029518	-2.96746
Cd109	Cd109	-0.409382	7.89402	-3.43812	0.00333115	0.0295329	-2.9571
Bag5	Bag5	-0.392012	4.8855	-3.43703	0.00333884	0.0295852	-2.81927
Nfkb1	Nfkb1	0.336782	6.36465	3.43533	0.00335088	0.029668	-2.96538
Rgnef	Rgnef	-0.819014	4.59168	-3.43521	0.00335179	0.029668	-2.61166
Hbb-bh1	Hbb-bh1	5.09575	-2.66198	3.43421	0.00335889	0.0297148	-1.67153
Gm19841	Gm19841	1.24137	1.08882	3.43276	0.00336922	0.0297902	-2.079
Sfxn2	Sfxn2	-0.619556	4.1857	-3.43121	0.0033803	0.029872	-2.63921
Tpra1	Tpra1	-0.357126	5.19019	-3.43027	0.00338704	0.0299045	-2.85032
Scn3a	Scn3a	-1.56024	0.924148	-3.43019	0.00338762	0.0299045	-1.89532
Il18r1	Il18r1	1.39799	2.33651	3.42849	0.00339988	0.0299967	-2.17127
Krtap7-1	Krtap7-1	3.38482	5.79685	3.42735	0.00340811	0.0300532	-2.50425
Klk14	Klk14	3.39834	-0.447952	3.42681	0.00341201	0.0300714	-1.67045
Ccrl1	Ccrl1	-0.7127	5.50859	-3.42652	0.00341412	0.0300739	-2.92432
Setd1a	Setd1a	-0.396259	5.57978	-3.42575	0.00341966	0.0301011	-2.92075
Btbd11	Btbd11	-0.530508	5.10079	-3.42543	0.00342202	0.0301011	-2.81956
A230046K03Rik	A230046K03Rik	0.379286	4.55976	3.42534	0.00342271	0.0301011	-2.78096
Myh3	Myh3	-1.0289	0.863115	-3.42406	0.00343199	0.0301667	-2.92263
Capza1	Capza1	0.378043	7.01588	3.42295	0.00344005	0.0302213	-2.99742
Zkscan17	Zkscan17	-0.488358	4.53004	-3.42187	0.00344796	0.0302747	-2.78283
Lhfpl2	Lhfpl2	1.09987	2.14363	3.42032	0.0034593	0.030358	-2.34171
Rapgef1	Rapgef1	-0.367394	6.31985	-3.41915	0.00346792	0.0304072	-2.9941
Nfrkb	Nfrkb	-0.563028	4.75729	-3.41888	0.00346988	0.0304072	-2.81522
Xlr4a	Xlr4a	1.62796	-0.0259605	3.4188	0.00347046	0.0304072	-2.01543
Gm11596	Gm11596	6.06256	0.233649	3.41802	0.00347624	0.0304416	-1.67085
2700062C07Rik	2700062C07Rik	-0.519687	3.33346	-3.41644	0.00348786	0.0305271	-2.48976
Plvap	Plvap	1.30942	4.8988	3.41542	0.00349547	0.0305502	-2.81316
Fam110c	Fam110c	-0.860636	2.7782	-3.41538	0.00349571	0.0305502	-2.24255
Lamp2	Lamp2	0.411315	8.60977	3.41533	0.00349607	0.0305502	-2.98309
E330016A19Rik	E330016A19Rik	0.599353	2.50535	3.41432	0.00350357	0.0305978	-2.37172
Ube2d3	Ube2d3	0.304763	8.63221	3.41396	0.00350629	0.0305978	-2.97966
Gm10229	Gm10229	3.46571	4.65825	3.41363	0.00350875	0.0305978	-2.21902
Rrm2	Rrm2	0.617326	4.79697	3.4136	0.00350897	0.0305978	-2.87362
Crem	Crem	0.683038	2.60091	3.4133	0.00351115	0.0306006	-2.36388
Gm16136	Gm16136	-0.373157	5.88295	-3.41225	0.00351903	0.0306531	-2.98267
Tagln2	Tagln2	0.537118	7.60779	3.41118	0.00352701	0.0307063	-3.02377
Gm19941	Gm19941	1.02557	2.0844	3.40914	0.00354229	0.030823	-2.48502
Pm20d2	Pm20d2	-0.554676	4.19072	-3.40845	0.00354746	0.0308517	-2.73264
Fbxl17	Fbxl17	-0.391219	5.07901	-3.40666	0.00356096	0.0309527	-2.8951
Clec2g	Clec2g	-0.626915	3.48279	-3.40582	0.00356733	0.0309916	-2.49908
Egfl6	Egfl6	-1.01341	1.85114	-3.40527	0.00357149	0.0309995	-1.99666
Ssx2ip	Ssx2ip	-0.279862	5.87655	-3.4052	0.00357201	0.0309995	-3.00625
Scrn3	Scrn3	-0.494889	3.7486	-3.40418	0.00357972	0.03105	-2.60285
Sqle	Sqle	0.417969	7.69448	3.40283	0.00358999	0.0311227	-3.02565
Galns	Galns	0.744536	1.50423	3.40243	0.00359309	0.0311331	-2.15111
Per3	Per3	-0.549263	4.87299	-3.40197	0.00359655	0.0311467	-2.9995
Plin2	Plin2	0.71522	7.60899	3.40158	0.00359953	0.0311562	-3.03657
Lin37	Lin37	-0.592448	3.57965	-3.39989	0.00361244	0.0312514	-2.58816
Ache	Ache	-0.91391	3.43786	-3.39882	0.0036207	0.0313064	-2.53885
Arl11	Arl11	1.71176	-0.241949	3.39805	0.00362661	0.031341	-2.02258
Adamtsl5	Adamtsl5	-0.719275	3.54989	-3.39694	0.0036351	0.0313979	-2.50441
Ercc5	Ercc5	-0.413834	5.09097	-3.3964	0.00363926	0.0314173	-2.93436
Edem3	Edem3	0.517612	5.84443	3.39543	0.00364676	0.0314655	-3.0316
Plekha5	Plekha5	-0.672765	5.05069	-3.39332	0.00366312	0.0315836	-2.94495
Foxp3	Foxp3	0.514501	3.30192	3.39317	0.00366429	0.0315836	-2.59763
Hnmt	Hnmt	-0.757548	2.09728	-3.39241	0.00367021	0.0316181	-2.29887
Cxcl10	Cxcl10	6.0795	1.63566	3.39025	0.00368703	0.0317463	-2.095
B230344G16Rik	B230344G16Rik	-1.0045	4.17669	-3.38977	0.00369082	0.0317623	-2.67865
Fmnl1	Fmnl1	1.1093	2.83463	3.38852	0.00370057	0.0318059	-2.62652
Stac2	Stac2	1.17803	2.02436	3.38833	0.00370209	0.0318059	-2.2992
Tmed5	Tmed5	0.407688	7.17279	3.38819	0.00370317	0.0318059	-3.06915
Lonrf1	Lonrf1	-0.621864	3.87115	-3.38813	0.00370362	0.0318059	-2.59483
Stk25	Stk25	-0.319075	5.98577	-3.38776	0.00370656	0.0318145	-3.04594
Sgol1	Sgol1	0.835267	2.86917	3.38699	0.00371258	0.0318204	-2.53089
Thnsl2	Thnsl2	-0.81822	2.20629	-3.38681	0.00371399	0.0318204	-2.25504
Orai2	Orai2	0.758595	3.90427	3.38671	0.0037148	0.0318204	-2.71601
BC021614	BC021614	1.46184	2.41642	3.38669	0.003715	0.0318204	-2.35872
Tsc22d4	Tsc22d4	-0.369772	6.09736	-3.3864	0.00371729	0.0318235	-3.04646
LOC100862405	LOC100862405	0.838702	0.864749	3.38124	0.00375815	0.0321349	-2.15218
Gm10318	Gm10318	3.8788	2.20011	3.38123	0.00375823	0.0321349	-1.99459
Gtf3c2	Gtf3c2	-0.293576	6.20852	-3.38107	0.00375953	0.0321349	-3.07666
Cytip	Cytip	0.878569	2.76508	3.37993	0.00376855	0.0321952	-2.73557
Ncor2	Ncor2	-0.489859	6.92146	-3.37906	0.00377553	0.0322381	-3.08633
Wdr41	Wdr41	-0.288244	4.94661	-3.37819	0.0037825	0.032279	-2.96311
Abcb7	Abcb7	0.395297	4.91138	3.37763	0.00378698	0.032279	-2.96402
Cav1	Cav1	-0.399128	7.41466	-3.37738	0.00378905	0.032279	-3.09275
Fbrsl1	Fbrsl1	-0.440443	5.02053	-3.37708	0.00379144	0.032279	-2.9479
Kctd2	Kctd2	-0.462564	4.8548	-3.37699	0.00379212	0.032279	-2.90271
Ccna2	Ccna2	0.614386	5.59473	3.37683	0.00379339	0.032279	-3.06994
LOC100862291	LOC100862291	0.528306	4.36789	3.37675	0.00379407	0.032279	-2.92173
Elp3	Elp3	-0.336819	5.30067	-3.37589	0.00380102	0.0323214	-2.98848
Ehmt1	Ehmt1	-0.385195	5.27355	-3.37354	0.00381997	0.0324658	-2.99379
Reep5	Reep5	-0.425557	7.90113	-3.373	0.00382432	0.0324859	-3.09874
Rere	Rere	-0.305523	6.26633	-3.37164	0.0038354	0.032563	-3.09313
E130309D14Rik	E130309D14Rik	-1.24754	0.712106	-3.3714	0.00383735	0.032563	-1.91997
Pnpla8	Pnpla8	0.346136	7.10826	3.37062	0.00384365	0.0325752	-3.10573
LOC100862120	LOC100862120	0.302639	6.90765	3.37058	0.00384402	0.0325752	-3.10968
Lsm11	Lsm11	-0.599239	3.55714	-3.37025	0.00384672	0.0325752	-2.58349
Gt%28ROSA%2926Sor	Gt%28ROSA%2926Sor	0.445058	5.46027	3.37022	0.00384696	0.0325752	-3.07458
Gm3336	Gm3336	3.21664	-0.321704	3.37001	0.00384869	0.0325752	-1.77397
Nrd1	Nrd1	-0.405171	8.33966	-3.36722	0.00387146	0.032751	-3.09171
Gm3776	Gm3776	0.723931	3.73189	3.36637	0.00387849	0.0327774	-2.98882
BC021767	BC021767	-1.06207	3.61993	-3.36636	0.00387857	0.0327774	-2.73799
Rps6ka1	Rps6ka1	-0.491921	5.45513	-3.36573	0.00388368	0.0328037	-3.04876
Lin7b	Lin7b	-0.879424	1.81555	-3.36431	0.00389546	0.0328863	-2.19893
Psma7	Psma7	0.332371	7.29449	3.36315	0.003905	0.03295	-3.11871
Sphk1	Sphk1	-0.485678	6.47763	-3.36269	0.00390883	0.0329505	-3.12316
Tusc3	Tusc3	-0.448887	4.59418	-3.36266	0.00390907	0.0329505	-2.95466
Tomm5	Tomm5	0.377198	5.39774	3.36212	0.00391352	0.0329711	-3.08565
Pstpip2	Pstpip2	0.808379	3.52069	3.36105	0.00392245	0.0330293	-2.68814
Syt11	Syt11	0.745573	2.34342	3.35912	0.00393849	0.0331474	-2.44366
Spc25	Spc25	0.797193	3.19664	3.35843	0.00394428	0.0331792	-2.66063
Gm3285	Gm3285	3.85049	2.25483	3.35711	0.00395531	0.0332549	-1.98862
Emilin1	Emilin1	0.957852	2.12332	3.35615	0.00396335	0.0333055	-2.58839
Tfe3	Tfe3	0.315367	5.38296	3.35568	0.00396733	0.0333219	-3.07357
Rdh18-ps	Rdh18-ps	1.30728	1.48274	3.35539	0.00396974	0.0333251	-2.44584
Chit1	Chit1	0.68007	8.25759	3.35372	0.00398378	0.0334259	-3.10877
Surf4	Surf4	0.312222	7.14138	3.35276	0.00399189	0.0334769	-3.14577
Mark2	Mark2	-0.382388	6.8681	-3.35232	0.00399561	0.033481	-3.14691
Klk11	Klk11	0.443422	6.11176	3.35222	0.00399646	0.033481	-3.14766
Mcm2	Mcm2	0.733396	4.62797	3.35195	0.00399882	0.0334838	-2.96898
Lce6a	Lce6a	0.68201	5.78136	3.35141	0.0040034	0.033505	-3.14253
Bcas3	Bcas3	-0.485582	4.74812	-3.34958	0.00401891	0.0336177	-2.92542
Awat1	Awat1	1.32575	6.24711	3.34831	0.0040297	0.0336908	-3.15289
Ostb	Ostb	3.17603	-2.9758	3.34473	0.00406042	0.0339304	-1.89706
Tc2n	Tc2n	1.1647	-0.801969	3.34429	0.00406421	0.0339309	-2.01757
Nubp1	Nubp1	0.396099	4.68557	3.34404	0.00406633	0.0339309	-3.03584
Myo10	Myo10	-0.347706	6.21156	-3.34383	0.00406812	0.0339309	-3.1469
Tmpo	Tmpo	0.310833	7.05541	3.34376	0.00406873	0.0339309	-3.16561
Thop1	Thop1	0.40093	6.74575	3.34291	0.00407611	0.0339751	-3.16876
Stil	Stil	0.93936	2.11007	3.34238	0.00408064	0.0339957	-2.4518
Edaradd	Edaradd	-0.454925	4.57426	-3.3417	0.00408651	0.0340274	-2.99422
Gm20024	Gm20024	3.55435	-1.36402	3.33775	0.00412085	0.0342959	-1.84416
Serpina3b	Serpina3b	-1.77898	7.69351	-3.33741	0.00412384	0.0343034	-3.12551
Tgfbr3	Tgfbr3	-0.48209	5.30742	-3.33445	0.00414978	0.0345018	-3.14974
Hspb8	Hspb8	-0.472035	7.78655	-3.33369	0.00415649	0.0345401	-3.1844
4930404N11Rik	4930404N11Rik	-0.484182	3.05371	-3.33195	0.00417183	0.0346333	-2.64797
Tpbg	Tpbg	-0.366797	5.05236	-3.33188	0.00417248	0.0346333	-3.11848
Rab6b	Rab6b	-0.93155	3.9044	-3.3317	0.00417403	0.0346333	-2.71321
Chsy1	Chsy1	0.582151	3.3414	3.33112	0.00417915	0.0346582	-2.76421
Ppan	Ppan	-0.487127	4.89059	-3.32906	0.00419745	0.0347924	-3.0043
Use1	Use1	-0.362419	6.6548	-3.32799	0.00420691	0.0348533	-3.19878
LOC100861742	LOC100861742	-0.42035	3.83353	-3.32765	0.00420999	0.0348613	-2.7846
Agfg2	Agfg2	-0.581397	4.10742	-3.32682	0.00421736	0.0349047	-2.94594
Nedd9	Nedd9	0.573459	4.58553	3.32629	0.0042221	0.0349263	-3.03893
Thsd4	Thsd4	-1.14465	2.61996	-3.32586	0.00422596	0.0349407	-2.42411
Cd1d1	Cd1d1	1.03111	2.40359	3.32405	0.00424216	0.035041	-2.62613
Paqr5	Paqr5	-0.400514	5.78346	-3.32389	0.00424363	0.035041	-3.1671
Prr14	Prr14	-0.290205	5.54558	-3.32379	0.00424449	0.035041	-3.15098
Fam108b	Fam108b	0.57844	4.87266	3.32315	0.00425031	0.0350591	-3.11684
Ssbp4	Ssbp4	0.569133	4.45061	3.32308	0.00425094	0.0350591	-2.9782
Tlr9	Tlr9	2.28172	-1.33115	3.32265	0.00425479	0.0350732	-1.96076
Dmpk	Dmpk	-0.612919	6.6227	-3.31961	0.00428224	0.0352818	-3.19757
AI427809	AI427809	2.74256	-1.3283	3.31883	0.00428934	0.0353226	-1.85597
Cdt1	Cdt1	0.624152	3.55976	3.31843	0.004293	0.035335	-2.82646
Brap	Brap	-0.285787	6.52196	-3.31736	0.00430274	0.0353974	-3.21789
Gprc5d	Gprc5d	3.83847	3.01674	3.31694	0.00430654	0.035411	-2.1744
[truncated: 14,438 more rows]

## Sheet: Table_S1b_RNAseq_replicates
Geneid	EntrezID	Hom_13_Ears_S10	Hom_23_Ears_S13	Hom_7_Ears_S16	WT_18_Ears_S1	WT_1_Ears_S4	WT_8_Ears_S7		Hom_13_Tail_S11	Hom_23_Tail_S14	Hom_7_Tail_S17	WT_18_Tail_S2	WT_1_Tail_S5	WT_8_Tail_S8
Gm19938	100503874	-2.64413	-0.86054	-0.82086	-0.638797	-1.01837	-0.065249		-2.28967	-1.8221	-3.15203	-0.553322	-1.11801	-0.915834
Sox17	20671	1.03143	0.496154	0.920221	1.18356	0.649648	0.372437		1.28601	-0.784625	-0.213435	-0.119425	-0.0606799	0.216077
Mrpl15	27395	5.12184	5.10553	5.81016	5.13744	5.13768	5.30913		5.22117	5.25472	5.43	5.26887	5.34805	5.25877
Lypla1	18777	6.60774	6.56593	6.59458	6.30658	6.51058	6.39853		6.55558	6.60967	6.61927	6.62169	6.68359	6.39628
Gm19860	100503730	5.396	5.62465	5.88709	5.05418	5.40603	5.20225		5.26196	5.27925	5.15833	5.09205	5.24381	4.86664
Tcea1	21399	6.5366	6.47866	6.75527	6.59213	6.61761	6.48564		6.71271	6.77879	6.7703	6.74323	6.84387	6.74192
Rgs20	58175	3.67579	3.15041	3.39193	2.89544	3.2023	3.07184		3.4129	3.05668	3.46431	3.665	3.92874	3.48523
Atp6v1h	108664	6.65889	6.94225	7.08035	6.58273	6.68006	6.62054		6.95844	6.852	6.88062	6.858	6.84917	6.78829
Npbwr1	226304	4.43506	4.62504	4.3341	4.86551	4.95483	4.8459		-0.317686	0.588185	0.548405	1.32115	1.72238	1.20906
Rb1cc1	12421	7.46917	7.51015	7.15527	7.32234	7.48934	7.37969		6.85086	6.76622	6.70681	6.83824	6.85694	6.67726
Pcmtd1	319263	7.0214	7.21641	6.9208	7.08995	7.29703	7.21017		7.03312	6.72053	6.77162	6.83824	6.73238	6.60589
Rrs1	59014	5.00052	4.71043	4.9931	4.58767	4.57259	4.64987		5.18918	5.40824	5.51053	5.4628	5.17884	5.1253
Adhfe1	76187	2.08681	2.21236	2.05548	2.06435	1.88638	2.38251		2.28135	1.39758	1.17789	1.45299	1.36602	0.895899
2610203C22Rik	72481	1.00612	0.550093	0.4928	-1.35249	0.257961	-0.0291798		1.34081	0.616474	0.472456	-0.771502	-0.772878	-0.280599
Mybl1	17864	1.38561	1.23312	-0.168784	0.946166	1.35396	1.64778		0.855379	1.14914	1.43959	1.59678	1.15635	1.5352
Vcpip1	70675	4.43506	4.02389	3.61401	3.85071	3.97057	4.08115		4.47239	4.28422	4.21623	4.1655	4.1082	4.02443
1700034P13Rik	73331	-0.956077	-1.4632	-3.62822	-1.24146	-0.728864	-0.814441		-0.107468	-0.092747	-0.48907	0.271999	0.567351	-0.0953838
Sgk3	170755	5.46961	5.49744	5.59434	5.43672	5.76735	5.62426		5.53785	5.71828	5.76782	5.54416	5.56166	5.57772
Snhg6	73824	4.04548	4.22589	4.69821	4.40986	4.14173	4.04354		4.24949	4.19559	4.20258	4.32201	4.09144	4.16529
Snord87	266793	-1.05917	-0.663503	0.649769	-1.04215	-1.15267	-0.219283		0.609802	-0.940744	-0.70725	-0.196387	-0.969914	-0.0610323
Gm10567	NA	1.21936	1.54346	0.0271364	2.37434	1.47277	1.64778		-0.632559	0.824791	-0.172213	2.09357	0.414001	1.10701
Cops5	26754	7.1035	7.20804	7.34405	7.01331	7.0056	6.99524		7.00265	6.98678	7.10444	7.11948	7.0802	7.05498
Cspp1	211660	3.64332	3.9779	3.67008	4.24086	4.12731	4.15355		4.25663	4.15035	4.14259	4.22389	4.14522	4.14704
Arfgef1	211673	6.80914	6.45455	6.07326	6.31795	6.58797	6.42315		7.1636	7.22273	7.27365	7.21242	7.10233	6.93405
Prex2	109294	2.31006	2.47888	1.65719	2.76187	2.35706	2.1348		1.61722	1.86661	1.32909	1.38858	1.29459	1.664
Sulf1	240725	2.64127	2.22899	1.71519	2.65111	2.3195	2.29275		3.19724	2.13454	1.66103	0.832957	1.944	2.26767
Slco5a1	240726	2.02515	0.837191	1.06108	1.72475	1.35396	1.35207		4.05292	4.28202	4.41529	3.07117	3.01016	3.03141
Ncoa2	17978	6.52161	6.23183	5.88709	6.06873	6.4277	6.43409		6.08837	6.23176	6.4864	6.19711	6.31707	6.15551
Tram1	72265	6.63225	6.4448	6.88926	6.24295	6.44779	6.39107		6.51048	6.44395	6.45837	6.5122	6.37968	6.29673
Lactb2	212442	3.58469	3.65996	3.24215	3.34573	3.05011	2.86219		3.7564	3.59353	3.223	3.49796	3.20196	3.23521
Xkr9	381246	0.375766	1.67065	0.764102	-0.0190687	0.335266	0.106704		0.452832	0.372917	-0.299592	0.0231789	-0.261377	-0.0953838
Eya1	14048	0.452728	-0.726239	0.0271364	0.690152	0.0896893	0.525788		0.880254	-0.397602	0.0874311	-0.658292	-0.599546	-0.0274797
Terf1	21749	3.11372	3.29958	3.34218	3.33233	3.23965	3.45593		3.63377	3.5864	3.73738	2.90611	3.03667	2.98285
Gm106	NA	-0.604605	-0.603382	-0.277718	0.54281	-0.444134	-0.486387		0.075978	0.305013	-0.70725	-1.25693	-0.0986478	-0.689063
Rpl7	19989	10.6283	10.5962	10.9272	10.5197	10.6958	10.6712		10.5762	10.5973	10.581	10.3608	10.4511	10.3203
Rdh10	98711	4.31394	4.25663	4.1623	4.20455	3.98263	3.83432		4.6832	4.65363	4.90264	4.91814	4.80246	4.62431
Stau2	29819	3.18876	2.9189	2.36727	3.6884	3.3586	3.47489		3.15709	2.96064	3.15175	3.45142	3.48792	3.73537
Ube2w	66799	4.56424	4.77979	4.956	4.3154	4.71679	4.79147		4.80349	4.72032	4.67027	4.6159	4.48069	4.44769
Tceb1	NA	6.12442	6.40693	6.80579	5.82821	6.00917	5.9711		5.88909	5.87798	5.94219	5.56471	5.67289	5.716
Tmem70	70397	4.17321	4.44636	4.59385	4.56303	4.54844	4.16333		4.82927	4.68068	4.60952	4.84441	4.65766	4.59634
Ly96	17087	1.63715	2.07193	2.92944	1.45486	2.23461	1.82573		2.26255	2.33511	2.42287	2.06912	2.07768	2.04921
Jph1	57339	2.54789	2.88782	2.31195	3.43201	2.65719	3.04671		3.42985	0.0384976	-0.895695	-0.553322	-0.305099	-0.0953838
Gdap1	14545	-5.81406	-0.791827	-1.09216	-2.08946	-1.55603	-2.46214		-0.632559	-4.48506	-6.32196	-2.29875	-6.32747	-3.3005
Pi15	94227	3.80249	2.25358	2.8014	-0.44176	1.19714	0.451149		3.83803	3.58282	4.03449	1.69594	2.50226	2.088
Crispld1	83691	3.68778	2.82357	3.12934	3.13551	3.02699	3.05933		0.952403	0.895757	0.754856	0.152947	0.542898	1.30436
Tfap2b	21419	5.34644	6.0038	5.62114	6.25306	6.41626	6.41376		5.01481	5.57157	5.49062	5.96776	5.73424	5.89289
Mcm3	17215	4.80157	4.71781	4.83204	4.53795	3.89811	4.06247		4.66004	4.90654	5.22927	4.27111	4.62746	4.61638
Paqr8	74229	3.68379	3.34606	3.26174	3.46513	3.83296	3.81461		3.21201	3.49412	3.80087	2.19499	2.74131	2.44546
Efhc1	71877	0.294466	-0.335449	0.239681	0.922515	0.669686	0.961887		0.41928	-0.784625	0.446224	-0.408932	0.542898	0.158933
Tram2	170829	-0.0861379	-0.0282671	-3.14279	-1.47279	-0.281405	-0.179205		-0.704709	-1.21205	-1.6781	-0.604852	-2.42058	-1.94686
Tmem14a	75712	0.525792	0.321067	0.459247	-0.0190687	0.478461	0.869375		0.517683	0.499829	0.446224	0.508606	0.812085	0.375067
Gsta3	14859	2.57396	3.8707	2.98355	4.00506	3.59438	3.81956		2.74121	2.50362	1.62641	3.11164	3.1134	3.4529
Kcnq5	226922	-0.456506	0.496154	-0.395555	1.20332	-0.627581	0.170129		1.12883	-1.42617	-0.767371	-4.06428	-6.32747	-4.1485
Ogfrl1	70155	5.41416	5.249	5.83408	5.65873	5.64238	5.72538		4.54224	4.77938	4.88566	5.57632	5.10872	5.21826
B3gat2	280645	6.02947	6.03013	6.33092	5.97771	6.0398	5.89453		6.19073	6.19764	6.2726	6.14102	6.06726	6.04404
Smap1	98366	6.80731	6.76544	6.92426	6.76375	6.78511	6.66525		6.94266	7.03539	7.07371	6.99925	6.8797	6.85615
1110058L19Rik	NA	3.18876	3.50472	3.77607	3.2204	3.33683	3.34005		3.30681	3.07718	2.90445	2.90611	2.92283	3.07067
Fam135a	68187	7.3387	7.11576	6.59796	6.90471	7.13465	6.99141		7.08854	7.08558	7.19706	6.91628	6.91288	6.65451
Col9a1	12839	2.40994	2.8453	2.09971	2.47533	2.94305	2.69975		-0.780658	-6.07003	-2.2345	-6.38621	-6.32747	-6.47042
Lmbrd1	68421	6.16787	6.04723	6.12967	5.93992	6.1298	6.05854		5.91415	5.73128	5.87372	5.80269	5.9588	5.9387
Gm7846	665903	3.18312	2.90861	3.85882	2.98379	2.6919	2.50441		3.25544	2.36043	2.46267	2.89688	2.35553	2.37193
Phf3	213109	5.73909	5.75309	5.16295	5.7846	5.81368	5.85588		5.75262	5.74415	5.65281	6.01653	5.76496	5.66625
Ptp4a1	19243	7.38208	7.29428	7.29139	6.74153	6.83338	6.79446		7.32631	7.32671	7.61293	7.07053	6.89155	6.8553
Prim2	19076	3.58469	3.65073	3.80307	3.8817	3.4131	3.83187		3.31595	3.74215	3.953	3.69194	3.44567	3.82764
Rab23	19335	3.43149	3.39846	3.13466	3.70236	3.58649	3.59242		3.4214	3.50929	3.54686	3.68927	3.55058	3.56438
Bag2	213539	3.02829	2.3781	2.60828	2.09641	1.96956	1.65888		4.07463	4.72682	4.78329	4.36449	4.28632	4.2152
Zfp451	98403	3.35837	3.73756	3.4314	3.71961	3.83961	3.79964		3.7327	3.75811	3.64815	3.92554	4.08298	4.01037
Bend6	320705	-0.0326986	-1.4632	-1.55783	-1.90889	-1.46583	-0.75432		-0.0128312	-1.67771	-2.2345	-1.86265	-2.62703	-1.26097
Dst	13518	6.91577	7.01058	4.97095	7.12211	7.43842	7.47773		6.0857	5.92609	5.67204	6.7215	6.73946	6.61919
Ccdc115	69668	4.85925	4.77697	5.42652	5.15149	4.94356	5.03451		5.07665	5.30012	5.50816	5.2893	5.36733	5.43609
Imp4	27993	4.92488	4.70598	4.53266	5.09575	4.70592	4.69773		4.67256	5.17968	5.20209	5.09609	5.16489	5.23823
D1Ertd448e	52318	3.34833	3.10158	3.53166	2.94323	3.47419	3.4874		3.65194	3.70969	3.70179	3.72101	3.71556	3.54499
Ptpn18	19253	3.27075	2.95933	4.19833	1.53503	1.19714	1.93931		3.17228	2.21999	2.01343	-1.43202	-0.350187	0.767982
Arhgef4	226970	4.91131	4.9272	4.7598	5.21736	5.47384	5.42579		5.07396	5.4343	5.4866	5.61203	5.62491	5.53134
Fam168b	214469	6.81416	6.61024	6.37376	6.8556	6.97195	6.90345		6.6931	6.99286	6.86276	7.06924	7.11146	6.97032
Plekhb2	226971	5.80203	5.29712	5.74204	5.00576	5.04963	5.28337		6.53173	6.45623	6.66584	6.33937	6.40745	6.20664
Hs6st1	50785	5.15964	4.62347	4.7214	4.89468	5.09108	5.23969		5.09934	5.26927	5.59802	5.21788	5.41274	5.29486
Uggt1	320011	5.81757	5.68617	5.33237	5.65425	5.55081	5.54049		5.91339	6.01445	5.92863	5.97655	5.92727	5.81469
Neurl3	214854	2.71342	2.75058	3.38301	1.69714	1.53962	1.72373		3.27902	2.79106	1.95881	-0.553322	-1.28307	-0.404334
Arid5a	214855	3.75769	3.43833	3.54371	2.94323	3.15333	3.16819		3.02391	2.65449	2.86539	2.51767	2.06914	2.86273
4632411B12Rik	NA	5.02278	5.25409	4.5266	5.732	5.52698	5.49786		4.98071	5.12165	4.97209	5.59714	5.26919	5.26386
Lman2l	214895	3.41235	3.64455	3.21225	3.77349	3.92753	3.86579		3.92726	3.67984	3.89842	3.7392	4.08086	3.95269
Cnnm4	94220	4.40632	4.51408	3.99384	4.91429	4.81339	4.91579		4.15837	4.25303	4.16889	4.82507	4.83177	4.72986
Cnnm3	94218	4.33442	4.46928	3.94012	4.61191	4.63762	4.55207		4.35307	4.23033	4.11371	4.66975	4.76066	4.62299
Ankrd23	78321	4.94832	5.19607	4.54271	6.02498	5.3497	5.66543		5.41237	2.45745	2.53291	3.29151	3.65695	3.24897
Ankrd39	109346	2.16894	1.80981	2.80808	2.45073	2.2211	2.30693		2.15455	2.17315	2.03998	1.9312	2.12786	1.88272
Sema4c	20353	4.4725	3.65073	3.86203	4.12129	3.92545	3.97859		4.72156	4.99134	4.85234	4.68324	4.98144	4.72618
Fam178b	381337	0.954126	0.321067	1.97467	1.35238	1.53962	1.74471		1.26728	0.19676	0.897209	1.56216	1.21943	1.07647
Cox5b	12859	6.62863	6.82579	7.42937	7.01015	6.83366	6.88319		6.7222	6.79629	6.92077	6.66074	6.64462	6.73124
Actr1b	226977	5.61483	5.29514	5.14855	5.57208	5.51041	5.50326		5.75766	5.98084	6.09932	5.99668	5.97888	6.01917
Zap70	22637	1.42435	1.23312	1.46771	0.922515	0.907629	1.47017		0.159636	0.55933	0.620555	-2.92678	-1.19818	-0.855713
Tmem131	56030	6.91024	6.60109	5.89809	7.04	7.19552	7.1775		6.38466	6.70332	6.79195	7.09899	6.96241	6.90584
Inpp4a	269180	3.79881	3.83312	3.39193	3.67076	4.00449	4.02864		3.68761	3.55385	3.72925	3.42275	3.72917	3.82993
6330578E17Rik	NA	6.20449	6.13533	6.1436	5.90414	6.05749	5.96049		6.42537	6.40444	6.4235	6.26012	6.35267	6.27588
Unc50	67387	5.72073	6.00017	6.22634	5.96546	5.91368	5.91377		5.82006	5.84099	5.82429	6.01173	5.97603	6.00404
Mgat4a	269181	3.91896	4.14495	3.80641	3.32332	3.31791	3.74601		4.40542	3.973	4.05633	3.85339	3.90495	4.05412
LOC100861893	NA	2.52133	2.044	3.14525	3.47329	3.27277	3.09654		2.87098	2.61997	2.86539	3.2486	3.29275	3.30272
2010300C02Rik	NA	4.11224	3.53846	3.81307	4.76769	4.70106	4.63308		4.05018	4.45255	4.39999	4.7527	4.90795	4.83279
Tsga10	211484	0.294466	0.858724	0.0271364	0.511446	0.973592	0.686253		0.804305	0.305013	0.472456	0.300289	0.466949	0.00531023
Lipt1	623661	1.96073	1.89565	2.03285	1.81743	2.17977	1.96636		1.86164	2.02273	1.68366	1.78871	2.20001	1.96003
Mitd1	69028	4.15605	4.60925	4.85156	4.36888	4.31075	4.49748		4.2351	4.10115	4.44705	4.0966	3.82862	3.88603
Mrpl30	107734	5.98725	6.25435	6.64021	6.07946	6.10288	6.08707		5.96372	6.04794	6.11813	6.00315	6.00261	5.91679
Lyg2	332427	3.5804	1.05803	3.4656	-3.67442	-1.98666	-2.28157		6.95295	7.29916	7.80628	6.37845	6.09801	5.99233
Txndc9	98258	6.4577	6.27851	6.77501	6.10596	6.32168	6.21146		6.61745	6.54261	6.6306	6.19664	6.313	6.25601
Eif5b	226982	7.59917	7.44335	7.95797	7.67331	7.61188	7.71287		7.91988	8.05062	8.08378	8.0784	7.96478	7.89008
Rev1	56210	4.62577	4.83108	4.21099	5.04463	5.00103	4.92961		4.5403	4.61033	4.37761	4.51541	4.57415	4.46842
Aff3	16764	4.67479	4.37717	4.38859	4.25039	5.25589	4.94555		3.4214	3.11733	3.61615	2.75078	3.75335	3.78106
Chst10	98388	-0.604605	-0.0282671	0.115946	0.23247	0.147988	0.289182		-1.23522	-1.31514	-1.7984	-4.06428	-1.93515	-0.689063
Pdcl3	68833	5.20205	5.37203	5.76796	5.61144	5.53588	5.54872		5.4729	5.36928	5.6275	5.53228	5.49471	5.46805
Npas2	18143	2.65762	3.59729	2.18428	3.98236	4.12549	3.57495		2.66452	3.63906	3.29091	3.77995	4.03338	3.77869
Rpl31	114641	9.59682	9.97818	10.3974	9.95063	10.0426	10.0269		9.73454	9.78701	9.78221	9.56823	9.74929	9.59287
Tbc1d8	54610	4.60695	4.78823	4.46031	5.10234	5.22237	5.10315		4.66542	4.46233	4.66743	4.74114	4.96082	4.96681
D1Bwg0212e	NA	4.75864	4.57714	4.71252	4.63392	4.72878	4.49593		4.68496	4.85997	4.85359	4.78934	4.86914	4.70138
Rnf149	67702	6.52551	6.29391	7.09032	6.39086	6.14285	6.07469		7.57844	7.89603	7.87978	7.51569	7.38667	7.40062
Creg2	263764	-0.769664	-0.385202	-0.905749	-0.381639	-2.2623	-1.84547		0.517683	0.405707	0.472456	-0.119425	-0.396729	-0.689063
Map4k4	26921	7.22229	6.75543	6.56087	6.78358	6.88758	6.88053		7.18964	7.31759	7.28641	7.42024	7.29035	7.1767
Gm16894	100047133	-0.322205	0.496154	0.199604	1.05893	0.907629	0.399155		-0.498258	-1.54646	-1.46398	-0.894359	-0.0236857	-0.320676
Il1r2	16178	6.67855	7.38704	6.91191	6.97825	7.07931	7.17678		4.12233	3.55751	4.11787	4.04529	5.78138	4.64527
Il1r1	16177	5.33378	5.41081	5.11393	5.11413	5.26662	5.15306		5.10066	5.22746	5.04382	4.83719	5.01738	4.95532
Il1rl2	107527	4.87856	4.41581	2.11055	4.07109	4.58451	4.49438		4.31253	4.44469	4.58718	4.50329	4.49988	4.29362
Il1rl1	17082	1.28397	-1.2639	0.920221	1.31653	0.360141	0.749911		-0.317686	-1.8221	-2.62152	-1.52823	-0.546107	-0.320676
Il18r1	16182	2.31006	2.57307	2.52964	1.10168	1.42641	0.850139		2.82687	1.70476	2.42287	-0.455475	-1.11801	-0.404334
Il18rap	16174	2.2574	2.1262	0.818041	-2.29591	-1.65224	-2.28157		-0.317686	-0.288667	-0.255871	-6.38621	-6.32747	-2.38296
Slc9a2	226999	0.628885	0.44012	0.895347	-0.0190687	0.284192	-0.53614		0.952403	1.60945	1.59093	0.300289	0.683761	0.158933
Mfsd9	211798	3.31265	3.83583	3.14525	3.72304	3.61001	3.50595		3.47546	4.0528	3.80603	4.19969	4.05732	3.95059
Tmem182	381339	1.86542	1.56981	0.0722243	1.86784	1.40267	0.961887		1.24829	-4.48506	-6.32196	-4.80125	-4.00554	-4.88546
Pou3f3	18993	0.489722	1.02031	1.08328	1.40453	0.802659	1.17786		-5.99011	-6.07003	-6.32196	-6.38621	-6.32747	-4.88546
Mrps9	69527	4.79604	4.77555	5.24523	5.14767	4.81001	4.99675		4.68496	4.86293	4.89902	5.01627	4.66759	4.77572
Tgfbrap1	73122	5.50505	5.21706	4.66365	5.44608	5.24425	5.17449		5.20403	5.52476	5.47042	5.78653	5.74165	5.67901
AI597479	98404	4.53799	4.50044	4.36387	4.41622	4.68884	4.52655		4.73866	4.81796	4.66317	4.69261	4.58018	4.52605
Fhl2	14200	4.57504	2.47888	4.01131	1.88017	1.02116	1.14667		5.46676	5.62824	5.74715	5.43117	5.1191	4.93738
Gm8210	666642	5.4451	5.3739	6.09936	5.80334	5.43632	5.82049		5.41769	6.00579	6.01761	6.31877	5.80856	5.88575
Nck2	17974	4.53135	4.30449	4.10107	4.4682	4.51284	4.44395		4.02809	4.34677	4.50061	4.56871	4.72034	4.59499
LOC100861934	NA	-0.322205	0.156948	0.278675	0.849141	1.23797	0.790842		-0.780658	0.339364	-0.299592	1.66364	0.852443	1.35613
1500015O10Rik	NA	3.71927	3.41309	3.89378	3.72304	3.45412	3.25485		1.4937	0.0384976	-0.132135	-1.99389	-0.901202	-0.915834
Uxs1	67883	3.44568	3.62583	3.36953	3.18107	3.23629	3.06768		3.67345	3.77075	3.89357	3.82689	3.74265	3.67551
Tpp2	22019	6.60195	6.11814	5.92982	5.68621	5.79498	5.74634		5.92689	6.08953	6.02428	5.86852	5.89019	5.6469
A530098C11Rik	NA	-3.49213	-1.97016	-2.78022	-2.82642	-2.2623	-6.36903		1.60235	-6.07003	-3.5146	-2.29875	-6.32747	-2.38296
1700029F09Rik	NA	2.78213	3.13285	3.30015	3.01208	2.90129	3.00384		3.02391	2.95511	2.89479	2.65545	2.58841	2.72187
Kdelc1	NA	3.15461	4.11618	3.79973	3.6919	3.79698	3.56023		3.73951	3.60063	3.53447	3.58389	3.80053	3.55333
Bivm	246229	3.45038	3.96554	3.81639	3.82223	4.15422	3.96301		3.71552	3.28532	3.58343	3.74436	3.72917	3.74511
Ercc5	22592	4.67679	5.03753	4.87561	5.42414	5.3278	5.30207		4.79043	4.85701	4.77805	5.20858	5.01071	5.17838
LOC100861960	NA	2.44804	2.73319	1.68648	2.96655	2.90974	2.90942		2.0267	2.67481	2.07464	2.88291	2.7032	3.07067
Gulp1	70676	2.96402	3.02746	3.18171	3.09376	3.16397	2.87176		2.53737	1.67817	1.11267	0.832957	1.77582	1.39376
Col3a1	12825	9.68843	10.3051	9.85275	9.52356	8.75235	8.72352		7.67778	8.77296	7.06861	6.56962	7.28782	6.87484
Col5a2	12832	6.79904	6.69311	6.36189	6.0477	6.03112	5.95374		5.75262	5.96855	5.24742	4.63268	5.36733	5.21213
Wdr75	73674	5.49371	5.528	5.38133	5.57208	5.54811	5.5048		5.64787	5.899	5.98666	5.75685	5.77352	5.67136
Gm5526	433297	4.16179	4.4428	5.4502	3.90603	3.98863	4.14173		4.66542	4.13087	4.24884	3.50709	3.85617	3.68059
Slc40a1	53945	6.96669	6.63969	6.69484	6.31625	6.69419	6.5199		7.4794	7.6747	7.84035	7.09117	7.14738	6.95754
Dnahc7c	NA	-0.456506	-1.97016	0.278675	-1.74842	-0.782303	-3.56167		2.11318	2.36043	2.38885	1.12949	1.52428	1.27777
Slc39a10	227059	5.99209	5.46446	5.00041	4.8005	5.2534	5.06299		7.64413	8.06928	8.19933	7.14651	7.17225	6.96694
Tmeff2	56363	1.63715	0.44012	2.77437	1.18356	1.00548	1.51971		0.452832	-0.515438	-0.649535	-1.34182	-0.218942	-0.404334
Sdpr	NA	4.46323	4.82971	4.48969	4.65021	4.23209	4.24844		3.93915	4.02141	2.98865	3.73662	3.58692	4.15071
Obfc2a	NA	5.54624	5.79209	5.26721	4.67519	4.80096	4.6061		5.33912	4.89936	4.6431	4.83598	4.83051	4.66593
Gm17767	100045066	-0.199348	-0.195724	-0.523879	-0.268428	-0.532944	-0.39175		0.199713	0.269823	0.689267	-0.771502	-0.137642	0.00531023
Myo1b	17912	5.80295	5.39247	5.42	5.03225	5.58088	5.56282		5.29933	5.47928	5.71799	4.82993	5.23334	5.01691
Stat4	20849	1.49882	0.858724	2.18428	-1.47279	-1.55603	-2.9096		1.37621	-0.13929	0.120984	-3.21629	-1.93515	-1.71554
Stat1	20846	6.60617	6.78455	7.50634	4.48242	4.6338	4.84711		6.3852	6.08194	7.27085	4.28179	4.5235	4.46695
Gls	14660	6.19682	6.37926	6.14096	6.12939	6.54557	6.47901		5.88449	5.52009	5.75185	5.50974	5.53711	5.63712
Nab1	17936	6.83452	6.52653	6.79658	6.40213	6.68315	6.73966		6.61096	6.52079	6.7318	6.10037	6.27221	6.2211
Tmem194b	NA	2.52133	3.53846	2.89221	3.56016	3.86373	3.89189		2.65735	2.82782	2.59392	2.57089	2.60622	2.78932
Mfsd6	98682	7.1425	6.82988	6.73395	6.7224	7.01908	7.02208		7.30953	7.483	7.44881	7.43506	7.38603	7.26587
Inpp1	16329	1.8933	1.77626	2.28348	1.68313	1.59306	1.68082		1.60235	1.70476	1.69485	1.03164	0.832405	1.12203
Hibch	227095	4.58362	4.92338	4.65626	4.58014	4.80662	4.77244		4.74375	4.55111	4.3264	4.70721	4.69421	4.87332
1700019D03Rik	67080	-1.1702	-0.385202	-0.0194062	-0.44176	-0.579486	-0.346662		0.724134	1.02801	0.689267	1.25041	1.02126	1.44247
Mstn	17700	1.71732	1.29761	0.944674	2.15847	1.11183	0.943853		0.238708	-2.9001	-2.62152	-2.29875	-2.86803	-4.88546
Pms1	227099	2.75959	2.86139	1.97467	3.00083	2.57989	2.42213		2.25306	2.48072	2.33268	2.10964	2.44402	2.42742
Ormdl1	227102	4.4725	4.75561	4.89926	4.55151	4.89119	4.80527		4.58637	4.6156	4.61099	4.76671	4.77385	4.73354
Osgepl1	72085	3.09583	3.90732	3.39637	3.59424	3.65845	3.73032		3.55485	3.31152	3.14361	3.45771	3.40215	3.44695
Asnsd1	70396	5.9718	5.82801	5.97281	5.90791	5.91683	5.92932		5.86748	5.85293	5.8878	5.85249	5.83964	5.8285
Stk17b	98267	5.80111	5.67559	5.99347	5.1767	5.2534	5.30295		6.21782	6.32577	6.56697	5.78089	5.65873	5.58588
Hecw2	329152	1.36585	1.11283	0.944674	1.03707	1.41459	1.28202		2.45697	3.42383	3.38712	2.63338	2.26872	2.34015
Gtf3c3	98488	3.8495	3.55834	3.11863	3.3634	3.67837	3.86579		4.09337	3.97573	3.92952	3.85339	4.05516	3.61571
Pgap1	241062	5.0478	5.32639	4.48969	5.18667	5.88504	5.79431		5.0371	4.83461	4.91704	5.48992	5.51685	5.46068
Ankrd44	329154	5.181	5.10327	4.8772	5.02116	5.29108	5.2117		4.47443	4.58908	4.53369	5.06963	4.84933	4.74329
Sf3b1	81898	8.14766	8.24754	7.79836	8.01758	8.28729	8.18262		8.16731	8.21992	8.27603	8.17011	8.1627	8.1607
Coq10b	67876	4.87332	4.46403	4.93021	4.09244	4.35319	4.5341		4.56544	4.52896	4.62422	4.45535	4.37384	4.42515
Hspd1	15510	6.96914	6.79016	6.79027	6.79827	6.5883	6.5096		7.31638	7.30542	7.37338	7.332	7.16476	7.20211
Hspe1	15528	5.5948	5.68993	6.451	5.64073	5.56023	5.67639		6.0689	5.9658	6.03257	5.63373	5.65802	5.54115
Mob4	19070	6.72631	6.65785	6.96965	6.41543	6.6189	6.48213		6.50799	6.38402	6.54435	6.45947	6.43512	6.34075
Rftn2	74013	2.58255	3.23106	2.51338	3.13551	2.97561	2.88127		1.37621	1.04891	0.0530796	0.753339	1.27986	1.09182
Mars2	212679	2.59108	2.01553	1.90161	2.0535	1.79812	2.14272		2.29066	2.00144	2.06606	2.17984	1.60917	1.77275
Plcl1	227120	1.15173	0.381821	1.03854	1.36997	0.360141	0.943853		-0.0593738	-0.784625	0.0530796	-0.553322	-1.11801	-1.26097
Gm6644	626009	3.21661	3.4561	3.91249	3.2204	3.32425	3.10873		2.86476	3.29848	3.41782	2.51767	2.74668	2.88493
Satb2	212712	-0.0861379	-0.726239	-3.14279	-2.53692	-1.86637	-1.15958		0.238708	0.616474	-0.132135	-0.658292	-0.901202	-0.361899
1700066M21Rik	73467	3.26008	3.62897	3.63294	3.41939	3.13183	3.37748		3.72585	3.2676	3.67663	3.50405	3.58393	3.47062
1110034B05Rik	NA	3.39296	3.40944	3.93097	2.91953	3.23293	3.05514		3.18731	3.17553	3.5774	2.96473	2.97403	2.89371
9430016H08Rik	NA	3.63509	4.10045	4.33179	4.14703	3.86807	4.03292		3.68761	3.83837	4.10116	4.21834	4.08086	4.1136
Spats2l	67198	3.29185	2.9443	3.58319	3.23487	3.6126	3.67946		2.62091	2.90439	2.86043	2.47487	2.22328	2.25409
Kctd18	51960	3.83879	4.09819	3.68103	4.10563	4.41236	4.35463		3.83166	4.11361	3.94131	4.37949	4.23382	4.34095
Sgol2	NA	3.40269	3.60368	3.00696	3.34573	2.7589	3.02114		3.74967	3.51306	3.35223	2.87353	2.95098	2.59836
Aox1	11761	2.79697	3.00832	2.1636	4.07913	3.47419	3.22529		1.60235	0.848836	0.643824	1.68525	1.91571	2.2609
Aox3	71724	0.954126	0.627398	-0.277718	0.922515	-0.281405	-0.75432		0.159636	0.644219	0.153774	-0.408932	-0.712757	-0.637533
Aox4	71872	8.02012	7.6458	7.62858	5.88362	5.17671	4.65403		7.94735	7.64089	7.86361	7.7438	7.39481	6.94016
Aox3l1	NA	0.661675	-0.726239	-1.19526	0.511446	-0.206443	0.00600964		0.075978	-0.578174	0.247896	0.121583	0.466949	0.187788
Bzw1	66882	8.57174	8.22569	8.25557	7.76551	7.97139	7.80191		8.59103	8.7119	8.88234	8.45186	8.53503	8.33285
Clk1	12747	8.04091	8.40608	7.92704	8.12882	8.22147	8.13622		8.12599	7.98585	7.72423	7.60699	7.40502	7.68242
Ppil3	70225	4.19577	4.45875	4.59772	4.23127	4.15955	4.46781		4.33519	4.26871	4.22397	3.88408	4.09355	4.03638
Nif3l1	65102	4.43506	4.63756	4.7598	4.44556	4.29954	4.25027		4.40756	5.01412	5.08371	4.73078	4.74198	4.53871
Orc2	18393	5.0212	4.81739	4.6783	4.81984	4.71559	4.63449		4.76227	4.95719	5.01175	5.06551	4.89834	4.80395
Fam126b	NA	4.12111	4.81326	4.35933	4.40346	4.58583	4.53259		4.55775	4.87322	4.71627	4.83719	4.66901	4.59365
Ndufb3	66495	5.78632	5.96895	6.59892	5.92289	5.89199	5.85044		5.77102	5.62302	5.62092	5.51352	5.5647	5.56403
Gm20257	100504501	0.560981	1.5567	1.53367	0.922515	0.989622	0.138765		0.804305	0.305013	-0.70725	-0.604852	-0.494576	-0.0274797
Als2cr12	NA	0.844153	1.97667	1.28826	0.992336	1.67465	1.0656		1.73099	1.26089	1.59093	1.88525	2.01683	2.088
Cflar	12633	6.23136	5.68842	5.71564	5.28616	5.4552	5.35847		5.6587	5.74975	5.87249	5.34977	5.37773	5.24854
Casp8	12370	4.68479	4.69405	4.83204	4.2879	4.44179	4.40328		4.89024	4.91368	5.05471	4.70191	4.69837	4.74086
Trak2	70827	6.02633	5.21497	5.07292	5.05826	5.17321	5.187		5.98394	6.11949	6.22951	5.8501	5.8676	5.73201
Stradb	227154	3.82075	3.69928	3.50313	3.84757	3.81283	3.97193		3.78632	3.75811	3.77739	3.96583	3.68236	3.80919
Als2cr4	NA	3.39296	3.065	3.35592	3.35459	3.32108	3.49979		3.30221	3.2676	3.08105	2.83538	2.83492	2.99514
Mpp4	227157	2.1803	2.31718	1.95072	1.47126	1.73295	1.81585		2.3273	2.2564	1.85297	1.81836	1.77582	2.3593
Als2	74018	4.53356	4.32784	3.59095	4.21676	4.01628	4.18268		4.69025	4.72195	4.59616	4.82263	4.58767	4.63483
Fzd7	14369	5.26609	5.56204	4.76152	5.21006	5.33487	5.23042		5.90053	6.00177	5.87741	5.79835	5.78985	5.7369
Gm973	381260	3.13139	2.55999	3.57538	2.67254	3.23965	3.4686		2.55292	2.35204	2.60582	2.59963	2.9786	2.94954
Sumo1	22218	6.81462	7.02612	7.18508	6.66298	6.86821	6.95107		6.66966	6.54996	6.66406	6.39371	6.49809	6.38697
Nop58	55989	6.33092	6.40327	6.57415	6.43489	6.28155	6.29074		6.59274	6.86274	6.95983	6.66074	6.67658	6.54307
Bmpr2	12168	4.22897	3.41672	1.70091	2.97807	3.78325	3.47175		3.6447	4.10864	4.35312	4.13833	3.95214	3.66785
Gm20272	NA	5.28726	5.74082	6.02463	5.19902	5.62517	5.51857		5.35141	5.01412	5.38324	4.94414	5.28586	5.10842
Fam117b	72750	5.27141	4.98587	5.22041	5.03914	5.39629	5.31177		4.77227	4.97505	5.09114	5.2599	5.12426	5.19536
Ica1l	70375	-0.199348	-3.89616	-1.55783	-2.08946	-1.75534	-1.61414		1.14944	2.04372	1.93071	1.22112	1.23478	0.805701
Wdr12	57750	4.57288	4.52253	4.73022	4.22645	4.33762	3.97416		4.67611	5.05861	4.94424	4.78684	4.88138	4.55817
Carf	241066	1.12846	1.0393	-0.0675004	1.10168	1.9451	1.2383		1.32277	2.00144	2.03119	2.13342	1.54905	1.38133
Gm15464	100504573	0.815298	0.87994	2.00986	0.745118	0.765901	0.810879		0.517683	0.67144	0.796981	0.793697	-0.0236857	0.540804
Nbeal1	269198	2.93078	2.95933	1.30724	2.56971	3.27931	3.08835		2.80105	2.63388	2.41613	2.31076	2.84995	2.55472
Cyp20a1	77951	2.06246	2.40762	1.97467	2.45898	1.69435	1.88364		2.07058	2.3436	1.73874	1.58533	1.79665	2.24725
Abi2	329165	4.10331	4.24031	4.11729	4.29482	4.27523	4.30074		3.8412	4.2952	4.06713	4.5139	4.26031	4.28363
Raph1	77300	5.80019	5.68013	5.5098	5.54426	5.7887	5.67366		5.11645	5.08036	5.29413	5.55447	5.55403	5.45179
Cd28	12487	2.11075	1.09479	1.91404	0.479385	0.384594	0.0739137		0.952403	-0.860574	0.0530796	-6.38621	-6.32747	-1.26097
Ctla4	12477	1.96073	1.68278	2.44646	-0.44176	-0.782303	-1.32464		1.41077	-0.342106	1.56678	-2.47932	-2.24	-2.76998
Icos	54167	2.68977	0.793136	2.9717	-2.29591	-0.782303	-0.53614		2.08135	1.39758	1.69485	-2.68577	-0.969914	-1.51623
Pard3b	72823	3.00293	3.03221	3.06388	3.69888	3.47988	3.86099		2.68585	3.28532	2.69763	3.63754	3.75335	3.85038
Nrp2	18187	5.16822	5.06673	4.44967	3.90301	3.87456	3.47803		5.88909	6.10334	6.01371	5.0686	5.13759	4.80046
Ino80d	227195	5.36647	5.25714	4.98576	5.37815	5.65122	5.59567		5.23208	5.53777	5.35002	5.39228	5.43782	5.41794
Gm11602	NA	3.9019	3.98035	3.75894	3.7468	4.18587	3.9129		3.97999	4.13821	4.03889	4.039	3.97973	3.67551
Gm20342	100504668	-0.769664	0.010727	-0.222223	-0.0656113	0.455561	0.372437		-1.59779	-0.237137	-1.19268	0.381972	-0.218942	-0.404334
Ndufs1	227197	6.51321	6.57001	6.59071	6.4265	6.49452	6.42152		6.74481	6.49959	6.59709	6.35547	6.39085	6.16416
Eef1b2	55949	9.20201	9.25932	9.97506	9.3758	9.40531	9.47482		9.573	9.60574	9.56628	9.44066	9.47275	9.36812
Snora41	100217464	0.954126	0.44012	0.557651	0.992336	0.649648	1.14667		0.830068	1.24286	0.392286	0.908409	0.661218	0.947429
Gpr1	241070	-0.956077	-1.4632	-0.277718	-0.268428	-1.01837	0.138765		0.0322566	-2.9001	-6.32196	-1.43202	-0.969914	-0.915834
Adam23	23792	1.99972	1.67065	2.07776	1.55055	2.05583	1.9574		0.998574	0.339364	-1.03656	-0.771502	-0.0986478	-1.61244
Fastkd2	75619	4.2097	4.21966	4.06248	3.86319	4.16662	3.99182		4.23991	4.42082	4.24124	3.91871	3.94283	3.85488
Klf7	93691	3.02829	2.65535	3.57146	2.14831	2.54777	2.61681		2.58354	2.3935	2.66956	1.66364	1.71145	2.63549
Creb1	12912	5.81666	5.90635	5.32889	5.46462	5.68176	5.7181		5.8039	5.69111	5.67345	5.58999	5.48351	5.48777
Mettl21a	67099	3.05322	3.34606	3.35135	3.71618	3.56793	3.57202		3.01832	2.9771	2.98865	3.39351	3.54751	3.39531
2810408I11Rik	69941	-0.0326986	0.0856891	-0.277718	-0.0190687	-1.55603	-0.696604		0.41928	0.119798	0.364541	-2.13828	-1.19818	-1.82657
Ccnyl1	227210	4.02357	3.87334	3.87163	3.83179	3.7947	3.67126		3.86631	4.20958	4.16889	4.15972	4.08298	4.03241
Fzd5	14367	3.97548	3.41309	3.51134	3.50946	3.63571	3.64639		4.24231	4.77625	4.92893	4.22019	4.4951	4.51328
Plekhm3	241075	4.66471	4.25865	4.06806	3.924	4.23377	4.19988		4.81644	4.74776	4.78198	4.22942	4.64623	4.4874
Akr1cl	70861	-3.49213	-6.21809	-1.09216	-5.99635	-4.1883	-6.36903		-3.66818	-6.07003	-6.32196	-6.38621	0.0123836	1.26429
Idh1	15926	6.58815	6.7341	6.88847	6.25838	6.66017	6.72982		6.65757	6.23689	6.37696	6.18341	6.48652	6.54551
Pikfyve	18711	4.96648	5.11562	4.62066	4.88094	5.03812	5.05461		4.96772	5.09676	5.13696	5.08496	4.88746	4.75177
Mtap2	NA	7.66963	7.26635	6.99292	7.00524	7.41561	7.22097		7.78189	7.53649	7.81431	7.45525	7.76422	7.43712
Gm10558	100038569	1.26276	2.09932	1.58124	2.03156	1.88638	1.14667		1.64651	1.60945	0.990923	1.66364	1.91571	1.6537
Rpe	66646	5.45331	5.64028	5.78837	5.20516	5.33016	5.3821		5.77019	5.36199	5.6945	5.3016	5.14573	5.08177
1110028C15Rik	NA	4.94832	5.31475	5.23163	4.94543	5.10862	5.05985		4.7025	4.78094	4.80151	4.76036	4.77779	4.58825
Acadl	11363	6.42405	6.41149	6.93384	6.16384	6.10518	5.97165		5.72799	5.28367	5.61136	4.81775	4.88746	4.95741
LOC100862127	NA	4.53799	4.42306	5.3936	4.21189	4.03184	4.06038		4.06381	3.28532	3.52823	2.8498	2.64695	2.93259
Myl1	17901	7.12607	7.05643	7.36316	7.78921	6.80818	7.01966		8.63794	-0.578174	1.73874	0.0231789	-0.772878	-0.0274797
Lancl1	14768	6.46584	6.82886	7.0651	7.33499	7.29179	7.35175		6.61236	6.90241	6.71267	7.17639	7.06767	7.09051
Cps1	227231	-0.769664	-1.57424	-0.395555	-2.82642	-1.86637	-2.9096		0.384928	0.698157	1.11267	-0.157393	0.832405	0.84246
Ikzf2	22779	4.50448	4.9487	4.98133	4.97591	5.52354	5.30649		3.33407	2.26536	2.60582	2.97354	2.34142	2.5211
Bard1	12021	2.06246	2.26975	2.59289	2.34795	1.77055	2.09449		1.63194	2.54836	2.63514	1.95808	1.81719	2.05705
Abca12	74591	8.48708	7.63473	6.86464	7.31696	7.87921	7.79847		7.36235	7.41165	7.67213	7.52302	7.6499	7.23834
Atic	108147	5.15389	5.18012	5.16685	5.41887	5.24758	5.3821		5.078	5.32068	5.40042	5.39063	5.53323	5.41107
Fn1	14268	8.0763	7.28809	7.34318	7.35804	7.31265	7.22681		6.71185	6.3502	6.28143	4.68726	5.53478	5.25622
Mreg	381269	7.45959	7.19752	7.32467	7.06553	7.34688	7.1495		7.14062	7.33099	7.37577	7.61335	7.5453	7.30796
Pecr	111175	2.28923	3.0834	3.4824	3.57161	3.05011	3.29808		3.16724	3.11237	2.83032	3.22666	3.57792	3.48523
Xrcc5	22596	4.80157	4.82562	4.6507	5.08513	4.86644	4.96468		4.91903	5.13026	5.14819	5.17077	5.02402	5.00582
Smarcal1	54380	3.62681	3.90215	3.40521	4.00224	3.90446	4.04988		4.09337	3.76444	3.63078	3.78996	3.68795	3.94215
Rpl37a	19981	8.86954	8.97647	9.92121	9.25591	9.45865	9.46675		9.01178	9.13037	9.00401	9.11098	9.20705	9.20567
Igfbp2	16008	6.03886	6.07279	6.68444	6.05656	5.47384	5.6278		6.02496	6.24993	6.40191	5.56689	5.67007	5.70668
Igfbp5	16011	7.81518	7.71181	7.22556	8.01479	7.6693	7.54993		7.21797	7.39235	6.72874	6.51296	7.2721	7.21859
Tns1	21961	6.94978	6.887	5.8267	7.3229	7.17266	7.2398		5.79738	5.66087	5.3641	5.97326	6.28102	6.43628
Rufy4	435626	0.41476	1.63366	0.4928	1.36997	1.97762	1.78579		0.485622	-0.13929	0.247896	0.271999	0.812085	0.964205
LOC100862357	NA	2.13431	1.5567	0.239681	-0.268428	0.257961	0.230883		0.485622	0.800338	0.990923	-1.10081	-0.396729	-1.42603
Cxcr2	12765	4.85394	3.73465	4.81721	2.65111	2.73533	2.40246		3.28834	3.18972	3.37674	1.17603	1.90615	1.55748
Arpc2	76709	8.74167	8.52026	9.05245	8.5436	8.53873	8.59056		8.55092	8.48246	8.52554	8.29013	8.31892	8.24677
Aamp	227290	6.85106	6.80063	7.4807	7.00594	7.02274	7.13467		6.97657	7.1816	7.14144	7.20004	7.23299	7.20653
Pnkd	56695	5.02908	5.82733	5.19897	5.81302	5.78123	5.70076		5.12298	5.06888	4.86477	5.93825	5.57076	5.71166
Tmbim1	69660	6.77583	7.13188	7.01221	7.36217	7.53067	7.64403		7.19461	7.32135	7.29263	7.41822	7.43294	7.43956
Slc11a1	18173	3.492	3.42396	3.66641	-1.24146	-0.135184	-0.877177		3.58543	2.89864	2.03119	-2.68577	-3.52011	-0.855713
Ctdsp1	227292	6.38162	6.44524	6.45633	6.74617	6.78569	6.91883		6.22026	6.11206	6.23909	6.33724	6.46064	6.50381
Usp37	319651	3.99169	4.04283	3.64418	3.95056	3.88959	3.97416		4.30795	4.44863	4.26956	4.34934	4.39278	4.23607
Rqcd1	NA	5.61273	5.66417	5.6558	5.68884	5.5789	5.50326		5.57642	5.80226	5.83633	5.76258	5.73694	5.52358
Plcd4	18802	-0.0326986	-0.152002	0.115946	0.343501	-0.170374	-0.814441		0.159636	-0.092747	-1.6781	-0.408932	-0.305099	-0.689063
Zfp142	77264	3.50561	3.59729	2.36727	3.52917	3.63316	3.33314		3.64107	3.57563	3.64238	3.83175	3.84621	3.56987
Bcs1l	66821	2.53909	2.92911	2.76753	2.91354	2.7448	2.77818		2.88333	2.72114	2.31104	2.55923	2.65267	2.84925
Rnf25	57751	4.29054	4.34129	4.65626	4.72731	4.63507	4.91		4.96917	5.33032	5.35796	5.3276	5.32224	5.61405
Stk36	269209	0.0188317	0.010727	0.589015	-0.268428	-0.281405	0.0403611		-0.262191	0.9412	1.35752	-0.503569	0.386779	0.0687356
Ttll4	67534	3.30229	3.21445	1.59675	3.6202	3.52458	3.20651		2.69989	3.59353	3.52196	3.3468	3.34673	3.44993
Cyp27a1	104086	3.60168	4.24236	3.80974	3.91504	3.73889	3.51514		2.99573	2.3853	1.54223	2.27557	2.36253	2.64071
Prkag3	241113	-0.859862	-0.603382	-1.42658	0.717897	-0.360476	-0.0291798		0.778073	-1.67771	-4.00003	-3.57886	-6.32747	-3.66307
Wnt6	22420	0.163222	1.05803	1.34448	2.0535	1.16926	1.22343		1.81079	2.37706	2.49502	1.41469	2.50226	2.72187
Wnt10a	22409	4.32165	4.91312	5.1926	5.31483	5.06106	5.5307		4.81321	5.23546	5.41317	5.31379	5.19561	5.38795
Nhej1	75570	1.70164	2.00591	2.20467	1.8302	1.69435	1.94838		2.0267	1.74375	1.57891	0.908409	1.98995	2.21957
Slc23a3	22626	1.8933	2.45787	1.78457	2.79481	2.95534	2.4351		0.349739	1.86661	1.43959	2.11761	2.38334	2.53239
1810031K17Rik	NA	6.00732	5.97574	6.133	5.98415	6.15489	6.1538		6.34276	6.69464	6.59037	6.68776	6.94268	6.93032
Fam134a	NA	6.21626	6.30914	6.37825	6.36038	6.53605	6.61022		6.10562	6.30093	6.33335	6.57686	6.64102	6.66416
Zfand2b	68818	5.02908	5.26824	5.81928	5.64254	5.55418	5.6193		4.93396	5.24456	5.3606	5.36324	5.60438	5.6469
Abcb6	74104	4.06399	3.95309	3.90628	3.99659	3.99856	4.10366		4.36634	4.74935	4.6503	4.89746	4.6376	4.75779
Atg9a	245860	5.81666	5.64493	5.34275	5.6225	5.69343	5.78547		5.56304	5.93454	5.8657	5.96335	5.95185	5.89672
Ankzf1	52231	4.6423	4.99562	4.57244	5.17295	4.99906	5.14223		4.67611	5.05086	4.85608	4.85398	5.05893	5.13737
Glb1l	74577	3.93246	4.29859	4.32482	4.57635	4.19454	4.33747		3.80917	4.07845	3.92715	3.84861	4.1082	4.32318
Stk16	20872	5.42016	5.55051	5.80014	5.49701	5.42972	5.54872		5.673	5.71665	5.87925	5.53377	5.71317	5.74784
Tuba4a	22145	8.81365	8.54631	9.01992	8.97937	8.80206	8.86425		9.16964	9.35476	9.48949	9.21512	9.37619	9.32772
Dnajb2	56812	5.65304	5.77237	5.47874	5.69931	5.71167	5.58116		6.21293	6.31718	6.21404	6.24746	6.29161	6.14636
Dnpep	13437	5.65406	5.98617	6.32453	6.21158	6.22131	6.43732		5.15008	5.31422	5.38065	5.63303	5.7159	5.67837
Des	13346	6.11038	5.92816	6.2584	7.04924	5.80238	6.0401		6.87039	1.3646	1.02677	-0.157393	0.242389	0.895899
Gm15179	100503248	-5.81406	-3.89616	-1.86268	-2.53692	-3.70287	-6.36903		-0.860828	-6.07003	-6.32196	-6.38621	-6.32747	-4.1485
Speg	11790	2.42912	2.27776	1.46771	3.05078	2.43522	1.88364		3.27433	0.119798	0.0874311	-0.713787	-0.0986478	-0.493143
Gmppa	69080	4.71635	4.82699	5.00768	5.03776	4.83684	4.9736		5.1991	4.85701	4.89418	4.78309	4.88503	5.09896
LOC100862164	NA	3.40269	3.24339	4.11998	3.76686	3.68576	3.91522		3.87871	3.37084	3.49662	3.47643	3.55058	3.60506
Chpf	74241	3.10182	2.78472	2.86043	3.13551	2.76357	2.78832		2.46522	2.59175	2.23646	1.69594	2.41737	2.83564
Obsl1	98733	3.30748	2.70969	2.56949	3.07779	2.79127	2.52882		3.06246	2.86955	3.17988	2.34511	2.61211	2.49824
Inha	16322	1.68579	1.62111	1.62729	2.26575	1.56124	1.94838		1.89863	1.85479	2.03119	2.01893	2.03448	2.7317
Stk11ip	71728	4.36709	4.26874	3.86203	4.31313	4.60547	4.2865		4.31937	4.42283	4.5399	4.43476	4.51095	4.57738
Slc4a3	20536	1.90704	2.05337	0.736357	2.42572	2.22787	2.21217		1.81079	0.405707	0.776072	0.408204	0.749349	1.30436
Epha4	13838	5.65202	5.74444	5.27928	5.08113	5.48942	5.23135		5.77102	5.89972	5.94219	5.12307	5.427	5.26217
Pax3	18505	0.628885	-0.240812	0.0722243	-0.44176	-0.677334	-1.01148		0.517683	-0.092747	0.498219	1.04842	-0.305099	0.297761
Sgpp2	433323	5.37762	6.30816	4.8139	5.01558	3.93168	3.62107		5.6112	5.61428	4.80797	6.69577	6.50206	6.39086
Farsb	23874	5.55717	5.29712	5.42652	5.25927	5.26498	5.2117		5.92987	5.90188	5.95736	5.46671	5.47626	5.38328
Acsl3	74205	4.27473	4.17958	3.76582	4.34684	3.91499	4.09552		5.06314	5.45108	5.61872	5.1349	5.08563	4.87221
Utp14b	195434	1.28397	1.51662	0.52559	1.12259	0.765901	1.17786		2.7344	3.27649	3.1064	2.14906	2.52116	1.77275
Kcne4	57814	-0.0326986	-0.791827	-0.592591	-0.44176	-1.08396	-0.102243		0.696389	1.14914	0.277953	1.90381	-0.177719	-2.07811
LOC100862182	NA	3.07773	3.27976	3.67008	3.33681	3.39516	3.30869		3.08937	3.05668	3.04655	2.97354	3.18626	2.96629
Ap1s3	252903	4.52021	4.30253	4.29184	4.24563	4.46491	4.30605		4.22299	4.41681	4.37761	4.32373	4.50621	4.22915
Wdfy1	69368	5.30294	5.21288	5.19005	4.90678	4.92805	4.85316		5.37238	5.43231	5.44415	5.45339	5.18971	5.19269
Mrpl44	69163	4.15028	4.50727	4.58026	4.62112	4.56191	4.6061		4.47239	4.73491	4.50856	4.8504	4.79471	4.76619
LOC100862198	NA	2.61639	2.78472	3.24707	2.67961	1.98563	2.46702		3.28368	3.22229	3.098	2.62781	2.4702	2.47502
Serpine2	20720	4.26142	4.47974	4.3616	4.49651	3.68576	3.87057		4.75724	4.99539	4.81311	4.48029	4.15332	4.36799
Fam124b	241128	1.66976	2.21236	0.708068	2.5154	2.06342	2.03611		0.804305	1.59531	0.796981	2.71445	2.35553	2.10322
Cul3	26554	8.29944	8.10433	7.67933	8.07704	8.29406	8.19732		7.32121	7.41693	7.49892	7.67895	7.57632	7.43092
Dock10	210293	3.51012	3.37623	3.25687	2.39167	2.52595	2.3758		3.56639	2.33511	2.05742	0.381972	0.30189	0.606392
Irs1	16367	4.66471	5.40625	4.2483	5.42414	5.48307	5.44034		4.2755	3.96202	3.83412	4.69261	4.48069	4.20642
Rhbdd1	76867	4.85217	4.87268	4.56851	4.96871	4.90393	4.87117		5.00495	4.85404	5.07945	4.94302	4.83807	4.88768
Col4a4	12829	-0.528656	1.05803	-1.42658	0.603564	-0.135184	0.869375		1.10792	0.233754	0.711463	1.33489	1.32359	1.10701
Col4a3	12828	0.252031	1.5567	0.679213	1.66899	1.29068	1.35207		1.12883	1.5373	1.67239	2.51767	2.03448	2.24725
Mff	75734	6.38653	6.31353	6.67122	6.16824	6.24487	6.30627		6.43903	6.52406	6.54821	6.24973	6.20854	6.13899
Agfg1	15463	6.36243	6.01103	5.90667	5.83773	5.94844	5.86549		6.14399	6.19001	6.27911	5.91842	6.01988	5.84104
Slc19a3	80721	-0.141633	1.34415	0.764102	1.56589	0.784397	0.850139		0.928752	1.04891	0.990923	1.29327	1.21943	1.34336
Krtap28-13	71386	4.49996	2.39293	4.78033	-1.60403	-0.0344902	-1.08363		7.81432	8.35421	8.444	7.6244	7.44907	7.56515
Ccl20	20297	3.64742	2.83448	2.98944	0.270438	0.747164	1.48272		2.78138	2.09488	2.62348	-1.74236	-0.901202	0.375067
Sphkap	77629	-2.11362	-0.791827	-1.70222	-2.82642	-0.895514	-2.28157		-3.66818	-4.48506	-4.00003	-6.38621	-6.32747	-6.47042
Pid1	98496	4.12111	3.74046	4.26539	3.21554	3.00745	3.31922		4.20095	2.95511	2.20552	0.183644	1.63254	1.93472
Trip12	14897	8.38692	7.98533	7.49448	7.88122	8.08637	7.96182		8.07472	8.3471	8.3431	8.11817	8.20775	7.99941
Fbxo36	66153	0.525792	1.98648	1.03854	1.88017	0.907629	1.35207		1.41077	1.52243	1.50459	2.06087	1.66689	1.82878
Slc16a14	71781	3.54569	2.88782	1.51746	2.8771	3.52458	3.10873		3.47953	4.04241	4.019	3.78496	4.19512	3.74996
Gm15433	100503433	1.51686	-0.335449	-0.82086	-3.67442	-1.30077	-1.51105		-0.632559	-1.98256	-2.62152	-3.21629	-2.24	-2.76998
A530032D15Rik	381287	0.452728	1.07653	0.424896	-1.60403	-0.677334	-0.696604		1.14944	-0.342106	-1.6781	-0.157393	-0.599546	-2.07811
A530040E14Rik	621875	1.73284	0.747693	1.70091	-4.41139	-2.60333	-2.66859		1.28601	0.0797202	0.498219	-6.38621	-3.52011	-3.66307
Gm7609	665378	1.12846	-0.335449	0.389707	-3.18899	-1.38094	-1.01148		-1.90265	-2.16314	-0.830107	-3.57886	-2.07954	-2.38296
Gm2427	100039794	1.98684	1.43296	-0.0194062	0.922515	-2.2623	-0.75432		1.04331	1.08984	0.217199	0.753339	1.49908	1.41832
Gm7592	101055758	1.80799	0.351764	-0.0675004	-0.786895	-0.243437	-0.438292		-0.262191	-0.397602	-0.767371	-1.34182	-1.68361	-1.51623
Sp110	109032	2.81894	2.61796	3.4314	-0.268428	-0.487856	-0.065249		2.43195	1.76918	2.18187	-4.80125	-2.42058	-1.61244
Sp140	434484	3.28134	3.50813	4.06248	1.56589	1.47277	2.36229		3.26963	2.473	3.10221	1.42757	1.76529	1.13691
Gm10552	100503502	1.19717	0.900849	0.619712	-3.18899	-2.42276	-2.66859		0.384928	0.19676	0.120984	-4.80125	-3.15754	-3.01099
Sp100	20684	3.65558	3.25967	4.05688	1.96365	2.08597	1.48272		3.5157	2.24739	3.30192	-1.34182	0.770566	0.729249
A630001G21Rik	319997	1.28397	1.19976	2.32132	0.82383	-0.532944	-0.877177		2.31823	1.10988	1.24028	-1.02866	-0.835613	-0.797998
Cab39	12283	8.11603	7.73183	7.58889	7.72143	7.87206	7.79956		7.82977	8.11245	8.24914	8.20057	8.24943	8.02961
Itm2c	64294	6.04353	6.02001	6.62137	6.0518	5.82209	5.96161		6.079	6.19119	6.2856	6.26551	6.17512	6.18085
Psmd1	70247	7.73151	7.81559	7.99045	7.73508	7.63037	7.63914		7.79891	7.86817	7.90483	7.92589	7.84426	7.87464
Armc9	78795	2.59957	2.44369	1.83776	2.78173	2.76357	2.16625		1.70338	2.14429	2.33268	2.35188	2.19217	2.46327
B3gnt7	227327	0.489722	-1.00864	0.0722243	-0.268428	-0.401699	-0.102243		-1.13213	-0.578174	-0.830107	-1.74236	-1.04206	-0.797998
Ncl	17975	8.79541	8.47915	8.62958	8.75859	8.50602	8.5265		8.5395	8.96756	9.00493	8.92124	8.91968	8.87786
C130036L24Rik	319336	-0.859862	-1.36011	0.115946	-0.163459	-0.837798	-0.179205		-0.498258	-0.455317	-0.299592	-0.408932	-0.655041	-2.2225
Ptma	19231	10.391	10.5763	11.0904	10.5859	10.5166	10.6656		10.3025	10.2911	10.3837	10.1469	10.221	10.1931
Pde6d	18582	2.92403	3.40944	3.81639	3.66721	3.54641	3.49979		3.3784	3.1321	3.20747	3.09962	3.16238	3.24554
Cops7b	26895	3.94915	4.21758	4.24092	4.25039	4.29794	4.27031		3.69113	4.02932	3.94131	4.24951	4.25279	4.10038
Nppc	18159	-2.11362	-3.89616	-1.19526	-5.99635	-1.75534	-2.1211		1.30451	1.04891	1.16186	1.32115	1.744	1.48958
Dis3l2	208718	4.55772	4.58038	4.46876	4.86861	4.60547	4.7031		4.4309	5.03654	4.94307	4.9872	4.79342	4.97821
Eif4e2	26987	5.77137	5.51535	5.81016	5.54523	5.388	5.45553		5.85499	6.22086	6.26699	6.17579	6.08801	6.03266
Efhd1	98363	1.66976	0.747693	2.06666	1.16352	0.0896893	0.770522		3.9568	4.69898	4.84232	4.02212	4.0851	4.1869
Gigyf2	227331	5.75152	5.53136	5.30665	5.43984	5.73563	5.7267		6.11678	6.34016	6.24861	6.15706	6.18996	6.08488
3110079O15Rik	NA	1.82257	2.78472	2.61591	2.67254	2.98363	2.76796		-5.99011	-6.07003	-3.5146	-6.38621	-6.32747	-4.88546
Ngef	53972	3.29185	3.36875	2.81473	4.33792	4.22364	4.32359		2.90773	3.49412	3.12305	4.02424	3.85865	3.93578
Neu2	23956	2.20275	1.16561	2.37629	1.40453	1.30356	1.14667		3.04056	2.82176	3.27609	2.2395	2.29824	2.61439
Inpp5d	16331	4.19857	3.55834	3.83613	2.78173	2.94716	2.886		3.76645	2.64078	2.87033	0.243145	1.85741	1.55748
Atg16l1	77040	5.00532	5.04811	5.00187	5.15276	5.16882	5.37033		4.89939	5.27371	5.03504	5.27334	5.14167	5.33169
Sag	20215	-1.7266	0.724423	0.158381	1.29827	-1.01837	-1.15958		-0.632559	-1.8221	-2.07403	-0.236465	-1.93515	-1.11287
Dgkd	227333	4.61116	4.6219	4.15707	5.17545	5.45303	5.3379		4.07732	4.17909	4.02345	4.53191	4.62017	4.65822
Usp40	227334	4.32421	4.20502	3.88748	4.20944	4.31712	4.27392		4.85302	4.80879	4.70249	4.41064	4.53284	4.5359
Ugt1a10	394430	6.70041	7.16088	7.04651	6.98004	7.06992	6.98425		7.0694	6.97283	6.74194	7.34309	7.13389	7.39734
Ugt1a9	394434	6.70041	7.16088	7.04651	6.98004	7.06992	6.98425		7.0694	6.97283	6.74194	7.34309	7.13389	7.39734
Ugt1a7c	394432	6.81005	7.20121	7.06893	6.9918	7.08515	6.99552		7.11367	7.01029	6.79649	7.35978	7.15193	7.41861
Ugt1a6b	394435	6.71366	7.18931	7.04933	7.00312	7.07954	7.00994		7.07648	7.00261	6.76135	7.36481	7.15295	7.41556
Ugt1a6a	94284	6.7489	7.22187	7.0644	7.03862	7.14743	7.05264		7.12802	7.05037	6.85842	7.42104	7.21834	7.4742
Ugt1a5	394433	6.70238	7.16088	7.04686	6.98004	7.06992	6.98701		7.07008	6.97283	6.74194	7.34351	7.13414	7.39734
Ugt1a2	22236	6.70041	7.16088	7.04651	6.98004	7.07086	6.98425		7.0694	6.97283	6.74261	7.34309	7.13389	7.39734
Dnajb3	15504	1.34581	2.10834	2.65348	2.0858	2.49259	2.32794		1.87407	2.0644	2.06606	2.7197	2.20001	2.54917
Ugt1a1	394436	7.03319	7.48137	7.16799	7.28167	7.42614	7.3024		7.38425	7.30515	7.05322	7.74428	7.54665	7.78556
Heatr7b1	NA	1.66976	1.89565	1.36274	2.8771	2.44688	2.46069		1.73099	1.52243	1.84295	2.30379	2.00792	2.45142
Hjurp	381280	6.31297	6.67274	6.05934	6.98789	6.96766	6.96175		6.22633	6.47228	6.28236	7.07335	6.92416	6.92498
6430706D22Rik	78605	6.19612	6.54657	5.95261	6.87074	6.84554	6.83783		6.09237	6.36902	6.12124	6.96404	6.81129	6.81714
Arl4c	320982	6.29414	6.58463	6.37825	6.8509	7.00461	6.97568		6.10759	6.33005	6.4323	6.73062	6.70647	6.70028
Sh3bp4	98402	3.73476	3.52842	3.64044	3.68137	3.53826	3.50288		4.13013	4.54744	4.41866	4.09458	4.11444	4.14704
Agap1	347722	4.57504	4.33169	4.14393	4.30629	4.51837	4.54161		4.89635	4.85553	5.01733	4.5334	4.53904	4.63875
Cxcr7	NA	5.52077	5.61756	5.5788	5.14	5.46096	5.33271		5.00353	4.64679	4.8398	4.11064	5.38032	5.24511
Cops8	108679	5.2912	5.37856	5.58367	5.70192	5.50554	5.52465		5.4729	5.70599	5.51842	5.66398	5.60068	5.68281
Col6a3	12835	7.00193	6.78455	6.51466	6.39355	6.25278	6.24084		5.21751	4.99539	4.04108	2.7039	4.07874	3.40148
Mlph	171531	0.980358	0.724423	1.1688	0.307432	0.873481	0.425386		2.1748	1.12965	1.49182	1.64169	0.211692	1.81035
Lrrfip1	16978	6.97527	6.25688	6.54945	5.9199	5.85965	5.95431		7.50437	7.53834	7.62175	7.55511	7.54819	7.30426
Ramp1	51801	2.59957	2.31718	3.11325	3.09376	2.11549	2.98191		2.65735	1.75652	1.90204	1.87588	2.05191	2.47502
Ube2f	67921	5.33632	5.11897	5.36557	4.91729	5.12141	5.05356		5.40703	5.44321	5.35356	5.36324	5.45102	5.24854
Scly	50880	3.03456	2.42937	2.74682	2.76852	2.49821	2.33487		3.62644	3.6252	3.65389	2.6986	2.97403	3.30272
Gm19636	NA	-1.7266	-1.4632	-5.95014	-1.35249	-2.80978	-3.56167		-0.0593738	-6.07003	-6.32196	-6.38621	-6.32747	-4.1485
Klhl30	70788	0.525792	0.523375	0.589015	1.18356	0.059632	0.106704		2.88947	-6.07003	-4.00003	-2.92678	-6.32747	-3.3005
Fam132b	NA	0.452728	0.351764	0.708068	-0.323923	0.40864	0.399155		-0.632559	0.339364	0.392286	0.0567315	-0.218942	0.0373714
Ilkap	67444	4.69671	5.08398	5.25137	5.46155	5.19065	5.27438		4.92053	4.79184	4.95009	5.03533	4.9504	5.09706
Hes6	55927	2.63302	2.76205	3.22228	3.33681	3.16043	3.50288		2.28135	2.68152	2.61173	3.15875	3.20975	3.52252
Per2	18627	3.31265	3.06036	2.76753	3.32783	3.66345	4.36483		1.79779	2.30066	2.89479	3.23767	2.7732	3.1239
Traf3ip1	74019	1.97384	2.42215	1.59675	2.45073	2.18674	2.174		2.39791	1.90152	1.7708	1.94918	2.12786	2.1406
Asb1	65247	1.93413	2.27776	2.31195	1.998	2.17977	2.12683		1.57213	1.59531	1.66103	0.98011	1.48631	1.87387
Twist2	13345	2.1803	1.48927	2.75376	1.8554	1.67465	1.31045		-0.262191	0.588185	0.307397	0.381972	1.32359	1.18063
Hdac4	208727	3.64332	2.94933	2.14261	2.96075	2.98763	2.89541		3.27433	3.81109	4.27516	3.58101	3.6077	3.762
Ndufa10	67273	6.5498	6.58705	6.82114	6.86493	6.6561	6.739		6.52288	6.89124	6.81327	7.11699	6.9736	7.085
Myeov2	NA	5.63354	5.44146	6.45154	5.31597	5.54675	5.61218		5.75598	5.80687	5.71867	5.44549	5.6637	5.33007
Gpc1	14733	6.33156	6.14632	6.08362	6.23457	5.95713	6.06221		6.85401	6.92733	7.19337	7.09546	7.00778	6.96564
Gm20155	NA	2.78957	2.13506	0.459247	1.90452	2.07849	2.07805		2.88333	3.24965	3.63078	3.5519	3.16238	3.0784
Dusp28	67446	3.492	3.74046	4.09015	4.15467	3.69312	3.69031		3.50774	3.73894	3.64527	3.81223	3.97973	3.86831
Rnpepl1	108657	7.24714	7.19037	7.09579	7.20593	7.32632	7.36261		7.15566	7.31381	7.34015	7.52957	7.58925	7.54856
9430060I03Rik	100037260	1.76337	2.03457	1.24953	2.27511	2.20745	1.91174		1.78468	1.91297	1.67239	1.99317	1.64408	1.80104
Capn10	23830	4.68678	5.0621	5.15511	5.14384	5.18978	5.22576		4.62736	4.94608	5.0612	5.22527	5.11288	5.24682
Gpr35	64095	3.37329	3.43475	3.21225	1.96365	1.68453	2.14272		3.81885	3.69319	3.97839	3.04633	2.77844	3.06291
Kif1a	16560	1.36585	0.627398	-0.335434	-0.214989	0.545059	0.00600964		0.855379	0.469132	0.185835	-0.277688	-0.546107	-0.855713
2310007B03Rik	NA	5.01646	5.24798	5.1538	4.93365	4.97711	4.95459		5.41981	5.36721	5.58831	5.19169	5.43865	5.33411
Sned1	208777	2.61639	2.67369	-0.74069	1.48747	2.33213	1.83554		-1.13213	0.499829	0.0178901	-0.604852	0.272446	0.689448
Mterfd2	NA	4.37206	4.63131	4.34792	4.59704	4.82907	4.49283		4.29182	3.92574	3.71284	3.57813	4.06807	4.1267
Pask	269224	2.4574	2.72149	2.64605	2.47533	1.83407	2.46069		2.33632	2.55568	2.7197	2.6166	2.61211	2.32074
Ppp1r7	66385	5.08	4.80636	4.98428	5.05554	4.96399	4.95684		5.06314	4.90654	5.00278	4.86941	5.01071	5.04675
Ano7	404545	1.51686	1.85337	1.06108	2.44244	2.18674	2.16625		1.81079	1.14914	1.54223	0.243145	1.10716	0.786965
Hdlbp	110611	8.32317	8.1915	7.64009	8.21956	8.10063	8.12501		8.2153	8.41221	8.40793	8.46129	8.36923	8.28504
2002-09-01	NA	7.20223	7.31512	7.32176	7.06991	7.21141	7.12695		7.15598	7.13622	7.28803	7.09597	7.11068	6.9917
Farp2	227377	3.2866	3.46315	3.10242	3.6457	3.56258	3.42701		3.4214	3.57923	3.79568	3.65955	3.78497	3.77632
Stk25	59041	5.6813	5.84429	5.78584	6.12357	6.09317	6.11151		5.77766	5.71502	5.781	5.82598	5.96399	6.09301
Bok	51800	6.45594	6.45013	7.15003	6.49174	6.44488	6.55782		5.84159	6.45084	6.47225	6.60549	6.43388	6.47301
Thap4	67026	5.64793	5.63405	5.90434	5.982	5.86019	5.84377		5.56783	6.06279	6.04135	6.33937	6.31481	6.19602
Atg4b	66615	5.10853	5.10553	5.08534	5.24861	5.26168	5.31878		5.87059	6.19998	6.24195	6.1243	6.41842	6.14037
Dtymk	21915	4.11816	4.43565	4.91017	4.53795	4.34698	4.48038		4.26374	4.3061	4.33714	3.98991	4.17138	4.28363
Ing5	66262	4.89933	4.582	4.43032	4.34016	4.61066	4.58298		4.05292	4.41278	4.49902	4.14029	4.07874	4.3329
D2hgdh	98314	3.32805	3.73174	3.17139	3.70582	3.81508	3.53636		3.8632	3.63906	3.64815	3.90726	3.99559	4.03836
Fam174a	67698	4.55336	4.72369	5.3219	4.59143	4.57923	4.63449		4.74714	4.3061	4.64743	4.63268	4.58168	4.70263
St8sia4	20452	3.07773	2.82903	3.34218	1.64028	1.6139	1.51971		2.19476	1.5373	1.11267	-1.86265	0.180328	-0.637533
Gm20207	NA	4.95661	5.18119	4.97985	4.53015	4.89651	4.72703		5.39844	5.28036	5.39443	5.09911	5.21508	5.03191
D1Ertd622e	NA	4.30358	3.94807	4.43895	3.84443	3.7198	3.82942		4.36634	3.98661	4.23359	3.95475	3.73997	3.62629
Ppip5k2	227399	5.03691	4.99197	4.74247	4.72902	4.96602	4.82634		5.30967	5.30881	5.35444	5.19358	5.29596	5.10653
Gin1	252876	2.81894	3.21445	3.50313	3.48545	3.36168	3.28382		2.85851	2.67481	2.80474	2.76607	2.63543	3.02343
Pam	18484	7.69806	7.37821	7.12517	7.76551	7.57881	7.55197		6.47928	6.52872	6.40362	6.55245	6.59753	6.4605
Gm20253	NA	3.76902	3.85739	4.18557	3.38086	3.36783	3.61539		3.77642	3.24965	3.46757	3.46085	3.32179	3.17524
Rnf152	320311	3.32293	2.93419	2.70449	2.33008	2.3384	2.29986		4.01411	4.29957	4.59168	3.91643	4.15937	3.95269
Pign	27392	4.94333	4.87136	4.4129	4.42466	4.75715	4.57861		5.06314	4.81338	5.24932	4.72688	5.0888	4.93099
2310035C23Rik	NA	6.35242	6.32567	6.29511	6.11772	6.34094	6.26328		6.43116	6.55271	6.64653	6.40556	6.64999	6.38581
Tnfrsf11a	21934	3.74245	4.23209	3.8459	4.063	4.1754	4.43268		2.65013	1.83084	2.19768	2.88291	2.99221	3.21082
Gm7160	635504	-0.141633	0.010727	-0.523879	-0.44176	0.545059	0.451149		0.6681	0.437768	0.596903	0.381972	0.770566	0.271044
Zcchc2	227449	5.57234	5.44057	5.25259	5.55103	5.60645	5.62497		5.42932	5.51447	5.58155	5.88846	5.82956	5.58588
Phlpp1	98432	4.77372	4.38461	4.01131	4.29021	4.46634	4.55801		4.4927	4.67228	5.05796	4.86349	4.84434	4.74572
Bcl2	12043	3.32805	2.9742	2.72581	2.96655	3.13183	2.93703		3.26019	3.03064	2.64094	3.16261	3.05408	3.21783
D630008O14Rik	320761	-0.0861379	-0.791827	0.239681	0.153399	-0.170374	-0.302941		0.452832	0.119798	-0.895695	0.0231789	-0.0236857	0.786965
Kdsr	70750	5.84816	6.26849	6.07534	6.19008	6.18174	6.10999		6.46033	6.4848	6.08345	6.99682	6.87021	6.85979
Vps4b	20479	7.33712	7.21223	7.18444	6.94121	7.22565	7.12019		7.15852	7.4262	7.45971	7.3522	7.29744	7.18365
Serpinb5	20724	10.2969	10.1165	10.3178	9.85791	10.1901	10.0477		10.1799	10.1287	10.3329	10.043	10.1056	9.78588
Serpinb12	71869	9.06576	7.66101	8.448	7.03897	7.76699	7.36917		9.61146	9.97797	9.99667	8.7814	8.91671	8.59856
Serpinb13	241196	4.01725	4.34129	4.00551	3.63846	4.13453	3.92444		6.81745	6.52733	6.84027	6.01013	6.51626	5.85291
Serpinb3a	20248	9.10485	7.24735	7.93221	2.74174	3.25631	2.49206		8.85954	7.94582	8.59639	5.89195	5.81815	5.3325
Serpinb3d	394252	2.59108	1.46139	-0.277718	-2.29591	-3.3403	-4.0471		8.62833	9.00967	9.32603	6.10439	6.77533	6.25558
Serpinb3b	383548	9.00757	8.83384	8.76061	8.16266	8.38644	8.18658		9.31549	8.92304	9.30583	7.84898	7.81647	7.63114
Serpinb3c	381286	3.59321	3.7082	1.86364	1.43828	3.28906	2.20462		6.56136	5.94155	6.96935	-0.455475	2.4637	1.30436
Serpinb11	66957	6.28035	5.09082	5.46718	3.70928	4.4476	4.29186		7.07075	7.06263	7.15845	6.53135	6.50087	6.32704
Serpinb7	116872	7.95898	7.958	7.9574	8.13768	8.55523	8.47386		6.51942	6.87816	6.93233	7.4742	7.67245	7.39463
Serpinb2	18788	8.89109	8.57678	8.29978	8.38729	8.55549	8.36308		7.75062	7.92318	8.23125	7.64747	7.74626	7.63442
Serpinb10-ps	NA	5.41896	5.47931	5.36331	5.86745	5.97887	6.00084		4.31937	4.81032	4.65317	4.94638	5.01294	4.97304
Serpinb8	20725	7.31732	7.21562	7.00895	7.20256	7.44006	7.29197		6.97369	6.87925	6.98367	6.92056	7.04308	6.90394
Cdh19	227485	0.560981	1.63366	-0.277718	1.27978	1.02116	0.573485		0.998574	-0.092747	0.0178901	-2.13828	-0.546107	-0.97857
Dsel	319901	5.18242	5.11339	4.88196	4.76769	5.04293	5.03132		4.33519	4.59264	4.63877	4.29766	4.23191	4.23435
Tsn	22099	5.91768	5.88618	6.28737	5.99553	5.97937	5.87919		5.93581	6.11702	6.09352	6.07399	6.03311	6.02018
Mki67ip	NA	5.67529	5.58079	5.85681	5.50797	5.57359	5.61004		5.70468	5.99236	6.0717	5.87852	5.80214	5.68154
Clasp1	76707	5.95371	5.86705	5.33352	5.93771	6.06129	5.89277		6.1504	6.39426	6.3573	6.31358	6.32246	6.29134
Tfcp2l1	81879	1.62057	0.289703	0.459247	0.633008	1.35396	0.729002		1.83644	2.44173	2.54532	2.6166	2.61798	2.48668
Gli2	14633	1.74818	2.09932	1.30724	2.45898	2.37547	2.07805		2.20465	2.65449	3.3416	2.49948	2.65267	2.57124
Inhbb	16324	3.98522	3.20607	3.15052	3.6565	3.48554	3.36399		4.44972	4.06312	3.94366	4.0348	3.89291	3.7596
Gm19295	100502628	3.79142	3.61638	4.25076	3.21067	3.41013	3.53335		4.4351	4.26871	4.43876	4.02424	3.8387	3.86608
Ralb	64143	5.16822	4.59649	4.92253	4.2575	4.44325	4.7609		5.4081	5.46671	5.59429	5.4159	5.07288	5.0149
Tmem185b	226351	3.78771	3.42396	3.92791	3.48141	3.28257	3.66577		4.00283	4.17671	4.2583	3.8629	3.79018	3.64462
Epb4.1l5	NA	4.65457	4.23002	4.3616	3.76354	4.39441	4.32009		4.48055	4.27094	4.4371	3.93684	3.90015	3.93791
Ptpn4	19258	2.80433	2.31718	1.70091	2.10694	2.62163	2.16625		2.83961	3.16119	3.24979	3.20811	2.96486	2.66657
Tmem177	66343	3.9425	4.86206	4.34563	5.24504	5.22914	5.25531		2.43195	2.61997	2.41613	4.53489	4.35289	4.11923
Tmem37	170706	0.927409	0.747693	2.32132	0.849141	0.0896893	0.170129		0.118413	-0.397602	-1.92964	-4.06428	-1.19818	-1.26097
Dbi	13167	7.39158	7.47725	8.2	7.77772	7.7354	7.76516		8.26322	8.09496	8.11638	7.96562	8.16081	8.07243
3110009E18Rik	73103	0.661675	0.289703	1.28826	1.5035	1.53962	1.16235		1.02112	0.9412	1.12925	0.732729	1.20392	0.584859
Steap3	68428	3.9425	3.65689	3.94012	3.89998	3.64333	3.55132		2.59109	2.57022	2.25924	2.33146	2.24618	2.64592
Marco	17167	2.81165	3.30351	4.22353	-4.41139	-6.51022	-3.56167		5.41663	4.57653	3.49022	-3.21629	-6.32747	-6.47042
En1	13798	-5.81406	-3.04817	-3.14279	-5.99635	-4.1883	-6.36903		-0.375401	-0.860574	-0.213435	-0.553322	0.386779	0.271044
Insig2	72999	6.44245	7.19249	6.63787	6.65493	6.40883	6.25964		6.96172	6.81204	6.55245	7.3895	6.92298	7.03675
Ccdc93	70829	4.00772	4.31036	3.65904	4.1848	4.29954	4.42295		3.69814	3.5864	3.38367	3.43875	3.45225	3.36088
Ddx18	66942	5.26343	5.22641	5.8085	5.45949	5.38346	5.46267		5.40596	5.5534	5.79536	5.61555	5.49868	5.5115
Gm19329	NA	2.8619	3.41309	4.20847	3.39811	3.53554	3.4967		3.66631	3.55019	3.81631	3.4671	3.54136	3.61571
Actr3	74117	8.36001	8.08861	8.38852	7.79268	7.90241	7.94902		8.30401	8.20719	8.43246	8.09943	8.11774	8.01886
Slc35f5	74150	6.57153	6.83973	6.68399	6.19069	6.54048	6.53805		6.51694	6.48048	6.27353	6.74227	6.39726	6.46382
Gpr39	71111	0.41476	-1.2639	0.679213	-2.82642	-0.170374	-1.61414		-0.375401	-2.9001	-2.2345	-4.06428	-4.00554	-1.94686
Lypd1	72585	1.00612	-1.1737	0.708068	-2.82642	-0.100833	-1.23975		-0.632559	-2.36959	-2.2345	-3.57886	-3.15754	-1.71554
Nckap5	210356	0.628885	-0.0282671	0.389707	0.307432	0.059632	0.106704		3.14175	3.07718	2.59392	2.50557	2.61798	2.45735
Mgat5	107895	2.29968	1.23312	-0.82086	0.270438	1.73295	1.65888		1.60235	2.23831	2.23646	2.02742	1.80696	2.17704
Gm8451	667090	5.6813	5.71375	6.52635	5.89354	5.7551	5.90855		5.67656	5.57968	5.4866	5.4706	5.61028	5.63254
Ccnt2	72949	4.75675	5.02924	3.73811	4.95566	5.1132	5.03025		5.03987	5.05086	4.8966	5.18507	4.93639	4.94373
Rab3gap1	226407	5.72559	5.73865	5.32773	5.69059	5.83767	5.80058		5.98466	5.79918	5.83823	5.93035	5.93668	5.90977
Zranb3	226409	1.30488	1.97667	1.03854	1.77844	1.65468	2.06976		1.84909	1.46135	1.89236	1.96693	1.9252	1.96003
R3hdm1	226412	4.91471	5.09422	4.0874	5.25573	5.17058	4.98246		4.86554	4.88925	5.024	5.3051	5.1294	5.13088
Ubxn4	67812	6.73549	6.80653	6.80077	6.76832	6.60985	6.64726		6.64447	6.68298	6.64328	6.96404	6.85446	6.84062
Mcm6	17219	5.70016	5.67027	5.73767	5.50797	5.15378	5.29675		5.44712	5.96992	6.03752	5.48454	5.57	5.60873
Dars	226414	6.27969	6.14083	6.24738	6.00752	6.07121	6.04856		6.43484	6.20056	6.57759	6.14736	6.20025	6.08776
Cxcr4	12767	3.08379	2.75632	3.36953	0.307432	0.309955	0.501335		2.59109	2.23831	2.60582	0.243145	0.330745	1.19491
Gm10191	NA	5.44038	5.69218	6.03961	5.91617	5.79726	5.68727		5.56783	5.50409	5.64057	5.40617	5.63072	5.42098
Cd55	13136	4.91811	4.98219	4.7036	4.89316	5.16882	5.18796		5.5505	4.32979	4.59765	4.95085	5.42867	5.35255
Pfkfb2	18640	5.52189	5.64725	4.91945	5.65963	6.10472	5.86788		5.531	5.55065	5.59951	5.84231	5.83838	5.596
Yod1	226418	5.93958	5.25714	5.4341	4.72047	5.20617	5.13032		5.54953	5.6515	5.88292	5.41671	5.57604	5.07406
AA986860	212439	6.38837	6.34868	5.84549	6.18946	6.24362	6.35314		6.32079	6.30148	6.32122	6.60158	6.68533	6.56042
Fcamr	64435	0.954126	1.38924	0.4928	0.82383	1.18326	0.790842		1.06517	0.963396	0.643824	0.459278	0.466949	0.540804
Gm15848	102640771	0.163222	1.62111	0.4928	1.58108	1.11183	1.45752		0.998574	0.372917	0.596903	0.647211	1.05624	0.375067
Pigr	18703	-1.42174	-1.36011	-1.09216	-0.867066	-0.895514	-0.260505		-1.59779	-3.26267	-1.6781	-1.99389	-2.42058	-2.2225
Il19	329244	4.33442	2.29366	1.77096	-5.99635	-6.51022	-2.9096		0.975673	-2.9001	0.796981	-3.21629	-1.93515	-2.76998
Il10	16153	1.03143	0.224852	1.20973	-2.82642	-4.1883	-4.0471		0.075978	-2.9001	-1.46398	-6.38621	-6.32747	-3.01099
Mapkapk2	17164	7.21333	6.76223	7.33887	6.66476	6.65892	6.72125		7.09121	7.12642	7.31274	7.09117	6.96212	6.91611
Dyrk3	226419	0.872442	-1.2639	1.06108	0.0697406	0.119133	0.525788		0.485622	1.63733	1.84295	2.14127	0.705957	1.35613
Eif2d	16865	4.99732	4.874	5.01348	4.88094	4.85227	5.05671		5.08068	5.1278	5.38928	5.27957	5.18181	5.27987
Rassf5	54354	6.19262	6.03191	5.76109	6.27132	6.58962	6.51495		5.67122	5.7027	5.71662	6.33082	6.07528	6.11806
Ikbke	56489	4.67278	4.82835	4.7214	4.05214	4.47348	4.6161		5.04125	4.55111	4.74749	3.67313	3.82355	3.91652
Srgap2	14270	6.34297	6.51174	6.22945	6.75749	7.08188	7.17581		5.46983	5.64121	5.79795	5.96996	5.98853	6.04552
Fam72a	108900	0.693736	1.35934	0.992371	1.12259	1.32898	1.13082		0.276675	0.895757	0.666725	0.243145	0.0123836	-0.203637
Ctse	13034	1.92065	-0.603382	1.92637	-5.99635	-2.80978	-2.46214		4.02251	4.21884	4.84106	3.20063	3.15836	3.19313
5430435G22Rik	NA	5.79558	6.02419	5.90278	6.23517	6.30696	6.14938		5.97459	5.79609	5.44829	5.98964	5.70836	5.73506
Slc26a9	320718	4.4609	2.81258	2.04421	2.52329	2.83629	2.41561		3.87871	4.0528	4.02566	3.51918	3.83367	3.61837
Pm20d1	212933	0.755797	0.44012	-0.277718	-0.786895	-0.135184	-0.346662		4.28018	4.69898	4.33178	4.55996	4.52818	4.41908
Slc41a1	98396	6.02868	5.26723	4.82382	5.0878	5.24758	5.11327		5.88756	5.81834	5.88169	5.72133	5.67429	5.58723
Rab7l1	NA	2.9771	2.88257	3.57146	2.87093	2.8274	2.81832		3.60794	3.41982	3.51567	3.06706	3.2854	3.43797
Nucks1	98415	6.56125	6.78806	7.09919	6.70387	6.58303	6.62691		6.82987	6.78893	6.82763	6.57723	6.59084	6.46677
Slc45a3	212980	3.33823	3.84125	3.46137	3.5678	3.19541	3.08424		4.13013	4.58013	4.21234	4.95531	4.78432	5.09039
Elk4	13714	3.32293	2.85069	1.43356	2.66543	3.05773	2.8034		2.78138	3.24059	3.61025	3.42597	3.20586	2.85825
Mfsd4	NA	3.53246	3.07423	2.34906	2.59237	3.24966	2.47959		3.27902	4.13577	3.93661	4.26215	4.626	4.19225
Cdk18	18557	0.661675	0.44012	0.52559	-0.951954	0.147988	-1.32464		1.92278	1.58102	1.90204	1.26484	1.744	1.63286
Klhdc8a	213417	1.1048	0.411265	1.24953	-0.163459	0.689449	-0.346662		2.99003	3.95373	3.45118	2.35188	3.04104	2.35294
Nuak2	74137	4.25338	4.21341	4.5144	4.21918	4.6974	4.6429		5.22603	5.33565	5.51527	5.25719	5.70009	5.69165
Tmcc2	68875	2.26809	2.47191	1.8764	2.3656	2.07849	1.43187		3.12102	2.58461	2.54532	2.23217	2.60622	3.0784
Dstyk	213452	5.58308	5.40625	4.97244	5.42939	5.85965	5.6668		5.67656	5.78912	5.81855	6.19522	6.21919	6.17501
Rbbp5	213464	4.52468	4.80497	4.19324	4.69975	4.87402	4.91		4.72156	4.73974	4.89297	4.79804	4.87036	4.79929
Tmem81	74626	2.12258	2.42937	2.58513	2.34795	2.42936	2.38251		2.3273	2.3436	2.18979	2.05258	2.63543	2.5211
Cntn2	21367	-0.528656	-3.89616	-3.62822	-4.41139	-6.51022	-1.97671		1.71725	0.233754	1.09589	-1.34182	0.0123836	0.271044
Nfasc	269116	0.595333	0.94178	0.4928	0.378691	-1.55603	-1.61414		-0.317686	-1.67771	-0.895695	-1.99389	-2.62703	-2.07811
Lrrn2	16980	-1.7266	-1.36011	-0.74069	0.0697406	-0.627581	-0.75432		-0.632559	0.644219	0.666725	-0.0824313	0.414001	-0.166642
Mdm4	17248	4.39905	4.65304	1.10514	4.4804	4.70955	4.66508		4.42669	4.44074	4.29551	4.48184	4.58467	4.43421
Pik3c2b	240752	3.71537	3.77768	3.23721	3.37216	3.32425	3.25485		4.31937	4.19793	4.08212	4.38775	4.18922	4.10417
Ppp1r15b	108954	6.05669	5.47583	5.67876	5.39865	5.43851	5.44995		6.19507	6.20755	6.31126	5.96113	5.90885	5.91894
Plekha6	240753	4.98441	4.65458	4.19069	4.72731	5.07896	4.97249		4.74375	4.66044	4.77673	5.01627	4.89955	5.10936
Etnk2	214253	-0.684775	-0.335449	-0.45829	0.54281	0.890656	0.289182		-1.74218	-1.11583	-0.70725	-2.13828	-1.46949	-1.11287
Sox13	20668	3.10778	1.98648	2.37629	2.37434	2.29391	1.90243		3.36964	3.58282	3.65675	3.51314	3.66547	3.39221
Snrpe	20643	5.60327	6.1485	6.62705	5.67121	5.92519	5.59928		5.90281	5.77429	5.94043	5.26618	5.56773	5.44956
Zc3h11a	70579	7.58348	7.75623	7.73164	7.74859	7.72152	7.81236		7.61572	7.62965	7.5025	7.76869	7.65668	7.66392
Zbed6	667118	3.87069	3.44902	1.18941	3.16604	3.65091	3.5808		3.4214	3.58282	3.70733	3.90956	3.67675	3.0784
Lax1	240754	0.872442	0.837191	1.20973	0.745118	0.989622	0.888358		2.60608	1.5666	1.28537	1.065	1.00345	1.26429
Atp2b4	381290	6.85682	6.83465	6.08843	7.2269	7.51015	7.51122		6.92707	7.05587	7.20025	7.21776	7.36504	7.39772
Optc	269120	0.20831	-0.603382	-1.70222	0.446595	1.1264	0.549833		-2.82019	-1.67771	-2.62152	-1.25693	-0.969914	-2.56353
Prelp	116847	6.72631	5.96771	5.75765	6.41065	6.35454	6.46761		4.64198	3.87688	3.26863	2.93346	4.15332	3.41984
Gm19487	NA	4.10331	3.94304	1.26903	4.44763	3.81957	3.8392		0.778073	-0.940744	-0.34468	-0.277688	0.967154	-0.742503
Fmod	14264	6.74604	6.4817	6.22634	7.31894	6.53877	6.60269		4.8841	2.67481	2.56374	2.7559	4.27523	2.49824
Gm19497	105246710	0.785855	0.257642	1.12667	-0.113706	0.856099	-0.065249		0.639245	0.339364	1.28537	0.0231789	-0.305099	-0.448055
Btg2	12227	6.3674	6.51598	6.11291	5.90263	5.98188	6.09424		6.60491	6.63366	6.53076	6.22689	6.42387	6.41012
Chit1	71884	9.37604	8.75152	9.45829	7.94185	8.40355	8.45767		8.769	8.85242	9.10217	7.99864	8.18706	8.10671
Chi3l1	NA	10.2704	8.69475	9.50322	4.11087	4.724	4.82141		8.13069	7.53116	8.30369	3.3603	4.11444	4.08129
Mybph	53311	2.64127	2.00591	2.24461	1.05893	1.09711	1.47017		4.2351	0.305013	0.776072	-0.320123	0.30189	-0.493143
Adora1	11539	2.81894	2.59889	2.51338	2.10694	1.81621	1.66989		3.75976	1.31368	1.14565	0.997492	1.5734	1.01339
Myog	17928	-1.05917	-4.63313	-1.30629	-0.951954	-0.487856	-1.15958		-1.34625	-4.48506	-6.32196	-6.38621	-6.32747	-6.47042
Ppfia4	68507	3.02199	3.65689	3.26174	4.08713	4.28825	4.10163		2.3273	2.03326	1.71696	1.58533	1.47343	1.64332
Tmem183a	57439	5.9379	6.07337	6.10819	6.1876	6.23734	6.23899		5.941	6.09268	6.15048	5.97765	6.05272	6.10677
Cyb5r1	72017	3.78771	3.66608	3.77948	4.1673	3.84403	3.89893		3.72928	3.45549	3.33446	3.1196	3.56584	3.52817
Adipor1	72674	7.70127	7.56317	7.65429	7.64942	7.8638	7.78238		7.77237	7.91501	7.95584	8.19434	8.13395	8.02024
LOC100861791	NA	6.38837	6.45632	6.75959	6.40373	6.58797	6.48603		6.58897	6.50905	6.51587	6.68072	6.70544	6.59684
Klhl12	240756	4.37453	4.36028	4.13067	4.45589	4.53075	4.58444		4.41397	4.73974	4.36366	4.78434	4.67465	4.74207
Rabif	98710	5.14811	5.04811	4.82217	5.15784	5.16882	5.07857		5.12818	5.41026	5.39443	5.34638	5.36209	5.38872
LOC100503055	NA	3.3178	3.16345	3.96424	3.66008	3.17803	3.45274		3.53541	3.58282	3.80345	3.88175	3.65124	3.66785
Kdm5b	75605	6.52049	6.23389	5.7909	6.004	6.22343	6.20011		6.81946	6.80476	6.73992	6.77917	6.82149	6.6836
Ppp1r12b	329251	1.46207	1.40396	0.158381	1.10168	1.22449	1.2084		1.10792	0.0797202	0.153774	0.213701	0.359034	0.187788
Ube2t	67196	1.12846	2.75632	2.47192	2.68665	1.81621	1.93018		2.13401	1.62346	1.64958	1.44034	1.8771	1.62233
Lgr6	329252	3.84594	3.67217	2.42054	4.0412	4.20488	4.11579		0.0322566	1.02801	1.3854	1.36198	1.944	1.31748
Ptprv	13924	0.725101	0.156948	0.736357	-0.0656113	0.784397	0.925591		2.72757	2.11485	2.13337	1.32115	1.85741	2.23348
Gm10535	100038590	-1.7266	-1.2639	-1.30629	-1.90889	-1.75534	-1.51105		1.42774	0.588185	0.153774	-0.119425	0.148267	0.709486
Ptpn7	320139	2.07468	1.85337	2.48865	1.36997	0.957382	1.56761		2.03779	1.06952	1.43959	-1.86265	-0.305099	0.669128
Arl8a	68724	4.72024	4.47452	4.64884	4.45177	4.27849	4.50518		4.83564	4.49698	4.31557	4.22204	4.403	4.46695
Gpr37l1	171469	-1.2905	-0.603382	-0.45829	-1.60403	-1.55603	-0.53614		-0.780658	-0.784625	-1.92964	-1.86265	-3.52011	-1.11287
Elf3	13710	3.54569	1.79872	2.87322	-0.163459	0.384594	-0.302941		2.22421	2.46525	2.58192	-1.10081	0.115477	0.12949
Rnpep	215615	5.22829	4.73828	5.41782	4.31767	4.35783	4.46781		5.97098	5.64808	6.01761	4.85398	4.86914	4.84076
Timm17a	21854	5.50956	5.3767	5.96611	5.24265	5.21386	5.34907		5.75766	5.46184	5.64635	5.31466	5.25609	5.27147
Lmod1	93689	0.252031	0.289703	-0.395555	1.6257	-0.170374	0.106704		2.1748	0.872488	-0.767371	-0.604852	1.10716	1.09182
Shisa4	77552	1.03143	0.770593	1.79805	1.84286	1.00548	1.40576		2.05974	-1.98256	-1.6781	-4.06428	-2.24	-1.71554
Ipo9	226432	4.9198	5.07825	4.47507	4.90074	5.06768	5.00872		4.98931	5.27038	5.20991	5.02794	5.28125	5.26894
Nav1	215690	4.62785	4.55422	4.31547	4.78419	4.68884	4.38335		4.58448	4.21653	4.00109	4.49107	4.69698	4.95637
Csrp1	13007	6.5618	6.33913	6.73219	6.38492	6.2738	6.28672		7.23766	7.3548	7.55695	6.88656	7.06606	7.04244
Phlda3	27280	5.83475	5.93007	6.41317	6.16887	5.94536	6.01926		6.77621	6.24936	6.31262	6.22781	5.87558	6.03017
Tnni1	21952	2.78957	2.36311	3.72405	4.07109	3.78325	4.01143		4.47851	1.41379	1.81247	0.625015	0.812085	0.824198
Lad1	16763	7.96597	7.42294	7.45673	7.98013	7.97454	8.02067		8.04906	8.38755	8.50613	8.56174	8.26025	8.26212
Tnnt2	21956	2.52133	3.47365	2.87322	4.52819	4.04915	4.1338		1.47749	1.26089	1.52979	1.85696	1.23478	1.54639
Pkp1	18772	10.8145	10.3367	10.3243	10.4713	10.6053	10.6052		11.118	11.3482	11.4306	11.3766	11.4175	11.2261
Tmem9	66241	3.63509	3.53513	4.06248	3.99659	3.88531	4.15159		3.57022	4.34042	4.42035	4.22389	4.26218	4.16711
Cacna1s	12292	4.12405	3.60049	3.17139	4.77761	3.80152	4.01359		4.7522	-0.784625	-0.70725	-4.06428	-4.00554	-2.56353
Kif21b	16565	2.86894	2.25358	2.21476	0.969436	1.85172	1.71312		3.05155	3.32872	3.23837	2.76099	2.60031	3.22481
2310006M14Rik	NA	-0.956077	0.0486949	0.316643	0.112176	0.257961	-0.302941		1.41077	1.76918	1.54223	2.07731	2.33431	2.19135
5730559C18Rik	NA	5.04315	4.78543	4.84995	4.9973	5.16088	5.23413		5.41237	5.45403	5.6121	5.85368	5.91422	5.88134
Camsap2	67886	6.5177	6.30865	5.81099	6.06738	6.40323	6.17182		6.47009	6.67291	6.82349	6.83824	6.62436	6.31972
9230116N13Rik	320054	0.693736	0.87994	1.41618	1.59611	1.44978	1.62532		0.118413	1.26089	1.16186	1.52668	0.891702	1.43044
Ddx59	67997	3.26543	3.24339	2.9953	3.6017	3.72699	3.42376		3.74967	3.64936	3.87403	3.99208	3.80824	3.63418
Kif14	381293	2.55663	2.67975	2.66088	2.02046	1.96145	1.92099		2.70686	2.91582	3.05958	2.26842	2.78888	2.41527
Zfp281	226442	3.88117	4.1753	4.09015	3.70928	3.73176	3.87295		3.73951	3.09739	3.30192	3.17412	2.91809	3.186
Ptprc	19264	6.13977	5.79279	6.28557	4.14192	4.34853	4.27933		6.08837	4.69236	4.89418	0.0567315	2.22328	2.34656
Nek7	59125	5.96114	5.89532	5.48501	5.87363	6.12436	6.05014		5.60561	5.74975	5.74177	5.81928	5.76033	5.71662
2310009B15Rik	69549	2.43861	2.89825	3.62161	3.00647	3.20574	3.09654		2.26255	2.21999	2.62348	2.79121	2.68096	2.72679
Dennd1b	329260	5.82754	5.05512	5.02642	4.93513	5.14307	5.00111		5.39305	5.53314	5.65568	5.00986	5.04159	4.97821
Zbtb41	226470	4.98765	4.97235	4.92867	4.63027	4.89545	4.76347		4.99928	5.20435	5.20601	5.20858	4.95156	4.71755
Aspm	12316	4.35461	4.52758	4.02284	3.91204	3.78555	4.04142		4.52854	4.53823	4.28074	3.85577	4.31187	3.86161
Cfh	12628	5.04315	4.41399	4.71786	3.86629	3.47419	3.52427		4.4393	3.43975	2.68086	1.90381	3.55975	3.95269
Cdc73	214498	4.66471	4.09366	4.06527	3.75352	4.19454	3.94725		4.57309	4.43081	4.5721	4.26215	4.14319	3.95898
B3galt2	26878	3.31265	3.53846	2.403	3.52132	3.27277	3.54536		1.94653	-0.860574	0.277953	1.01467	1.43408	0.495361
Glrx2	69367	4.75295	4.88978	5.03925	5.06637	5.01481	5.01629		4.84199	4.9433	4.75419	4.89398	5.0096	4.89863
Trove2	NA	5.64178	5.60488	5.5098	5.27219	5.56492	5.5569		5.32447	5.46671	5.58981	5.43994	5.49471	5.21564
Uchl5	56207	5.61796	5.83956	5.89495	5.56159	5.54946	5.55838		5.72885	5.87285	6.0215	5.80947	5.86944	5.69417
Rgs2	19735	4.94832	4.43923	5.31606	4.29712	3.92753	3.98522		3.91828	3.99741	4.37588	2.80114	2.96486	2.84019
LOC100861894	NA	2.9836	2.75058	3.92176	2.20822	2.22787	1.91174		2.12363	2.28312	2.02234	0.926671	0.929921	0.84246
Rgs1	50778	2.64127	2.95434	3.09152	1.40453	0.873481	0.979698		2.19476	-0.092747	1.37153	-6.38621	-1.11801	-2.07811
Rgs18	64214	2.20275	2.22899	2.61591	2.09641	1.89492	2.46702		0.778073	-2.16314	-0.895695	-1.99389	-0.305099	0.563
Gm15583	100043240	3.04081	2.54678	1.65719	2.32106	2.75422	2.89541		3.33856	3.8798	3.86168	3.66227	3.77713	3.42893
Pla2g4a	18783	5.39357	5.71154	5.47979	5.74891	5.76968	5.73851		4.49471	4.20027	4.61835	4.62011	4.85679	4.74572
Ptgs2	19225	4.02357	5.24696	4.82052	1.7652	1.19714	2.02757		2.81402	1.69152	2.41613	-0.553322	1.05624	1.44247
Gm15453	NA	4.56857	4.23415	4.76152	3.80293	3.98663	4.16916		3.8412	4.23489	3.96229	3.73403	3.6598	3.61306
BC003331	NA	5.34518	5.64338	5.48813	5.63528	5.63666	5.42091		5.41237	5.38992	5.33937	5.49681	5.34452	5.44732
Tpr	108989	7.13157	6.98602	6.38385	6.94305	6.82195	6.77961		7.11006	7.23133	7.21708	7.17591	7.08762	6.99553
Prg4	96875	4.4039	4.14932	4.46031	4.19224	3.93789	3.87533		4.95314	3.4437	3.72653	3.11164	2.75202	3.2421
Hmcn1	545370	4.03613	3.48061	3.24215	2.67254	2.80945	2.97748		3.64107	4.05797	3.79568	3.04215	3.53517	3.03539
Ivns1abp	117198	8.35563	8.56557	8.03561	8.90504	9.01086	8.9601		8.44197	8.55036	8.53908	8.61577	8.51228	8.50851
1200016B10Rik	NA	3.75009	4.32977	3.83285	4.05758	4.26044	4.08321		4.10397	3.80188	3.49342	3.81469	3.61944	3.58621
1190005F20Rik	NA	3.18876	3.9705	3.31898	3.5015	3.84403	3.78958		4.4393	3.70641	3.61321	3.69461	3.72102	3.5338
Rnf2	19821	4.97139	5.249	5.01058	5.11152	5.40004	5.29853		4.74375	4.72195	5.04927	5.19922	5.08563	5.05559
Fam129a	NA	4.49314	3.79174	2.94164	3.07243	3.31791	3.17979		4.70599	5.20784	5.22542	4.27289	4.70527	4.40686
Edem3	66967	5.75057	6.2579	5.05197	5.69059	5.32937	5.46346		6.11547	6.14763	5.95271	6.6787	6.60198	6.71057
1700025G04Rik	69399	5.83205	5.8321	5.74116	6.11381	6.13836	6.30052		5.72285	5.5479	5.72959	5.46515	5.64228	5.67009
Tsen15	66637	2.87594	2.90344	2.71874	2.846	2.8274	2.82819		2.76811	3.31152	2.52666	2.51163	2.62964	2.54917
Glt25d2	NA	1.74818	0.351764	1.18941	1.24206	1.56124	1.77563		-0.208751	-2.9001	-3.15203	-2.68577	-2.42058	-2.2225
Rgl1	19731	4.09733	3.63522	3.34218	3.38951	2.94716	2.8034		4.09071	4.48744	4.5721	3.67043	4.02458	3.98388
Arpc5	67771	8.08615	7.8257	8.37242	7.57244	7.77568	7.72348		7.92399	7.69225	7.93977	7.59919	7.70001	7.60814
Gm19545	NA	5.37267	4.85001	4.79553	4.79888	5.06673	5.05461		5.07261	5.14975	5.397	5.20016	5.24001	5.08943
Ncf2	17970	4.49086	4.45345	4.88985	2.54668	3.09155	2.94612		4.18606	3.34148	2.92834	0.0567315	1.52428	1.43044
Smg7	226517	6.1492	5.88487	5.5512	5.70539	6.06555	5.98219		5.81442	6.01909	5.94043	6.09281	6.09276	5.90271
Nmnat2	226518	-0.199348	0.381821	-0.82086	1.12259	1.11183	1.0656		1.58732	1.26089	1.46594	0.602473	-0.0986478	-0.0274797
Lamc2	16782	5.89976	6.49851	6.67214	6.46845	6.22639	6.32598		5.87601	6.17404	6.241	6.79136	6.7822	6.69997
Lamc1	226519	6.07278	5.743	5.00623	5.91392	5.864	5.79116		5.53688	5.74656	5.46553	5.7272	5.92549	5.85685
Dhx9	13211	6.59772	6.47866	5.81099	6.44944	6.44887	6.33898		6.59415	6.89918	6.96935	6.79043	6.67903	6.61488
Npl	74091	7.26326	7.36393	7.58501	7.15546	7.47197	7.24625		4.64742	3.6965	4.03229	4.06809	4.09355	3.5835
Rgs16	19734	0.785855	1.21654	1.36274	-1.13837	0.455561	-0.0291798		1.73099	1.46135	1.7708	-0.0824313	-0.0606799	1.19491
Rnasel	24014	4.05167	2.92402	3.35135	1.97519	2.05583	1.8059		3.86942	2.6882	2.89479	0.690604	1.20392	1.06096
Glul	14645	8.76897	8.23099	8.08629	7.58473	7.59216	7.7092		8.87451	8.57377	8.77858	8.30045	7.5077	7.54072
LOC100861882	NA	6.79858	6.38947	6.74704	5.54038	5.72848	5.81739		7.07244	6.65726	6.85375	6.21486	5.51842	5.47685
Cacna1e	12290	0.560981	0.961817	-1.42658	1.66899	2.61648	2.27122		0.31367	-2.16314	-1.92964	-1.25693	-0.599546	-0.404334
Ier5	15939	6.22315	5.7004	6.07603	5.33401	5.38346	5.12232		6.67456	6.61538	6.68524	6.1853	6.05867	6.16597
Mr1	15064	3.30748	3.15477	2.77437	3.23487	3.53826	3.44635		3.72585	3.22229	3.38712	3.13146	3.26312	3.00734
Stx6	58244	5.96196	5.75022	5.9942	5.66142	5.82545	5.73982		6.04709	6.35964	6.39978	6.18956	6.30212	6.31523
BC034090	207792	0.872442	1.21654	0.115946	0.946166	1.42641	1.62532		0.199713	1.58102	0.916445	1.22112	1.29459	1.88272
Xpr1	19775	4.9215	4.65612	4.48761	4.5592	4.75011	4.71511		4.81805	4.72844	4.92656	4.745	4.73525	4.69888
Acbd6	72482	5.39357	6.1013	6.11089	6.23996	5.55755	5.73393		5.6324	5.69028	5.51921	6.07501	5.70009	5.77839
LOC100861926	NA	4.84326	5.18545	5.45553	4.94103	4.27686	4.4262		5.86437	5.32175	5.42077	5.30335	5.00401	5.30065
Qsox1	104009	6.5796	6.86522	6.38441	6.38817	5.78641	5.85949		7.35709	6.99758	7.03518	6.96238	6.72799	6.94466
Cep350	74081	6.04664	5.98556	5.39471	5.74891	5.85856	5.89512		5.91189	6.06408	5.96719	6.20461	6.16914	5.90217
Tor1aip1	208263	5.98967	6.07624	6.1846	5.8001	5.82321	5.74569		5.66229	5.56886	5.73502	5.48839	5.46736	5.52922
Tor1aip2	240832	6.65787	6.62877	6.90531	6.35983	6.50013	6.51762		6.74057	6.71726	6.84687	6.66347	6.62655	6.52375
Soat1	20652	6.31683	7.1396	6.49099	6.91261	6.66174	6.49651		6.58377	6.23575	5.67275	6.67803	6.03749	6.51702
Abl2	11352	4.89071	4.60766	4.34792	4.90829	4.85883	4.75315		4.58637	4.5675	4.99602	4.80052	4.7217	4.69511
Tor3a	30935	4.58789	4.94744	4.84508	5.07041	4.83241	4.74406		4.84199	4.53638	4.24884	4.93402	4.53749	4.47867
Gm19918	100503836	4.77372	5.09309	5.48605	5.12971	5.25091	5.15894		4.57309	4.61384	4.63877	4.98611	4.98938	4.99157
Fam20b	215015	6.59878	6.55896	6.44298	6.63369	6.78167	6.82342		6.32249	6.47325	6.5997	6.82552	6.81288	6.75614
Ralgps2	78255	5.64896	5.77732	5.54121	5.76894	5.92362	5.9711		5.87833	6.18353	6.33781	6.16478	6.10168	6.26407
Angptl1	72713	1.93413	2.40029	1.90161	2.09641	2.07849	2.20462		0.804305	0.158792	-0.439317	-0.196387	0.872206	-0.203637
Rasal2	226525	4.85394	5.13671	4.33179	4.96582	5.14575	4.98136		4.57879	4.64679	4.72721	4.745	4.4432	4.59903
2810025M15Rik	69953	3.75009	4.40488	4.73022	4.63027	4.69862	4.62462		3.42563	3.70969	3.61025	4.20344	3.88564	4.14521
BC026585	NA	2.09883	2.40762	2.80808	2.45073	2.80493	2.58807		1.64651	2.05409	2.20552	3.00396	2.89895	2.73659
Sec16b	89867	1.44333	1.75345	1.50107	1.998	1.65468	1.65888		1.16976	1.26089	0.153774	0.647211	1.47343	1.13691
Pappa2	23850	2.66572	1.78753	1.08328	2.34795	1.48413	2.20462		0.639245	1.42982	0.877712	0.926671	0.791475	0.627609
Rfwd2	NA	6.34108	6.32953	6.42082	6.21463	6.49101	6.47548		6.41104	6.51611	6.6375	6.47507	6.58036	6.48177
4930523C07Rik	67647	4.27473	4.48148	4.31547	4.38844	4.53212	4.49902		4.31253	4.28643	4.34958	4.0348	4.12271	4.11548
4930562F07Rik	75255	2.6818	2.50642	2.82135	2.31199	2.85828	2.49825		2.54516	2.55568	2.81503	2.26842	2.39021	2.67678
Tnn	329278	1.62057	-0.152002	-0.74069	-1.90889	-0.532944	-0.942765		0.485622	1.79416	-0.70725	-0.408932	-0.0606799	-0.361899
Mrps14	64659	5.74961	5.84294	6.34016	5.68533	5.78411	5.66474		5.64697	5.53406	5.65925	5.35061	5.56394	5.40417
Cacybp	12301	6.24021	6.32567	6.72073	6.02011	6.04844	5.98108		6.35335	6.32363	6.6555	6.24018	6.16113	6.0396
Rabgap1l	29809	6.28101	5.82254	5.91211	5.58814	5.93608	5.83401		6.40943	6.21566	6.45878	6.13514	5.77615	5.43984
Rc3h1	381305	5.77419	5.68013	5.49124	5.56064	5.75978	5.85467		6.23781	6.32685	6.35818	6.57759	6.47242	6.21586
Serpinc1	11905	-0.684775	-0.385202	-1.86268	-0.867066	0.0289352	-0.696604		0.724134	0.233754	-0.132135	-0.236465	-0.396729	0.895899
Zbtb37	240869	1.08076	0.837191	0.316643	0.112176	0.566592	0.810879		0.549048	0.499829	0.817591	0.773659	1.20392	0.947429
Gas5	14455	8.29765	8.53737	8.80532	8.31575	8.40084	8.35714		8.33541	8.28126	8.12725	7.94855	8.03057	7.92959
Mir5117	NA	1.40511	1.67065	1.81141	1.8302	1.18326	1.40576		2.35418	2.48839	1.83286	2.02742	1.72238	2.12577
Snord47	100217446	1.73284	2.28573	2.09971	1.998	1.50658	1.33833		2.72757	2.40975	2.63514	2.04424	1.48631	2.16257
Dars2	226539	3.59745	3.80566	3.83613	3.47329	3.43376	3.85377		3.9421	3.96202	4.12822	3.77492	3.86112	3.60506
Cenpl	70454	3.46903	3.6321	3.65163	3.02324	3.25299	3.29453		3.47546	3.59353	3.09378	2.95586	3.21363	2.87609
Klhl20	226541	3.9019	4.22589	3.5195	4.27861	4.43156	4.41479		3.72585	4.09362	3.87649	4.27646	4.32806	4.41451
Prdx6	11758	6.74173	6.96322	7.27612	7.28312	7.38639	7.52		6.76039	6.90779	7.11514	7.44183	7.33531	7.3188
Tnfsf18	240873	0.163222	-0.287354	0.764102	0.54281	0.309955	0.943853		-1.13213	-1.67771	-2.86253	-6.38621	-3.52011	-0.855713
AI848100	NA	6.27903	6.03959	5.54321	5.73539	5.87483	5.90855		6.2711	6.26173	6.59448	6.36972	6.27221	6.19647
Pigc	67292	4.40874	4.61875	4.66732	4.24802	4.30115	4.07702		4.61999	4.5456	4.39828	4.50025	4.41147	4.54429
Dnm3	103967	1.08076	0.627398	0.895347	0.511446	1.31632	1.04882		0.41928	0.305013	-0.391223	0.408204	-0.137642	-0.361899
Dnm3os	474332	3.15461	3.03221	3.11863	3.17107	2.79127	2.78832		2.0267	2.17315	1.25547	0.152947	1.44732	0.00531023
Mir214	387210	0.595333	0.321067	1.28826	0.270438	-0.206443	-0.58767		-1.59779	-0.397602	-2.07403	-2.92678	-0.261377	-2.56353
Mettl13	NA	3.7539	3.80566	3.30015	3.75352	3.82628	3.79462		3.60421	3.81414	3.86415	3.85339	4.16138	3.7596
Vamp4	53330	4.84683	4.74986	4.79553	4.60263	4.84237	4.6429		4.73526	4.29082	4.49742	4.50633	4.4465	4.2152
Myoc	17926	7.90843	8.07329	7.63752	8.31078	8.12714	8.17406		6.16122	2.51869	3.33089	3.87235	5.83964	5.68598
7420461P10Rik	NA	4.43506	4.74841	3.17656	4.78583	4.79527	4.58007		2.31823	-0.455317	-0.5406	0.243145	2.29092	2.18421
Prrc2c	226562	7.28644	7.04972	6.67397	7.1376	7.28653	7.23703		7.04932	7.19837	7.22939	7.25143	7.24108	7.12145
Fmo1	14261	2.91726	3.31913	2.85399	3.44452	2.80493	2.86219		3.15709	2.72114	1.50459	2.66091	2.53981	2.78461
Fmo2	55990	5.31071	5.73501	3.96125	5.84718	6.31454	6.15967		0.0322566	1.90152	0.754856	3.55484	3.07128	3.75719
Prrx1	18933	5.45448	5.24492	5.36331	5.36833	5.01676	4.97471		4.60887	3.43181	2.84546	2.2025	3.4224	3.21783
Gorab	98376	3.38316	3.51492	3.25198	3.44867	3.5163	3.66302		3.31595	3.45157	3.32009	3.41307	3.23668	3.28279
Kifap3	16579	4.68678	4.78543	4.7267	4.85774	4.81339	4.91579		4.99502	4.92645	4.90626	4.7968	4.8605	4.96889
Scyl3	240880	5.4498	5.5238	5.17592	5.65156	5.70014	5.67229		5.24171	5.5479	5.42581	5.62536	5.6394	5.43007
BC055324	381306	3.27075	3.60049	3.39637	3.26339	3.33683	3.39086		3.25068	3.32014	3.76418	3.11563	3.26686	3.00328
2810422O20Rik	NA	1.7784	2.29366	2.12132	2.09641	2.07849	1.72373		1.71725	1.58102	1.31466	1.97573	1.75468	1.61173
Sele	20339	2.59108	1.4754	0.0722243	0.193476	0.0289352	-1.32464		1.60235	1.49222	0.990923	-1.63132	0.115477	0.606392
Sell	20343	2.60801	3.06036	2.95975	-1.74842	-3.05079	-0.877177		3.30221	1.52243	0.52353	-6.38621	-2.24	-1.04416
Selp	20344	3.6798	2.05337	2.60828	1.61098	1.06721	0.888358		3.59297	2.88708	2.26675	0.690604	1.56128	2.21957
Gm16548	100503816	1.8933	-0.240812	1.34448	-0.570084	-1.15267	-0.641109		2.07058	1.00679	0.419507	-1.17676	-0.261377	0.323993
F5	14067	1.42435	1.16561	0.649769	-0.381639	-0.782303	-1.01148		1.02112	1.59531	1.69485	-0.553322	-0.396729	0.767982
Slc19a2	116914	5.98886	5.84564	5.85842	5.91467	6.05845	5.91319		4.50074	4.59086	4.96286	4.53637	4.61871	4.60037
4930455F23Rik	NA	3.26543	3.48408	2.95374	4.17483	3.71739	3.8465		3.1158	2.55568	3.15175	3.546	3.46207	3.45884
Blzf1	66352	6.6599	6.31109	6.0788	6.24593	6.4036	6.32772		6.1555	6.14399	6.23239	6.21625	6.27778	6.05779
Nme7	171567	4.25874	4.06847	4.27988	3.56398	3.64079	3.82203		4.17354	4.06054	4.37935	3.73662	4.00681	3.5997
Atp1b1	11931	5.83834	4.93989	5.43302	4.67873	4.20144	4.21687		5.94247	5.47155	5.93336	4.039	4.67465	4.12856
Dpt	56429	6.03104	5.48191	6.18525	5.73709	5.72549	5.87146		3.93024	3.35414	2.61173	2.39842	3.80053	4.07551
Xcl1	16963	0.844153	1.80981	2.0214	2.62204	2.17277	1.83554		-0.780658	-1.42617	-0.830107	-4.06428	-2.62703	-6.47042
Sft2d2	108735	7.13959	6.89451	6.76389	6.93087	7.0464	7.05527		6.73206	7.05942	7.07772	7.02834	7.02747	6.93059
Tiprl	226591	4.31394	4.70598	4.89613	4.884	4.88477	4.80652		4.64016	4.43876	4.59765	4.85279	4.80888	4.46253
Gpr161	240888	0.560981	1.18279	-1.86268	1.20332	1.18326	1.11479		0.159636	0.499829	0.776072	0.871176	0.683761	0.648518
Dcaf6	74106	4.55117	4.97112	4.34792	5.35293	5.20359	5.23042		4.62919	4.59442	4.34426	4.92156	4.79471	5.00176
Brp44	NA	5.48114	6.08996	6.4376	6.31738	6.07309	6.12658		5.53492	5.44321	5.25688	5.95113	5.6566	5.93658
Mpzl1	68481	3.96237	4.22382	4.30607	4.83099	4.95177	4.93075		3.48359	4.18382	4.09061	4.29415	4.51881	4.73476
Rcsd1	226594	3.63096	3.55505	3.64791	3.79644	3.36783	3.33314		3.78961	2.27427	1.81247	1.17603	1.02126	1.19491
Creg1	433375	6.44774	7.12245	6.65279	6.60705	6.44051	6.3407		6.16755	5.69526	5.73366	6.16237	5.8156	5.88245
Cd247	12503	3.24934	3.4419	3.27144	3.70582	4.06626	4.07495		2.53737	3.06183	2.90445	2.99533	2.73053	2.80337
Pou2f1	18986	4.31908	4.38275	3.92484	4.73072	5.00597	4.77116		4.196	4.66214	4.50379	4.73597	4.49988	4.54847
Dusp27	240892	1.42435	1.7649	1.22977	2.34795	1.16926	1.32446		1.88641	-3.7481	-6.32196	-6.38621	-4.00554	-6.47042
Ildr2	100039795	1.30488	0.0856891	0.239681	1.01488	0.432291	0.596754		0.751356	-0.578174	-1.56707	-0.713787	-0.0606799	-0.689063
Gm15853	100503318	0.725101	-0.152002	0.0271364	0.922515	1.26456	0.138765		0.609802	0.233754	0.52353	1.33489	0.967154	1.13691
Tada1	27878	4.5664	4.55916	4.68557	4.55151	4.74067	4.60036		4.64742	4.66384	4.66601	4.88817	4.71898	4.62958
Pogk	71592	4.86102	4.98464	4.17268	4.78255	5.17321	4.98577		5.37785	5.50882	5.45735	5.6551	5.62637	5.42022
Fam78b	226610	0.375766	0.700772	-0.523879	0.745118	-0.320399	-0.438292		-0.0593738	-0.578174	-2.41507	1.46554	0.518024	-0.493143
Uck2	80914	5.32101	4.59489	4.81058	4.68752	4.44905	4.57715		5.28427	5.80303	5.89812	5.45181	5.32941	5.28988
Tmco1	68944	5.50279	5.71818	6.07257	5.44711	5.57624	5.64673		6.01867	5.71665	5.92151	5.59856	5.54636	5.5172
LOC100862084	NA	4.04858	4.41399	5.126	3.93587	4.26374	4.23923		4.67789	4.04502	4.55532	4.07629	4.1513	3.95479
Aldh9a1	56752	5.03065	5.29909	4.65256	5.58626	5.18805	5.12232		4.97351	5.29356	5.03724	5.49681	5.4102	5.45921
Mgst3	66447	5.92023	6.12092	6.70695	6.25365	6.05654	6.21851		6.24799	6.55134	6.46083	6.09886	5.96111	5.96342
Rxrg	20183	-0.0861379	-0.335449	0.0271364	0.23247	-0.206443	-0.438292		-0.704709	-2.9001	-4.00003	-2.92678	-2.24	-2.2225
Pbx1	18514	6.48887	6.2705	6.48162	6.23036	6.34328	6.33033		6.4706	6.46257	6.61081	6.58874	6.48772	6.6399
Nuf2	66977	3.44097	3.56163	3.86844	3.08314	2.88424	3.00384		3.97712	3.87688	4.04764	2.811	3.31097	3.23866
Rgs5	19737	3.15461	1.92657	-0.0194062	2.5154	2.2211	2.242		4.4393	3.05151	1.84295	2.26842	2.54598	2.19846
LOC100862094	NA	2.88291	2.19554	0.589015	2.67961	2.50937	2.61111		4.74206	3.11237	2.41613	2.7197	2.84995	2.60372
Rgs4	19736	3.24393	1.24951	2.33063	0.112176	0.873481	0.47646		3.34304	1.85479	2.31104	-2.29875	-0.0236857	-0.320676
Hsd17b7	15490	6.82234	7.92346	6.70561	7.83109	6.73429	6.46682		5.96372	7.22617	6.58399	8.51404	6.48571	6.43928
3110045C21Rik	67303	1.93413	2.1526	2.44646	2.0535	1.60352	1.66989		2.42352	1.99067	1.37153	1.94918	1.5734	1.50112
Ddr2	18214	6.02868	5.3089	5.28647	4.81181	4.67155	4.56097		4.5246	4.89792	4.40341	5.65784	5.3303	5.31053
Uap1	107652	5.09508	5.04224	4.95148	5.06772	5.07709	5.05251		4.85773	4.75095	4.70802	4.86349	4.83932	4.86105
Uhmk1	16589	2.21385	1.4754	-0.664741	0.849141	1.65468	0.729002		1.75808	2.26536	2.03998	2.27557	2.20781	1.81035
Gm7694	665574	2.87594	3.05104	1.92637	3.45692	3.55182	3.59531		2.9843	3.65278	3.72925	3.51918	3.54136	3.71569
Nos1ap	70729	1.26276	0.191299	-0.277718	0.661863	0.629328	1.2084		0.952403	1.06952	0.754856	1.20625	1.47343	0.860494
Olfml2b	320078	3.79881	3.64764	4.15183	3.86629	3.30195	3.4205		3.07867	3.53174	3.21914	2.72492	3.19805	3.29611
Atf6	226641	5.78539	5.46885	5.03925	5.31256	5.55081	5.32663		5.93804	6.15488	6.11136	5.99344	5.97432	5.68281
Dusp12	80915	3.5191	3.89695	4.00551	3.46103	3.87456	3.78958		3.55871	3.63215	3.49981	3.48569	3.40894	3.42591
Fcgr2b	14130	5.84816	5.62072	6.30931	4.00506	3.80606	4.20934		5.25008	4.29957	3.93425	0.647211	1.96255	1.8196
Fcgr4	246256	2.93078	3.63522	4.33872	-2.82642	-6.51022	-4.0471		1.77144	2.3436	1.39914	-6.38621	-6.32747	-3.66307
Fcgr3	14131	5.57557	5.83482	5.96536	4.304	4.14173	4.11176		4.75892	4.29957	4.0585	3.49184	4.17735	3.92511
1700009P17Rik	NA	0.252031	0.224852	1.06108	-0.504495	-0.170374	-0.75432		-0.157221	-0.237137	-1.7984	-0.658292	-0.772878	-2.07811
Sdhc	66052	5.88855	6.15232	6.66296	6.44062	6.11708	6.16892		6.31567	6.11268	6.09668	6.14053	6.24642	6.33431
Mpz	17528	4.26409	5.09762	4.54271	5.59564	4.69129	5.0682		5.32334	4.74935	3.78787	4.73726	4.88989	4.29196
Pcp4l1	66425	3.41716	2.72149	3.59095	4.40133	3.74599	3.47489		1.89863	1.02801	0.153774	0.71182	1.49908	1.55748
Nr1i3	12355	0.0685847	0.627398	0.0722243	-0.504495	-0.627581	-0.486387		-0.704709	-0.712475	-0.649535	-1.43202	-0.396729	-0.448055
Tomm40l	641376	4.15605	4.56409	4.79889	4.39919	4.22871	4.38502		4.61814	4.39656	4.34958	4.19781	4.42992	4.45957
Fcer1g	14127	5.72073	5.77166	6.62894	3.75017	3.94202	3.79964		5.444	4.76049	4.16085	-0.455475	1.744	1.52393
Ndufs2	226646	6.89653	6.87483	7.25672	7.01889	6.9406	7.09972		6.7984	6.88326	6.92107	6.8886	6.81384	6.98323
Adamts4	240913	0.693736	-0.152002	-0.74069	-3.18899	-3.05079	-3.56167		-0.563846	-0.515438	-0.70725	-2.13828	-2.07954	-1.71554
B4galt3	57370	3.48744	3.94556	4.05408	4.08713	4.23881	4.29007		3.79942	3.8798	3.91764	3.665	3.72917	4.1136
Ppox	19044	3.50561	3.99258	3.55567	4.05214	4.07003	3.9036		3.91528	3.48648	3.41782	3.48261	3.71556	3.91867
Usp21	30941	3.61011	3.88913	3.70628	3.76686	4.04148	4.02436		4.06381	4.02405	3.78787	3.90265	4.14928	3.88162
LOC100862110	NA	5.07697	5.31864	5.94732	5.47482	5.31195	5.39626		5.16027	5.12658	5.08584	5.18412	5.21605	5.08943
Ufc1	66155	5.75532	5.9288	6.4611	6.1125	5.97384	6.02516		5.75346	5.79764	5.73907	5.9207	5.96687	5.8025
Dedd	21945	4.64844	4.62347	4.79385	4.93069	4.89119	4.896		5.18169	5.13393	5.00166	5.25809	4.9984	5.11595
Nit1	27045	4.16751	4.28871	4.48135	4.59517	4.30596	4.43913		4.9936	4.83912	4.59018	4.69127	4.81017	5.02293
Pfdn2	18637	4.54679	4.73101	5.27205	5.09575	4.8997	4.96021		5.55147	5.50787	5.54106	5.43755	5.40343	5.43308
Klhdc9	68874	2.3306	2.4149	2.6235	2.53893	2.19368	2.44795		2.90773	2.82782	2.83539	2.78622	2.81974	3.02343
Pvrl4	NA	7.94281	7.52664	7.72062	7.67928	7.99515	7.99873		8.05795	8.20922	8.39277	8.1547	8.16633	8.07073
Arhgap30	226652	4.59002	3.61954	4.19579	2.61468	2.83185	2.48584		4.05018	3.08226	2.94717	-0.119425	0.910938	1.6537
Usf1	22278	4.77372	4.84867	5.2279	4.80536	4.59895	4.84832		4.99074	4.95303	4.94658	4.83356	4.79212	4.88217
Tstd1	226654	-1.56613	-0.287354	-1.42658	-0.710946	-0.677334	-0.260505		-1.03591	-1.11583	-1.56707	-1.25693	-2.07954	-0.58778
F11r	16456	6.05206	5.69816	6.0488	5.75142	5.76503	5.90447		6.60118	6.69381	6.76401	6.5156	6.45819	6.4894
Alyref2	56009	2.31006	2.09025	2.80808	2.48343	2.49259	2.12683		2.52164	2.67481	2.22879	2.14906	2.32717	2.32724
Cd244	NA	2.07468	1.70672	1.97467	1.53503	1.7234	1.74471		0.830068	-1.11583	0.217199	-1.99389	-0.599546	-1.71554
Ly9	17085	2.19157	1.02031	2.07776	-0.710946	-0.206443	-0.53614		2.49773	1.42982	1.07892	-3.57886	-1.57258	-1.82657
Slamf7	75345	2.66572	2.78472	3.17656	0.511446	0.838505	0.961887		2.69288	2.03326	1.72789	-1.99389	-1.46949	-1.11287
Cd48	12506	4.13577	3.67824	4.61686	2.69365	2.5038	2.79839		3.42985	2.60593	2.55762	-2.68577	0.414001	-0.915834
Gm15431	NA	2.31006	2.05337	2.84752	2.16856	2.06342	2.54086		2.50574	2.33511	2.55762	2.39187	2.16037	1.96837
Cd84	12523	4.15317	4.06152	4.63576	2.4341	2.79127	2.29275		4.47239	2.86955	2.89479	-1.52823	0.638318	0.947429
Slamf6	30925	0.20831	-1.2639	0.96872	-4.41139	-2.11791	-4.0471		0.880254	-0.187384	-0.299592	-6.38621	-4.7425	-2.76998
Vangl2	93840	3.64332	3.14604	3.14525	3.75352	3.78325	4.03292		4.31481	4.68235	4.75819	4.79928	4.66901	4.60572
Nhlh1	18071	-1.42174	-0.0282671	-1.55783	1.40453	0.587808	1.64778		-2.08322	-1.21205	-2.62152	-0.320123	-1.68361	-0.0274797
Ncstn	59287	6.44833	6.36945	6.4915	6.61583	6.62051	6.55708		6.28747	6.64099	6.5331	6.81851	6.73069	6.83179
Copa	12847	7.90373	7.81679	7.34949	7.80344	7.96886	7.91875		7.94109	7.9921	8.00931	8.06223	8.12728	8.02237
Gm20101	100504176	6.09995	6.23544	6.59216	6.29453	6.43723	6.31813		6.42589	6.30039	6.25287	6.23011	6.28977	6.31155
Pex19	19298	6.18488	6.74064	6.38776	6.78234	6.48854	6.55708		6.36936	6.43802	6.13926	6.94316	6.68044	6.93272
Dcaf8	98193	6.31168	6.3732	6.11224	6.49575	6.48183	6.54592		6.36441	6.33432	6.41508	6.5718	6.57095	6.52128
Pea15a	18611	6.30974	6.42193	6.46216	6.69823	6.50919	6.5973		6.04641	5.77429	5.70698	6.21533	6.16263	6.08008
Casq1	12372	4.7338	5.11002	4.91482	6.10858	4.74893	5.10214		6.08303	-2.36959	0.548405	-2.13828	-2.42058	-0.797998
Atp1a2	98660	6.43654	6.39639	6.01456	7.12696	6.53911	6.58535		6.54638	2.40975	1.93071	3.08343	3.57189	3.83905
Igsf8	140559	5.27141	4.95496	5.45766	4.98165	4.78037	4.91		5.54273	5.39094	5.65496	4.93515	5.02292	5.30889
Pigm	67556	5.41776	5.06904	5.16425	4.85462	5.09479	5.03877		5.50124	5.64207	5.77772	5.49834	5.38721	5.36839
LOC100862199	NA	6.41085	6.14632	7.06091	5.84325	5.80747	5.88983		7.29399	7.35453	7.51458	6.6339	6.95952	7.03402
Slamf9	98365	2.47596	2.07193	3.40521	0.849141	0.747164	1.16235		1.30451	0.963396	1.84295	-2.92678	-1.57258	-1.82657
Igsf9	93842	4.31651	4.09366	3.4486	4.17483	4.61066	4.41151		4.95899	5.35046	5.15124	5.37575	5.61541	5.70294
Tagln2	21346	7.43283	7.07954	7.75322	6.79257	6.66423	6.75558		8.23577	8.31226	8.49947	7.65485	8.00688	7.98343
Ccdc19	NA	0.335689	-0.490171	0.316643	-0.504495	-1.65224	-1.01148		1.9347	1.88998	2.61762	1.11363	1.10716	1.20906
4933439K11Rik	71319	-2.64413	-3.41074	-3.14279	-2.82642	-1.65224	-1.72517		0.384928	0.372917	0.364541	-0.0111726	-0.546107	0.271044
Vsig8	240916	6.16143	3.85471	6.11021	-0.570084	-0.627581	0.729002		9.53121	10.2327	10.3039	9.55408	9.17067	9.27979
Slamf8	74748	1.19717	2.643	2.63106	-3.67442	-2.2623	-4.0471		2.64288	2.30935	1.52979	-6.38621	-3.15754	-6.47042
Dusp23	68440	1.79327	1.98648	2.36727	2.24683	2.28744	2.47959		2.12363	1.62346	1.64958	1.55043	2.06914	2.14796
Gm2710	108167606	1.26276	0.858724	1.56556	1.64028	1.60352	1.36568		1.22906	1.12965	1.41275	1.12949	1.12374	1.45439
Fcer1a	14125	0.844153	-2.3112	0.708068	0.193476	0.747164	0.619655		-1.34625	-1.98256	-3.15203	-6.38621	-0.835613	-2.07811
Darc	NA	3.46439	3.67824	3.92484	3.33233	3.16397	3.10873		3.00707	2.80342	1.68366	0.889912	1.78628	1.39376
Cadm3	94332	3.56315	3.53513	3.02427	3.45692	2.81845	2.85738		2.08135	1.46135	0.817591	0.355255	1.77582	1.50112
Aim2	383619	2.80433	2.30154	2.6006	1.33457	1.43814	0.573485		2.56831	1.5074	1.83286	-1.99389	-1.28307	-0.166642
Gm4955	NA	0.980358	0.550093	1.46771	-5.99635	-4.1883	-3.56167		1.22906	0.158792	0.307397	-6.38621	-6.32747	-2.76998
Pyhin1	NA	3.38316	2.67975	3.45712	-0.786895	-1.01837	-0.877177		3.40435	1.39758	1.7708	-6.38621	-6.32747	-1.04416
AI607873	NA	4.15028	4.17744	4.15707	2.67961	2.59568	2.62815		2.75472	2.79725	1.42623	-1.43202	0.440718	1.51257
Ifi204	15951	4.88898	4.63131	5.4756	2.14831	1.51768	1.84529		3.31595	2.55568	3.24979	-1.74236	0.386779	-0.404334
Gm16340	NA	-0.259469	-0.0282671	0.0722243	-2.29591	-2.2623	-1.41483		0.724134	-0.187384	-0.0551733	-3.57886	-4.7425	-1.42603
Mndal	100040462	4.27473	4.17958	5.1785	2.22765	2.25465	2.3758		5.28427	3.78016	4.5721	0.152947	1.80696	1.50112
Mnda	NA	5.24461	5.37015	5.9152	2.72817	2.93893	2.69437		4.36193	3.9565	4.33178	-0.604852	0.812085	0.216077
Ifi203	15950	4.10331	3.71707	4.53065	1.68313	1.73295	2.0446		4.56352	3.09236	3.394	-1.34182	0.705957	0.158933
Ifi202b	26388	4.09733	4.70003	4.92561	4.29252	4.43595	4.24476		5.30852	5.12903	5.45159	5.15634	5.45512	5.14842
Ifi205	226695	5.09058	5.58806	5.79427	2.56971	2.53144	2.01035		4.49672	4.01345	4.06066	-1.63132	1.24996	-0.361899
Grem2	23893	0.872442	0.411265	0.96872	-0.381639	-1.46583	-0.260505		-0.262191	-1.21205	-1.11251	-2.47932	-2.07954	-1.26097
Fh1	14194	6.00412	6.1675	6.24369	6.15054	5.92675	6.14593		6.25217	6.10957	6.1989	5.915	6.03311	5.98208
Kmo	98256	1.03143	-0.436732	-0.74069	-1.04215	-1.65224	-0.814441		0.349739	-1.67771	-1.27757	-4.06428	-4.7425	-6.47042
Opn3	13603	0.0685847	-1.08881	0.239681	-0.867066	-1.38094	-0.486387		-0.317686	-0.187384	0.247896	0.0231789	-0.218942	-0.915834
Chml	12663	3.76148	3.80566	3.46137	3.71618	3.93996	3.92674		3.66273	3.74215	4.04982	4.05569	4.00681	3.89481
Exo1	26909	2.56532	2.39293	1.97467	1.55055	1.30356	1.74471		2.0267	2.90439	2.51409	2.29678	2.02568	2.05705
Cep170	545389	3.53246	3.25561	3.08603	2.76852	2.8274	2.95965		3.13142	2.51117	2.58793	1.69594	2.45717	2.42136
Sdccag8	76816	2.39051	2.52674	2.48865	2.23727	2.86699	2.60538		2.85851	2.30066	2.76285	2.10163	1.9533	2.29445
Hmga2-ps1	15365	1.26276	1.0393	1.91404	1.20332	0.119133	1.2084		-0.375401	-0.784625	-0.830107	-1.34182	-1.11801	-0.797998
Akt3	23797	2.26809	2.63678	1.86364	1.6547	2.11549	2.11075		2.95533	2.29192	2.33982	0.556303	1.44732	1.60104
Zfp238	NA	4.68479	4.68504	4.60732	4.71015	4.70227	4.63589		5.28543	4.82857	4.96979	4.82871	4.79601	4.99463
Adss	11566	5.89546	6.08255	5.92752	6.16258	6.17036	6.14741		5.49622	5.34201	5.55954	5.40698	5.68341	5.64364
Pppde1	NA	5.13504	4.66837	4.5387	4.4414	4.45628	4.48038		5.07396	5.15096	5.1724	5.19169	5.01738	4.96055
Gm8029	NA	3.8352	3.90474	4.12801	3.38086	3.8374	3.92444		3.66273	3.95095	4.04545	3.82689	3.81336	3.44695
Fam36a	NA	4.46323	5.2902	5.03783	5.24504	5.2789	5.16381		4.83723	4.84809	4.7011	4.71773	4.88381	4.7602
Hnrnpu	51810	8.42651	8.34373	8.06222	8.17021	8.22401	8.32211		8.44367	8.47149	8.49677	8.41827	8.47146	8.29512
Efcab2	68226	0.954126	1.07653	0.459247	1.73836	1.55047	1.0656		0.41928	0.963396	0.336252	0.433967	0.180328	0.12949
Kif26b	269152	2.09883	0.496154	1.86364	1.38736	1.43814	1.16235		2.26255	2.16359	2.40936	1.86645	1.82735	2.12577
Smyd3	69726	3.00931	2.61796	3.18685	3.08314	3.26621	3.66577		3.49169	3.24059	3.64815	3.30204	3.34319	3.31911
Tfb2m	15278	4.67076	4.9487	4.63012	4.93217	4.99012	4.88423		5.026	4.78406	5.01956	4.86349	4.81528	4.77335
Cnst	226744	6.15064	6.23131	5.68331	6.38978	6.6092	6.53617		5.41663	5.58684	5.65854	6.13416	5.95069	5.88795
Sccpdh	109232	4.4539	5.65112	5.12734	6.06671	5.54743	5.57897		4.49873	4.87175	4.58117	5.67347	5.33565	5.41565
Ahctf1	226747	6.12956	5.97328	5.5492	5.987	6.13836	6.02731		5.9066	6.16269	6.31625	6.11538	5.984	6.01968
Cdc42bpa	226751	5.312	5.19077	4.19579	5.61514	5.63348	5.4266		4.79698	5.10427	5.08265	5.31726	5.39833	5.36602
Adck3	NA	5.76949	5.75811	5.62492	6.78317	6.39121	6.33379		5.36579	4.27094	4.23742	5.08699	5.22376	5.08943
Psen2	19165	3.6798	3.29958	4.01131	3.25395	3.01921	3.31922		3.60048	3.49031	3.19177	2.59963	3.07128	3.25238
Gm5069	277333	0.844153	1.18279	0.589015	-0.268428	0.360141	0.573485		1.98143	1.12965	1.54223	0.753339	0.929921	0.878305
Itpkb	320404	6.1007	5.60647	4.4411	5.48293	6.09456	6.11604		5.4932	5.46962	5.48821	5.56252	5.86575	5.56403
6330403A02Rik	NA	-1.2905	-2.75866	-2.78022	-2.29591	-2.60333	-2.28157		-0.208751	-2.36959	-1.7984	-1.99389	-2.86803	-2.38296
Parp1	11545	4.87856	4.82288	4.58998	4.88247	4.76648	4.92846		5.15136	5.10427	5.19718	4.83356	4.97574	4.86329
Lin9	72568	3.48744	3.37996	3.57146	3.37652	2.93065	3.19512		3.08403	2.9771	3.21914	2.62781	2.76793	2.78461
Acbd3	170760	6.10815	5.83821	5.93441	5.56637	5.9366	5.86429		5.81684	5.80072	5.90776	5.84771	5.86513	5.58588
Gm17275	100504581	9.25434	9.31837	9.6673	9.03763	9.25141	9.2392		9.49052	9.40523	9.5881	9.20913	9.28831	9.1601
H3f3a	15078	9.6567	9.69103	10.0166	9.48592	9.64975	9.65535		9.8988	9.89221	10.019	9.67569	9.76126	9.62223
BC031781	NA	5.06629	4.71338	4.3341	4.56112	4.73711	4.72439		4.73696	4.83761	5.06875	4.83356	4.7973	4.70637
LOC100862334	NA	3.29185	3.58442	4.07914	3.59049	3.57591	3.66026		3.76311	3.66638	3.73197	3.67583	3.41905	3.71817
Pycr2	69051	4.39418	4.56245	4.91172	4.67873	4.53349	4.70042		4.74206	4.96271	4.96518	4.99371	4.77254	4.9469
Lefty1	13590	2.59957	3.00832	3.60253	3.2492	3.46562	3.43349		2.57594	3.12227	2.33268	3.49184	3.46857	3.34175
Tmem63a	208795	6.692	6.8124	6.44994	6.96889	7.07954	7.05527		6.5652	6.95736	6.75769	7.15161	7.18983	7.21815
Ephx1	13849	5.28332	5.48365	5.12734	5.77638	5.83989	5.85286		5.51818	5.29684	5.35972	5.32244	5.48912	5.69856
9130409I23Rik	619326	-5.81406	-6.21809	-4.36518	-5.99635	-6.51022	-6.36903		-0.317686	1.10988	0.419507	2.99533	0.359034	1.04528
Nvl	67459	4.84505	4.61401	4.15446	4.45383	4.45628	4.35634		4.91	4.81338	4.923	4.73726	4.82545	4.76977
Cnih4	98417	5.45915	5.45035	5.97726	5.1591	5.30796	5.28605		5.55727	5.60637	5.54879	5.50898	5.31142	5.3333
Wdr26	226757	8.79645	8.36752	8.56056	8.35203	8.48841	8.42655		8.66088	8.86399	8.90019	8.95075	8.91879	8.72206
A430110L20Rik	329307	-0.0861379	-0.545666	-0.905749	0.661863	0.478461	0.00600964		-0.632559	-0.00393771	-2.07403	0.0567315	-0.444823	0.729249
Lbr	98386	6.42285	6.68032	6.47638	6.22976	6.30296	6.26737		6.12135	6.64915	6.51468	6.44014	6.18107	6.23413
Enah	13800	5.42375	4.40304	4.15969	4.12906	4.15777	3.84893		6.02007	5.95407	6.19497	5.6976	5.93786	5.67073
Srp9	27058	6.30326	6.60229	7.15101	6.33092	6.19562	6.30759		6.66832	6.74915	6.92285	6.48203	6.60788	6.5796
Degs1	13244	8.26884	7.6427	8.30658	7.1862	7.37957	7.40029		9.70248	9.842	9.84795	9.99825	10.0429	10.0051
Fbxo28	67948	5.99772	5.78788	5.57293	5.8298	5.95202	6.01818		6.58377	6.74155	6.69502	6.65254	6.66812	6.58265
Trp53bp2	209456	6.05283	6.04077	5.56013	6.17452	6.35377	6.40308		5.71768	6.06536	6.26042	6.39125	6.32381	6.42799
Capn2	12334	7.27224	6.61183	6.75786	6.0552	5.8299	5.64115		7.02269	6.87523	7.05322	6.44569	6.4821	6.55835
Capn8	170725	1.05631	-1.36011	0.895347	-2.53692	-4.92526	-2.28157		3.152	3.38324	3.75619	2.68257	2.83492	3.05118
Susd4	96935	0.927409	1.02031	0.895347	1.33457	0.940988	0.106704		1.22906	2.14429	2.51409	2.49337	2.61798	2.77513
Tlr5	53791	2.57396	2.9742	1.18941	2.7552	2.49259	2.41561		1.52559	2.31799	1.72789	2.52967	2.51488	2.45142
Disp1	68897	3.88811	4.22796	3.33757	4.3645	4.76648	4.84103		2.05974	1.70476	1.70595	2.36533	2.4702	2.702
Brox	71678	6.28101	6.12648	5.95787	6.10989	6.22597	6.27325		6.12721	6.03424	6.13926	6.09534	6.12297	6.04306
Aida	108909	4.95661	4.91698	5.11527	4.80698	4.77807	4.71644		4.71983	4.47783	4.67451	4.35778	4.44979	4.4312
Mia3	338366	6.29087	6.17825	5.85842	6.27948	6.27298	6.25919		5.95716	6.22373	6.13568	6.51635	6.35003	6.38425
Taf1a	21339	2.55663	2.99865	2.64605	3.08846	2.88424	2.9951		2.69989	3.11733	2.83539	3.44826	3.01016	3.21082
Dusp10	63953	1.30488	0.900849	1.38077	1.6257	0.873481	0.596754		2.39791	1.42982	1.92121	0.556303	0.638318	1.20906
Hlx	15284	1.76337	1.13064	1.67191	1.43828	1.16926	1.53184		0.159636	0.0797202	-0.649535	-0.831623	-0.350187	0.399942
Mosc2	NA	6.04042	6.3539	6.92925	6.44166	6.35183	6.43005		6.08436	6.02702	6.09826	6.28378	6.15761	6.33834
C130074G19Rik	226777	4.033	3.8112	3.97615	4.36669	3.66345	3.70377		3.52756	3.6425	3.10221	3.30204	3.64264	3.9122
Mark1	226778	4.44451	4.00229	3.85882	3.52525	3.88102	3.10061		4.77559	5.07781	5.22156	4.63546	4.71351	4.65305
Rab3gap2	98732	5.9253	5.87566	5.4756	5.9049	6.082	5.91493		6.04228	6.19764	6.1846	6.18008	6.20611	6.10582
Iars2	381314	6.64512	6.71431	6.15675	6.76541	6.87281	6.739		6.32645	6.69547	6.6244	6.88335	6.70922	6.78593
Bpnt1	23827	3.98198	4.26874	4.03712	4.3645	4.05106	3.84893		4.18606	4.21422	4.11787	4.44113	4.41989	4.31012
Eprs	107508	7.36134	7.11156	7.37586	7.07394	7.01835	7.03571		7.95506	8.02957	8.12738	7.63746	7.71923	7.63147
Lyplal1	226791	0.872442	1.07653	0.353637	1.35238	1.71378	1.36568		1.61722	1.5373	1.8728	1.38858	1.80696	1.57943
Tgfb2	21808	3.2276	3.83583	3.08603	4.07377	3.69068	3.56023		2.82687	3.02009	2.70871	3.50709	3.40894	3.56712
Rrp15	67223	4.54019	4.22382	4.7701	4.68225	4.47491	4.52503		4.07732	4.38221	4.47002	4.81407	4.46125	4.44022
Gpatch2	67769	3.97548	3.77485	3.34677	4.07377	4.09988	4.09143		3.82847	3.99472	4.02345	4.19969	4.19315	4.11548
LOC100862400	NA	0.252031	1.24951	1.86364	1.33457	1.71378	1.68082		0.975673	0.963396	1.24028	1.3485	1.10716	1.15163
Esrrg	26381	1.38561	0.747693	-0.0194062	1.4215	1.34153	1.08218		1.16976	-0.397602	-0.0551733	0.459278	0.115477	0.563
Ush2a	22283	-0.322205	-0.287354	-1.70222	-2.08946	-0.895514	-1.01148		0.6681	0.588185	-0.132135	1.59678	1.98995	2.00125
Kctd3	226823	4.92993	5.23363	4.88354	5.28036	5.30316	5.44194		5.22239	5.51916	5.47286	5.51126	5.55861	5.50148
Kcnk2	16526	2.97058	2.83448	3.04138	3.12	3.67589	3.62956		2.3091	2.98254	2.91405	3.44192	4.27894	4.19225
Gm3837	NA	4.17321	4.1117	4.63576	4.17483	3.88102	3.91753		4.16597	4.09865	4.2355	4.34934	4.15332	4.06777
Cenpf	108000	4.7812	5.09422	4.75635	4.72561	4.4447	4.82388		5.20156	5.36199	5.34026	4.75142	5.1294	4.96264
Ptpn14	19250	6.73308	7.03561	6.01816	7.3467	7.64862	7.65464		6.187	6.43603	6.52333	7.1301	6.98357	7.07972
Smyd2	226830	4.88378	4.83922	4.90861	4.97448	4.56993	4.54161		5.20895	5.5229	5.5034	5.09407	4.91511	5.15392
Prox1	19130	1.24122	-0.109567	-0.222223	0.153399	0.176277	0.138765		-0.0593738	-0.860574	-1.92964	-0.959947	-1.37327	-1.34114
Rps6kc1	320119	3.54569	3.10609	3.04704	3.56016	3.24966	3.41069		4.14046	4.14064	4.10326	4.29766	4.35289	4.2152
Angel2	52477	5.6294	5.91473	5.71475	5.94507	5.93867	5.88983		5.69157	5.81605	5.81919	5.9064	5.94078	6.00961
Vash2	226841	-0.0861379	-0.436732	0.0271364	-1.60403	0.0289352	-1.51105		-0.317686	-0.187384	-1.46398	-1.43202	-0.835613	-1.51623
Mfsd7b	NA	4.14739	4.22796	4.06806	3.52132	3.73176	3.78958		3.45904	3.74536	3.85919	3.27735	3.43906	3.32886
A230020J21Rik	100125339	0.452728	0.0856891	-2.78022	-0.504495	0.176277	-0.302941		-0.632559	-0.712475	-0.649535	-0.771502	-0.396729	0.158933
Tatdn3	68972	1.70164	2.52674	2.57733	2.46718	2.71619	2.41561		2.65013	2.7341	2.41613	2.27557	2.24618	2.30107
Nsl1	381318	1.58682	2.07193	1.62729	1.89239	1.08223	1.75509		1.60235	2.48839	2.26675	1.30727	1.64408	1.27777
Batf3	381319	-0.604605	0.381821	0.679213	-1.13837	-1.15267	-3.56167		-1.13213	-0.643762	-1.56707	-6.38621	-4.7425	-6.47042
Atf3	11910	2.58255	3.41672	3.51542	1.77844	2.73533	2.35548		3.25544	1.39758	2.49502	-0.363844	1.72238	2.7987
D730003I15Rik	100504360	0.452728	0.724423	1.14789	1.5035	1.71378	1.39252		0.696389	0.499829	0.52353	1.03164	1.36602	1.27777
LOC100861628	NA	3.76526	4.08911	4.9424	4.46615	4.198	4.05828		4.29875	4.0528	4.03008	4.12455	4.13299	4.02443
Nenf	66208	3.91556	4.20502	5.04774	4.61191	4.35783	4.19035		4.44972	4.15759	4.14666	4.26753	4.28448	4.22741
Tmem206	NA	5.97262	5.99532	6.31401	6.05588	6.06319	6.02731		5.98967	5.97129	5.90174	5.73823	5.92431	5.81469
Ppp2r5a	226849	6.84972	6.62092	6.619	6.74026	6.8306	6.80199		6.73504	6.77879	6.7864	6.61502	6.75418	6.58706
Dtl	76843	3.01566	3.12842	2.98355	2.68665	2.46419	2.68354		2.97856	3.90582	3.94834	2.9244	3.10925	3.1239
Ints7	77065	3.83879	3.46666	2.66088	3.2492	3.33996	3.18748		4.17605	4.47783	4.50379	4.22389	4.02899	4.03241
Lpgat1	226856	4.8325	4.00229	4.1092	4.35127	4.09062	4.06247		4.8933	4.66891	4.83854	4.39924	4.55594	4.40533
Nek2	18005	3.71146	3.64764	3.76238	3.39382	2.98363	3.21405		3.87562	4.18382	4.27516	3.87	3.8387	3.79987
1700034H15Rik	98736	3.29708	2.67975	1.75722	2.4341	2.69679	2.61111		3.64832	3.82024	3.96691	3.21927	3.53207	3.186
Slc30a1	22782	6.86959	6.55278	6.93536	6.00611	6.28358	6.39148		7.35238	7.54503	7.71619	7.18376	6.94968	6.91288
Traf5	22033	1.76337	2.60528	3.05267	2.53893	2.34464	2.55281		2.42352	1.41379	1.89236	1.55043	1.40724	1.83792
Traf5-2	NA	0.560981	1.16561	0.353637	1.22282	1.11183	1.35207		0.517683	0.499829	0.277953	0.508606	0.047573	0.216077
Gm3934	NA	2.50335	2.89825	3.27627	2.76187	2.46419	2.38919		3.25068	2.66129	2.81503	2.68257	2.82988	3.11266
Rcor3	214742	3.09583	2.94933	1.59675	3.30515	3.22956	3.30516		2.78138	3.20377	3.0112	3.26663	3.1258	3.42288
Gm10516	100038712	0.954126	1.90603	1.59675	1.92846	1.87779	1.74471		1.47749	1.16838	1.50459	1.69594	1.56128	2.19846
Kcnh1	16510	3.94915	3.83312	3.04704	3.70236	3.76241	3.56318		4.37949	4.49126	4.76617	4.29941	3.94283	4.20642
Hhat	226861	0.693736	0.627398	0.158381	1.24206	0.40864	1.17786		1.10792	0.848836	1.00896	1.19122	1.03886	1.31748
Sertad4	214791	5.0724	5.506	5.11796	6.16887	6.10426	6.08141		4.73355	4.89648	4.75285	5.57849	5.5609	5.41946
Gm15867	100503471	0.725101	1.31329	1.24953	1.45486	1.4954	1.56761		0.579744	0.233754	0.307397	0.832957	0.661218	0.860494
Diexf	NA	3.43624	3.47714	3.08603	3.71961	3.46562	3.35036		3.80593	3.60417	3.58643	3.58101	3.59883	3.60773
Irf6	54139	7.84315	7.75874	7.77533	7.47545	7.92486	7.85218		7.76091	7.77732	7.99524	7.65639	7.73787	7.59339
A130010J15Rik	319266	3.6798	3.0834	3.64418	3.15594	3.38004	3.56318		3.71897	3.75811	3.896	3.60956	3.62527	3.17163
Traf3ip3	215243	2.03769	1.62111	2.12132	1.55055	1.36629	1.70243		2.49773	2.12473	2.48861	1.50253	1.39363	0.84246
Hsd11b1	15483	2.42912	2.69779	3.18685	2.81422	1.96145	2.44795		1.78468	1.47687	0.307397	1.74821	0.211692	-0.97857
G0s2	14373	4.22623	5.03398	5.02068	4.58202	3.88959	4.35121		1.82367	-0.784625	0.0874311	0.793697	0.542898	0.323993
Gm19753	NA	4.22623	5.03398	5.02068	4.58202	3.88959	4.35121		1.82367	-0.784625	0.0874311	0.793697	0.542898	0.323993
Lamb3	16780	6.34676	6.88569	6.18268	7.49988	7.45835	7.72216		6.04915	6.32363	6.36301	7.19369	6.9018	7.07539
Plxna2	18845	5.03378	5.09649	4.33872	5.25691	5.38876	5.26714		5.20772	5.76721	5.86199	5.6007	5.56546	5.48268
Cd34	12490	5.83475	5.67027	6.01456	5.79604	5.6322	5.68252		5.08604	4.97778	4.47813	4.00718	4.83051	4.92779
Gm16897	320400	2.81165	2.75058	2.23473	2.91953	2.46992	2.07805		1.78468	2.5336	1.52979	0.773659	1.91571	2.24725
A330023F24Rik	320977	1.30488	1.38924	1.9386	1.75184	1.83407	1.65888		1.32277	0.800338	0.857949	0.889912	0.812085	0.947429
Mir29c	387224	-1.05917	-1.1737	-2.2497	0.413042	-0.837798	-0.814441		-0.435522	-2.9001	-1.92964	-0.894359	-0.546107	-1.71554
Cd46	17221	-0.387794	-0.152002	-0.995947	0.633008	-0.0344902	-0.260505		-1.13213	-1.8221	-0.5406	-0.277688	-0.655041	0.187788
Cr1l	12946	5.46381	5.71302	5.65765	5.57588	5.73919	5.75671		5.48714	5.3724	5.45406	5.69027	5.65517	5.65402
H60c	670558	6.7777	5.86838	6.4494	5.60681	6.21961	6.12257		6.79677	6.50054	6.79714	6.016	6.43429	6.14911
Ppp1r14c	76142	5.87986	5.79628	6.28557	5.8511	6.2145	6.23529		5.95277	5.95269	6.12228	5.90812	6.10011	6.17456
Plekhg1	213783	5.282	4.42486	3.68829	4.36888	4.52251	4.51438		5.82247	6.28945	6.20967	5.99722	5.83587	5.66497
Mthfd1l	270685	3.64742	3.51153	3.49073	2.98949	2.70166	2.78832		3.17731	4.00545	3.79568	3.64859	3.40894	3.7231
Akap12	83397	2.91046	2.5534	1.99822	2.8397	2.64206	2.93247		2.33632	3.39961	2.90445	2.46866	2.3695	2.68186
Zbtb2	381990	3.59321	3.40944	3.29065	3.51343	3.40117	3.74861		3.26019	3.37084	3.46104	3.63199	3.48471	3.50829
Rmnd1	66084	3.54129	4.00952	3.79973	3.94176	3.64079	3.81956		3.73611	3.67984	3.38367	3.72362	3.62236	3.37976
1700052N19Rik	NA	3.54129	3.57795	3.73109	3.161	3.43668	3.57495		3.85067	3.74215	3.58042	3.4451	3.72917	3.74753
Esr1	13982	1.00612	1.13064	0.115946	0.82383	1.42641	0.979698		0.998574	0.895757	1.25547	1.52668	2.22328	1.78224
Syne1	64009	4.93832	4.78402	3.95825	5.27336	5.27809	5.28068		3.87871	2.9771	2.49502	3.93007	3.8512	3.79285
Myct1	68632	1.80799	0.496154	1.98649	1.26104	0.708945	0.850139		1.39359	1.39758	0.596903	-0.236465	0.638318	1.01339
Fbxo5	67141	3.28134	4.07308	3.96424	3.52132	3.06532	3.3366		3.53149	3.64594	3.46757	3.05466	2.9786	3.18242
Mtrf1l	108853	2.15749	2.85069	2.68285	2.74174	2.45844	2.44154		2.28135	2.46525	2.40936	2.68793	2.23095	2.21257
Ipcef1	320495	0.452728	0.837191	0.389707	-1.04215	0.0289352	-0.814441		0.349739	-1.02563	-0.767371	-4.06428	-2.62703	-2.76998
Cnksr3	215748	3.81348	3.49099	3.34677	3.71618	3.93376	3.69302		3.84752	3.98661	4.31738	4.04737	4.05732	3.93578
Lrp11	237253	2.36087	1.60846	1.85076	0.378691	1.03667	1.25302		0.975673	1.2963	1.57891	0.98011	1.23478	0.606392
Pcmt1	18537	5.43802	5.52211	5.52305	5.54038	5.37204	5.4266		5.60841	5.45598	5.55724	5.70291	5.54636	5.57772
A630066F11Rik	320642	1.44333	1.85337	2.04421	1.95202	1.34153	1.78579		0.41928	1.73087	1.73874	2.17221	1.20392	1.82878
Nup43	69912	3.90875	4.08226	3.92791	3.98236	3.64079	3.51514		3.66631	4.05021	3.82652	4.05362	3.99108	3.6524
BC020402	NA	1.38561	1.8852	1.43356	1.73836	2.14441	1.98412		1.04331	1.52243	1.24028	1.98448	2.18429	1.62233
Lats1	16798	5.97588	5.85772	5.59916	5.77059	6.09688	5.91551		5.95423	6.01046	6.06363	6.2195	6.18206	6.08201
Katna1	23924	6.05129	6.14467	6.34132	6.04702	6.11023	6.04592		6.00601	5.90618	6.07116	5.9639	5.96111	5.89563
BC013529	NA	6.03886	6.10412	6.17559	6.23697	6.29774	6.35399		6.03468	5.92114	5.89206	6.40067	6.52213	6.52693
LOC100503695	NA	2.52133	1.98648	1.39858	2.12777	2.07849	2.56466		1.9347	1.85479	1.64958	2.52967	2.60622	2.64592
Ppil4	67418	5.32869	5.35792	5.06597	5.57777	5.56157	5.49012		5.43353	5.47928	5.54879	5.66262	5.67007	5.48486
Zc3h12d	237256	0.693736	0.156948	0.115946	-0.113706	-0.444134	0.0403611		0.880254	-0.13929	-0.594039	-0.503569	0.180328	-0.320676
Tab2	68652	7.45258	7.33782	7.26554	7.33974	7.51708	7.34854		7.38126	7.64261	7.74992	8.00496	7.97239	7.79013
Ust	338362	4.40874	4.54927	4.48969	4.17483	4.60156	4.84832		2.86476	2.67481	2.97036	2.37866	2.54598	2.54917
Sash1	70097	6.29871	6.0038	5.92676	6.0033	6.09039	5.87504		6.53272	6.81738	6.70127	6.38301	6.3053	6.09206
Samd5	320825	0.693736	1.46139	0.158381	0.573507	0.455561	-0.065249		2.56831	2.89287	3.26488	2.08546	1.65553	2.01742
Stxbp5	78808	5.8446	5.70783	5.39692	5.87054	6.01064	5.95656		5.50024	5.78211	5.842	6.08977	6.00429	5.96342
Rab32	67844	4.70852	4.93356	5.02499	4.58014	4.46777	4.56392		5.31424	4.9405	5.20111	3.72362	3.95214	4.1267
Shprh	268281	4.77559	4.86738	4.31078	4.76437	4.93013	4.78389		4.58637	4.65704	4.60211	4.62152	4.8343	4.5401
Fbxo30	71865	4.34707	3.99987	3.94619	3.80293	3.77402	4.05828		4.5616	4.43678	4.5399	4.12653	4.28632	4.34896
Epm2a	13853	0.452728	0.156948	-3.62822	0.270438	0.384594	0.170129		-0.498258	-2.36959	-2.2345	-0.604852	-0.137642	-1.42603
Utrn	22288	5.9945	5.75668	5.39914	6.29569	6.44561	6.36462		5.48207	5.36095	5.48982	5.82294	5.72204	5.68218
Stx11	74732	4.22349	4.08226	4.37741	1.64028	2.52044	2.31396		4.13788	3.90008	4.21234	2.81591	2.96025	2.87609
Sf3b5	66125	4.62992	4.92082	5.82341	4.90979	4.55654	4.85678		5.07126	5.10926	5.39014	4.84321	4.9939	5.07984
Plagl1	22634	3.93581	4.09366	4.21602	4.23127	5.02845	5.14124		1.60235	1.71788	1.95881	1.20625	2.14421	2.19135
LOC100862331	NA	2.32037	2.82357	3.38301	2.58485	3.3274	3.51514		-0.262191	-0.342106	0.419507	-0.236465	0.242389	0.518261
Ltv1	353258	5.39844	5.57592	5.61258	5.60959	5.60774	5.6798		5.50824	5.58058	5.6621	5.48454	5.55937	5.36444
Phactr2	215789	4.18171	4.33746	4.04562	4.47837	4.84568	4.79273		3.2363	3.10739	3.18782	3.47952	3.4588	3.89699
Fuca2	66848	6.05051	6.17019	6.21759	6.10135	6.22766	6.15233		5.90129	5.86403	5.9695	5.87324	5.84715	5.87415
Pex3	56535	6.08417	6.86223	6.47795	6.82243	6.7331	6.54367		5.92315	5.82441	5.31783	6.50082	6.21967	6.42648
Adat2	66757	3.01566	3.0834	3.22228	3.60913	3.33683	3.18748		2.45697	2.90439	2.49502	3.15875	3.25937	3.03935
Aig1	66253	3.65965	3.42034	3.39193	3.32332	3.55721	3.56318		3.73951	3.89431	3.92952	4.08241	4.14319	3.98798
Hivep2	15273	5.55717	5.14111	4.6783	5.28732	5.64933	5.78421		4.55195	4.54928	4.51014	4.77681	5.54482	5.01792
Gpr126	NA	4.55117	4.70449	3.99968	4.85774	5.02262	5.01089		5.52608	5.29356	5.44333	5.48762	5.6757	5.5115
Gm10335	100039571	7.42001	7.12078	8.23388	8.08605	7.27349	7.59594		7.87746	7.66119	7.60239	7.61669	7.9751	7.73346
Vta1	66201	5.10704	5.4217	5.6078	5.60681	5.64807	5.78357		5.34025	5.5257	5.52784	5.73565	5.73492	5.74965
Gm20125	100504235	-0.387794	-1.82577	-0.395555	-1.60403	0.384594	0.0403611		-1.59779	-3.7481	-1.7984	-6.38621	-4.00554	-4.1485
Cited2	17684	5.87113	5.85371	5.92522	5.9934	5.98588	5.98494		5.70816	5.74736	5.50499	6.02609	5.87129	5.84218
Txlnb	378431	3.6798	2.83448	2.30252	4.09509	3.43376	3.47175		3.7429	-2.16314	-1.19268	-3.21629	-2.07954	-1.61244
Heca	380629	6.75366	6.46029	5.82999	6.19317	6.59356	6.3844		6.20434	6.45084	6.55628	6.72248	6.74249	6.41012
3110003A17Rik	NA	6.18488	6.06586	6.55641	5.38573	5.48519	5.5117		6.03745	5.67607	6.07063	5.37575	5.50503	5.29569
Reps1	19707	5.84103	5.47757	5.40686	5.82821	5.66501	5.54498		5.67033	5.90403	5.85888	5.84651	5.94779	5.75267
Ccdc28a	215814	1.90704	2.4149	2.74682	2.10694	1.9533	2.21968		2.37183	1.69152	2.40936	1.94918	2.24618	1.92618
Nhsl1	215819	5.77043	5.81568	5.15511	6.08013	6.34679	6.4006		5.25128	5.53406	5.60545	5.36575	5.57604	5.45773
Hebp2	56016	7.37221	7.13077	7.60888	7.1143	7.47197	7.44865		7.00936	6.86974	7.04668	7.10652	7.40099	7.2527
Perp	64058	12.242	12.0384	12.5899	11.8353	12.1817	12.1236		12.4579	12.5943	12.7762	12.5517	12.5731	12.3322
Tnfaip3	21929	6.0412	5.97389	5.4714	3.65291	3.98863	4.12982		5.16913	4.87469	5.0922	2.39842	2.69767	3.27273
Ifngr1	15979	7.13267	7.16656	7.15396	6.52255	6.58501	6.79005		5.6801	5.34624	5.21477	5.27779	4.57566	4.69637
Il22ra2	237310	4.3521	4.81602	4.28946	3.90603	4.02018	4.44715		-2.08322	-1.11583	-0.767371	0.997492	0.661218	0.44844
Il20ra	237313	3.8316	4.61559	3.57538	5.21371	5.00498	5.12533		-1.90265	-1.02563	-0.439317	1.96693	0.872206	1.29113
Pex7	18634	5.08303	5.36264	5.70404	5.54038	5.52217	5.48155		4.9936	5.08289	5.20405	5.17364	5.12529	5.15483
Map3k5	26408	4.12699	3.64144	3.64044	3.43619	3.86807	3.90593		4.09337	3.96752	3.96921	3.76734	3.51959	3.41984
Mtap7	NA	6.2843	6.44524	5.90667	6.71079	6.68684	6.64377		6.26344	6.4095	6.57532	6.83402	6.82877	6.71585
Gm6251	NA	2.31006	2.32494	2.56161	2.8771	2.42936	2.18172		1.91076	2.45745	2.31104	2.44984	2.33431	2.58214
Bclaf1	72567	6.75128	7.01538	6.66296	7.02272	7.03196	6.97068		6.70011	7.05716	6.95082	6.99465	6.75751	6.79035
Fam54a	NA	0.785855	1.24951	1.28826	1.31653	0.973592	0.830643		1.61722	1.63733	1.37153	0.556303	1.09039	1.26429
Pde7b	29863	1.03143	0.815331	1.1688	0.446595	-0.00242895	0.596754		0.751356	-0.643762	-1.11251	-0.959947	-2.07954	-1.04416
Ahi1	52906	3.48744	3.61322	3.77948	4.17483	4.00449	4.15942		3.152	4.03457	3.54068	3.89108	4.12683	4.02043
Myb	17863	1.97384	0.981581	1.58124	0.771836	1.18326	0.770522		2.83326	3.63561	3.5683	2.8402	2.81464	2.91544
Hbs1l	56422	6.2252	5.84699	5.95562	5.83218	5.85746	5.82665		6.4562	6.75473	6.78803	6.37804	6.42261	6.4419
4930455C13Rik	73990	3.05322	1.78753	1.24953	2.32106	2.15866	2.32794		2.70686	3.50551	3.50935	3.35694	3.31459	3.13876
Sgk1	20393	7.37376	7.47398	7.63752	6.8591	7.44206	7.46059		7.36179	7.27469	7.35455	7.07923	7.14586	7.23748
E030030I06Rik	319887	-2.35463	-0.791827	0.199604	-0.381639	-0.627581	-0.140211		-1.23522	-0.940744	-0.172213	0.328034	-0.177719	-0.0953838
Gm10825	100038752	0.525792	0.289703	0.944674	-0.323923	0.231243	-1.23975		1.1898	0.233754	-0.0931412	-0.771502	0.705957	-1.42603
Slc2a12	353169	3.96566	4.96244	3.82958	5.18045	5.40752	5.39127		3.44243	3.09739	2.63514	4.85398	4.4951	4.58282
Tbpl1	237336	4.21523	4.23002	4.44539	4.70669	4.75598	4.71644		4.06381	3.74215	3.74816	4.21277	3.99108	3.93152
Eya4	14051	-1.42174	-0.0683445	-2.2497	0.270438	-1.08396	-0.942765		0.517683	-6.07003	-2.86253	-4.06428	-0.901202	-6.47042
Rps12	20042	9.61852	9.76301	10.6729	10.0045	10.0431	10.0281		9.90549	9.9515	9.86014	9.83679	9.92758	9.90741
Snora33	100529074	0.693736	1.62111	1.53367	1.29827	1.1264	0.810879		1.44452	0.963396	1.37153	0.81346	0.948658	0.648518
Snord100	100529075	1.82257	1.94682	2.18428	1.5035	2.10816	1.97527		2.65735	1.81872	1.57891	1.6306	1.9252	2.39686
1110021L09Rik	NA	3.14884	3.12398	2.69731	2.90753	2.99955	3.08012		2.90167	2.77232	2.7787	2.71445	2.64695	2.85825
Vnn3	26464	2.78213	1.85337	3.47402	-0.867066	1.06721	0.707786		2.14432	-0.643762	1.34338	-2.68577	-1.93515	-0.448055
Vnn1	22361	-1.7266	-0.152002	-3.62822	-0.381639	-1.15267	-2.66859		1.91076	-6.07003	-1.19268	-6.38621	-6.32747	-2.76998
Stx7	53331	5.52635	5.53638	5.74378	5.35293	5.39102	5.46742		5.7012	5.39196	5.69659	5.36993	5.15887	5.1475
LOC100862153	NA	4.11816	4.1753	4.85802	3.91804	3.98263	4.15747		4.20341	3.79261	4.15681	3.69194	3.4224	3.5835
Moxd1	59012	5.98239	6.62406	6.19929	6.30772	6.27625	6.111		6.52139	6.58796	6.54242	6.82856	7.02912	7.00366
Ctgf	NA	7.01309	7.15137	7.03089	7.33723	6.88972	6.96287		5.01481	5.23888	5.3133	4.82019	5.49391	5.84444
Enpp1	18605	2.72122	2.88257	2.4118	2.40026	2.17977	2.40905		2.3273	2.84585	2.52666	2.72492	2.14421	2.45142
Enpp3	209558	0.628885	0.468409	-0.0194062	0.0260192	0.204022	0.770522		0.579744	-0.092747	-1.03656	-0.455475	-0.599546	0.187788
Med23	70208	4.6788	4.7812	4.35933	5.09971	4.94664	4.80777		4.63468	4.96958	4.71627	5.11114	5.00737	4.95217
Arg1	11846	7.58188	4.63288	6.36189	2.59984	3.27931	3.10061		7.30465	7.32189	8.25706	4.75908	5.21121	5.13552
Akap7	432442	3.5191	3.83583	3.5397	4.03294	4.04724	4.01359		2.83326	2.49603	2.31104	3.12356	2.93698	3.03141
Epb4.1l2	NA	5.44862	5.62622	5.29956	5.59844	5.45159	5.21546		5.28427	4.80726	4.46186	5.14273	5.09722	5.27651
LOC215866	NA	0.489722	0.381821	0.844272	0.446595	-0.206443	-0.53614		-0.498258	-1.31514	-0.895695	-1.63132	-0.494576	-0.797998
L3mbtl3	237339	3.15461	3.02746	2.21476	3.191	3.6126	3.26941		3.02948	3.4437	2.92359	3.38032	3.0967	3.56712
Arhgap18	73910	4.28002	4.28673	4.26053	4.42466	4.47775	4.45513		4.50074	4.47397	4.41698	4.13441	3.88807	3.96733
Lama2	16773	4.07621	3.76348	3.54371	4.2021	4.11457	4.0708		2.9843	2.20144	1.97725	1.79866	2.91332	2.40302
Gm10145	100040961	4.15605	3.60687	2.96574	2.95494	2.93479	2.89071		2.51371	3.77703	3.6653	2.32459	2.50226	2.56024
Ptprk	19272	4.84147	5.41989	4.44539	5.00576	4.78612	4.81399		5.63423	6.00645	6.03091	5.84291	5.65517	5.8863
9330159F19Rik	212448	1.08076	1.7649	0.459247	1.6547	0.747164	1.0656		1.20956	-1.54646	-1.92964	-0.277688	-1.93515	-1.51623
Echdc1	52665	7.08926	8.4961	7.24938	8.18581	7.61382	7.40977		7.92006	7.93288	7.19976	8.32594	7.71906	7.93598
Rnf146	68031	7.17125	8.41882	7.42557	8.15316	7.66774	7.49854		7.85626	7.90232	7.28918	8.24616	7.67192	7.87005
Rspo3	72780	1.76337	2.81808	2.00986	3.20087	2.92649	2.90477		1.1898	1.67817	1.42623	1.17603	0.466949	-0.637533
Cenpw	66311	2.55663	2.9643	3.68467	2.69365	2.70166	2.48584		2.09204	2.16359	2.65245	1.92213	2.33431	1.9432
Trmt11	73681	3.47365	3.90732	3.87799	3.57919	3.66345	3.6408		3.3784	3.57923	3.38712	3.26663	3.21363	3.17163
Gm20300	100504586	3.27075	3.70524	3.38748	3.63483	3.92753	3.79713		3.56256	2.57022	2.96575	3.29151	3.50384	3.37976
Hint3	66847	3.45507	3.8112	3.99968	3.79969	3.94613	3.65195		3.57784	3.42782	3.45118	3.37034	3.09249	3.14245
Ncoa7	211329	3.01566	3.81395	3.50313	3.4528	3.47988	3.06351		2.84594	2.82782	3.19964	2.58245	3.0584	3.05901
Hey2	15214	-0.259469	-0.726239	-0.277718	-0.268428	-1.01837	-0.877177		0.724134	0.750152	0.185835	-0.196387	-0.444823	-0.448055
Hddc2	69692	4.62577	4.44991	5.05197	4.61375	4.46204	4.46307		4.35085	4.7825	4.56754	4.53489	4.5344	4.51328
Tpd52l1	21987	2.28923	2.09932	3.21225	2.3568	1.96956	2.38251		5.00636	5.48312	5.48177	4.95085	4.43823	4.39917
Gm3258	NA	-0.322205	0.156948	0.4928	-0.113706	0.176277	-0.302941		-0.375401	0.529886	-0.594039	-0.771502	-0.0236857	-0.166642
Rnf217	268291	4.73957	4.39938	4.7143	4.83258	4.85446	4.93304		4.5246	4.44271	4.882	5.02477	4.81145	4.94796
Trdn	76757	5.79003	5.44502	5.91829	6.35707	5.65563	5.7702		7.03728	-1.54646	0.733323	-0.713787	-3.52011	-2.56353
Zufsp	NA	2.78957	3.13726	3.15577	2.76187	2.76357	2.92789		3.55871	2.80956	2.99771	2.00181	2.29092	2.32074
A830082N09Rik	414093	0.335689	0.627398	-0.168784	-0.44176	0.309955	0.549833		0.31367	0.55933	-0.391223	0.381972	0.30189	0.243822
Rwdd1	66521	5.53079	5.69891	6.30636	5.64435	5.41792	5.52995		6.06687	5.90618	6.04846	5.72329	5.70492	5.54882
Fam26d	NA	4.26676	1.40396	3.78626	-2.08946	-1.65224	-2.66859		7.91593	8.35788	8.41903	7.40891	7.05286	6.98143
Fam26e	NA	3.74627	3.5418	3.73109	2.93143	2.74952	2.73688		4.64742	4.96683	4.84483	4.40414	4.64192	4.37742
Fam26f	NA	1.87943	1.86406	3.17139	-0.710946	-0.0672801	-0.438292		1.92278	2.21074	1.55456	-0.236465	0.440718	0.349756
Dse	212898	5.23102	5.02568	5.11393	4.61744	4.38232	4.10569		5.05769	5.17017	4.86972	4.74757	4.69975	4.69008
Tspyl1	22110	5.39965	5.38229	5.68331	5.33064	5.40004	5.41438		5.38656	5.40824	5.41233	5.5188	5.47707	5.2807
Tspyl4	72480	2.28923	3.33073	2.84102	3.38951	3.40117	3.30163		2.3273	3.11237	3.16789	3.20438	3.41231	3.22481
Nt5dc1	319638	5.20484	5.18545	4.74943	4.96438	5.17145	4.95346		4.73526	4.77625	4.91465	5.16694	5.14268	5.02193
Col10a1	12813	1.56965	2.30939	1.22977	2.17858	2.31314	2.16625		-1.34625	-2.6106	-2.41507	-1.99389	-2.24	-2.2225
Frk	14302	2.84772	3.18065	2.76066	3.25868	3.5024	3.45593		2.09204	2.70146	2.84043	2.53563	2.70871	2.43947
Amd2	100041585	5.81302	5.81361	5.9817	5.61882	5.65185	5.7181		6.0326	6.13851	6.21986	6.15609	5.997	5.94082
Hs3st5	319415	-3.49213	-3.89616	-5.95014	-5.99635	-6.51022	-2.1211		-1.90265	-6.07003	-4.00003	-6.38621	-6.32747	-4.88546
Hdac2	15182	6.70582	6.85153	6.66618	6.82044	6.70576	6.79603		6.75577	6.54123	6.74967	6.46456	6.4953	6.44937
Marcks	17118	7.0964	6.70133	7.4731	5.56923	5.951	5.90564		7.22254	6.64357	6.72124	5.6755	5.78725	5.86859
Lama4	16775	4.8325	4.79523	4.25565	4.51045	4.29794	4.32009		4.18107	3.99202	3.33804	2.62222	3.59883	3.49103
1700025K23Rik	NA	0.294466	-0.663503	-0.0194062	0.771836	-0.0672801	0.200826		-1.74218	-2.6106	-3.5146	-0.604852	-1.37327	-1.11287
Tube1	71924	0.661675	1.62111	1.14789	1.47126	1.08223	1.13082		1.88641	1.59531	1.72789	1.19122	1.36602	1.35613
Fyn	14360	4.85394	3.83312	4.39526	3.6202	3.65091	3.84407		5.6801	6.05377	6.22421	5.41023	5.60512	5.60806
Traf3ip2	103213	4.77933	4.74263	4.48969	4.9366	4.97208	4.9736		4.90849	5.04697	4.91824	5.12307	5.02733	5.04872
E130307A14Rik	327744	1.1048	1.02031	1.12667	1.89239	1.7041	1.77563		1.44452	0.918658	0.217199	1.46554	0.683761	1.46621
Rev3l	19714	5.06782	5.02449	4.41509	5.21371	5.44652	5.4152		4.74714	5.00345	4.8966	5.19263	5.21411	5.16484
G630090E17Rik	NA	-1.42174	-0.335449	-0.335434	-1.90889	-0.677334	-0.260505		-0.0128312	0.0797202	-0.964408	-0.236465	-1.37327	-1.71554
Slc16a10	72472	3.02829	3.26371	2.98355	3.31426	3.377	3.17979		2.93767	2.29192	1.84295	2.94694	2.61211	2.76559
Rpf2	67239	4.35461	4.34129	4.64884	3.99659	4.13093	4.21875		4.59015	4.28862	4.47327	4.19405	4.21072	4.22219
Gtf3c6	67371	3.80249	4.09819	4.18557	3.95056	3.87456	3.86579		4.28718	4.32765	4.30649	4.30466	4.16739	4.34095
Amd1	11702	7.11575	7.08383	7.11409	6.74954	6.89372	6.99195		7.36565	7.44899	7.5869	7.5264	7.41221	7.29227
Cdk19	78334	5.75437	5.82391	5.6742	5.80091	6.00769	6.03318		5.81038	5.91047	6.04409	6.1248	6.16313	6.14037
Ddo	70503	-0.456506	-1.57424	-0.335434	-0.381639	0.119133	-0.346662		0.199713	-2.16314	-4.00003	-1.52823	-2.07954	-0.361899
9030224M15Rik	NA	0.335689	-0.791827	0.0271364	-0.638797	-0.100833	-0.102243		-2.82019	-1.54646	-2.62152	-1.63132	-0.444823	-1.34114
Cdc40	71713	5.04003	5.10665	4.90706	5.10234	5.26909	5.156		4.88102	5.20552	5.1724	5.03533	4.96543	4.97924
Wasf1	83767	-0.0861379	0.224852	0.278675	-0.570084	-0.100833	0.573485		1.10792	0.437768	1.55456	0.243145	1.26499	0.187788
Gm20372	NA	3.39783	3.24339	3.80974	3.37652	3.68822	3.72241		3.25068	2.95511	3.45776	2.9015	3.17437	3.31585
Fig4	103199	4.58789	4.51238	4.26781	4.63574	4.45916	4.55058		4.15072	4.5215	4.52275	4.66568	4.62455	4.52181
Zbtb24	268294	3.28134	3.65381	3.52761	4.04941	3.79925	4.25942		3.80917	3.25865	3.46757	3.85815	3.54444	3.82075
Mical1	171580	4.58789	4.12953	4.24584	4.28558	4.24883	4.57715		4.64016	4.80419	4.91465	4.47875	4.52974	4.85432
Smpd2	20598	4.35712	4.74841	4.74421	4.884	5.03329	5.11428		5.06856	5.55431	5.38669	5.37326	5.36035	5.37467
Ppil6	73075	0.252031	1.00108	0.708068	1.43828	2.06342	2.10265		-0.563846	0.918658	0.620555	1.04842	1.24996	1.62233
Cd164	53599	8.26084	8.52448	8.24684	7.99632	8.16358	8.06853		9.19341	9.10657	9.26714	9.38577	9.15839	8.97404
Ccdc162	75973	-0.604605	-0.109567	-0.523879	-0.0656113	0.059632	0.317471		1.16976	1.5666	1.3854	2.07731	2.23859	1.8196
Cep57l1	103268	1.71732	1.19976	1.83776	1.33457	1.44978	1.49516		2.47341	1.59531	2.22879	1.27912	1.71145	1.5685
Sesn1	140742	5.54953	5.91986	5.70583	5.58626	5.92831	5.74243		5.90205	6.05442	5.67839	6.37388	6.19928	5.79666
Armc2	213402	-2.64413	-0.86054	-2.04325	-1.74842	-1.30077	-2.46214		-0.0593738	-0.712475	-0.964408	-0.408932	-0.305099	-1.61244
Gm9855	NA	4.33696	4.10946	4.4129	3.89087	4.04532	4.25211		4.28018	4.73491	4.7846	4.59035	4.60844	4.49752
Foxo3	56484	4.37453	3.49787	2.3582	3.17608	3.82628	3.44315		4.46624	5.07781	5.05471	4.89977	4.89593	4.49896
Lace1	NA	2.53024	3.11058	2.46348	2.49951	3.06909	2.9001		3.68055	2.92715	3.3237	2.64996	2.83492	3.00328
Snx3	54198	6.29349	6.08769	6.71719	6.17577	6.07591	6.06482		6.5757	6.6302	6.6985	6.41489	6.42094	6.33834
Ostm1	14628	5.54404	5.52716	5.52001	5.29309	5.32069	5.15796		5.43038	5.33565	5.49382	5.3624	5.43201	5.17298
Sec63	140740	6.5059	6.43184	6.20562	6.55608	6.50013	6.41089		6.75199	6.71481	6.64797	6.75414	6.63994	6.58774
Scml4	268297	-1.56613	-0.726239	-0.664741	0.112176	-1.15267	-0.75432		-0.262191	-1.8221	-0.70725	-2.47932	-1.93515	-0.797998
Sobp	109205	1.48056	1.51662	1.28826	1.33457	1.50658	1.35207		0.804305	-0.515438	-2.07403	-2.29875	-0.835613	-2.07811
Pdss2	71365	2.23579	2.62426	1.91404	2.56207	1.98563	1.7654		2.77476	2.95511	2.40936	3.49796	2.88442	3.11642
Bend3	331623	3.14884	2.66149	2.61591	2.53893	2.65217	2.59387		3.17731	3.56478	3.52196	3.18554	3.26312	3.08991
1700021F05Rik	NA	4.07316	4.36969	4.88354	4.44556	4.4947	4.4599		4.259	4.14793	4.15073	4.26394	3.98882	4.30848
LOC100862325	NA	7.57113	6.86223	7.86193	5.93254	6.1939	6.06534		7.52448	7.24356	7.51813	6.72411	6.84449	6.62942
Cd24a	12484	9.04193	8.14734	8.87228	7.22115	7.55106	7.45245		8.87837	8.73415	9.07515	8.29881	8.39294	8.13233
Qrsl1	76563	3.26543	3.07882	3.36953	3.4528	2.94716	2.99948		3.17731	3.37084	3.50935	3.52518	3.36776	3.35771
Rtn4ip1	170728	1.51686	1.95683	1.9386	1.6257	1.6242	1.26759		3.00707	2.40975	2.40936	2.20998	2.08616	2.42742
Aim1	NA	8.14459	7.87755	7.60768	7.87411	8.09161	8.07009		8.58962	8.91639	8.97112	8.75865	8.68127	8.53787
Speer5-ps1	70365	-5.81406	-6.21809	-5.95014	-2.53692	-6.51022	-4.0471		-2.08322	-1.98256	-4.00003	-2.29875	-2.24	-3.66307
Atg5	11793	5.45448	5.45919	5.74552	5.26398	5.42752	5.44675		5.33013	5.09927	5.44994	5.29371	5.29321	5.17027
Prdm1	12142	6.90383	6.55113	6.1403	6.25128	6.6014	6.36885		6.46445	6.65171	6.73451	6.35294	6.38183	6.14636
Prep	19072	6.482	5.86039	5.78584	5.76728	5.7225	5.60431		7.1251	7.51058	7.58013	7.15839	6.94239	6.78121
Popdc3	78977	3.55881	3.72589	3.54371	4.50449	4.15955	4.33054		3.61907	3.24059	3.64238	4.19593	4.23	4.07358
Bves	23828	0.375766	-0.152002	-1.30629	0.849141	0.0289352	0.230883		1.35862	0.158792	1.00896	-1.74236	-0.261377	-0.361899
Hace1	209462	5.88508	5.78859	5.73854	5.53259	5.70136	5.74178		5.6112	5.44518	5.88414	5.32932	5.50977	5.52145
D030045P18Rik	320363	-0.859862	0.627398	-0.664741	-0.163459	-0.401699	-0.302941		-5.99011	-1.67771	-6.32196	-6.38621	-4.00554	-6.47042
Ascc3	77987	5.8816	5.51535	5.46613	5.131	5.45448	5.31265		5.98035	6.40292	6.5791	5.80021	5.95185	5.65208
Gp49a	NA	6.74412	7.17651	6.97782	3.57919	3.30195	3.37748		5.49622	4.08858	4.0585	-1.02866	1.37989	1.07647
Lilrb4	NA	6.49627	6.89027	6.87462	3.06705	2.99559	3.13678		5.85655	4.41278	4.35135	-1.25693	1.10716	1.29113
Vgll2	215031	0.452728	-0.287354	0.158381	1.53503	0.545059	0.707786		2.3273	-6.07003	-2.62152	-6.38621	-6.32747	-6.47042
Dcbld1	66686	2.94416	2.98892	3.16099	3.10431	3.12459	2.92789		3.95387	3.69981	4.17089	4.02636	4.12271	3.95479
Gopc	94221	5.26743	5.21184	5.09357	5.24504	5.32306	5.29675		5.6578	5.49935	5.50419	5.61203	5.77024	5.60606
Nus1	52014	5.97751	6.10468	6.19356	5.77059	5.52904	5.37454		6.23901	6.41303	6.20918	6.40475	5.9472	5.82907
Slc35f1	215085	-2.11362	-3.41074	-0.664741	-0.381639	-2.2623	-0.641109		0.238708	0.19676	0.498219	1.17603	3.10925	2.61969
Gm9766	NA	-0.684775	-0.240812	-2.2497	-0.44176	0.059632	-0.0291798		-0.860828	-1.42617	-2.62152	-0.455475	-0.546107	-2.56353
Gm20597	100502868	-5.81406	-1.69453	-5.95014	-1.60403	-6.51022	-4.78407		-2.08322	-6.07003	-4.00003	-4.06428	-2.62703	-2.76998
Mcm9	71567	3.30748	2.95434	2.09971	3.18605	3.09896	3.60108		2.86476	2.96615	2.81503	3.56944	3.37124	3.10133
Asf1a	66403	4.59002	4.87003	4.94997	4.79074	4.71438	4.7609		4.63286	4.75732	4.77673	4.76924	4.83177	4.71259
Man1a	17155	5.11889	4.53763	4.12266	4.32219	3.92336	4.13976		4.44556	4.32122	4.11995	2.35188	3.24049	3.01541
D630037F22Rik	NA	3.01566	3.12842	2.58513	3.40666	3.44833	3.24384		3.26492	2.86366	3.07678	2.85458	3.11755	3.12016
Msl3l2	73390	1.46207	1.79872	2.29303	2.20822	2.20058	2.19702		1.34081	2.3935	2.45612	2.3383	2.43741	2.33371
Gja1	14609	8.48737	7.53544	7.92224	6.92568	6.66673	6.55002		9.6567	9.9243	10.1085	9.25649	9.22421	9.06452
LOC100862378	NA	7.03359	6.4843	7.40314	5.6632	5.41422	5.21076		8.38051	8.44191	8.63146	7.74154	7.7998	7.69786
Hsf2	15500	4.57504	5.0794	4.68557	5.26633	5.36974	5.3779		3.69814	3.32872	3.38712	3.4163	3.63687	3.52534
Serinc1	56442	7.08246	7.15164	6.87063	7.02896	7.12061	7.1217		6.91959	6.75791	6.88338	6.62134	6.73306	6.72787
Pkib	18768	3.20553	2.79593	3.32831	2.80778	3.76706	3.5273		0.579744	0.339364	0.446224	-0.553322	-0.655041	-0.280599
Fabp7	12140	2.78213	0.010727	2.07776	-2.29591	-2.11791	-1.01148		-0.157221	-1.31514	-0.172213	-3.57886	-3.15754	-4.1485
Gm19478	NA	4.57719	3.26774	2.30252	2.29367	2.4813	2.40246		3.70163	3.23603	3.68226	2.05258	2.23095	1.9432
Smpdl3a	57319	7.66079	6.3501	6.96069	5.26045	5.6731	5.76828		6.72263	6.18824	6.53154	4.7629	4.67183	4.5896
Gcc2	70297	4.72607	4.86871	4.6618	4.83417	4.71559	4.84225		5.02878	5.13148	5.03614	5.28223	4.98258	4.99565
Lims1	110829	6.12221	6.02419	6.02248	5.93771	5.94382	5.93161		5.86748	5.75294	5.87126	5.71017	5.72951	5.56815
Ranbp2	19386	7.1634	7.12245	6.32161	6.75624	6.99992	6.93603		7.17715	7.31327	7.31296	7.15307	7.13312	6.84374
Ccdc138	76138	1.03143	0.550093	0.278675	0.270438	0.629328	0.317471		0.639245	0.67144	0.711463	0.508606	0.749349	0.824198
Edar	13608	1.08076	0.770593	0.96872	1.05893	1.21088	1.03185		1.30451	1.10988	0.364541	0.602473	0.591397	0.243822
Sh3rf3	237353	0.489722	0.121758	-1.55783	0.479385	0.728181	0.501335		1.30451	1.24286	1.02677	0.213701	0.705957	1.12203
2010-09-01	NA	4.05785	4.41763	4.28467	4.6156	4.55519	4.73622		4.50074	4.12842	4.19078	4.28533	4.44979	4.26682
Sowahc	268301	6.59878	6.14796	6.11695	5.97268	6.11845	6.11403		6.25336	5.83197	6.14131	6.07552	5.95243	5.82104
P4ha1	18451	4.22897	4.39201	4.58998	4.62479	4.50728	4.61325		4.74544	4.45059	4.52901	4.60176	4.58467	4.60037
Ccdc109a	NA	4.09133	3.94556	3.89063	4.60635	4.65657	4.80777		3.31139	3.20377	3.36279	3.5519	3.49749	3.59432
Micu1	216001	5.84638	6.00017	6.13632	6.42282	6.51958	6.52825		4.76561	4.97642	5.07732	5.18601	5.32314	5.43984
Dnajb12	56709	4.81621	4.72075	4.20847	4.98878	4.83463	4.90418		4.62736	4.96958	4.88322	5.47913	5.13452	5.38483
Gm19785	100503588	3.08982	2.79034	2.33063	3.26339	3.0035	3.26215		2.76811	3.15639	2.89963	3.57524	3.31459	3.46179
Ddit4	74747	4.8307	4.67748	5.0435	5.18294	4.9751	5.28426		5.09536	5.69692	5.56716	5.73629	5.13861	5.46732
Anapc16	52717	4.20136	4.582	4.60732	4.51045	4.14709	4.38836		4.48258	4.49508	4.23933	4.32717	4.28079	4.29859
Ascc1	69090	3.99169	4.23209	4.38859	4.46615	4.34542	4.42782		4.29645	4.32979	4.4487	4.39269	4.41989	4.72741
Spock2	94214	2.59108	3.0557	0.818041	3.27278	2.99161	3.21405		1.98143	3.00411	2.45612	4.99587	4.30462	4.22393
Chst3	53374	3.44097	3.61638	2.29303	3.82543	3.99261	3.94951		4.03364	3.33724	3.00222	3.98339	4.16739	3.73781
Psap	19156	9.33112	9.37673	9.70837	9.23018	8.86648	8.95645		9.43782	9.45013	9.36029	9.28004	9.1785	9.2282
4632428N05Rik	NA	5.26876	5.33889	5.34505	4.72561	4.71559	4.78389		4.55002	4.44074	4.39314	3.19687	3.86606	4.00024
Slc29a3	71279	5.16822	4.64377	4.58998	4.4141	4.61325	4.79273		4.74714	5.16419	5.09114	5.1602	4.97117	4.91166
Unc5b	107449	5.08303	5.01852	4.55468	5.31483	5.19238	5.30384		6.40943	7.08115	7.01552	6.85145	6.63958	6.69087
Gm19916	100503834	1.34581	-0.385202	-4.36518	0.112176	-0.206443	0.170129		2.3273	2.79725	3.0725	2.41792	2.04322	1.7632
Pcbd1	13180	0.560981	0.981581	1.5497	2.09641	2.13002	2.01899		0.904707	1.2963	0.548405	1.89456	1.8771	1.95164
Sgpl1	20397	7.73079	8.08704	7.40369	7.68434	7.64704	7.53513		8.25863	8.41272	8.22512	9.181	9.06139	9.1348
Adamts14	237360	4.16465	4.64996	3.54371	5.32276	5.15999	5.05776		0.928752	1.52243	0.776072	2.77113	3.25185	3.56438
LOC100862379	NA	2.2574	3.40579	3.09152	4.16981	3.87672	3.91522		0.349739	0.918658	-0.70725	1.36198	1.96255	2.46916
Prf1	18646	1.7784	1.50301	1.75722	1.75184	1.51768	1.55578		-0.375401	-0.187384	0.247896	-4.06428	-1.93515	-1.51623
X99384	NA	3.65558	3.94556	3.75894	3.70582	3.90657	3.85135		3.28834	3.32014	3.09378	3.23401	3.5567	3.48232
Eif4ebp2	13688	5.23647	4.69704	3.66273	4.71876	4.82013	4.78135		4.76728	5.24908	5.09325	5.59643	5.33208	5.25196
Gm19912	NA	-0.0861379	0.92146	0.870035	0.922515	1.05202	0.810879		0.485622	0.698157	0.0874311	0.625015	0.330745	0.424395
Lrrc20	216011	3.94915	4.14495	3.62161	4.27861	3.63316	3.66852		4.75892	4.72358	4.77146	5.27779	5.12735	5.0048
Ppa1	67895	6.38592	6.72461	6.83551	6.41966	5.82545	5.74047		7.42603	7.48947	7.17826	7.85882	7.58383	7.9097
Sar1a	20224	7.1385	7.30731	7.40452	7.2044	7.24706	7.27539		7.15757	7.23532	7.24588	7.34267	7.35673	7.27346
Tysnd1	71767	4.14159	4.19871	4.28467	4.28326	4.0869	4.34092		4.30795	4.66553	4.52745	4.45849	4.58168	4.67869
Aifm2	71361	3.10778	3.26371	3.27144	3.33681	3.06532	3.16819		2.58354	2.50362	2.81503	2.71445	2.41063	3.13506
H2afy2	NA	2.37082	2.38553	2.61591	2.07511	2.21429	2.10265		2.52164	3.12227	3.06821	2.69327	2.43076	2.55472
Col13a1	12817	-1.1702	-1.82577	-0.335434	-0.381639	-0.135184	0.00600964		-0.157221	-0.643762	-0.830107	-1.10081	-0.599546	-0.797998
Gm5424	432466	4.31136	3.78613	4.29897	4.11087	3.63825	3.60682		4.1353	4.69236	5.04818	4.68055	4.63904	4.31666
2010107G23Rik	NA	4.19857	4.43744	4.86123	4.63027	4.83018	5.0734		3.78303	4.04762	4.40851	4.61871	4.78302	4.71259
Tspan15	70423	1.86542	1.83176	2.84752	1.6547	1.44978	1.70243		1.28601	1.49222	1.41275	1.57379	1.07341	1.50112
Hk1	15275	7.0538	6.7191	6.23999	6.63324	6.72175	6.73475		6.65667	6.83668	6.79032	6.93275	6.84574	6.6836
2210417K05Rik	NA	0.489722	0.289703	0.736357	0.0260192	0.478461	0.888358		-0.632559	-0.288667	-0.132135	0.793697	-0.712757	0.0687356
Supv3l1	338359	3.99491	3.80289	3.72405	3.7468	3.78325	3.88008		3.97423	4.01611	4.19078	4.00932	4.08298	3.99616
4930507D05Rik	74706	-0.0861379	0.010727	-2.04325	-1.47279	-0.579486	-0.814441		-0.632559	0.469132	0.0530796	-0.959947	0.386779	-0.797998
Vps26a	30930	7.00552	6.86522	6.59747	6.58791	6.87604	6.82095		7.02931	6.88979	6.9851	7.01026	7.09867	6.93857
Srgn	19073	6.43594	7.09833	7.55604	3.09376	2.79584	3.15649		5.45646	4.17909	4.82079	0.944705	1.8771	2.32724
2510003E04Rik	NA	4.40632	4.58362	4.33641	4.21189	4.42568	4.41315		4.63833	4.4148	4.75017	4.8067	4.84808	4.59095
Ddx21	56200	7.12055	6.79993	6.77756	6.73688	6.6314	6.612		7.02164	7.47651	7.5033	7.23321	7.15446	6.91315
LOC100862011	NA	4.25874	4.19871	4.03996	3.9622	3.63316	4.07909		4.58637	4.83912	5.11631	4.66023	4.58617	4.35851
Ddx50	94213	6.17427	6.31888	6.12433	6.62364	6.56776	6.52711		6.20987	6.3391	6.21647	6.4855	6.36362	6.39047
Stox1	216021	-0.322205	-3.04817	-0.995947	-3.18899	-3.3403	-4.0471		0.384928	0.9412	1.04436	-0.0111726	0.0123836	0.243822
Ccar1	67500	6.90725	7.22886	7.19276	7.11951	6.96132	7.02449		7.08654	7.16014	6.99814	7.04123	7.05069	6.92632
Tet1	52463	1.21936	0.724423	0.278675	0.307432	1.35396	0.399155		0.485622	-0.342106	0.153774	-0.0824313	0.242389	-0.742503
Slc25a16	73132	5.01646	4.94995	4.86284	4.99163	4.92805	4.89365		4.73526	5.04697	4.95125	5.129	5.00737	4.96055
Dna2	327762	2.74436	2.9742	2.88591	2.45898	2.49259	2.32794		2.59109	3.02537	3.1558	2.41792	2.4959	2.66143
Rufy2	70432	5.0117	5.22951	5.0963	5.51491	5.73919	5.64952		5.58968	5.27593	5.21768	5.55079	5.64156	5.66561
Hnrnph3	432467	4.21523	4.45168	4.4129	4.89163	4.99807	4.80777		5.04262	4.5215	4.44208	4.90438	4.96543	5.05167
Mypn	68802	2.74436	2.42937	1.1688	3.59424	2.30035	2.58225		3.21201	-1.21205	-0.132135	-0.959947	-0.901202	-1.18502
1700120B22Rik	641387	1.05631	0.815331	-0.995947	1.20332	1.44978	0.869375		0.639245	1.80649	1.56678	0.944705	1.80696	1.38133
Herc4	67345	6.69547	6.4695	6.34763	6.0974	6.45538	6.32989		6.61791	6.75195	6.7416	6.40556	6.39342	6.28133
Sirt1	93759	4.81256	5.03635	4.9605	4.77266	4.97309	5.02168		5.16027	5.06376	5.01287	5.06242	5.08033	4.88107
Dnajc12	30045	0.489722	0.747693	1.72934	1.38736	1.34153	1.69167		0.41928	0.158792	-0.0181791	0.508606	0.272446	0.584859
Reep3	28193	6.84393	6.80826	6.78732	6.89638	6.98326	6.95304		6.02216	6.087	6.09246	6.08165	6.05435	5.9831
Jmjd1c	108829	6.73789	6.57937	5.82834	6.31738	6.74259	6.64482		6.20126	6.1853	6.241	6.13759	6.22496	6.01767
Nrbf2	641340	4.33187	4.52926	4.91945	4.52034	4.27196	4.40987		5.25959	5.22402	5.31058	5.16694	5.07714	5.1253
Egr2	13654	5.57557	5.86506	5.28647	5.46462	5.49856	5.41683		5.99538	5.69526	5.84389	5.50595	5.57	5.80715
Ado	211488	5.12626	5.27326	5.2403	5.23427	5.29834	5.24338		5.54176	5.46671	5.50499	5.42717	5.27105	5.27062
Zfp365	216049	2.85483	2.38553	2.15314	1.66899	1.55047	2.11075		2.96117	3.22689	3.72107	2.80114	2.87955	2.82649
Rtkn2	170799	-0.0326986	-1.4632	-1.09216	-0.214989	-0.895514	-2.1211		1.94653	2.36043	2.56982	1.88525	2.13606	1.40609
Arid5b	71371	5.52968	5.23775	4.84508	5.49901	5.772	5.65784		4.25187	4.75573	4.83223	5.2617	5.2044	5.02892
Tmem26	327766	1.98684	0.576324	1.6121	1.69714	0.856099	0.997292		-0.435522	-0.00393771	-0.767371	-0.771502	-1.68361	-1.82657
Rhobtb1	69288	3.07773	2.9189	2.3582	3.27278	3.52732	3.3262		2.69989	2.20144	2.49502	2.47487	2.5274	2.78461
A930033H14Rik	320700	0.725101	1.18279	-0.0194062	0.82383	1.34153	1.17786		-0.704709	0.269823	-0.299592	1.01467	0.242389	1.04528
Cdk1	12534	4.7183	4.93989	5.54621	4.64118	3.98463	4.28829		5.10726	5.00612	5.36585	4.19593	4.5344	4.52605
Ank3	11735	5.57126	5.46622	5.01348	5.58626	5.81592	5.7359		6.20434	5.90833	6.0951	6.19758	6.17014	6.01917
Ccdc6	76551	6.50928	6.2518	6.36302	6.37407	6.54963	6.54442		6.01024	6.16748	6.12641	6.48049	6.50562	6.24532
2310015B20Rik	NA	0.452728	-1.08881	-0.335434	0.23247	0.0896893	0.47646		0.41928	-2.36959	-2.86253	-1.34182	-2.86803	-3.3005
Slc16a9	66859	4.13868	4.23415	3.97021	4.1187	4.198	4.08732		4.08001	4.23717	4.14054	3.89572	4.02237	3.68566
Fam13c	71721	1.63715	1.90603	1.5497	2.02046	2.04052	1.79588		1.92278	1.5373	0.596903	0.71182	1.54905	1.54639
Phyhipl	70911	1.1048	1.21654	1.34448	1.73836	1.32898	1.35207		1.32277	0.724389	0.277953	0.0567315	0.929921	0.271044
Bicc1	83675	4.41115	3.88651	3.73461	4.24802	4.22533	4.22436		1.35862	1.16838	-0.299592	-0.0111726	1.47343	1.25068
Tfam	21780	4.47019	4.75129	4.91945	4.75436	4.6974	4.74406		4.87175	4.81796	4.85608	4.82263	4.69143	4.80745
Ube2d1	216080	3.90875	3.75776	4.43248	4.07377	4.27686	4.15747		4.93841	4.58729	4.55839	4.59178	4.62891	4.52464
Cisd1	52637	5.31844	6.31597	6.48162	6.31738	5.72788	5.96608		6.31224	6.33644	5.83633	7.0754	6.73643	6.86259
Ipmk	69718	5.45799	5.38507	5.2587	5.17545	5.25755	5.5517		5.33238	5.10427	5.01733	5.42637	5.27012	5.37467
Gm9923	100040505	3.05322	2.98403	2.87958	2.30286	2.7821	2.61111		3.31595	3.41177	3.61615	3.2486	3.02788	2.39066
Zwint	52696	4.91301	5.25002	4.9605	5.11804	5.01383	5.0827		4.93099	4.99134	4.74883	5.29371	4.86421	4.95951
Rab36	76877	0.294466	0.156948	-1.55783	-1.13837	0.059632	0.106704		-0.262191	-0.187384	-1.11251	-1.86265	-0.969914	-0.241605
Bcr	110279	5.1365	4.44813	4.46243	4.87479	4.79527	4.74015		5.2236	5.36616	5.43084	5.3276	5.26452	5.38717
Specc1l	74392	4.9198	5.01253	4.40631	5.1464	5.14665	5.26805		5.25959	5.60725	5.42833	5.48454	5.30961	5.4011
Adora2a	11540	1.32549	0.496154	1.67191	-1.60403	-1.46583	-0.302941		0.855379	0.437768	0.837911	-2.29875	-2.62703	-0.915834
Upb1	103149	-1.1702	-1.69453	-0.277718	0.54281	-0.444134	0.0403611		0.199713	0.0797202	0.548405	-0.119425	1.18823	1.09182
1110038D17Rik	NA	4.46323	4.14495	4.32015	4.15467	4.14352	4.10569		4.41609	4.60328	4.59467	4.10263	4.19512	4.2853
Snrpd3	67332	5.03065	5.01732	5.5392	5.37706	5.03908	5.05356		5.56687	5.61253	5.61872	5.32846	5.33119	5.37937
AI646023	NA	2.46671	1.63366	1.43356	1.68313	1.67465	0.810879		2.88333	3.64594	3.896	2.88758	3.38506	3.21082
Ggt1	14598	0.595333	-0.86054	0.424896	-1.90889	-4.1883	-1.84547		3.16217	3.74536	3.76683	2.54748	2.28356	2.73659
Ggt5	23887	1.58682	0.770593	1.65719	0.849141	0.587808	-0.140211		1.50973	1.16838	1.37153	-0.771502	0.0123836	0.271044
Susd2	71733	8.15578	8.00191	7.92628	7.89762	8.35884	8.31051		7.0565	6.75234	6.76401	6.72704	6.93154	6.93246
Cabin1	104248	5.00372	4.90409	4.34792	4.90074	4.95177	4.83981		4.92502	5.15458	4.98239	5.09609	5.23143	5.24253
Ddt	13202	3.73091	4.43386	4.76496	4.37978	4.40341	4.6568		3.67345	4.00545	3.73738	4.1285	4.32627	4.17614
Gstt3	103140	3.6798	4.51408	4.06248	4.54184	4.79641	4.92502		3.32956	3.33299	3.36978	4.22204	4.31368	4.47429
Gstt1	14871	2.71342	2.85605	3.15577	3.08846	3.0153	3.29097		2.00424	0.848836	0.0178901	0.183644	-0.0236857	0.860494
Gstt2	14872	1.56965	1.28175	1.9386	1.86784	1.19714	1.25302		1.16976	0.437768	0.643824	0.243145	0.542898	0.824198
Mif	17319	7.01824	7.10679	7.8771	7.31611	7.14855	7.14729		7.73152	7.923	7.8807	7.63728	7.86598	7.89938
Smarcb1	20587	5.54184	5.49916	5.83898	5.6031	5.39177	5.6		5.67656	5.74816	5.89327	5.80762	5.9891	5.79841
LOC100861975	NA	1.79327	0.44012	0.96872	0.690152	0.455561	0.997292		0.778073	0.588185	0.596903	-0.408932	0.30189	-0.797998
Mmp11	17385	2.39051	1.24951	1.36274	1.36997	1.05202	1.49516		1.41077	1.39758	1.12925	0.355255	1.02126	0.0373714
Chchd10	103172	4.39418	4.08455	4.57831	4.54958	3.89385	3.60108		4.56352	3.6965	3.71559	3.98991	3.8512	4.10228
Gm867	333670	-0.604605	-0.0683445	0.199604	0.378691	-0.0672801	-0.814441		0.485622	-1.11583	-0.0551733	-0.0824313	-0.599546	-0.742503
Zfp280b	64453	2.63302	2.83448	2.52964	2.27511	1.74244	2.10265		3.00141	3.22689	3.1064	2.54748	2.70871	2.49824
Prmt2	15468	2.15749	2.8399	2.86043	2.78173	2.76357	2.97304		2.76811	2.57022	2.21332	2.99533	3.28171	3.26936
Mir678	751554	-0.604605	-0.603382	0.459247	0.413042	-0.0344902	0.106704		0.0322566	0.0384976	-0.594039	0.355255	0.148267	0.0994324
S100b	20203	4.33442	5.17046	5.11796	5.16919	4.97812	4.99017		2.58354	1.74375	1.19374	1.42757	1.27986	1.57943
Dip2a	64451	5.47884	5.14221	4.82547	5.36724	5.63984	5.51629		4.92801	4.81338	4.91346	5.10514	5.27848	5.1018
Pcnt	18541	5.11298	4.91441	4.64325	5.2954	5.17321	5.35164		4.97495	4.93068	5.00952	4.9872	5.21218	5.10086
1700094J05Rik	67523	1.38561	0.94178	1.45074	1.35238	1.29068	1.53184		0.880254	1.2963	1.06174	0.66907	1.17238	0.748745
2610028H24Rik	76964	-1.2905	-0.335449	-0.335434	0.307432	-0.444134	-0.0291798		-0.780658	0.119798	-0.299592	-0.658292	0.047573	-0.689063
Ybey	216119	2.11075	2.20397	2.20467	2.46718	2.33213	2.26397		1.52559	2.59175	2.21332	2.09357	2.26125	1.90896
Mcm3ap	54387	5.08152	4.92848	4.36387	5.25573	5.18892	5.16576		4.8483	4.9558	5.00278	5.27334	5.31413	5.19979
Lss	16987	6.37051	7.15082	5.62019	7.13148	6.17999	6.27595		5.91716	6.68047	5.96777	7.44222	6.13886	6.43966
4930483K19Rik	74953	3.59321	4.4067	3.03	4.49651	3.55452	3.66026		3.13142	4.00812	3.04655	4.60885	3.46207	3.72556
Col6a2	12834	6.88269	6.70208	6.11021	6.4244	6.0848	6.00628		4.71983	5.1105	3.9761	3.49796	4.56508	4.1562
LOC100861980	NA	5.44745	5.57348	5.89887	5.55584	5.30636	5.32315		3.88487	4.44074	2.94717	3.25584	4.44979	4.13598
Col6a1	12833	7.02298	6.86954	6.44459	6.71854	6.51128	6.47391		5.04125	5.42932	4.2104	4.62152	5.892	5.43384
Pcbp3	59093	1.97384	1.14823	1.28826	1.77844	1.63443	1.71312		2.27198	2.62694	2.84043	2.40495	3.04974	2.74632
Slc19a1	20509	3.21661	3.25155	3.22728	3.48948	3.19541	2.93247		3.13659	3.73572	3.71284	3.39679	3.4588	3.58892
Col18a1	12822	6.16501	5.26118	5.28288	5.92809	5.73859	5.49399		6.80694	7.25401	7.10155	7.45092	7.28506	7.16518
Pofut2	80294	3.87769	3.81395	3.86203	4.28558	3.95228	4.21311		3.97999	4.40672	3.89357	4.14029	4.22039	4.31503
Adarb1	110532	4.07924	4.26673	3.66641	4.86551	5.01774	4.96915		3.98287	4.54008	4.52588	4.78434	4.83681	4.73109
1810008A18Rik	NA	4.44921	4.37903	4.49176	4.54184	4.69618	4.81399		4.74375	4.65193	4.75017	4.79183	4.74198	4.64527
Itgb2	16414	5.396	5.1433	5.65023	2.74174	2.93479	2.86698		5.49723	4.80419	4.25641	-4.06428	0.180328	0.997182
Pttg1ip	108705	6.56938	6.77254	6.84407	6.94635	6.95394	7.00343		6.13885	6.30637	6.30808	6.64601	6.74383	6.7251
Sumo3	20610	6.41024	6.55525	6.72603	6.73984	6.55435	6.80512		6.38683	6.81204	6.72363	6.8179	6.80294	6.88534
Ube2g2	22213	6.09621	6.21053	5.97281	6.37896	6.28805	6.34371		6.3944	6.50905	6.38475	6.87603	6.88031	6.80556
Gm19402	100502831	3.36834	1.34415	3.19706	-2.53692	-2.11791	-1.23975		6.55316	7.52371	7.47763	6.68977	6.29847	6.71739
Gm9508	670895	3.87069	0.900849	3.71341	-1.74842	-1.75534	-1.41483		6.75451	7.82299	7.86222	7.08889	6.83319	7.21531
Gm10272	16697	2.81894	0.496154	2.71874	-2.82642	-2.60333	-1.61414		5.77352	6.58975	6.6233	6.00423	5.74835	6.12227
Gm10024	100009614	3.29185	1.24951	3.57538	-2.29591	-3.3403	-1.61414		6.72134	7.63139	7.38227	6.787	6.43512	6.7492
Gm10142	100502921	2.59108	-0.195724	2.89848	-2.82642	-3.3403	-2.66859		5.98753	7.0455	6.81166	6.16622	5.94895	6.16098
Krtap12-1	16694	3.62265	1.63366	4.22603	-1.74842	-1.38094	-3.56167		7.13901	8.11833	8.02587	7.32964	7.04063	7.37614
Gm10100	100502953	2.80433	0.724423	3.22728	-3.67442	-3.05079	-2.66859		6.25336	7.28436	7.18695	6.67735	6.4961	6.72172
Gm9736	77763	3.90875	1.77626	3.44003	-2.53692	-1.46583	-0.58767		7.10809	7.87624	7.97431	6.96542	6.79746	7.01453
Gm3233	100041250	3.83879	1.44724	4.2966	-2.08946	-1.08396	-1.51105		7.53063	8.31725	8.48896	7.50282	7.41115	7.58002
Gm3238	100041261	3.42673	0.94178	3.49073	-5.99635	-4.92526	-1.32464		6.92931	7.68183	7.75277	7.16922	6.7106	7.03303
Gm7138	102640500	3.30748	1.16561	3.4656	-2.53692	-2.60333	-1.72517		6.91884	7.73582	7.89031	7.09924	6.89155	7.13054
Gm3250	100041281	2.95743	0.191299	3.11863	-3.67442	-3.3403	-1.41483		6.77497	7.74345	7.72013	6.87867	6.63018	7.00239
Gm7137	634504	3.25472	0.44012	3.5397	-3.18899	-3.3403	-2.66859		6.75745	7.62575	7.65308	6.8179	6.67588	7.06108
Gm9639	675294	3.21108	0.550093	3.18685	-1.47279	-2.11791	-2.46214		6.48233	7.57664	7.50945	6.79634	6.35706	6.79973
Gm19668	100503388	1.7784	-0.86054	1.86364	-2.82642	-4.1883	-3.56167		5.20772	6.18707	6.27026	5.33189	4.83051	5.30642
Gm9507	670880	3.99169	1.94682	4.183	-2.82642	-0.895514	-0.219283		7.46637	8.09982	8.28219	7.30193	7.13619	7.41021
Gm2696	100040299	3.95578	1.62111	4.07084	-2.82642	-0.895514	-2.46214		7.44647	8.18802	8.38167	7.24166	7.17872	7.48405
Krtap10-4	100191037	4.22349	2.1173	4.47717	-1.74842	-1.22482	-1.32464		7.42576	8.29322	8.436	7.49519	7.25926	7.61447
Krtap10-10	544710	4.78306	1.97667	4.80725	-1.47279	-0.487856	-1.23975		7.87378	8.73274	8.85269	7.84988	7.67544	7.94512
Gm10318	622629	4.01725	1.60846	3.61401	-4.41139	-0.955635	-0.877177		7.00619	7.84912	8.09701	7.0754	6.9	7.21158
Gm3285	100041351	3.69572	1.02031	3.86203	-1.35249	-2.60333	-1.32464		6.88006	7.59475	7.86748	6.81698	6.76281	6.97808
C330046G03Rik	NA	1.30488	1.60846	1.18941	1.47126	1.32898	1.26759		1.1898	0.985256	1.49182	-0.604852	0.386779	0.472091
Lrrc3	237387	0.294466	-1.1737	0.0722243	0.511446	0.708945	0.729002		-0.157221	-0.784625	-0.172213	-0.0111726	1.75468	1.25068
Trpm2	28240	0.725101	1.11283	0.736357	-1.90889	-2.2623	-2.1211		1.16976	-0.342106	-0.439317	-3.57886	-6.32747	-3.66307
1810043G02Rik	NA	2.49428	2.31718	2.97763	2.59237	2.15866	2.32097		2.21446	1.95788	2.29643	2.16453	2.53981	2.707
Pfkl	18641	5.58201	5.0233	5.52711	4.55728	4.4947	4.65957		6.33379	6.13912	6.4456	5.02159	5.43533	5.41031
Dnmt3l	54427	0.294466	-1.82577	0.389707	-1.74842	-3.05079	-4.0471		1.04331	0.158792	1.46594	-2.29875	-1.68361	-0.855713
Icosl	50723	2.54789	2.5534	2.42054	1.86784	1.15511	1.50749		3.52362	3.62172	3.45118	2.76099	3.40894	3.75237
Gm19722	NA	3.98846	4.00229	4.57831	4.42045	4.22702	4.35463		4.70773	4.04241	4.26018	4.4522	4.44814	4.62431
D10Jhu81e	NA	4.49086	4.52926	4.95449	4.94836	4.76066	4.73098		5.20403	4.69236	4.80281	4.95308	5.02733	5.08752
Pwp2	110816	4.69671	4.55916	4.26296	4.82463	4.69618	4.4262		4.38601	4.9433	4.96055	5.01946	4.88989	4.89426
Trappc10	216131	6.21695	6.18997	5.80683	6.29511	6.30456	6.29342		6.07092	6.43355	6.27539	6.50917	6.48692	6.48541
Agpat3	28169	6.32773	5.80878	6.30045	6.11837	6.00917	6.09117		6.66385	6.70743	6.89494	6.96597	6.96068	7.01955
Rrp1	18114	6.59401	6.39731	6.41317	6.67364	6.44124	6.57769		6.82547	6.97795	7.00686	6.86867	6.92948	7.02055
Cstb	13014	8.18832	7.88397	8.73641	7.50859	7.27819	7.2668		8.63154	8.41951	8.66801	7.56644	7.97824	7.89501
Pdxk	216134	4.25606	4.71191	3.87799	4.21189	4.05678	3.88954		4.99928	4.98458	4.4136	5.76195	5.43284	5.72771
Ilvbl	216136	4.99732	5.14221	5.17592	5.03501	5.20531	5.23042		4.80674	5.34095	5.17639	5.34298	5.34628	5.31462
Syde1	71709	2.97058	2.38553	2.21476	2.61468	2.14441	2.49825		1.92278	1.86661	1.52979	1.51465	2.11962	2.0334
Casp14	12365	8.65488	6.912	7.65128	6.12939	6.57309	6.33033		7.40422	7.12057	7.63795	6.42496	6.6582	6.6632
2610008E11Rik	72128	4.6788	4.71338	4.23349	5.01976	5.27482	4.99565		4.48664	4.64679	4.42707	4.89746	4.69559	4.55402
Ppap2c	NA	5.49371	5.4217	5.91443	5.64796	5.36668	5.73917		5.50424	5.64636	5.6621	5.70225	5.75635	5.86413
Mier2	70427	4.42792	4.59168	3.97021	4.7891	4.76415	4.87949		3.9886	4.18382	4.31557	4.58892	4.47424	4.6595
Shc2	216148	1.38561	0.468409	1.34448	0.969436	-0.100833	0.707786		-0.317686	-2.16314	-1.03656	-1.74236	-1.04206	-1.18502
Gm16517	NA	3.67177	3.9877	4.48969	3.84443	3.77633	4.2685		3.90015	4.06312	4.21234	4.24223	4.20099	4.53028
Cdc34	216150	5.70705	5.32928	6.28497	5.53064	5.13858	5.30118		6.06348	6.12072	6.28236	5.95836	5.86205	6.02868
Gzmm	16904	-0.0326986	0.321067	-0.117253	-0.323923	-0.579486	-0.486387		-1.34625	-0.288667	-0.964408	-1.02866	-1.8039	-1.18502
Bsg	12215	7.73006	7.56296	8.11485	7.79512	7.68138	7.82242		7.96763	8.00018	8.08099	7.901	7.88738	7.81952
Hcn2	15166	0.628885	0.010727	0.589015	-2.08946	-0.487856	-1.23975		0.118413	0.233754	-0.0181791	0.433967	-0.494576	0.12949
Polrmt	216151	4.12992	4.3957	3.89378	4.74428	4.33605	4.41315		4.2471	4.38427	4.44374	4.64927	4.6376	4.71383
Fgf22	67112	2.72122	2.06268	1.64231	2.82064	2.76823	3.10061		2.29991	3.23603	3.45118	3.7648	3.63687	3.54778
Rnf126	70294	5.89632	5.65574	6.08843	6.06671	5.97535	5.99811		6.05394	6.16509	6.34892	6.34235	6.22015	6.34956
Fstl3	83554	3.58895	4.23826	3.88433	4.54572	4.4606	4.63167		3.8412	4.00278	3.93189	4.59749	4.77385	4.69386
Prss57	73106	3.33315	4.05687	3.80641	4.34239	4.23545	4.41315		3.67345	3.84735	3.61321	4.36951	4.47101	4.38989
Gm19803	NA	0.41476	-0.287354	-2.2497	-0.214989	-0.677334	-1.08363		-0.780658	-0.712475	0.498219	-0.408932	-0.712757	-0.742503
Palm	18483	5.0478	4.61717	4.9605	4.82463	4.81001	4.86039		4.76561	4.89504	4.72038	4.39924	4.47586	4.5373
E130317F20Rik	414101	3.46439	2.70375	1.24953	3.08314	2.79584	2.77308		2.96117	3.16119	3.36279	3.37368	3.15836	3.09373
Ptbp1	19205	7.83126	7.7737	7.58258	7.96048	7.64546	7.7345		7.82096	8.18183	8.22222	8.22395	8.06183	8.06746
BC005764	NA	5.04315	4.60766	3.74856	4.80859	4.73355	4.77754		4.8116	5.36616	5.26159	5.33446	5.33208	5.18823
Prtn3	19152	-3.49213	-4.63313	-3.14279	-2.29591	-3.70287	-3.56167		-1.90265	-0.940744	-1.7984	-2.47932	-3.15754	-2.38296
Gm19810	102632476	3.96894	3.91762	4.78372	3.68137	4.22364	4.11579		3.82207	3.60417	3.84671	3.39022	3.64551	3.49968
Cfd	11537	4.85394	5.398	4.72493	4.58579	4.21855	4.4835		4.29875	-0.712475	-0.0551733	4.05569	4.42324	3.92082
Med16	216154	4.79049	4.61717	4.52052	4.69975	4.52801	4.63167		4.23268	4.64679	4.64599	4.74757	4.69837	4.94373
LOC100862144	NA	5.34392	5.18758	5.72272	5.30686	5.38346	5.26078		5.40703	5.56614	5.56107	5.3799	5.33387	5.58655
C030046I01Rik	NA	6.03026	5.72039	6.05934	5.85188	5.95865	5.87979		6.0594	6.14884	6.13054	5.9983	5.97489	6.10299
Kiss1r	114229	-0.322205	-1.08881	-1.86268	-0.786895	-0.243437	-0.346662		-0.317686	-0.187384	0.0530796	0.0895214	-0.712757	-0.0953838
Arid3a	13496	3.46903	2.76205	2.9233	2.26575	2.57989	2.38251		4.66004	5.10926	5.19817	4.9227	4.68446	4.51897
Wdr18	216156	4.42076	4.55257	4.58998	4.87016	4.64269	4.57861		4.64561	5.08542	5.01956	5.1201	4.86667	4.93738
Grin3b	170483	2.40994	2.82357	3.49073	3.14576	2.58517	2.94158		2.78797	2.4338	2.53291	3.09155	2.66971	2.80337
ORF61	NA	6.7326	6.93435	6.89476	7.04	6.81943	6.65905		6.75241	6.95805	6.8581	7.19015	6.97874	7.1163
Cnn2	12798	5.81393	5.47147	6.13964	5.35183	5.63093	5.71943		6.01165	5.43727	5.80442	4.65613	5.07608	5.12809
Abca7	27403	5.33759	5.19501	4.77863	5.03776	5.11685	5.13728		4.75556	4.77781	4.83728	4.44113	4.59363	4.58418
Hmha1	NA	4.61325	4.15803	4.03427	3.46103	3.67837	3.35719		4.38818	3.60417	2.88505	-0.157393	1.54905	2.22654
Polr2e	66420	5.48801	5.83074	6.27054	5.83773	5.8465	5.91551		5.72628	5.90546	5.7255	5.92809	5.88837	5.91409
Gpx4	625249	7.12276	8.12794	8.25037	7.91176	7.41097	7.4908		7.86583	7.70053	7.46257	8.3729	8.09164	8.34381
Sbno2	216161	6.79858	6.20266	5.96984	5.79441	6.03836	5.93846		5.92689	6.1164	6.29482	5.58497	5.78595	5.61272
Stk11	20869	5.85438	5.80739	5.74552	6.10399	6.09502	6.20391		6.12396	6.03424	6.05661	6.18436	6.18651	6.26746
Dos	NA	4.54459	4.52253	4.40411	4.71187	4.83018	4.76988		4.75051	4.92079	4.77805	5.07782	4.93051	4.89535
Atp5d	66043	6.95887	6.86555	7.57232	6.90546	6.78655	6.69183		7.32801	7.1724	7.33189	7.0659	7.00303	7.0417
LOC100862154	NA	6.44127	6.40144	7.20705	6.41065	6.30496	6.25462		6.83544	6.67879	6.78509	6.50993	6.4821	6.47044
Midn	59090	6.84393	6.10299	5.92829	6.30886	6.48289	6.59874		6.13563	6.13607	6.59932	6.56088	6.36188	6.4959
Cirbp	12696	6.0819	6.45853	6.65788	6.85247	6.78023	6.75234		5.25485	6.30583	6.07438	6.74162	6.76678	6.83749
1600002K03Rik	NA	2.21385	2.4649	3.02427	2.6439	2.56926	2.22716		2.83961	2.50362	2.75752	2.49337	2.40385	2.37193
Efna2	13637	1.21936	0.858724	1.64231	1.05893	0.924405	1.29631		1.61722	1.80649	2.25169	1.98448	1.81719	1.87387
Mum1	NA	4.53578	4.65304	4.77352	5.19286	5.04484	5.11831		4.42669	4.70723	4.543	4.68726	4.84808	5.21038
Ndufs7	75406	4.97303	5.56122	6.07742	5.81863	5.44434	5.50326		5.44608	5.57698	5.57928	5.50595	5.4811	5.64169
Gamt	14431	-0.141633	0.550093	0.424896	1.86784	0.689449	0.888358		0.452832	-0.237137	-0.830107	0.625015	0.211692	0.0994324
Dazap1	70248	5.93958	5.5322	5.69236	5.89961	5.75568	5.80558		6.02983	6.13607	6.33647	6.02238	6.0592	6.12833
Gm15122	103232	-0.322205	0.44012	-1.09216	-0.381639	0.587808	0.850139		0.0322566	-0.515438	-1.03656	-0.658292	-0.218942	0.0994324
Rps15	20054	9.26888	9.45187	10.2563	9.78114	9.77686	9.87219		9.68367	9.7313	9.7666	9.65731	9.67585	9.70456
Apc2	23805	-4.2291	-2.51765	-3.14279	-2.53692	-0.401699	-2.46214		-1.03591	-1.31514	-2.41507	-3.21629	-4.00554	-2.56353
2310011J03Rik	66374	5.17817	5.19501	5.66226	5.27803	5.09849	5.38126		5.20772	5.28807	5.28491	5.40698	5.34098	5.42326
Pcsk4	18551	1.60379	1.38924	1.22977	2.12777	1.92023	2.03611		1.04331	1.44567	0.897209	1.50253	2.17636	1.75358
Reep6	70335	3.96566	4.90668	3.18171	5.15403	4.39892	4.49438		4.67789	4.58013	4.06928	5.58713	5.07821	5.42326
Adamtsl5	66548	3.13723	2.95933	3.27627	3.77018	3.70045	3.80215		2.82046	2.3935	2.55762	2.9015	2.71419	2.89371
Mex3d	237400	3.91216	3.39846	3.57929	3.83812	3.73176	4.01575		3.20218	3.79261	3.69624	4.19405	3.79795	3.97976
Mbd3	17192	6.30261	6.14303	6.4494	6.46283	6.23566	6.29786		6.25396	6.41404	6.51744	6.58766	6.40067	6.57755
Gm19876	100503758	6.30066	6.35153	7.21994	6.60147	6.29814	6.40679		6.37211	6.23118	6.2155	6.09836	6.02154	6.1232
Uqcr11	66594	6.30066	6.35153	7.21994	6.60147	6.29814	6.40679		6.37211	6.23176	6.2155	6.09836	6.02154	6.12273
Tcf3	21423	5.82121	5.63872	5.5057	6.01313	5.91578	5.85346		5.73823	6.12257	6.19349	6.41529	6.26101	6.38074
Rexo1	66932	4.99732	4.895	4.54671	4.92475	4.95891	5.05146		4.72671	4.9094	4.97438	5.088	4.96658	5.03092
Klf16	118445	4.26409	3.93038	4.27747	4.3645	4.50449	4.7609		4.37512	4.32551	4.60062	4.8963	4.5141	4.81209
Fam108a	NA	5.33505	5.41989	6.13167	5.65784	5.46096	5.59133		5.87755	5.9788	5.97524	6.00584	5.96399	6.09301
LOC100862189	NA	1.70164	1.83176	1.46771	0.82383	1.40267	1.75509		1.7446	1.5373	1.3854	1.913	1.42073	1.83792
Adat3	100113398	2.11075	2.17851	2.14261	1.58108	1.86915	2.18939		2.09204	2.21999	1.8728	2.24678	1.86729	2.1332
Scamp4	56214	5.38008	5.30204	5.59627	5.33513	5.33016	5.47214		5.2465	5.36512	5.56944	5.43037	5.49471	5.57568
Csnk1g2	103236	6.5149	6.27651	6.37319	6.66075	6.50641	6.4601		6.53075	6.53198	6.70231	6.77224	6.63669	6.67758
Btbd2	208198	4.26676	4.59649	3.89691	4.67342	4.76299	4.91232		4.52657	4.46816	4.39828	4.65339	4.63036	4.82017
Mknk2	17347	7.28874	7.31414	6.86584	7.34475	7.22523	7.35218		7.72617	7.8394	7.67672	8.27161	7.8019	7.73819
Mob3a	208228	4.51349	4.20292	4.42381	4.0412	3.83296	3.99838		4.57689	4.28643	4.38454	3.76226	4.01572	4.00835
Izumo4	71564	1.56965	2.45787	1.77096	1.6257	2.4813	2.18172		1.78468	1.10988	1.00896	1.03164	1.05624	1.12203
Ap3d1	11776	6.60458	6.40921	5.97133	6.38817	6.5398	6.56189		6.28164	6.525	6.42224	6.58766	6.5546	6.58231
Dot1l	208266	4.59215	4.14495	2.55368	4.01628	4.41236	4.26124		4.71811	4.88199	4.66175	4.63268	4.85927	4.52887
Plekhj1	78670	3.78027	3.68428	4.1675	3.90603	3.494	3.83432		4.05018	4.06824	4.03008	3.94134	4.15534	4.07551
Sf3a2	20222	4.95661	4.73101	4.34103	5.30686	4.77807	4.78769		4.80024	5.16778	5.20013	5.38981	5.32044	5.36839
Jsrp1	71912	1.96073	2.1173	2.5377	3.35459	1.63443	1.99291		3.61537	-3.7481	-2.41507	-2.92678	-4.7425	-4.1485
Oaz1	18245	7.82765	7.79025	8.54064	8.03423	7.88122	7.92193		7.9514	7.94791	8.09846	7.9069	7.98874	8.04743
Mir1982	100316778	0.375766	0.747693	1.70091	1.51935	1.42641	0.979698		0.159636	0.67144	0.185835	0.908409	0.872206	1.06096
Lingo3	237403	-2.64413	-2.3112	-2.04325	-0.638797	-1.98666	-0.877177		-0.498258	-0.940744	0.0178901	-0.658292	-1.28307	-0.689063
Lsm7	66094	4.24258	4.39386	5.40576	4.66988	4.69984	4.6401		4.65465	4.61384	4.61688	4.5139	4.59065	4.58689
3110056O03Rik	NA	4.43506	4.43744	4.39748	4.51837	4.46491	4.48973		4.51272	4.74295	4.53057	4.83114	4.70113	4.85432
Timm13	30055	5.21039	5.34749	6.35734	5.42834	5.18283	5.33444		5.70468	5.81681	5.74648	5.61344	5.58654	5.65854
Lmnb2	16907	4.33442	4.59007	4.23845	4.61191	4.27196	4.23367		4.17856	4.45647	4.38971	4.37451	4.56811	4.23262
Gadd45b	17873	5.71781	6.0325	6.1846	5.30572	5.44215	5.57678		5.60934	5.75135	5.64779	6.04502	5.86452	5.78431
Gng7	14708	1.73284	1.65843	1.26903	2.21797	2.34464	2.34865		1.04331	1.70476	1.00896	1.98448	1.99896	2.11078
Diras1	208666	-1.7266	-3.41074	-2.04325	-2.53692	-1.98666	-1.72517		1.12883	1.34783	1.14565	1.99317	2.45717	1.9931
Slc39a3	106947	4.30618	4.48321	4.1675	4.62845	4.75598	4.76347		4.55002	4.514	4.26582	4.69261	4.79212	4.87221
Sgta	52551	6.52496	6.50877	6.67076	6.63369	6.45646	6.55671		6.64493	6.73833	6.74025	6.82248	6.75784	6.84289
Thop1	50492	7.18189	6.65631	6.84204	6.45872	6.41626	6.45653		7.40261	7.66437	7.78321	7.47904	7.44206	7.32227
Creb3l3	208677	0.595333	-0.109567	-0.592591	-0.786895	-1.86637	-1.72517		-0.317686	-2.36959	-1.27757	-1.34182	-1.68361	-1.11287
Map2k2	26396	6.36367	6.26194	6.77714	6.28819	6.17562	6.30317		6.52139	6.45721	6.5806	6.36219	6.3412	6.3955
Zbtb7a	16969	7.2329	6.60308	6.38273	6.68027	6.85268	6.93546		6.97549	6.89882	6.97825	7.1227	6.98584	6.88259
Pias4	59004	4.10927	3.98035	4.2483	4.30857	4.02018	4.2865		4.47443	4.55294	4.26206	4.30989	4.53904	4.57874
Eef2	13629	11.0694	10.822	10.4555	11.0893	11.196	11.3275		10.8658	11.2342	11.1476	11.4772	11.4957	11.5
Gm19886	NA	8.66616	8.8177	9.2224	9.0986	9.07436	9.25671		8.92339	9.10025	9.02403	9.27582	9.31139	9.4172
Dapk3	13144	4.35461	4.32397	4.5507	4.80374	4.39742	4.67605		4.60141	4.89359	4.75686	4.94302	4.8343	5.09801
2310050B05Rik	NA	1.30488	0.92146	1.59675	2.15847	1.58253	1.43187		1.81079	-6.07003	-4.00003	-4.06428	-6.32747	-6.47042
Itgb1bp3	NA	-0.456506	-0.603382	-1.30629	-0.504495	-0.955635	-0.696604		0.31367	-2.9001	-3.15203	-3.21629	-6.32747	-6.47042
Atcay	16467	0.163222	0.676726	0.115946	1.4215	0.257961	0.925591		0.159636	-6.07003	-2.2345	-6.38621	-6.32747	-4.1485
Zfr2	103406	1.56965	2.05337	-0.523879	2.41728	2.84953	2.29275		0.998574	1.38118	0.52353	2.04424	2.02568	2.22654
Matk	17179	1.46207	0.858724	1.9386	2.25632	2.06342	2.29986		1.60235	0.469132	0.0874311	0.381972	0.330745	0.540804
Mrpl54	66047	4.49314	4.52253	5.33352	4.81342	4.30756	4.32533		4.89787	5.03392	4.96402	4.60176	4.85679	4.7445
Apba3	57267	5.02751	4.97605	4.74421	5.09839	4.94664	4.92846		5.25841	5.17136	5.12357	4.9475	5.29504	5.16937
Mir3057	100526465	1.44333	1.24951	1.08328	1.35238	1.21088	0.925591		1.50973	1.73087	0.990923	1.27912	2.14421	1.7439
Tjp3	27375	6.01447	5.98005	5.45766	6.20486	6.28683	6.38815		5.96372	5.82971	5.77377	5.98638	5.98173	5.883
Pip5k1c	18717	5.94375	5.64105	5.00333	5.59377	5.68423	5.78103		5.46573	5.72561	5.47449	5.81866	5.59177	5.56678
2510012J08Rik	NA	4.89416	4.69555	4.63576	4.92177	4.84678	5.00329		4.57309	4.9805	5.046	5.03533	4.98258	5.08177
Hmg20b	15353	5.73909	5.83142	5.94959	6.19748	6.08153	6.13355		5.93952	5.94085	5.96258	6.19617	6.20465	6.19957
F630110N24Rik	NA	2.2574	2.45787	0.764102	2.38303	2.82293	2.78832		1.41077	1.79416	1.45283	2.28267	2.45061	2.14796
4930404N11Rik	NA	2.93078	3.26774	2.82793	3.4935	3.60742	3.65195		2.6356	2.35204	2.10849	3.11563	3.07555	3.08608
Fzr1	56371	5.21177	5.22641	5.33468	5.31483	5.18108	5.25348		5.42616	5.67439	5.65711	5.65989	5.71932	5.66497
Dohh	102115	5.7217	5.53303	6.24122	5.57018	5.61551	5.70879		6.17322	6.31987	6.49402	6.24337	6.33809	6.2311
LOC100503793	NA	0.294466	0.627398	0.115946	0.771836	0.989622	0.925591		0.696389	0.895757	0.817591	-0.0824313	0.852443	0.767982
2210404O07Rik	NA	0.489722	0.156948	0.158381	-0.504495	0.384594	-0.219283		-0.262191	-0.515438	-0.594039	-1.52823	-0.969914	-0.493143
Nfic	18029	6.79397	6.88503	6.43113	7.43476	7.14161	7.17195		6.06551	6.09519	5.98039	6.94932	6.86806	6.8443
Celf5	319586	-0.456506	-2.13063	-0.905749	-1.60403	-2.80978	-2.28157		-0.435522	-0.288667	0.446224	-1.43202	-1.37327	-1.71554
Ncln	103425	5.47654	5.55546	5.22914	5.51886	5.27073	5.14322		5.71076	5.80072	5.78885	5.86734	5.71248	5.75026
S1pr4	13611	1.55226	1.11283	1.71519	1.01488	1.63443	1.49516		1.52559	1.26089	0.185835	0.81346	0.661218	0.689448
Gna15	14676	4.94666	4.63288	4.70181	4.82143	4.98413	4.98687		4.94873	4.98864	5.16638	4.9295	4.8343	4.85657
Gna11	14672	5.68927	5.52127	5.58853	5.76645	5.50554	5.60503		5.3436	5.64035	5.65639	5.68021	5.64372	5.78549
Aes	NA	7.40979	7.24198	7.83521	7.6651	7.29582	7.40174		7.55594	7.67365	7.7179	7.85644	7.81153	7.75877
Tle2	21886	1.19717	1.5301	0.4928	1.48747	1.23797	0.707786		1.4611	0.67144	-0.0931412	-0.363844	0.180328	0.824198
Tle6	114606	3.09583	1.4754	3.09698	1.20332	1.97762	1.98412		1.50973	0.529886	1.07892	-0.658292	1.18823	1.35613
BC025920	268319	1.03143	1.07653	0.589015	1.22282	0.856099	1.39252		1.42774	0.895757	1.22493	0.300289	0.812085	0.997182
Sirt6	50721	2.87594	2.98403	2.71874	3.10431	3.31791	3.00818		2.94947	3.2676	2.77344	3.04215	3.07128	3.08225
Ankrd24	70615	0.452728	1.94682	1.74334	1.998	2.12277	1.86459		1.58732	1.79416	1.16186	1.69594	1.52428	2.11829
Gm10778	100233208	3.02199	2.96926	3.075	2.87093	3.3586	3.08835		3.20218	3.22689	3.40085	3.09962	3.04104	3.34496
Zfp433	73610	3.88117	4.58362	3.99968	3.94763	4.14531	4.16527		3.59297	3.9426	3.57437	3.54008	3.53207	3.74511
Gm3055	100040944	1.32549	1.40396	1.41618	0.573507	0.890656	0.425386		1.47749	1.38118	2.39572	0.773659	1.24996	1.18063
Zfp781	331188	1.55226	1.95683	1.98649	1.18356	1.43814	0.372437		2.34528	1.73087	2.76285	1.26484	1.64408	1.50112
Zfp873	408062	1.51686	1.58281	1.62729	0.511446	1.44978	0.979698		1.98143	1.44567	1.00896	1.01467	1.49908	1.44247
AU041133	216177	1.49882	2.17851	1.88906	1.22282	1.39064	1.47017		1.55678	0.848836	1.07892	0.926671	1.07341	1.09182
Zfp938	237411	2.31006	2.643	2.88591	1.71101	2.54777	1.94838		2.52953	1.59531	2.08318	1.17603	1.73323	1.54639
Gm4924	237412	1.03143	1.37437	0.424896	0.112176	0.384594	0.425386		1.06517	0.339364	1.06174	-0.277688	0.948658	0.349756
1190007I07Rik	544717	1.53467	1.82083	2.3582	1.86784	2.36936	1.70243		1.52559	1.66468	1.83286	1.95808	1.77582	2.26767
Tdg	21665	6.26042	5.92561	6.06632	5.88209	5.92362	5.98274		6.0628	6.47855	6.60489	6.46573	6.44917	6.37565
Glt8d2	74782	0.452728	1.82083	1.43356	2.23727	1.85172	2.31396		0.579744	0.339364	-1.27757	0.732729	0.985417	0.947429
Hcfc2	67933	3.45038	3.05104	2.91714	3.37652	3.3586	3.39086		3.04056	3.44764	3.31648	3.35694	3.48792	3.27609
Nfyb	18045	5.10555	5.13119	5.24153	5.1464	5.41273	5.44915		4.54419	4.64336	4.85484	4.60318	4.95967	4.81902
Txnrd1	50493	7.29659	6.94225	6.48266	7.03518	7.18729	7.18015		6.92034	7.19983	7.36684	7.0373	6.94268	6.92605
Eid3	66341	2.23579	2.24543	2.15314	1.95202	2.30035	2.49825		1.14944	1.04891	1.39914	0.889912	1.44732	0.964205
Chst11	58250	2.66572	2.70375	1.85076	2.5773	2.61131	2.26397		2.34528	2.23831	2.41613	1.64169	1.79665	1.72433
Slc41a2	338365	2.09883	1.85337	1.8764	1.10168	1.29068	0.790842		1.22906	1.49222	1.06174	-0.658292	0.791475	0.627609
D10Wsu102e	NA	4.70656	4.38275	4.27506	4.72731	4.66906	4.59025		4.63102	4.96958	4.96402	4.93064	4.84808	4.89863
Aldh1l2	216188	3.48286	2.60528	2.46348	2.5773	2.28744	2.00166		3.2459	3.54652	4.20062	3.11563	3.16639	3.10512
A230046K03Rik	NA	4.7942	4.49358	4.25076	4.07645	4.32346	4.08938		4.94284	4.87029	4.8771	4.65202	4.58318	4.57055
Appl2	216190	7.01863	7.1396	6.60036	7.4891	7.52156	7.32609		7.13772	7.344	7.27085	7.72207	7.81408	7.60129
Nuak1	77976	5.50505	5.51873	4.90395	5.24623	5.69221	5.6606		4.44764	5.06504	4.71353	4.33403	4.99277	4.83848
Ckap4	216197	6.84571	5.45301	6.12165	5.26045	5.06579	5.20509		6.49194	6.68924	6.76931	6.18578	6.03201	6.08345
Tcp11l2	216198	4.92993	4.77838	4.88827	4.68928	4.92597	4.85678		5.79248	5.63517	5.51685	5.53971	5.64802	5.6566
Gm17249	102637873	-0.322205	0.121758	-1.42658	-0.163459	-0.320399	-0.0291798		-0.498258	-0.187384	0.120984	-0.831623	-0.712757	0.00531023
Polr3b	70428	4.31908	3.78613	3.61401	4.11087	3.81283	3.64359		4.37949	4.68403	4.69415	4.43954	4.53904	4.42364
Ric8b	237422	2.87594	3.04635	2.6006	3.17608	3.34309	3.48116		3.31139	2.5336	2.45612	3.00396	3.0967	3.17163
AI597468	NA	3.5718	3.99744	3.90317	3.38519	3.38913	3.86339		3.53149	3.22229	3.39057	3.45771	3.51959	3.46179
Mterfd3	NA	2.42912	2.25358	2.32132	2.5544	2.49259	2.31396		2.55292	2.02273	1.17789	1.45299	2.15231	2.16982
Cry1	12952	4.12111	4.39016	4.01996	4.69103	4.38838	4.29007		3.84436	4.63128	4.52431	5.2769	4.62891	4.39917
Btbd11	74007	4.78678	4.54096	4.2966	5.03501	5.03426	5.1975		4.68496	5.33777	5.26629	5.43596	5.32314	5.41031
Pwp1	103136	5.14086	5.01852	5.12734	4.89011	4.81677	4.93646		5.18169	5.38992	5.50499	5.21417	5.18478	5.13274
Prdm4	72843	5.19507	4.92338	4.87083	5.05418	4.93634	5.04301		5.02181	5.28367	5.32145	5.12208	5.09512	5.20156
Ascl4	67341	-1.1702	-2.51765	-2.04325	1.5035	-2.42276	-2.1211		0.159636	0.750152	0.897209	-0.196387	-0.0606799	-0.97857
D10Wsu52e	NA	6.69349	6.79506	7.01329	7.00312	6.87335	6.96845		6.61282	6.82308	6.98424	6.90683	6.81767	6.91234
Bpifc	270757	7.7057	7.57805	7.59107	7.55716	7.79363	7.7092		6.73675	6.78036	7.01273	6.68877	6.93859	6.8665
Fbxo7	69754	4.11224	4.81877	4.80056	4.79237	4.85774	4.84711		3.93024	4.18854	4.42875	4.42837	4.04866	4.14888
Syn3	27204	1.03143	1.40396	0.278675	2.00928	1.15511	1.62532		0.928752	0.872488	1.3854	0.852193	1.30916	1.1662
Timp3	21859	8.6861	8.10757	8.17825	8.66626	8.45633	8.49298		6.9308	7.06231	6.95925	6.68441	7.17051	7.2435
1810014B01Rik	66263	0.844153	1.14823	1.24953	1.33457	0.838505	0.979698		1.70338	0.750152	1.28537	0.355255	0.615048	1.10701
Hsp90b1	22027	8.57645	8.43503	8.66841	8.03164	7.9778	8.03258		8.87876	8.32142	8.60799	8.02271	7.98591	7.88486
BC030307	NA	0.252031	0.321067	0.199604	0.193476	0.0896893	0.230883		0.928752	-0.342106	-1.03656	0.213701	-0.261377	0.12949
Nt5dc3	103466	2.78213	2.70375	2.08878	2.91953	2.8274	2.87652		2.67877	2.71461	2.70318	2.62222	2.64695	2.707
Igf1	16000	5.5745	5.72332	5.93822	5.02116	5.2592	5.08476		3.86942	3.4158	2.66388	2.09357	3.56584	3.27609
Pmch	110312	-0.456506	0.44012	1.06108	-0.504495	-0.281405	-0.140211		1.32277	0.19676	0.472456	0.0231789	0.518024	-0.539686
4930547N16Rik	NA	1.60379	1.82083	2.32132	1.24206	0.728181	1.14667		2.29066	2.30935	2.22107	1.65271	1.93463	1.01339
Nup37	69736	3.65965	3.89174	4.06527	3.40666	3.56793	3.51208		3.89406	3.83837	3.58943	3.11164	3.49749	3.37035
Ccdc53	NA	4.66471	4.64841	5.33237	4.37107	4.63635	4.84468		5.1666	4.71706	4.80925	4.63268	4.63181	4.56644
Dram1	71712	4.64844	4.57551	4.79889	4.12129	4.04341	3.97859		4.91302	4.1235	4.20258	3.43875	3.63687	3.31258
Gnptab	432486	5.94957	6.03487	5.44593	6.17577	6.50537	6.33552		5.444	5.62215	5.70283	6.02397	6.09328	5.90977
Sycp3	20962	2.06246	2.59889	2.51338	2.20822	1.55047	2.18172		1.4937	0.158792	0.498219	1.30727	0.770566	0.947429
Chpt1	212862	4.30358	5.03161	4.50621	4.62662	4.46491	4.4599		4.33069	3.58997	3.43126	3.75972	3.69906	3.46474
Mybpc1	109272	5.95371	5.9559	5.10988	7.02168	5.96829	6.12107		7.34346	2.20144	1.11267	2.29678	-0.969914	-0.166642
Arl1	104303	5.82573	5.67862	5.42218	5.77638	5.75803	5.80932		5.8408	5.98763	6.10823	6.12332	5.97146	5.96759
Utp20	70683	5.57665	5.24594	4.67099	5.36065	5.19843	5.03983		5.39521	5.64808	5.59355	5.44865	5.40343	5.23823
Slc5a8	216225	6.48544	4.81189	5.38133	2.73497	3.66595	3.52427		4.7822	4.67565	4.71901	3.546	3.39192	3.6524
Gas2l3	237436	2.92403	3.21445	2.80808	3.17608	2.48696	2.86219		3.53149	3.98932	3.93896	3.367	3.21363	2.96629
Scyl2	213326	4.70263	4.96368	3.73811	4.47024	4.37471	4.43752		5.12558	4.94469	4.94424	5.54711	5.03503	5.01892
Actr6	67019	3.00931	3.4419	3.42707	3.10956	3.22956	3.30869		3.5157	3.13699	3.15984	3.38693	3.42909	3.08608
Uhrf1bp1l	75089	5.40087	5.36264	5.15118	5.56064	5.4667	5.28426		5.84159	5.9069	5.92745	6.24337	6.20318	6.05974
Gm4184	100043039	1.82257	2.45787	2.39415	1.55055	0.989622	1.37916		1.22906	1.24286	1.63804	0.66907	0.567351	0.349756
Apaf1	11783	3.75009	3.5747	3.45712	2.89544	3.11366	2.98191		3.677	3.38324	3.24219	2.79121	2.4637	2.80803
Ikbip	67454	3.40269	3.6903	3.88116	3.81262	3.55452	3.81212		3.41716	3.43578	3.00672	2.98665	3.27801	3.19313
Slc25a3	18674	7.96433	7.87061	8.28535	8.03026	7.75664	7.80613		8.0661	8.20151	8.10673	8.13668	8.15048	8.24194
LOC100861804	NA	6.72873	6.78666	7.47258	6.95403	6.6813	6.76492		7.00513	7.0732	6.89615	6.93558	6.95779	7.07176
Tmpo	21917	7.05109	7.25269	7.13117	6.89182	6.81971	6.88497		7.28091	7.25401	7.47742	6.94848	6.97417	6.93857
Nedd1	17997	4.28792	4.28871	3.85882	4.19471	4.25713	4.24292		4.13788	4.23033	4.10326	3.93007	4.20099	4.12297
Cdk17	237459	4.72413	4.49701	4.42163	3.85071	3.98263	4.19035		4.95753	4.7825	4.78983	4.41388	4.43325	4.41146
Elk3	13713	5.14377	4.44101	5.13001	3.9651	3.94408	3.78705		4.65465	4.4701	4.47651	2.79121	3.63976	3.85038
Lta4h	16993	5.6294	5.70338	6.02032	5.63801	5.7237	5.73327		5.92016	5.78912	6.02981	5.65236	5.75767	5.70169
Hal	15109	8.86306	8.60154	8.76727	8.32945	8.90231	8.68968		6.71055	6.82384	7.02386	7.78081	8.32263	8.02649
Ccdc38	237465	4.52913	4.59328	5.51185	4.71704	4.67403	4.59748		4.75892	5.08289	5.04163	4.69394	4.69559	4.70637
Snrpf	69878	5.0117	5.19077	5.99932	5.14767	5.20531	5.26078		5.30164	5.58327	5.51449	5.2608	5.24286	5.22611
4933408J17Rik	74454	3.64332	3.96306	4.59192	3.62753	3.87887	4.1711		3.948	4.23489	4.15073	4.07424	3.98655	3.93152
Ntn4	57764	2.8334	2.26975	1.48448	2.70062	2.20745	1.9574		3.20218	3.23603	3.20356	2.43716	3.34319	3.14245
Metap2	56307	7.566	7.34522	7.81338	7.43893	7.50702	7.46119		8.33723	8.60334	8.64936	8.26209	8.29464	8.21471
Vezt	215008	4.66673	4.84867	4.58805	5.01278	4.82237	4.85316		4.90243	4.76996	4.76881	4.91586	4.90435	4.87443
Fgd6	13998	4.81803	4.89109	4.19324	4.55728	4.66782	4.70176		4.36193	4.69567	4.74883	4.19405	4.4013	4.17973
Nr2c1	22025	3.19996	3.49787	2.67557	3.20087	3.70773	3.42701		3.3564	3.25865	2.80474	3.43556	3.31819	3.31258
Ndufa12	66414	4.76054	4.85001	4.91791	4.43932	4.22194	4.03718		4.59015	4.51962	5.47449	4.42034	4.43823	4.91382
LOC100861832	NA	4.47711	4.59328	4.57636	4.0357	3.83961	3.65195		4.11186	3.96202	5.17039	3.84621	3.9614	4.57055
Tmcc3	319880	6.76691	6.98969	6.84569	6.81763	7.15966	7.03704		7.01604	6.99219	6.96185	7.25663	7.15975	7.09718
4932415G12Rik	NA	3.5804	3.62269	3.22228	3.76354	3.85719	3.78199		3.15709	3.30284	3.3416	3.92326	3.79277	3.89481
Ccdc41	NA	4.76054	4.3957	4.52863	4.63027	4.5003	4.3166		5.04949	5.06247	5.27096	5.13784	4.98371	5.0048
Plxnc1	54712	2.80433	2.57307	2.98944	2.13808	2.43522	2.18939		2.54516	1.69152	2.11683	1.77869	0.440718	2.19846
Cradd	12905	1.99972	2.643	2.07776	1.86784	2.70166	2.25668		1.68937	1.92433	1.90204	1.38858	2.06055	2.00125
Socs2	216233	3.77653	4.19659	4.21351	2.78829	4.37624	3.63238		3.3784	2.91011	2.354	2.39842	4.02678	3.0784
Mrpl42	67270	5.74388	5.67103	6.13632	5.5462	5.49435	5.36017		6.07967	5.65662	5.7255	5.39638	5.5402	5.44209
Ube2n	93765	6.76691	6.33386	6.81411	6.3914	6.34756	6.38481		6.99698	6.82763	6.92789	6.73192	6.74718	6.79387
Nudt4	71207	6.91535	6.34963	6.62185	6.02775	5.9184	5.92185		7.4961	7.27024	7.3618	6.92795	7.14687	6.8157
Eea1	216238	6.82777	6.8847	6.48579	6.67409	6.82419	6.75945		6.69748	6.82536	6.85125	7.02092	6.95258	6.72664
Btg1	12226	9.11682	9.20624	9.28636	8.97371	9.117	9.01072		8.98193	9.17184	9.15716	9.38107	9.15096	9.08192
Dcn	13179	10.274	10.25	10.6481	10.3229	10.1017	10.2065		8.72344	8.21848	7.90528	7.7333	8.63385	8.14664
Lum	17022	7.6729	7.61074	8.10013	6.82163	6.80648	6.94399		5.70816	5.11175	4.93484	3.56361	5.35772	4.20289
Kera	16545	0.163222	-0.545666	0.870035	0.0697406	-1.30077	-1.51105		2.09204	-2.36959	-1.56707	-1.86265	-1.93515	-2.38296
Atp2b1	67972	6.74077	6.44791	6.60229	6.15054	6.2432	6.37517		6.0857	6.21045	6.13722	5.88962	5.90045	5.89179
Poc1b	382406	3.2866	3.11058	3.09698	3.03432	3.13543	3.17979		3.3205	3.26313	3.34515	3.15101	3.26686	3.10889
Galnt4	14426	3.56315	3.51831	3.30015	3.26339	3.49961	3.62674		3.69814	3.36252	3.61025	3.57813	3.73997	3.34175
LOC100861874	NA	2.22486	2.64919	3.09698	2.03156	1.85172	2.1348		2.96117	2.62694	3.02011	2.07731	1.84746	2.19135
Dusp6	67603	4.94166	4.50044	4.79217	4.29021	4.66283	4.73229		5.43877	5.28698	5.76848	4.61731	4.79988	5.11876
Kitl	17311	4.51798	4.88847	4.57636	4.89468	4.79413	4.6637		5.02042	4.80111	4.95939	4.68994	4.34407	4.10228
Tmtc3	237500	4.86806	4.84598	4.18557	4.83099	4.98813	4.93988		5.01481	5.02339	5.11735	5.19358	5.13861	4.89863
Cep290	216274	4.29577	4.42847	3.82629	4.24563	4.31075	4.2865		4.10132	4.14551	4.24884	4.13441	4.24902	3.91867
4930430F08Rik	68281	4.6828	4.83244	4.53669	4.60077	4.72997	4.75445		4.11972	4.12103	4.20258	4.34256	4.30098	4.07936
Rassf9	237504	4.45624	4.75129	4.20087	4.41622	4.55115	4.44234		4.88871	4.97095	4.78198	5.19546	5.03064	4.73598
Slc6a15	103098	0.294466	-0.0282671	-0.82086	-0.710946	0.566592	-0.179205		0.778073	0.848836	0.796981	-0.0824313	0.518024	0.44844
Tmtc2	278279	1.70164	1.77626	0.818041	1.1432	1.43814	1.79588		1.58732	2.00144	2.27423	1.0976	1.37989	1.7632
BC067068	NA	1.93413	2.20397	2.20467	2.22765	2.50937	2.48584		2.18481	2.35204	2.4692	2.3383	2.23859	2.20553
Ccdc59	52713	4.93665	4.88716	5.38581	4.9366	4.96094	5.0206		5.18544	4.99404	5.12977	4.91128	4.97231	4.81209
Lin7a	108030	0.0685847	-0.0683445	-0.664741	0.193476	-0.728864	-0.140211		-0.780658	-1.21205	-1.6781	-1.17676	-0.261377	-0.915834
Myf6	17878	1.38561	1.35934	1.75722	2.0858	1.23797	1.53184		1.67522	-6.07003	-6.32196	-4.06428	-6.32747	-6.47042
Ppp1r12a	17931	5.94874	5.95215	5.52508	5.96474	6.00029	6.09015		5.81604	5.73854	5.68822	5.90467	5.87741	5.91247
Pawr	114774	4.22897	3.83312	4.1623	3.71618	3.89385	3.80714		4.74036	4.77311	5.20893	4.92837	4.69421	4.69637
Syt1	20979	-1.90717	-0.490171	-3.62822	-1.47279	-0.837798	-1.51105		-1.34625	-1.98256	-1.7984	-0.771502	-1.57258	-0.915834
Nav3	260315	3.67579	2.89825	0.679213	2.60728	2.07849	2.06976		2.48156	2.89287	3.02011	2.88291	3.36078	2.95794
E2f7	52679	2.40026	1.37437	1.92637	1.03707	0.728181	0.830643		2.37183	2.79106	2.93778	2.02742	2.22328	1.92618
Csrp2	13008	2.22486	1.80981	3.075	1.29827	1.6647	1.60251		2.1748	2.95511	2.42287	1.55043	1.40724	1.68439
Zdhhc17	320150	3.74627	3.60687	3.6254	3.67431	3.77633	3.62674		3.3205	2.96615	3.02455	2.9244	2.96945	3.41069
Gm5428	NA	6.79858	6.85555	7.47284	7.18465	7.01811	7.0167		7.01077	7.1408	7.08358	7.14602	7.02251	7.07611
Osbpl8	237542	5.27274	4.75561	4.84833	4.52819	4.93427	4.87949		4.96336	4.85404	4.94072	4.79556	4.56052	4.62299
Bbs10	71769	-0.0861379	1.5301	0.424896	1.12259	0.765901	-0.102243		0.609802	0.963396	0.364541	0.625015	-0.218942	0.84246
Nap1l1	53605	6.57799	6.41967	6.99512	6.1339	6.21365	6.11201		7.24336	6.94869	7.13247	6.73742	6.55918	6.49338
Phlda1	21664	4.55554	3.66608	4.54271	3.02324	2.70166	2.97304		4.66004	4.19793	4.58718	3.53116	2.94633	3.39531
Krr1	52705	5.15964	5.15205	5.18236	5.18169	5.10403	5.1333		5.49219	5.27593	5.43585	5.10012	5.14776	4.89645
Glipr1	73690	3.9019	4.20292	4.57048	3.78992	3.70531	3.74861		4.4927	4.13087	4.10326	3.41307	3.61064	3.45884
Atxn7l3b	382423	6.87441	6.82852	7.08551	6.89182	6.91879	6.93689		6.83822	7.03474	7.1141	7.18091	7.10442	7.12028
LOC100861951	NA	4.52245	5.07825	4.87561	4.26692	4.71799	4.39003		4.30566	4.13577	4.28629	4.11861	4.0851	4.15071
Tbc1d15	66687	6.12148	6.44302	5.79931	5.85735	6.11434	5.98935		5.95277	5.86403	5.91794	5.87324	5.7866	5.81527
Gm8942	668041	4.16751	4.01193	4.84021	4.18232	4.47633	4.2865		4.46624	4.4759	4.56754	4.05984	4.25656	4.09658
Rab21	216344	6.30001	5.9205	6.13566	5.5919	5.71408	5.62921		6.52189	6.50338	6.58324	6.48357	6.30712	6.28676
Tmem19	67226	5.64076	5.70709	5.63247	5.61237	5.50484	5.58771		6.37265	6.33751	6.41381	6.22366	6.2412	6.28175
Thap2	66816	2.8334	2.96926	2.07776	2.95494	2.56926	2.95064		3.39143	2.94956	3.17988	3.61238	3.37817	3.19669
Zfc3h1	216345	6.21074	6.36711	5.67237	6.01872	6.24069	5.90622		6.52238	6.32149	6.10142	6.41206	6.33809	6.33995
Lgr5	14160	3.35837	2.37062	2.75376	2.21797	1.87779	2.03611		4.05292	3.94817	4.50697	3.33318	3.81592	3.77869
Tspan8	216350	4.87681	4.85672	5.26721	4.25276	5.50554	5.34048		1.94653	0.158792	1.57891	-1.74236	-0.177719	-0.539686
Ptprr	19279	-1.90717	-1.00864	-1.55783	-1.60403	-0.100833	-0.260505		-1.90265	-2.36959	-4.00003	-1.52823	-1.37327	-0.689063
Ptprb	19263	4.06092	3.81395	3.08603	3.38086	3.19886	3.09245		4.33744	4.16239	3.20356	2.57089	3.66547	4.20818
Kcnmb4	58802	1.36585	-0.726239	1.92637	-1.13837	-1.15267	-0.641109		0.485622	1.00679	1.04436	0.213701	0.492713	0.424395
1700058G18Rik	NA	0.560981	-1.69453	1.43356	-1.24146	-1.86637	-1.32464		-0.157221	0.158792	0.185835	-0.157393	-0.350187	-0.448055
Cnot2	72068	6.18629	5.98679	5.86644	5.83377	6.02918	5.97165		6.48436	6.52173	6.72568	6.3974	6.47606	6.31401
LOC100504423	NA	1.8933	1.3288	1.28826	0.771836	1.60352	0.961887		1.95826	2.70146	2.28167	2.48723	2.24618	2.46327
Rab3ip	216363	3.88811	3.40944	4.0819	3.6565	3.56793	3.57788		5.3256	5.67775	5.7485	5.43676	5.3454	5.15392
4933412E12Rik	71086	-0.322205	0.411265	0.791323	-2.08946	-2.42276	-0.942765		-0.0593738	-0.578174	-0.0551733	-1.63132	-2.07954	-1.61244
Gm5781	544741	0.872442	1.50301	2.22478	1.20332	1.80719	1.29631		1.4611	1.2963	1.45283	0.889912	0.770566	1.44247
LOC100862026	NA	6.8041	6.84075	7.327	6.7082	6.80308	6.86204		6.87968	7.08685	7.0984	6.87014	6.98073	7.0029
Cct2	12461	7.91673	7.84353	8.10878	7.82811	7.834	7.88873		7.90783	8.26096	8.24522	8.06596	8.10684	8.11001
Frs2	327826	5.14232	4.93102	4.58998	5.03087	5.25589	5.15404		5.02181	5.43131	5.4688	5.39063	5.4963	5.39028
Yeats4	64050	4.92657	4.72662	5.23783	4.81823	4.75832	4.8913		4.69551	4.85553	4.91824	4.92837	4.83681	4.8711
Lyz2	17105	9.36581	9.48194	10.1835	6.90584	6.53161	6.65178		9.83889	8.9739	8.24261	3.34001	4.91154	4.83735
Lyz1	17110	5.22417	6.83634	7.02445	2.93143	3.0035	2.98632		8.06644	7.61439	5.87556	1.4903	1.91571	1.82878
Cpsf6	432508	6.37298	6.70876	6.34189	6.48722	6.61503	6.48876		6.31395	6.41051	6.32976	6.53097	6.40364	6.41356
Cpm	70574	7.27191	6.54284	6.57562	6.27015	6.84719	6.84605		6.27228	6.7254	7.16801	6.36847	6.40576	6.20928
Mdm2	17246	5.20762	5.03398	4.962	5.0731	5.1967	5.21922		5.11907	5.13271	5.30694	5.3051	5.03722	5.25962
Slc35e3	215436	3.69175	4.20712	3.7027	4.40986	4.47063	4.6415		3.72585	3.8972	4.04982	4.40576	4.62891	4.49896
Nup107	103468	4.6464	4.88716	4.59579	4.81663	4.89758	4.83737		4.58069	4.88199	4.91585	4.84201	4.83051	4.82017
LOC100862040	NA	7.3005	7.05381	7.65522	6.39677	6.74731	6.771		6.77331	6.52406	6.62549	6.12924	6.21726	6.1246
Rap1b	215449	7.5584	7.27138	7.76249	6.64773	6.98975	7.04579		6.9984	6.82157	6.90971	6.42977	6.50681	6.44676
Mdm1	17245	2.62473	2.33266	2.61591	2.53113	2.52044	2.86219		2.41503	2.04372	2.74144	2.2025	2.96486	2.83107
Gm9040	668198	1.21936	0.724423	0.158381	1.20332	1.25133	0.961887		1.0867	0.233754	1.11267	1.55043	1.09039	1.07647
Gm9044	668203	1.36585	0.815331	0.557651	1.71101	1.53962	1.22343		1.67522	1.08984	1.8728	1.81836	1.52428	1.33048
Gm9045	668205	2.4574	2.22899	1.14789	2.19841	2.30035	2.41561		2.33632	1.95788	2.92359	2.54157	2.5274	2.54917
Gm9046	668209	1.76337	0.523375	0.115946	1.98664	1.68453	1.64778		1.54127	1.12965	1.94013	1.67448	1.36602	1.35613
Gm9048	668213	2.44804	2.06268	1.10514	2.5544	2.22787	2.49206		2.25306	2.16359	3.05958	2.47487	2.41063	2.67168
Gm9049	668216	2.48515	2.00591	1.48448	2.40879	2.30035	2.42213		2.09204	2.05409	2.83539	2.73532	2.55823	2.64592
Dyrk2	69181	3.55881	3.07882	3.3096	3.75017	3.8659	3.78958		3.70163	4.27759	4.66175	4.30815	4.16338	4.05412
Cand1	71902	6.71073	6.49508	6.45207	6.47151	6.70212	6.71794		6.63628	6.72622	6.82699	6.70075	6.68777	6.60355
Grip1	74053	2.8334	2.09025	1.56556	2.82702	2.248	2.05303		2.22421	2.31799	2.56982	2.69327	2.7251	2.68186
Helb	117599	3.74245	3.65996	3.37853	3.79644	3.87887	3.75121		3.7327	4.00812	3.97381	4.10864	3.93815	3.77156
Irak3	73914	5.46032	4.76846	4.72846	3.78665	3.93996	4.03292		5.09137	5.08162	5.03504	3.59821	3.84871	3.78814
Tmbim4	68212	5.63767	5.83956	6.32976	5.56542	5.62067	5.60789		5.68981	5.66511	5.69728	5.50671	5.5798	5.48268
Gm20282	NA	5.78632	5.77024	6.43491	6.16573	5.92362	6.06064		6.08971	6.2751	6.32347	6.43855	6.17611	6.22937
Llph	66225	5.81575	5.80324	6.47113	6.18822	5.94946	6.10645		6.11219	6.30148	6.34848	6.45398	6.187	6.24661
Hmga2	15364	-1.05917	0.0486949	1.03854	-0.381639	-1.30077	-1.72517		-1.46655	-4.48506	-6.32196	-2.92678	-3.15754	-2.56353
Msrb3	320183	4.95164	4.63131	4.62066	4.62845	4.62997	4.34779		5.33576	4.79648	4.79633	4.49414	4.91868	5.06145
Lemd3	380664	4.55772	4.79523	4.47717	4.45177	4.76532	4.80652		4.80836	4.92786	4.86848	4.90438	4.8076	4.60171
Wif1	24117	6.68454	7.12717	6.61615	7.03311	6.96716	6.8737		3.80268	3.18972	3.3487	2.43716	2.94166	2.40302
Tbc1d30	74694	1.99972	0.257642	0.708068	0.0697406	0.478461	0.0739137		2.76811	3.28091	3.72107	2.94246	2.99671	3.0668
Gns	75612	6.39874	6.20476	6.04032	6.03259	6.10472	6.13554		6.35057	6.4019	6.40532	6.59196	6.5139	6.48831
Rassf3	192678	5.96279	6.92959	6.04315	6.78399	6.01456	6.21851		6.83346	7.14505	6.4277	7.70282	7.12979	7.36651
Tbk1	56480	5.27274	5.19712	5.26235	5.02671	5.03619	4.98467		4.99644	4.82252	4.87464	4.83356	4.83304	4.69888
Xpot	73192	6.09846	6.04312	5.82588	5.93254	5.98738	5.99866		6.55171	7.04875	6.94409	6.77948	6.69646	6.44676
D930020B18Rik	216393	-3.49213	-6.21809	-2.2497	-5.99635	-4.1883	-6.36903		0.804305	0.800338	0.837911	0.121583	-0.137642	0.0994324
BC048403	NA	3.20553	3.39109	2.71874	3.14064	3.45123	3.25485		2.93767	3.34148	3.45447	3.56944	3.58991	3.49103
Srgap1	117600	3.59745	3.20187	3.19196	3.73327	3.66595	3.80465		3.40863	3.35414	3.41782	2.94246	3.16238	3.19313
Gm9079	668272	-2.11362	-0.791827	-0.905749	-0.570084	-0.135184	-1.61414		-0.945717	-0.940744	-1.27757	-0.894359	-1.8039	-4.1485
Tmem5	NA	4.4609	4.50386	4.83857	4.96003	4.76881	4.84832		4.39251	4.79648	4.79373	4.92042	4.81272	4.82017
Avpr1a	54140	3.55008	4.62975	3.36953	3.86938	4.09618	4.03078		1.7446	1.44567	0.572858	2.17984	2.41737	2.85825
Ppm1h	319468	2.96402	2.88782	2.73285	1.71101	2.15866	2.09449		2.91377	2.82176	3.26488	1.60814	2.65267	2.43346
Mon2	67074	6.55144	6.473	6.02032	6.5343	6.75642	6.68303		6.21477	6.30962	6.32976	6.47429	6.43096	6.46198
Usp15	14479	6.50024	6.45234	6.14162	6.35321	6.49417	6.37895		6.64175	6.55637	6.76534	6.42336	6.54617	6.36029
Slc16a7	20503	1.51686	1.91633	1.86364	1.33457	1.22449	1.17786		2.38927	3.24512	3.62495	2.80114	2.55823	2.71693
Lrig3	320398	5.69522	5.80739	5.28168	6.02428	6.02091	6.16746		5.21507	5.62215	5.32954	5.43197	5.51685	5.52711
Xrcc6bp1	NA	1.83699	2.03457	2.37629	2.07511	1.92023	1.82573		1.52559	2.28312	1.52979	2.48107	2.07768	1.67424
Ctdsp2	52468	8.01596	7.90998	7.66284	8.10226	8.34031	8.33363		7.61803	7.61044	7.65147	7.98182	8.03167	7.96492
Mir546	723882	3.89503	3.57144	3.24215	3.83812	4.19454	4.12982		3.61537	3.41177	3.70179	3.77995	3.92165	3.85488
Avil	11567	2.76714	1.8426	1.96275	3.04531	2.64712	2.72637		0.384928	-0.187384	-0.255871	-0.196387	-0.599546	-0.742503
Tsfm	66399	3.62265	3.48754	4.30842	3.89695	3.36783	3.58371		3.87871	4.02141	4.14463	4.06809	4.05083	4.14704
LOC100504608	NA	-0.199348	-1.82577	-0.117253	-0.381639	0.204022	-0.53614		0.276675	0.775463	0.392286	0.243145	0.180328	0.00531023
Mettl1	17299	3.05939	2.9189	3.55963	3.22524	2.68699	2.78326		3.35196	3.60063	3.65102	3.26304	3.41905	3.5726
Cyp27b1	13115	-0.387794	-0.490171	-0.277718	-2.53692	-1.38094	-1.97671		1.04331	1.02801	1.34338	0.408204	1.02126	0.729249
2009-03-01	NA	4.10331	3.71412	3.71341	3.97088	3.62805	3.95177		4.20341	4.31043	4.43876	4.62571	4.6376	4.51471
Cdk4	12567	6.13467	5.98679	6.68353	6.11185	6.0175	5.97665		6.61837	6.75791	6.82636	6.3205	6.52213	6.52446
Tspan31	67125	5.22829	5.02924	5.38021	4.8005	4.90605	4.98025		5.64697	5.37757	5.56336	5.03217	5.1508	5.15483
A730063M14Rik	100504703	1.96073	2.67369	2.00986	2.15847	2.23461	1.89307		1.4611	1.06952	1.14565	1.23584	1.23478	1.22306
Agap2	216439	2.02515	1.96678	1.24953	2.39167	1.59306	1.51971		2.28135	1.74375	1.93071	1.23584	1.12374	1.7439
Os9	216440	6.89222	6.70913	6.61281	7.00453	6.96005	7.00967		6.89349	6.94939	7.03022	7.12344	7.00443	7.02356
B4galnt1	14421	5.43209	5.39339	5.42218	4.76437	4.80209	4.71245		5.44816	5.19735	5.3606	4.59035	4.44485	4.67996
Arhgef25	52666	2.67378	2.66149	2.31195	2.85852	3.01921	2.38251		2.11318	1.87834	1.55456	0.753339	1.90615	2.00936
Dtx3	80904	3.88465	3.75776	3.77266	3.71274	3.86807	3.60968		3.94505	3.90295	3.90325	3.34001	3.78236	3.96733
F420014N23Rik	100038591	3.07164	2.86672	2.82135	3.10431	2.77749	3.18364		3.1	3.12719	2.96575	3.18174	3.26312	3.26259
Pip4k2c	117150	5.89718	5.68993	5.58075	5.87517	5.82768	5.97997		5.79166	5.84623	5.9963	6.09079	6.08325	6.11712
Kif5a	16572	1.46207	0.900849	0.0271364	0.661863	1.50658	1.08218		0.199713	0.55933	0.185835	1.14517	1.12374	1.12203
Dctn2	69654	7.17445	7.10876	7.45034	7.32149	7.17398	7.21135		7.31067	7.42545	7.41095	7.49117	7.45441	7.5039
Mbd6	110962	5.32485	5.1334	4.12801	5.2498	5.41644	5.17255		5.26787	5.49935	5.28583	5.36909	5.55861	5.52145
Ddit3	13198	3.53246	3.95058	4.06806	3.97663	3.87456	3.96077		3.43825	3.24965	3.45447	3.39022	3.40555	3.5366
Mars	NA	5.74866	5.83005	5.48188	5.62525	5.38346	5.43389		5.72971	6.0171	6.11189	5.82415	5.98002	5.93498
Arhgap9	216445	3.22212	2.72149	3.88433	2.71446	2.59044	2.54086		2.91377	2.99337	2.61762	1.61941	2.17636	2.48668
Gli1	14632	2.96402	2.65535	1.56556	2.38303	2.29391	2.11881		3.12102	3.30718	2.84546	2.7039	3.10508	3.01541
R3hdm2	71750	6.22383	5.98005	5.38692	6.38601	6.47899	6.32511		6.0837	6.04599	6.07598	6.408	6.39769	6.34035
Stac3	237611	1.94749	1.4754	1.72934	2.90753	1.43814	1.59097		2.55292	-0.455317	-0.895695	-0.713787	-0.772878	-0.241605
Ndufa4l2	407790	5.14086	3.29958	5.5502	3.34573	3.23629	3.15649		6.84219	6.69505	6.94116	5.48992	6.06458	6.30457
Shmt2	108037	5.44862	5.00168	5.4341	4.91429	4.91866	4.87593		5.63605	5.68444	5.79731	4.96638	5.20732	5.36128
Nxph4	104080	-2.35463	-2.3112	-0.222223	-2.53692	-3.70287	-2.9096		1.9347	2.14429	2.1739	2.08546	3.0967	2.75599
Lrp1	16971	8.02878	7.57154	7.18605	7.46679	7.50754	7.39781		7.02443	7.05652	7.08756	6.7413	7.10233	6.94281
Stat6	20852	6.89739	6.52148	6.50236	6.39624	6.62244	6.72356		6.97981	6.85942	6.94497	6.62868	6.85787	6.70684
Nab2	17937	4.85925	4.91569	4.61114	4.90979	4.81001	4.71112		5.57642	5.32711	5.05796	5.48992	5.20927	5.05167
Tmem194	NA	2.93078	3.29168	2.54571	3.22524	3.20917	2.91406		2.85224	3.50551	2.8099	2.85934	2.87955	2.71197
Zbtb39	320080	4.14449	3.48754	3.8459	3.87863	4.12186	4.12382		3.97999	4.06054	4.33536	4.39104	4.3996	4.31339
Gpr182	11536	1.26276	1.18279	0.649769	0.603564	-0.00242895	0.200826		0.975673	-0.00393771	0.689267	-0.363844	0.180328	0.243822
Rdh1	107605	6.72534	7.19646	6.12299	6.69648	6.47188	6.26055		6.70881	6.63884	5.85016	7.4879	6.9915	7.11677
Rdh9	103142	7.04645	7.64522	6.84691	7.21447	7.12651	7.02289		6.21904	6.08067	5.50021	6.90164	6.61303	6.70715
Rdh16	19683	3.59321	4.33362	2.5377	3.03432	2.92649	2.55281		1.12883	2.36043	1.34338	3.45142	3.4815	2.69699
Rdh18-ps	380674	2.13431	3.58442	1.75722	2.70755	1.77055	1.35207		2.68585	3.07208	2.53913	3.70787	3.00569	3.07454
Rdh19	216453	-1.42174	-0.545666	-3.62822	-1.60403	-0.100833	-1.23975		-2.53068	-0.342106	1.24028	2.73013	0.211692	1.52393
Sdr9c7	70061	8.0106	7.49712	7.29437	7.15768	7.47677	7.41387		7.74872	7.65928	7.92218	7.71026	7.80447	7.50103
Hsd17b6	27400	1.71732	2.044	0.316643	1.45486	1.18326	1.35207		0.609802	1.5666	0.247896	1.87588	1.47343	1.12203
Prim1	19075	4.72219	5.09876	4.65811	4.78583	4.65908	4.81274		4.41397	4.50078	4.5368	4.12257	4.3028	4.5004
Naca	17938	9.27452	9.18109	9.64875	9.31529	9.33014	9.27604		9.37358	9.20023	9.27327	9.10892	9.19515	9.04377
Ptges3	56351	6.66041	6.7849	7.00496	6.33597	6.30576	6.37979		6.91434	6.73552	6.94585	6.5891	6.59196	6.44974
LOC100862107	NA	6.24495	6.43722	6.77544	5.90716	6.01505	5.98935		6.50499	6.22718	6.50717	6.02556	6.13171	5.93658
Atp5b	11947	9.48254	9.42551	9.66511	9.46938	9.25519	9.30558		9.61887	9.70247	9.68105	9.51019	9.47108	9.4558
Baz2a	116848	6.99591	6.81963	6.43868	6.86958	6.98925	7.0397		6.95515	7.07575	6.96964	7.09697	7.02857	6.96616
Rbms2	56516	5.27274	5.47931	5.34849	5.5825	5.58945	5.59495		5.41237	5.15458	5.14105	5.00771	5.09091	5.1037
Gls2	216456	1.66976	1.63366	1.92637	1.4215	1.42641	1.01467		1.75808	1.75652	1.83286	1.14517	1.64408	1.48958
Spryd4	66701	3.79512	4.01912	4.34563	4.22161	3.90235	3.94045		3.70859	3.79261	4.03449	4.20157	4.09985	4.0502
Timeless	21853	3.44568	3.29168	3.28108	3.19594	2.55855	2.77308		3.06788	3.71297	3.82652	3.06706	3.28171	3.35454
Stat2	20847	4.8325	5.5145	5.67328	4.48847	4.40789	4.51438		4.24231	4.26648	4.95242	3.84381	3.63109	3.73781
Il23a	83430	2.1803	-0.603382	0.992371	-5.99635	-3.70287	-2.66859		0.724134	-0.643762	-0.34468	-6.38621	-4.00554	-2.38296
Pan2	103135	5.20066	5.74517	4.92253	5.869	5.93867	5.67229		5.40703	5.57338	5.26722	5.51805	5.51213	5.88079
Cnpy2	56530	5.42136	5.40899	6.01311	5.30229	5.4588	5.59423		5.70729	5.30556	5.5838	5.12998	5.16989	5.25196
Cs	12974	8.43986	8.67516	8.29087	8.5494	8.36855	8.42899		8.53204	8.63188	8.48	8.73544	8.50221	8.58499
Coq10a	210582	4.24799	4.51238	4.59192	4.80536	4.6197	4.54161		4.34193	3.87102	3.60434	4.19593	4.04649	4.1136
Ankrd52	237615	5.49485	4.91441	2.49694	4.5025	4.97711	4.91926		4.8116	5.209	5.20209	5.19074	5.10977	5.05167
Slc39a5	72002	0.41476	0.627398	0.353637	0.603564	0.335266	0.501335		0.199713	-0.643762	0.0874311	-0.455475	0.180328	0.349756
Obfc2b	NA	4.68479	4.70598	5.15249	4.94103	4.69251	4.7191		4.96772	5.07781	5.19226	5.18885	5.13043	5.29735
Rnf41	67588	4.51349	4.10045	3.93403	4.15973	4.26374	4.29007		4.84988	5.18441	5.04163	4.99046	5.0492	4.85993
Smarcc2	68094	6.41506	6.45676	5.81845	6.58509	6.68099	6.50576		6.26403	6.45623	6.32437	6.57831	6.50245	6.53748
Myl6	17904	8.66515	8.5717	9.43069	8.41867	8.41036	8.56378		9.08783	8.84328	8.96044	8.301	8.48406	8.43398
Myl6b	216459	1.15173	1.70672	0.459247	2.53113	2.46419	1.49516		3.31595	1.38118	1.31466	0.71182	0.615048	1.38133
LOC100502705	NA	1.87943	2.54678	2.57733	3.41516	3.06532	2.55875		1.55678	1.60945	1.43959	2.41792	2.63543	2.72679
Esyt1	23943	5.23102	4.895	5.16945	4.93365	4.78841	4.80901		4.79043	4.20726	4.4017	4.37617	4.59065	4.63483
Zc3h10	103284	2.85483	3.3725	2.90472	3.26339	3.20917	3.28382		3.33407	2.9771	3.26112	3.38032	3.20975	3.24554
Rpl41	67945	9.46595	9.48584	10.7227	9.55431	9.50822	9.69173		9.99054	10.0589	10.0445	9.73821	9.87556	9.80895
Pa2g4	18813	7.89017	7.65583	7.87392	7.75843	7.58838	7.64194		8.27088	8.60334	8.68397	8.28229	8.28465	8.1903
Erbb3	13867	6.08945	5.47931	3.22728	5.30458	5.76153	5.51629		5.36028	5.57428	5.62531	5.73888	5.64372	5.49572
Rps26	27370	9.43561	9.37305	10.2262	9.70385	9.86313	9.71306		9.49065	9.47231	9.54645	9.58751	9.50678	9.56599
Ikzf4	22781	1.21936	1.94682	1.1688	2.11739	2.78669	3.41397		-0.157221	0.529886	0.472456	1.94918	2.52116	1.96003
Suox	211389	3.48286	4.15803	3.42707	4.29712	4.49891	4.74015		2.94358	3.43181	3.31648	4.31683	4.06592	4.24296
Rab5b	19344	6.56342	6.70542	6.33843	6.66832	6.81325	6.85512		6.7049	6.45867	6.53232	6.71593	6.5979	6.58537
Cdk2	12566	4.63612	5.00168	4.91482	5.12583	4.94253	4.93532		4.81321	4.9419	5.01287	5.20765	5.06216	5.23909
Pmel	20431	4.3521	4.62975	4.83857	4.50449	4.37776	4.15747		5.63331	5.56886	6.15706	6.1777	4.83304	6.21542
Dgka	13139	5.69026	6.19739	5.35876	6.39838	6.6419	6.63361		6.31624	6.08194	5.99234	6.5012	6.4821	6.61455
Wibg	NA	4.22074	4.06847	5.06178	4.43724	4.29471	4.52957		4.196	4.50835	4.72721	4.44589	4.55288	4.61239
Mmp19	58223	3.58469	3.32687	3.88748	2.92549	2.59044	2.46069		2.99573	2.48072	2.36804	1.74821	1.66689	2.11078
Tmem198b	73827	3.34329	3.39478	3.64418	3.10956	3.14977	2.76796		2.97856	3.04111	2.70318	2.74564	2.58841	2.8672
Dnajc14	74330	6.79489	6.81585	7.01942	6.76873	6.84637	6.87905		6.89196	6.74716	6.90129	6.74613	6.75618	6.63826
Ormdl2	66844	6.53439	6.64086	6.95167	6.36642	6.56442	6.53165		6.59837	6.45623	6.69989	6.24292	6.33676	6.20355
Sarnp	66118	4.33442	4.85136	4.89142	3.86938	4.36399	4.45035		4.32164	4.60857	3.84671	4.22019	4.0851	3.7905
Gdf11	14561	-1.90717	-2.13063	-4.36518	-1.90889	-2.2623	-2.9096		-0.498258	-1.67771	-2.2345	-2.47932	-3.15754	-3.01099
Cd63	12512	6.46642	6.46556	7.29823	6.42703	6.18522	6.35228		6.39818	6.29602	6.30169	6.21904	6.27639	6.2742
Rdh5	19682	0.0188317	0.411265	0.459247	0.511446	0.838505	0.00600964		0.904707	-0.092747	-0.439317	0.433967	0.0123836	0.606392
Bloc1s1	14533	5.39722	5.55464	6.19037	5.64435	5.49365	5.65368		5.32447	5.21016	5.10273	4.85518	5.12837	4.96264
Itga7	16404	3.99491	3.53178	3.61401	4.2021	3.47988	3.49979		4.01972	2.22918	1.7495	2.31769	3.07555	3.01541
Mettl7b	71664	0.0188317	1.34415	0.4928	1.01488	0.940988	1.19321		1.1898	0.233754	-0.299592	1.29327	2.01683	1.95164
5830405N20Rik	NA	0.661675	0.496154	0.557651	0.23247	0.608717	0.289182		0.349739	-1.42617	-1.6781	-6.38621	-2.24	-1.94686
Pisd-ps1	236604	3.26543	4.19236	3.56358	4.36888	4.35628	4.05619		3.64107	3.22689	3.06821	3.79494	3.53517	4.1267
Sfi1	78887	4.21799	4.75561	4.44967	4.99446	5.29431	5.14322		4.41822	4.15759	4.24695	4.58173	4.70251	5.09515
Eif4enif1	74203	5.83205	5.59127	5.50775	5.96329	5.83601	5.90506		5.73056	6.13057	6.01928	6.07143	6.01766	5.98619
Drg1	13494	5.58629	5.60328	5.76109	5.35514	5.61874	5.6798		5.95204	5.74975	5.91076	5.59428	5.8156	5.75267
Patz1	56218	2.64947	2.1173	2.07776	2.69365	2.72579	2.65056		2.52164	2.86366	2.97036	2.85458	2.70871	2.61969
Gm12592	791413	1.1048	0.770593	-0.117253	1.27978	1.87779	1.62532		0.696389	0.800338	0.419507	0.556303	0.967154	0.495361
Gm11944	100302648	-2.11362	-0.791827	-0.905749	-1.35249	0.147988	-0.696604		-0.563846	-0.860574	-0.964408	-1.99389	-1.57258	-1.71554
Pik3ip1	216505	3.91556	3.81671	3.87482	4.67165	4.82237	4.69369		3.5157	3.09739	3.27236	3.60956	3.59586	3.6524
Limk2	16886	7.78899	7.46655	7.36995	7.60855	7.75956	7.87243		7.678	8.05045	8.1007	8.14535	8.06021	8.05467
Rnf185	193670	5.21592	4.98587	4.956	4.84993	4.81677	4.83003		5.30852	5.40317	5.15529	5.50443	5.29596	5.41413
8430429K09Rik	71523	1.62057	1.86406	1.51746	2.12777	1.56124	1.51971		1.52559	1.81872	2.13337	2.24678	2.4959	1.91759
Pla2g3	237625	3.04081	3.58442	3.03	2.93734	3.5163	3.34693		2.08135	2.541	2.84546	2.50557	1.83744	2.09563
Selm	NA	3.35336	3.43833	4.33179	3.61283	2.94305	3.02971		2.96699	3.24512	2.86043	1.71708	2.6412	2.7987
Smtn	29856	5.26876	4.57714	4.70539	4.89011	4.99311	5.01197		5.85027	6.11887	6.17664	5.68826	6.04022	5.91139
Tug1	544752	7.08888	7.08669	6.65232	6.87998	7.12651	7.07301		7.2011	7.17923	7.16022	7.12195	7.1891	7.04417
Morc2a	74522	5.22417	5.47757	4.70539	5.79115	5.70683	5.55021		5.08737	5.57248	5.54184	5.915	5.75502	5.95243
Osbp2	74309	0.595333	-0.240812	0.0722243	-0.163459	-0.955635	0.200826		2.82046	3.22689	3.63369	3.26304	3.36078	3.33854
4921536K21Rik	67430	0.489722	1.97667	0.791323	1.86784	1.47277	1.59097		0.778073	1.06952	0.336252	2.28975	1.81719	2.27441
Dusp18	75219	4.48171	5.39892	4.49797	5.15657	5.11137	5.20604		4.37293	4.71215	3.95765	5.36909	5.22087	5.42022
LOC100862138	NA	4.70852	4.95371	5.07153	5.03225	5.15289	5.21358		4.57118	4.74616	4.70664	4.60743	5.06324	5.0808
Slc35e4	103710	5.45565	5.57103	5.43734	5.69757	5.85309	5.92588		5.10989	5.38581	5.39186	5.536	5.86267	5.91085
Tcn2	21452	4.46555	4.19659	4.71252	3.67784	3.81283	3.81212		4.9502	5.12411	5.12047	5.20858	5.25043	5.18823
4930556J24Rik	75342	3.33823	3.32687	3.3096	3.49751	3.63825	3.38084		3.17228	3.85033	3.89114	3.92326	3.86606	4.02643
Pes1	64934	6.3455	6.19791	6.47271	6.42335	6.45321	6.34586		6.39278	6.8109	6.78771	6.69344	6.8199	6.73338
Gal3st1	53897	4.28529	4.81464	5.03925	5.11935	5.44869	5.45553		4.30106	5.11671	4.73536	5.18507	5.42198	5.65273
Sec14l4	103655	6.08643	7.22628	5.95336	6.64186	5.80747	5.63695		7.22193	6.83592	6.3498	8.30874	7.8152	7.87588
Mtfp1	67900	0.163222	0.156948	0.199604	0.661863	-0.100833	0.170129		0.696389	-1.21205	0.419507	-0.894359	-0.772878	-0.637533
Sec14l2	67815	5.61273	5.17369	5.2279	4.98736	5.13047	5.44675		5.45749	5.34095	5.58004	4.7629	4.6448	4.54708
Rnf215	71673	3.58469	4.07997	3.94012	4.19224	4.19972	4.29007		3.88179	3.91154	3.92952	4.12059	4.10194	4.30848
Ccdc157	216516	2.37082	2.55999	2.22478	2.23727	2.50937	2.25668		2.1748	2.30935	2.44953	2.27557	2.11962	2.25409
Sf3a1	67465	6.02633	5.57103	5.27205	5.68093	5.65876	5.60718		5.82006	5.95822	6.07812	6.02927	5.95938	5.8484
Tbc1d10a	103724	5.80845	5.75955	5.99786	5.98486	5.98388	5.96329		6.01586	6.03096	6.25098	6.34786	6.40618	6.32704
Gatsl3	NA	3.88465	3.48754	4.13334	3.97376	3.89811	3.85859		3.48359	4.02405	4.12409	4.24406	4.25091	4.44471
Osm	18413	2.01249	2.9742	3.00696	-2.53692	-2.2623	-1.51105		0.517683	-2.16314	-1.03656	-6.38621	-6.32747	-4.1485
Lif	16878	2.37082	0.94178	1.74334	0.307432	0.40864	0.0403611		2.52953	1.97982	2.51409	-0.408932	0.148267	0.399942
Mtmr3	74302	6.56884	6.37179	6.01239	6.67541	6.72115	6.79698		6.37758	6.78075	6.86369	6.77287	6.63669	6.58401
Ascc2	75452	4.64435	4.23209	3.86524	4.47837	4.54302	4.60753		4.74375	4.69402	4.88688	4.65887	4.65481	4.70013
Uqcr10	66152	6.69101	6.67046	7.50351	6.558	6.38213	6.46603		6.78776	6.61231	6.53349	6.10839	6.1561	6.05681
Zmat5	67178	2.49428	2.96926	3.79973	3.10431	3.0035	3.18748		3.07328	3.06696	3.12305	2.27557	2.70871	2.95374
Nf2	18016	6.17994	5.99228	5.49228	6.06063	6.11891	6.06325		6.19073	6.3042	6.52137	6.33382	6.33676	6.38697
Nipsnap1	18082	3.55008	3.17637	3.51542	3.60913	3.58649	3.69031		3.39575	3.40773	3.45118	2.97354	3.0627	3.46179
Thoc5	107829	5.14232	5.17798	5.26842	5.23427	5.13408	5.23969		5.29008	5.57878	5.63187	5.4159	5.57679	5.54882
Ap1b1	11764	7.26493	7.19064	7.14278	7.39369	7.43366	7.43015		7.14094	7.41593	7.40585	7.85912	7.88708	7.79731
Gas2l1	78926	6.78283	7.28834	6.45047	7.24131	6.57109	6.54143		5.91866	6.43256	6.17365	6.94344	6.42763	6.53151
Rasl10a	75668	1.49882	3.02746	2.06666	2.5773	1.80719	1.82573		1.02112	1.70476	1.19374	1.98448	1.82735	1.83792
Ewsr1	14030	7.27125	7.38611	7.53933	7.73444	7.63117	7.65394		7.53088	7.76553	7.84507	7.75582	7.67438	7.80781
Rhbdd3	279766	3.04081	3.54512	3.46982	3.6565	3.63061	3.58662		3.14175	3.55385	3.18385	3.55484	3.53827	3.77394
Emid1	140703	0.41476	0.44012	0.619712	0.603564	0.820693	0.399155		0.778073	0.405707	-0.0931412	-0.455475	0.638318	0.399942
Kremen1	84035	6.59613	6.30375	5.86404	6.5196	6.62083	6.65905		6.62207	6.82763	6.78966	6.88802	6.81256	6.68613
Znrf3	407821	4.25874	4.12731	3.83939	4.48646	4.66158	4.34436		3.78961	4.60505	4.39143	4.4443	4.55747	4.42515
Xbp1	22433	7.38208	7.52495	7.61912	7.15483	7.37079	7.28974		7.49307	7.39592	7.29723	7.23275	7.18441	7.1968
Ccdc117	104479	3.86366	4.39386	3.82629	4.17733	4.28825	4.20556		4.05292	3.75175	3.73197	3.89803	4.04649	3.55886
Gm11964	665181	-0.769664	0.010727	-0.0194062	-0.381639	-1.15267	-0.486387		0.0322566	-0.187384	0.446224	-0.658292	-0.444823	-0.320676
Mrps24	64660	5.03222	5.17261	6.0232	5.48495	5.38951	5.33617		4.99786	5.0599	5.21768	4.94862	5.21315	5.02293
Urgcp	72046	4.42554	4.32397	3.77266	4.51639	4.38687	4.43268		3.9886	4.28202	4.13028	4.75653	4.65053	4.62827
2210015D19Rik	NA	2.53024	2.29366	2.25443	2.39167	2.21429	2.54685		2.56064	2.44173	2.52666	2.13342	1.8771	2.14796
Dbnl	13169	7.03163	6.66168	7.23085	6.81683	6.91905	6.96482		7.25974	7.15141	7.37599	6.98107	7.17101	7.04884
Pgam2	56012	4.16179	4.14932	4.58026	4.97878	4.21685	4.46307		5.02739	2.23831	2.48861	3.16646	2.66971	2.33371
Polm	54125	4.30877	4.36405	4.14129	4.74933	4.7746	4.98907		3.90622	4.26425	4.26956	4.50025	4.56659	4.61106
Aebp1	11568	5.79281	5.2181	5.11258	5.47075	4.78612	4.72834		4.61814	4.9051	4.32819	3.7392	4.47586	4.6736
Pold2	18972	4.48171	4.58038	4.74421	4.68752	4.25879	4.44555		4.79534	5.12658	4.94541	4.90783	4.81017	4.85881
Myl7	17898	0.815298	-2.75866	-0.117253	-5.99635	-6.51022	-2.9096		1.42774	1.5666	1.3854	-2.68577	-4.00554	-6.47042
Gck	103988	0.0188317	-0.335449	0.0271364	1.16352	0.765901	0.869375		0.696389	-1.11583	-0.213435	-0.771502	-0.350187	-0.797998
Ykt6	56418	7.19244	6.88602	7.27491	7.05265	6.98725	6.99688		6.9708	7.43715	7.37403	7.45702	7.3156	7.27808
Camk2b	12323	2.81165	3.01792	1.95072	3.67076	2.99559	2.84286		2.72757	-0.0476591	0.419507	-0.119425	0.272446	0.824198
LOC100861932	NA	3.76526	3.96554	4.4411	3.99376	3.95432	3.98301		4.06653	3.91154	3.9646	3.82932	3.54751	3.77869
Nudcd3	209586	5.79188	5.82733	5.70225	5.8298	5.80973	5.87919		5.97459	6.0171	6.13773	5.96335	5.7879	5.82621
Gm11968	NA	3.01566	2.81808	3.70628	2.52329	3.03474	2.90477		2.68585	2.89864	2.61173	2.65545	2.81464	2.44546
Npc1l1	237636	-0.141633	-0.932689	-0.592591	-0.867066	-0.782303	-1.08363		-0.632559	-1.11583	-0.299592	0.532651	0.791475	0.518261
Ddx56	52513	5.16822	5.14768	5.24892	5.2498	4.95891	5.12832		5.05497	5.57518	5.35972	5.44628	5.47787	5.49788
LOC100861956	NA	3.16608	3.69928	3.94921	3.52132	3.70773	3.5982		3.4549	3.10739	3.10221	3.28798	3.01016	3.13876
Tmed4	103694	4.51574	4.93862	4.91791	5.16667	4.96703	5.07028		4.74375	4.7252	4.52901	4.95864	4.75933	4.77096
Ogdh	18293	7.48128	7.2453	6.61662	7.46577	7.49022	7.43379		7.35155	7.34347	7.44798	7.40016	7.56555	7.51604
Zmiz2	52915	7.19595	6.69124	6.26993	7.02237	7.10919	7.04764		6.51744	6.89052	6.85966	7.28654	7.17201	7.04909
Ppia	268373	10.4401	10.3911	10.791	10.3432	9.95217	10.363		10.1782	10.4494	10.4948	10.0159	9.95904	9.75962
H2afv	NA	4.73573	4.84463	5.569	5.22221	5.00695	5.33703		4.91603	4.71215	4.94072	5.15924	5.11807	5.17569
Purb	19291	8.04013	7.92935	8.04712	7.86561	8.00221	8.03312		8.3116	8.39152	8.41111	8.38543	8.24446	8.1903
Myo1g	246177	4.56424	3.83312	4.49797	2.19841	2.26785	2.3758		3.88487	3.08226	3.08531	-0.363844	1.15635	1.54639
Gm11974	NA	2.12258	2.3781	3.17139	2.38303	2.54234	2.46702		2.52164	2.74054	2.55762	2.54157	2.54598	2.56024
Ccm2	216527	4.18453	4.00952	4.26053	4.17733	3.80379	3.97416		4.16344	4.15999	4.15479	4.01787	4.05299	3.94848
Nacad	192950	-0.528656	-1.2639	-0.82086	-2.29591	-0.728864	-1.97671		-4.40515	-1.02563	-2.07403	-1.34182	-0.137642	-1.51623
Tbrg4	21379	5.24326	5.20765	5.13134	5.22463	5.02165	5.12932		5.27257	5.55157	5.44167	5.3233	5.15685	5.36681
Ramp3	56089	1.34581	1.59569	1.5497	1.95202	1.65468	2.48584		-1.23522	-0.515438	-0.895695	-0.553322	-0.835613	0.243822
Adcy1	432530	1.68579	2.75058	1.12667	2.89544	2.91814	2.93247		2.35418	2.92715	1.8227	3.09155	3.17835	3.43496
Igfbp3	16009	6.85283	7.36722	7.13117	7.6422	7.12651	7.59432		5.77683	6.25049	6.64184	6.13661	6.58336	6.61089
Tns3	319939	5.65507	5.74082	4.80725	5.50897	5.47526	5.38042		5.10331	5.00746	4.88688	5.62606	5.46329	5.40648
Hus1	15574	3.58469	3.26774	2.97763	3.48545	3.42789	3.57202		3.66273	4.00545	3.89114	3.48261	3.64551	3.51684
Sun3	194974	2.4574	2.1173	1.70091	1.7652	1.77055	1.50749		2.48967	2.63388	2.41613	2.63893	2.84496	2.38445
Gm11992	626870	6.79581	6.51132	6.68262	6.25779	6.51197	6.45015		7.11301	6.92839	7.15491	7.19652	7.2947	6.99246
Upp1	22271	3.14304	3.15912	4.32015	-0.268428	0.0896893	-0.814441		4.33519	4.66891	5.22927	3.51012	3.50067	3.42591
Zpbp	53604	-0.199348	-0.726239	-1.86268	0.0697406	-0.206443	-0.065249		-0.945717	-1.11583	-0.895695	-0.0824313	0.148267	0.0994324
Ikzf1	22778	3.55445	3.34986	3.63294	2.66543	2.99955	2.53485		3.4466	2.79725	2.68086	-0.713787	0.148267	1.19491
Fignl1	60530	2.93749	3.46315	3.46982	3.02324	2.10816	2.61681		3.43825	3.51681	3.59243	2.54157	3.0584	2.81729
Grb10	14783	3.86013	3.35366	3.09152	3.28674	3.54099	3.37075		2.61352	2.57743	1.67239	1.92213	2.43741	2.59297
Cobl	12808	6.48715	6.65362	5.96835	7.00805	7.3198	7.28191		5.49924	5.75453	5.86817	6.43257	6.34164	6.28426
Vstm2a	211739	0.525792	0.815331	0.0271364	0.661863	-0.0672801	0.230883		-1.34625	-0.0476591	0.0178901	-1.17676	-2.24	-1.51623
Sec61g	20335	6.64255	6.79296	7.63353	6.51021	6.13521	6.23436		6.31851	6.19939	6.15403	5.71017	5.85338	5.77839
Gm12663	105274305	2.53024	2.47888	2.50518	2.31199	2.34464	2.25668		3.152	2.57022	2.89479	2.75078	2.81464	2.60906
Egfr	13649	6.55035	6.40327	5.64558	6.49826	6.59879	6.38063		6.41795	6.84567	6.94527	6.69177	6.82783	6.80585
E230015J15Rik	NA	-0.387794	-0.195724	-1.09216	-0.0656113	-0.243437	-1.15958		-0.860828	-0.578174	-0.964408	-0.157393	-1.11801	-1.61244
Plek	56193	5.95702	6.0996	6.09664	3.44036	3.05011	3.17593		5.5707	4.0398	4.08637	-0.157393	1.64408	2.31421
Cnrip1	380686	1.7784	1.24951	1.68648	0.717897	1.11183	0.869375		0.928752	-0.784625	-0.299592	-0.604852	0.386779	-0.0953838
Ppp3r1	19058	6.56667	6.3624	6.55492	6.40906	6.4354	6.48564		6.60305	6.5893	6.70266	6.57723	6.64856	6.59987
Pno1	66249	5.61273	5.5145	5.69416	5.37706	5.17671	5.25348		5.69945	5.87065	5.95387	5.63373	5.66583	5.41489
Wdr92	NA	3.74627	3.97543	3.79973	3.75352	3.80379	3.77945		4.03918	3.99202	3.96921	3.9812	3.94982	3.80686
C1d	57316	6.18277	6.16966	6.5121	5.67032	5.89996	5.86309		5.79248	5.71665	5.88536	5.65168	5.75966	5.56541
Etaa1	68145	3.92572	3.9779	3.31898	3.87247	3.66345	3.79964		3.78632	3.51306	3.80087	3.37368	3.20975	3.65499
Meis1	17268	3.61011	3.98526	2.73285	3.90603	3.87672	4.0393		3.25068	3.49793	2.96575	3.47021	3.63109	3.53941
Spred2	114716	3.34833	3.77201	0.920221	4.304	4.43449	4.03292		2.91978	3.47494	3.41106	4.04946	3.84371	3.69071
Actr2	66713	8.31273	7.98441	8.23419	7.58756	7.83178	7.80613		8.02574	7.86578	8.12428	7.56133	7.64775	7.61928
Rab1	NA	8.23076	7.9193	8.25037	7.65077	7.83664	7.79139		8.16415	8.0855	8.24034	8.04117	7.9808	7.86462
Cep68	216543	4.10927	4.13836	3.69911	4.36669	4.41236	4.27573		4.1685	4.34254	4.19866	4.54969	4.4064	4.51897
Slc1a4	55963	5.06629	5.25714	5.09357	5.15403	5.43412	5.49477		4.90395	5.1105	5.08052	4.79556	4.45962	4.7626
Sertad2	58172	5.86586	5.53303	5.1538	5.68884	5.71769	5.87741		5.48309	5.50409	5.71524	5.71871	5.67921	5.72587
Aftph	216549	6.74412	6.57896	6.49875	6.37243	6.72295	6.7559		6.67144	6.58796	6.73078	6.57686	6.78155	6.6327
1110067D22Rik	NA	8.90987	8.49878	8.68982	8.25432	8.43435	8.445		8.56992	8.41561	8.66126	8.5912	8.55092	8.41456
Peli1	67245	7.03437	6.95136	6.97856	6.48873	6.78884	6.70494		6.85597	7.00294	7.03215	6.67432	6.66211	6.47411
Vps54	245944	6.74221	6.86323	6.53342	6.60565	6.69664	6.63607		6.66698	6.67418	6.63786	6.85025	6.65499	6.73277
Ugp2	216558	6.25035	6.32567	6.41043	6.30772	6.32247	6.37433		6.26993	5.60107	5.84075	5.76195	5.76364	5.89508
Mdh1	17449	8.30691	8.58569	8.62226	8.41933	8.20257	8.26277		7.93498	7.84967	7.7621	7.96065	7.73179	7.75877
Wdpcp	216560	2.34076	2.34033	2.08878	2.13808	2.1008	2.19702		1.58732	0.616474	1.37153	1.22112	0.948658	1.23694
Otx1	18423	4.05785	4.22174	3.56753	4.13679	4.51145	4.40823		1.06517	0.800338	0.935428	1.20625	-0.261377	1.43044
Ehbp1	216565	3.79512	3.71707	3.36953	4.0357	4.09062	4.02006		2.87717	2.63388	2.64094	2.8208	2.89895	3.29941
Tmem17	103765	2.05013	1.82083	2.48031	1.77844	2.1008	2.0863		1.28601	1.70476	1.94013	1.6306	2.05191	1.8196
B3gnt2	53625	5.00052	4.89109	5.32656	4.68928	5.041	5.10214		5.26196	5.02735	5.33491	4.98284	5.14167	5.12716
Commd1	17846	5.35148	5.3664	6.09936	5.21371	5.21897	5.36948		5.31993	5.06632	5.36847	4.96417	4.98485	4.82477
Zrsr1	22183	3.492	3.65689	3.05267	3.86319	3.89598	3.89424		3.50774	2.87542	2.79438	3.48569	3.32538	3.69323
Cct4	12464	7.28381	7.42362	7.58986	7.34336	7.41876	7.52038		7.43471	7.45782	7.52793	7.29733	7.41115	7.36632
Fam161a	73873	0.335689	1.09479	0.736357	0.898469	1.96956	1.79588		-0.157221	0.119798	-0.132135	1.14517	0.791475	1.44247
Gm12059	100042875	-0.199348	-0.932689	-0.523879	-0.268428	-1.30077	-0.065249		-0.780658	-0.643762	-0.255871	0.0231789	0.414001	0.729249
Xpo1	103573	6.94687	7.16196	6.72824	6.47355	6.69511	6.59043		7.07514	6.96322	7.14679	6.69677	6.81862	6.66481
Usp34	17847	7.43491	7.4091	6.94335	7.24757	7.40985	7.34296		7.32829	7.47554	7.49532	7.45368	7.4812	7.28102
Ahsa2	268390	6.40056	6.40785	6.53795	6.5112	6.58534	6.52636		6.42484	6.3107	6.35289	6.37305	6.36754	6.28759
1700030C12Rik	72246	-1.42174	-0.436732	-1.30629	0.0260192	-0.837798	0.810879		-0.780658	-0.342106	-0.299592	-0.604852	-1.68361	-1.61244
0610010F05Rik	NA	4.39661	4.33746	3.95223	4.25986	4.10908	4.14568		4.13788	4.21422	4.2201	4.48029	4.21072	4.49608
Pex13	72129	5.71195	5.76526	5.85761	5.48998	5.49294	5.71545		5.91791	5.79687	5.74783	6.08623	5.93551	5.79373
Pus10	74467	5.35649	5.39708	5.19388	5.00154	5.23503	5.27528		5.22239	5.41631	5.4639	5.49146	5.28586	5.35334
Rel	19696	4.13868	2.9938	2.25443	1.71101	2.43522	2.55875		2.56831	2.19207	3.12305	1.86645	1.84746	1.62233
Papolg	216578	3.93246	4.0522	3.06945	3.46103	3.97057	3.9962		3.99146	3.5864	3.76948	3.78747	3.3885	3.59432
Bcl11a	14025	4.15605	4.1117	3.98207	4.30629	4.37928	4.25027		4.94873	5.01677	4.80539	4.92497	4.75668	4.74329
Fancl	67030	3.85305	4.25865	4.46665	4.32671	4.27849	4.30781		3.91828	3.72925	3.79828	3.91185	3.78497	3.82993
Vrk2	69922	3.98846	4.679	4.40851	4.75603	4.63507	4.85074		3.83803	3.82024	3.94366	4.03269	4.1513	4.14704
Gm12070	654472	8.17844	7.71845	8.27031	7.63812	7.02469	7.25497		8.4408	8.16217	8.28416	7.51494	7.59855	7.65765
Ccdc85a	216613	-2.11362	-2.13063	-2.2497	-3.18899	-3.3403	-4.78407		-1.59779	-3.7481	-6.32196	-2.68577	-6.32747	-6.47042
Efemp1	216616	4.76808	5.16183	5.21036	5.18667	4.64902	5.22576		4.83087	4.35309	4.32099	5.14078	5.25797	5.51933
Pnpt1	71701	4.96976	5.2398	5.0963	5.09178	4.98213	4.94895		4.92502	5.07016	5.28676	5.0686	5.00513	4.9235
Smek2	NA	7.09076	6.86056	6.60469	6.59868	6.79683	6.72752		6.90072	7.03178	6.98339	6.95739	6.84637	6.72725
Ccdc104	NA	4.6788	4.36781	4.5387	4.38195	4.38989	4.46939		4.49672	4.77154	4.65747	4.6711	4.66901	4.62563
Ccdc88a	108686	3.99169	3.9099	4.39748	4.06029	3.68822	3.78705		4.10397	3.10739	3.11058	1.88525	2.33431	2.30107
Prorsd1	67939	2.86894	3.16777	3.76238	3.30057	3.27277	3.51819		3.2976	3.39554	3.20356	3.66227	3.46207	3.21082
Mtif2	76784	3.92909	3.99744	3.77948	4.12906	4.08503	3.85135		4.196	4.02405	3.98068	4.21649	4.28079	4.2378
Rps27a	78294	9.32649	10.2065	10.896	9.6776	9.51225	9.39851		9.33888	9.69155	9.8816	8.99591	9.31884	9.16906
Rtn4	68585	8.02937	8.11779	8.23171	7.9097	8.05553	8.00064		8.58466	8.66219	8.67279	8.59709	8.56189	8.49595
Eml6	237711	2.03769	1.73028	1.20973	2.47533	2.46419	2.55281		1.78468	1.14914	1.25547	1.87588	1.46044	1.64332
Spnb2	NA	7.81199	7.68814	7.09442	7.65459	7.79904	7.7827		7.26948	7.27302	7.10391	7.28677	7.40693	7.39715
Acyp2	75572	2.53909	2.90861	3.39637	3.23967	2.6919	2.27122		2.62827	0.985256	1.19374	2.50557	1.98995	2.23348
Psme4	103554	7.2154	7.20647	6.78224	6.95037	6.99893	6.90695		7.30895	7.37719	7.33815	7.30127	7.08841	7.07707
Erlec1	66753	5.13358	5.06789	5.20278	4.98451	4.99807	4.96468		4.73013	4.79184	4.39828	4.81897	4.63615	4.81093
Asb3	65257	3.42196	3.72881	3.38301	3.39811	3.29552	3.70109		3.17228	3.22229	3.19177	2.85934	3.39875	3.45884
Chac2	68044	3.19996	3.7805	3.87799	3.71961	3.60482	3.56614		3.55871	3.08226	3.09378	3.09559	3.44897	3.15711
Stc2	20856	3.35837	1.86406	2.49694	1.69714	3.47988	2.59964		0.928752	0.775463	-0.5406	-0.771502	-1.93515	-1.26097
Bod1	69556	6.07278	5.89467	6.50338	5.94946	5.88075	5.93389		6.28921	6.4019	6.4555	6.36009	6.2502	6.21147
Cpeb4	67579	3.36336	2.40029	-2.04325	2.24683	2.64712	2.44795		2.59109	3.25865	3.24979	3.3603	3.34319	3.01541
Snrnp25	78372	4.89761	4.66226	5.53418	4.3312	4.71799	4.79273		4.8116	4.98322	4.92419	4.4741	4.63326	4.63483
Rhbdf1	13650	5.86322	6.05133	5.76367	6.32135	6.39836	6.54517		5.44504	5.47252	5.49142	5.90582	5.92431	6.08728
Mpg	268395	3.61848	3.62269	4.18043	4.16226	4.23377	4.16527		3.78961	4.02932	3.80345	4.16357	4.07661	4.33774
Nprl3	17168	3.43624	3.93799	3.89063	4.27861	4.14888	4.19988		3.80917	4.11609	3.90325	4.02847	3.9706	4.4312
LOC100862145	NA	9.45467	8.8799	10.0298	8.57937	8.52006	7.53212		9.10599	9.2612	6.52881	2.37201	7.14561	10.2352
Hba-a1	15122	10.9937	10.3436	11.4736	10.0508	10	9.02674		10.6233	10.7648	8.00931	3.9812	8.60922	11.9878
Hba-a2	110257	10.8854	10.2327	11.3667	9.92091	9.89044	8.9048		10.5126	10.6521	7.90242	3.86764	8.48917	11.8505
Sh3pxd2b	268396	5.28068	5.1089	4.52052	5.45022	5.50624	5.31353		5.09801	5.33032	5.1893	5.54416	5.65446	5.58045
Ubtd2	327900	4.26409	4.12731	4.30607	4.25039	4.18761	4.33401		4.37293	4.47397	4.62568	4.4772	4.57867	4.509
Stk10	20868	4.82528	4.87136	4.0819	4.88094	5.01187	5.23135		3.98287	3.85627	3.66246	4.18459	4.1833	4.1211
Fbxw11	103583	6.09621	5.62387	5.53418	5.61606	5.61357	5.66198		5.89597	5.95753	6.0717	5.98366	5.94779	5.95872
Fgf18	14172	1.62057	2.26975	1.79805	3.03432	2.76357	2.89541		-0.0593738	1.84286	0.0530796	1.95808	2.11133	2.69699
Npm1	18148	8.988	8.92541	9.35624	8.71537	8.78845	8.75214		9.03801	8.96266	9.00282	8.57393	8.71389	8.59327
Gm12115	666646	1.12846	0.981581	1.28826	1.33457	1.6242	0.345216		0.904707	0.499829	-0.0551733	1.25041	0.705957	0.271044
Ranbp17	66011	0.755797	-0.109567	-0.395555	1.16352	0.335266	0.138765		-0.945717	1.08984	0.689267	1.065	1.09039	1.22306
Gabrp	216643	2.20275	-0.287354	1.71519	-0.570084	0.384594	-0.102243		3.8632	4.57833	4.93837	3.32632	4.00233	3.94637
Kcnmb1	16533	-3.49213	-2.51765	-2.49071	-3.67442	-6.51022	-2.1211		0.384928	-1.98256	-6.32196	-6.38621	-2.62703	-2.38296
Lcp2	16822	4.033	3.85739	4.34792	1.48747	1.39064	2.01035		3.5157	2.37706	2.52039	-4.80125	-0.546107	-0.280599
Dock2	94176	3.87069	3.17208	3.43572	2.19841	1.79812	2.05303		3.52756	2.24739	2.44953	-2.29875	-0.218942	0.648518
Fam196b	NA	-0.259469	0.121758	-0.905749	0.661863	-0.728864	-0.877177		-0.262191	-2.9001	-2.07403	-6.38621	-6.32747	-4.1485
Dock2-2	NA	1.34581	0.700772	-2.78022	-1.35249	-1.65224	-1.61414		0.517683	-0.342106	-0.48907	-4.06428	-6.32747	-4.88546
Ccdc99	NA	3.08379	3.4561	3.61781	2.71446	2.51492	2.69975		3.26492	3.36668	3.1558	2.62781	2.84496	2.60906
Slit3	20564	4.72994	4.46753	3.72051	4.88094	4.29633	4.1769		2.81402	3.71951	3.24979	3.14322	3.6077	3.73781
Pank3	211347	6.15784	6.13533	5.86804	5.79359	5.8498	5.89629		7.08587	7.25514	7.23275	6.65288	6.4401	6.29341
Rars	104458	7.53259	6.93657	7.29882	6.51417	6.71333	6.63361		7.76028	7.93446	7.96626	7.30956	7.367	7.17445
Wwc1	211652	5.30553	4.54096	3.86524	4.74259	4.91447	4.97249		5.18669	5.3473	5.58756	5.45023	5.47303	5.33572
Odz2	NA	4.58362	4.7599	4.3341	4.94543	4.95891	4.86758		5.73568	5.66849	5.63042	6.00745	6.16464	6.23456
Mat2b	108645	5.99852	6.44391	6.52077	6.16636	6.4543	6.35783		6.02426	6.05183	5.94629	6.09836	6.16864	6.08345
Hmmr	15366	3.94583	3.8112	4.1649	3.44452	2.75422	2.91406		4.31937	4.03719	4.20649	3.24497	3.58393	3.44993
Nudcd2	52653	4.54019	4.77697	5.32423	4.32219	4.35783	4.39169		4.72842	4.84958	4.88932	4.34934	4.53129	4.46105
Ccng1	12450	5.85704	6.01223	5.5953	5.85735	5.7044	5.57238		6.09237	5.52476	5.40724	5.57488	5.34275	5.26556
Atp10b	319767	5.71684	5.45389	4.83531	5.57683	6.15222	5.81863		4.91903	4.53453	4.96286	5.11513	5.30689	5.21651
Pttg1	30939	5.1365	5.10102	6.04668	4.84679	4.84678	4.99127		4.92053	4.76523	5.0151	4.3976	4.56508	4.55679
Slu7	193116	6.06514	6.06991	6.05864	5.96907	6.05369	6.15918		6.06957	6.16029	6.12176	5.96224	6.04077	5.81469
C1qtnf2	69183	1.62057	1.96678	2.6901	1.22282	1.69435	1.8059		0.075978	1.2787	-0.0551733	-2.29875	0.749349	-0.797998
Fabp6	16204	1.03143	1.5301	2.51338	2.00928	2.00153	1.8059		1.14944	1.16838	0.754856	0.625015	-0.0236857	-0.97857
Pwwp2a	70802	4.35962	4.91312	4.2532	4.7891	4.7047	4.84468		4.47443	4.21884	4.16889	4.52892	4.20489	4.32643
Ttc1	66827	5.19227	5.20555	5.54621	5.1792	5.2592	5.23135		5.34025	5.48887	5.52627	5.62046	5.4502	5.37153
Il12b	16160	1.71732	0.224852	0.459247	-5.99635	-4.1883	-6.36903		-0.945717	-1.31514	-0.70725	-6.38621	-6.32747	-6.47042
Ublcp1	79560	5.22829	5.31572	5.29244	5.06907	4.95279	4.93646		5.75766	5.73451	5.84075	5.52929	5.60142	5.48704
Rnf145	74315	5.51518	5.27826	5.26357	5.70018	5.7772	6.01494		5.87987	6.23917	6.30078	6.35209	6.30757	6.36661
Ebf1	13591	2.52133	2.19554	2.31195	2.58485	2.22787	2.53485		1.83644	1.2061	0.877712	0.152947	0.948658	1.29113
Clint1	216705	6.96587	6.65247	6.64628	6.44996	6.54861	6.40143		7.0862	7.06904	7.11618	7.15428	7.23012	7.04367
Lsm11	72290	2.90362	3.23929	3.41399	3.63119	3.73652	3.82203		2.97856	3.19442	3.03779	3.85577	3.3885	3.50256
Thg1l	66628	3.16036	3.323	3.69911	3.47736	3.4396	3.1168		3.14688	3.23603	3.47083	2.9244	2.91809	3.30272
Adam19	11492	4.38193	4.42847	3.92176	4.15467	4.54302	4.18843		3.31595	2.63388	2.49502	2.57668	2.73593	2.30107
Nipal4	214112	6.61142	6.22615	6.15216	6.36422	6.51716	6.53617		5.89215	5.96099	6.38	6.21579	6.07954	6.03712
Cyfip2	76884	5.50279	5.01373	4.65811	5.501	5.47882	5.42742		4.79698	5.14368	4.84609	5.42235	5.38463	5.33814
C030019I05Rik	NA	5.99932	5.83482	5.61448	5.76062	6.17167	6.14149		5.478	5.35046	5.52078	5.62327	5.76099	5.59331
Itk	16428	1.44333	0.815331	1.32598	1.43828	1.09711	1.39252		0.31367	-1.11583	0.153774	-6.38621	-1.28307	-1.04416
Med7	66213	4.15892	4.26673	4.5861	4.05214	4.30276	4.30605		4.09337	4.32551	4.15681	4.28533	4.02015	3.82305
Havcr2	171285	2.21385	1.71855	2.20467	1.03707	1.78898	0.790842		1.64651	-0.00393771	0.837911	-2.29875	-0.835613	-0.97857
Gm12174	620678	5.46497	5.63249	6.11964	5.53844	5.52217	5.49167		5.51818	5.41932	5.40978	4.99695	5.17686	4.98952
Timd4	276891	0.560981	0.156948	0.589015	-1.90889	-2.11791	-1.32464		0.0322566	-0.643762	-0.70725	-4.06428	-3.15754	-4.1485
Sgcd	24052	-0.0326986	0.627398	0.649769	1.08047	0.147988	0.850139		1.86164	1.06952	1.45283	0.121583	0.967154	1.02942
Gm20181	NA	9.34711	9.21794	9.60466	9.26542	9.46806	9.46423		9.28823	9.58245	9.67621	9.51529	9.58563	9.51748
Gnb2l1	NA	10.4045	10.3963	10.9287	10.4694	10.576	10.597		10.4466	10.6544	10.7164	10.583	10.6169	10.593
Snord96a	100216534	2.35085	2.76205	2.63857	3.09376	2.89704	2.95515		2.85224	3.09739	2.97036	2.72492	2.81974	2.90244
Trim41	211007	5.76006	5.57754	5.32773	5.75561	5.72967	5.56798		5.63879	6.04078	6.10771	5.97655	6.09854	5.98567
Trim7	94089	4.10629	4.2627	3.83285	4.35127	4.38989	4.5917		3.21201	3.17553	3.37674	3.71314	3.87833	4.02843
LOC100861855	NA	2.47596	2.82357	1.36274	2.67254	2.97561	2.95064		1.58732	0.724389	0.916445	2.15682	1.68934	2.41527
Irgm1	15944	4.81621	5.05512	6.18396	2.79481	2.92232	2.81336		4.21324	3.91439	5.1962	1.4903	1.68934	1.81035
Gm5431	432555	0.980358	0.351764	1.50107	-3.67442	-2.2623	-0.942765		-0.563846	-2.16314	-0.649535	-4.06428	-2.62703	-4.1485
Gm12185	620913	-0.322205	1.16561	1.14789	-2.82642	-6.51022	-6.36903		1.32277	-0.940744	-0.5406	-6.38621	-6.32747	-6.47042
9930111J21Rik1	667214	1.86542	1.38924	0.589015	0.511446	0.432291	-0.346662		0.31367	0.233754	0.498219	-4.06428	-2.42058	-4.1485
Tgtp1	21822	5.51406	5.92497	7.15626	0.479385	0.765901	1.11479		5.25841	5.10052	5.60767	-0.658292	0.30189	-0.280599
9930111J21Rik2	245240	1.34581	0.550093	0.52559	-0.951954	-0.243437	-0.58767		-0.498258	-0.712475	-0.767371	-6.38621	-2.24	-4.1485
Olfr56	NA	0.560981	0.468409	2.05548	-5.99635	-4.92526	-6.36903		-0.435522	-0.784625	1.20942	-6.38621	-6.32747	-2.76998
Tgtp2	100039796	5.5745	5.98189	7.06196	1.01488	0.669686	1.22343		5.2924	5.12658	5.47854	-0.604852	0.330745	-0.0274797
Ifi47	15953	4.54459	4.91184	6.62421	0.378691	0.802659	0.425386		3.97134	3.75811	5.02843	-1.74236	-1.19818	0.216077
Zfp62	22720	4.62992	4.65612	4.1623	4.68752	4.66782	4.64987		4.86865	4.90223	4.87955	4.79183	4.80375	4.59768
Mgat1	17308	5.50279	5.29415	5.69597	5.51787	5.39177	5.4603		5.58873	5.62477	5.61725	5.63512	5.80856	5.72341
Flt4	14257	4.83789	4.29465	3.8556	3.74343	4.04532	3.48428		2.69989	2.80342	2.08318	1.76861	2.36253	2.48668
Cnot6	104625	5.55935	5.05279	3.99676	4.80374	5.06295	4.71511		5.21873	5.57968	5.69101	5.58137	5.40597	5.36602
Gm12191	666899	6.11409	5.66111	5.47034	7.54632	5.69526	5.73786		6.49043	6.59331	6.63641	5.34638	6.32695	5.78726
Gfpt2	14584	2.43861	2.54678	1.6121	2.3568	2.2211	2.1348		1.81079	1.22459	0.796981	0.0231789	1.02126	1.22306
Mapk9	26420	4.41115	4.57226	4.34792	4.82941	4.75363	4.75574		4.17102	4.31691	4.06928	4.52293	4.51724	4.64657
Rnf130	59044	5.40572	5.42712	5.95787	5.33625	5.21812	5.16284		5.35363	5.05086	4.90505	5.09811	4.93639	5.01892
Tbc1d9b	76795	5.53854	5.5094	5.16164	5.82423	5.69771	5.69807		5.3503	5.50125	5.57248	5.61976	5.67007	5.68724
3010026O09Rik	NA	2.31006	2.70969	3.03	3.16604	3.11	2.90477		2.29991	2.5336	2.52039	3.14712	2.50226	2.93259
Sqstm1	18412	7.35352	7.3207	7.48383	7.22448	7.14899	7.2474		7.26801	7.19983	7.14959	7.22723	7.20671	7.26862
[truncated: 14,438 more rows]
