# Supplementary material for: IKK2 controls the inflammatory potential of tissue-resident regulatory T cells in a murine gain of function model
Source: Nat Commun. 2024 Mar 25;15:2345. doi: 10.1038/s41467-024-45870-3 (PMC10963799; doi:10.1038/s41467-024-45870-3)
Supplement: Supplementary file 5 — Supplementary Data 2 [file 41467_2024_45870_MOESM5_ESM.xlsx]

## Sheet: Table_S2_RNAseq_DEG_Hom_vs_WT_T
	ID	logFC	AveExpr	t	P.Value	adj.P.Val	B
Xlr4c	Xlr4c	4.74153	0.376624	20.2598	6.33E-13	1.04E-08	16.2171
B2m	B2m	2.86653	9.75775	16.9921	9.66E-12	3.99E-08	17.2674
H2-D1	H2-D1	2.08578	9.30997	16.6826	1.28E-11	3.99E-08	16.9818
Gbp4	Gbp4	3.79789	3.47282	16.6574	1.31E-11	3.99E-08	16.6097
H2-K1	H2-K1	2.64188	9.6366	16.6374	1.33E-11	3.99E-08	16.9418
Birc3	Birc3	1.96603	5.23041	16.5432	1.46E-11	3.99E-08	16.8691
Serpinb3d	Serpinb3d	2.56712	1.36131	15.9365	2.58E-11	6.06E-08	16.2684
Casp1	Casp1	2.03722	5.06112	15.6629	3.36E-11	6.90E-08	16.0374
Tlr2	Tlr2	3.33975	2.54394	15.5179	3.87E-11	7.07E-08	15.308
Sprr2d	Sprr2d	4.414	4.26235	15.3925	4.38E-11	7.20E-08	15.7441
LOC100862184	LOC100862184	2.13323	8.07038	15.0576	6.11E-11	9.14E-08	15.3878
Lce1m	Lce1m	-2.80255	8.8032	-14.8438	7.59E-11	1.04E-07	15.186
H2-Q4	H2-Q4	4.36171	5.68004	14.7627	8.25E-11	1.04E-07	15.0891
Lcn2	Lcn2	3.45494	2.78975	14.1839	1.51E-10	1.77E-07	14.5387
Chi3l1	Chi3l1	3.89081	4.80972	13.7068	2.52E-10	2.46E-07	13.9984
S100a8	S100a8	6.93812	4.85008	13.704	2.53E-10	2.46E-07	14.0382
Gm19861	Gm19861	-3.09439	7.88984	-13.6974	2.55E-10	2.46E-07	14.0103
Mettl7a3	Mettl7a3	-1.2581	1.83669	-13.5585	2.96E-10	2.71E-07	13.774
Car2	Car2	2.7911	2.19485	13.1927	4.46E-10	3.86E-07	13.4218
Cyp7b1	Cyp7b1	3.9493	1.70986	13.1438	4.71E-10	3.87E-07	13.1305
C1s	C1s	2.66498	5.07871	12.7967	7.01E-10	5.48E-07	12.9733
Tgtp2	Tgtp2	5.22192	3.15547	12.7109	7.74E-10	5.78E-07	12.5237
Spink12	Spink12	2.62726	0.958134	12.5435	9.41E-10	6.73E-07	12.6213
Ptprz1	Ptprz1	2.06424	3.80823	12.087	1.62E-09	1.11E-06	12.1232
Spink6	Spink6	1.80218	1.86816	12.0088	1.79E-09	1.17E-06	11.9597
Tgtp1	Tgtp1	5.35496	3.09089	11.9215	1.99E-09	1.19E-06	11.6543
S100a9	S100a9	6.77878	5.2267	11.9198	1.99E-09	1.19E-06	11.9518
Cyp2b10	Cyp2b10	-2.55817	5.40269	-11.9004	2.04E-09	1.19E-06	11.9183
Irak3	Irak3	1.28321	4.17023	11.8752	2.10E-09	1.19E-06	11.8702
Irf1	Irf1	3.04808	4.45434	11.765	2.41E-09	1.32E-06	11.8076
Gbp3	Gbp3	3.93197	2.79502	11.708	2.59E-09	1.33E-06	11.5203
Mettl7a2	Mettl7a2	-1.16233	2.15362	-11.7051	2.60E-09	1.33E-06	11.543
Galnt6	Galnt6	1.29075	4.7816	11.5811	3.03E-09	1.48E-06	11.383
Tgm5	Tgm5	1.33601	5.52227	11.5752	3.05E-09	1.48E-06	11.4014
Krt16	Krt16	3.98919	8.7798	11.5335	3.22E-09	1.51E-06	11.3853
Stfa3	Stfa3	4.08161	5.25492	11.4724	3.48E-09	1.59E-06	11.2665
Mettl7a1	Mettl7a1	-1.19724	6.14931	-11.4425	3.61E-09	1.60E-06	11.2049
Wfdc12	Wfdc12	2.8681	3.30396	11.357	4.02E-09	1.74E-06	11.1015
Plscr1	Plscr1	3.13067	1.51954	11.3077	4.29E-09	1.79E-06	10.8499
Serpinb3b	Serpinb3b	1.33569	7.29234	11.2773	4.46E-09	1.79E-06	11.0004
Nlrc5	Nlrc5	3.61165	5.66833	11.2404	4.67E-09	1.79E-06	11.1463
Scgb1a1	Scgb1a1	-2.46207	2.62682	-11.2365	4.69E-09	1.79E-06	11.1396
Arhgdib	Arhgdib	1.37783	6.19398	11.2239	4.77E-09	1.79E-06	10.9343
Irgm2	Irgm2	3.50001	3.5939	11.2203	4.79E-09	1.79E-06	11.0589
Gbp9	Gbp9	2.51725	2.34236	11.1211	5.45E-09	1.99E-06	10.8424
Grap	Grap	1.70649	2.56842	11.0642	5.87E-09	2.00E-06	10.9267
Aoah	Aoah	4.33925	0.459144	11.052	5.96E-09	2.00E-06	9.87391
C3	C3	4.82104	5.54252	11.0289	6.14E-09	2.00E-06	10.8904
Ankk1	Ankk1	4.81607	-0.426142	11.0256	6.17E-09	2.00E-06	10.5011
Defb6	Defb6	1.83035	8.19089	11.0179	6.23E-09	2.00E-06	10.6583
Defb4	Defb4	5.29655	-0.263322	11.0066	6.32E-09	2.00E-06	10.6272
Sqrdl	Sqrdl	1.57324	3.09097	11.0044	6.34E-09	2.00E-06	10.8589
Gm5965	Gm5965	-1.60891	3.13226	-10.9796	6.55E-09	2.03E-06	10.6328
Tnfaip3	Tnfaip3	2.14922	4.66102	10.9496	6.81E-09	2.07E-06	10.7469
Itgal	Itgal	2.01764	2.65954	10.8508	7.76E-09	2.32E-06	10.6562
Bglap-rs1	Bglap-rs1	-2.19953	4.70897	-10.8228	8.05E-09	2.36E-06	10.4149
Cfb	Cfb	2.92361	4.66503	10.8044	8.25E-09	2.38E-06	10.5044
Rnf213	Rnf213	1.8231	4.61109	10.7792	8.53E-09	2.42E-06	10.5101
Sphk1	Sphk1	-1.22165	6.47763	-10.7653	8.69E-09	2.42E-06	10.2997
Il2rg	Il2rg	4.03825	3.09719	10.7304	9.10E-09	2.49E-06	10.1877
Ccl1	Ccl1	3.59452	-1.84914	10.7074	9.39E-09	2.53E-06	9.03222
Xlr4b	Xlr4b	4.78378	0.747357	10.6876	9.64E-09	2.56E-06	9.73031
Il1f6	Il1f6	3.06476	4.11027	10.6386	1.03E-08	2.69E-06	10.1621
H2-Aa	H2-Aa	2.75997	7.43598	10.5258	1.20E-08	3.08E-06	9.98197
Ctss	Ctss	4.17626	5.39411	10.4708	1.29E-08	3.23E-06	10.0939
Ly6c2	Ly6c2	4.49644	2.52515	10.4666	1.30E-08	3.23E-06	10.0161
Gsn	Gsn	-0.972651	10.1118	-10.4502	1.33E-08	3.26E-06	9.89457
Klra2	Klra2	6.48128	-2.25045	10.4115	1.40E-08	3.38E-06	6.60672
H2-Q1	H2-Q1	2.07497	3.86693	10.3828	1.45E-08	3.47E-06	10.032
Slc7a11	Slc7a11	1.98979	2.93435	10.3598	1.50E-08	3.53E-06	9.80234
Steap4	Steap4	1.62124	5.28474	10.3199	1.59E-08	3.67E-06	9.73921
Gm5709	Gm5709	-2.69324	-1.68041	-10.2953	1.64E-08	3.68E-06	9.78937
Irf8	Irf8	3.8506	2.105	10.2911	1.65E-08	3.68E-06	9.52934
Rab32	Rab32	1.1076	4.62801	10.2744	1.69E-08	3.68E-06	9.7284
Rbp2	Rbp2	2.37434	4.13003	10.2716	1.69E-08	3.68E-06	9.6662
Krt6b	Krt6b	4.18455	7.91231	10.2664	1.71E-08	3.68E-06	9.65659
LOC100862273	LOC100862273	2.37362	4.12678	10.2578	1.73E-08	3.68E-06	9.64688
Acot7	Acot7	1.53624	3.80608	10.2505	1.74E-08	3.68E-06	9.70581
Pstpip1	Pstpip1	1.17216	3.36292	10.2374	1.78E-08	3.70E-06	9.79846
Ccdc88b	Ccdc88b	2.72053	1.92549	10.207	1.85E-08	3.81E-06	9.53867
Pion	Pion	2.3227	1.85033	10.1773	1.93E-08	3.92E-06	9.67874
Parm1	Parm1	1.38262	1.92225	10.1676	1.96E-08	3.92E-06	9.71715
Tmprss11d	Tmprss11d	2.97334	-0.750535	10.1366	2.04E-08	4.05E-06	9.67925
Lrrc4	Lrrc4	1.20667	2.39026	10.1186	2.09E-08	4.08E-06	9.49208
Tmem176b	Tmem176b	1.40118	4.84997	10.1141	2.11E-08	4.08E-06	9.49467
2310005G13Rik	2310005G13Rik	-2.44476	1.46384	-10.0999	2.15E-08	4.11E-06	9.55959
Serpinb3a	Serpinb3a	2.60463	3.77704	10.0522	2.30E-08	4.34E-06	9.29953
Cyba	Cyba	3.15666	3.34636	10.0413	2.33E-08	4.36E-06	9.57646
4930583H14Rik	4930583H14Rik	2.63558	-0.0203643	9.99029	2.51E-08	4.63E-06	9.50516
Vcam1	Vcam1	3.76938	1.90202	9.95552	2.63E-08	4.81E-06	9.12739
2010012P19Rik	2010012P19Rik	1.75109	1.25358	9.88719	2.90E-08	5.19E-06	9.29195
Rab19	Rab19	3.6809	-0.203374	9.8856	2.91E-08	5.19E-06	6.94676
Tnfsf13	Tnfsf13	1.64915	2.47045	9.8579	3.02E-08	5.34E-06	9.32424
Lyz2	Lyz2	4.25382	6.94916	9.82886	3.15E-08	5.51E-06	9.01896
Relb	Relb	1.48487	4.57101	9.81705	3.20E-08	5.54E-06	9.15363
Paox	Paox	0.759175	4.70228	9.80379	3.26E-08	5.54E-06	8.96884
H2-Eb1	H2-Eb1	2.50534	6.60849	9.79871	3.29E-08	5.54E-06	8.97641
C1ra	C1ra	2.59162	4.1835	9.79524	3.30E-08	5.54E-06	9.15352
Tmem173	Tmem173	2.77938	2.55133	9.76776	3.44E-08	5.71E-06	9.17085
Krt7	Krt7	-2.22774	1.77342	-9.75878	3.48E-08	5.72E-06	9.16708
Col7a1	Col7a1	-1.34786	6.87245	-9.74424	3.55E-08	5.75E-06	8.84243
Slamf7	Slamf7	3.45197	0.802479	9.73759	3.59E-08	5.75E-06	8.3917
Gm19562	Gm19562	4.42746	0.825051	9.73414	3.61E-08	5.75E-06	7.98516
Cth	Cth	0.887792	2.68185	9.71505	3.71E-08	5.80E-06	8.95721
Arvcf	Arvcf	-0.979497	5.34203	-9.71488	3.71E-08	5.80E-06	8.9015
Il10ra	Il10ra	2.93448	2.27509	9.70487	3.76E-08	5.83E-06	9.00588
Psmb8	Psmb8	3.44502	4.93012	9.68825	3.85E-08	5.90E-06	9.03644
Col17a1	Col17a1	-1.14952	10.3185	-9.68413	3.87E-08	5.90E-06	8.79673
2310034C09Rik	2310034C09Rik	-0.979086	3.65083	-9.67258	3.94E-08	5.94E-06	8.80329
Ehf	Ehf	1.53973	6.06419	9.66538	3.98E-08	5.95E-06	8.726
BC100530	BC100530	2.9147	5.49908	9.63703	4.15E-08	6.12E-06	8.69918
Cybb	Cybb	5.74205	2.85613	9.62828	4.20E-08	6.12E-06	8.91259
Slc1a3	Slc1a3	1.04653	3.53519	9.62176	4.24E-08	6.12E-06	8.88031
Itgam	Itgam	2.43556	3.53942	9.62086	4.24E-08	6.12E-06	8.85407
Gm1614	Gm1614	-1.98307	4.84253	-9.59153	4.43E-08	6.33E-06	8.93069
Numbl	Numbl	-0.710725	4.4332	-9.57842	4.51E-08	6.39E-06	8.74474
Tnip3	Tnip3	5.29467	0.838631	9.52224	4.90E-08	6.86E-06	7.66323
Itgb4	Itgb4	-1.00653	7.812	-9.51582	4.94E-08	6.86E-06	8.4992
Slc35f2	Slc35f2	1.18793	3.48731	9.50916	4.99E-08	6.86E-06	8.63627
H2-Ab1	H2-Ab1	2.26458	6.80025	9.5066	5.01E-08	6.86E-06	8.51977
Tmem176a	Tmem176a	1.60352	3.31351	9.49167	5.12E-08	6.95E-06	8.77988
Ddx58	Ddx58	1.24447	4.062	9.48402	5.18E-08	6.98E-06	8.66017
Rbp1	Rbp1	1.60476	3.9238	9.47106	5.28E-08	7.05E-06	8.54838
Smpdl3b	Smpdl3b	1.43493	3.27868	9.46242	5.34E-08	7.08E-06	8.62627
Phospho1	Phospho1	-1.36512	6.15265	-9.44994	5.44E-08	7.16E-06	8.47714
Serpinb3c	Serpinb3c	4.80145	1.10396	9.42312	5.66E-08	7.38E-06	8.69459
Gpr132	Gpr132	2.35982	0.934768	9.39744	5.88E-08	7.60E-06	8.43478
Ctsc	Ctsc	1.7799	5.94617	9.39235	5.92E-08	7.60E-06	8.31683
Zfp429	Zfp429	1.63695	2.34561	9.3846	5.99E-08	7.63E-06	8.62183
Ccbl1	Ccbl1	0.548037	5.14862	9.35464	6.26E-08	7.87E-06	8.27755
Cd47	Cd47	0.707114	5.61099	9.35326	6.27E-08	7.87E-06	8.28249
Cd8b1	Cd8b1	6.41274	-2.57999	9.30146	6.77E-08	8.42E-06	5.61223
2310057N15Rik	2310057N15Rik	-1.18881	3.60807	-9.29764	6.81E-08	8.42E-06	8.23296
Stat1	Stat1	2.04478	5.74797	9.25393	7.27E-08	8.91E-06	8.15272
Gm12407	Gm12407	5.87563	-1.53406	9.24647	7.35E-08	8.94E-06	5.42311
Ly6e	Ly6e	1.18693	7.73175	9.23723	7.45E-08	9.00E-06	8.07382
Nfkbie	Nfkbie	1.87155	2.48356	9.22325	7.60E-08	9.12E-06	8.40333
AW112010	AW112010	7.74079	2.63401	9.21587	7.69E-08	9.16E-06	7.46074
Cib2	Cib2	-1.06864	4.93386	-9.20903	7.77E-08	9.19E-06	8.12429
Zmpste24	Zmpste24	-0.884475	5.79532	-9.20191	7.85E-08	9.22E-06	8.01626
Krba1	Krba1	-1.37362	4.84007	-9.18862	8.01E-08	9.29E-06	8.15084
Cd52	Cd52	3.22835	3.7232	9.18716	8.03E-08	9.29E-06	8.35041
Stab1	Stab1	1.72663	4.81649	9.16275	8.32E-08	9.57E-06	7.99893
Tnf	Tnf	3.98408	0.904221	9.15411	8.43E-08	9.62E-06	7.60396
Il1f9	Il1f9	1.31083	6.2085	9.14123	8.60E-08	9.74E-06	7.92262
Gbp6	Gbp6	5.33189	3.87543	9.11195	8.98E-08	1.01E-05	8.24329
Mpeg1	Mpeg1	6.31004	3.73397	9.10127	9.13E-08	1.02E-05	8.10762
Paqr5	Paqr5	-0.85206	5.78346	-9.08892	9.30E-08	1.03E-05	7.8718
Cxcl13	Cxcl13	3.93041	1.34606	9.07587	9.48E-08	1.05E-05	8.17688
Fetub	Fetub	3.45461	2.63116	9.06802	9.60E-08	1.05E-05	8.04635
Mab21l3	Mab21l3	0.977858	3.53849	9.04602	9.92E-08	1.08E-05	7.98583
Pgk1	Pgk1	1.12861	7.80265	9.04076	1.00E-07	1.08E-05	7.77848
Hpse	Hpse	2.94124	3.21557	9.03286	1.01E-07	1.09E-05	8.13362
Gbp5	Gbp5	6.98602	0.885253	8.99853	1.07E-07	1.14E-05	6.28364
Cyp4f18	Cyp4f18	2.88244	0.0940449	8.98975	1.08E-07	1.15E-05	7.67284
Tnfaip2	Tnfaip2	2.81538	4.37619	8.9779	1.10E-07	1.16E-05	7.91117
BC013529	BC013529	-0.575193	6.00809	-8.97562	1.10E-07	1.16E-05	7.66954
Gm4070	Gm4070	3.60485	4.01838	8.95565	1.14E-07	1.18E-05	8.00139
Gzmk	Gzmk	6.26557	-3.69869	8.94958	1.15E-07	1.18E-05	5.18279
Sema4d	Sema4d	1.07421	4.34619	8.94712	1.15E-07	1.18E-05	7.70452
Them4	Them4	0.916749	3.8089	8.94521	1.16E-07	1.18E-05	7.75917
Gvin1	Gvin1	3.60879	4.00058	8.92825	1.19E-07	1.20E-05	7.96054
Lck	Lck	2.93126	1.80102	8.91632	1.21E-07	1.22E-05	7.79978
Sirpb1b	Sirpb1b	7.12851	-1.24366	8.9124	1.21E-07	1.22E-05	5.445
Eomes	Eomes	6.18128	-3.35714	8.89873	1.24E-07	1.24E-05	5.12103
Zc3h12a	Zc3h12a	1.85279	4.87416	8.88872	1.26E-07	1.25E-05	7.61155
Parvg	Parvg	2.85663	0.945544	8.88328	1.27E-07	1.25E-05	7.43052
Bcl3	Bcl3	2.72788	2.85716	8.86779	1.30E-07	1.27E-05	7.88262
Irg1	Irg1	9.04949	-1.19154	8.85773	1.32E-07	1.28E-05	5.54452
Col4a6	Col4a6	-1.61335	4.59235	-8.84052	1.36E-07	1.31E-05	7.71952
Ccrl2	Ccrl2	4.10422	0.904049	8.83942	1.36E-07	1.31E-05	7.00921
Itgb6	Itgb6	1.57714	3.03348	8.82039	1.40E-07	1.34E-05	7.78965
Ero1l	Ero1l	1.10317	5.83494	8.79932	1.44E-07	1.37E-05	7.38371
Slco5a1	Slco5a1	1.27159	2.47053	8.78991	1.47E-07	1.38E-05	7.64588
Slfn2	Slfn2	3.7579	3.36584	8.78216	1.48E-07	1.39E-05	7.76751
Gm17757	Gm17757	4.3716	-0.0932729	8.77819	1.49E-07	1.39E-05	6.44475
AU020206	AU020206	2.43171	2.01658	8.77533	1.50E-07	1.39E-05	7.72611
Frem2	Frem2	-1.4983	4.45371	-8.77313	1.50E-07	1.39E-05	7.68466
Nupr1	Nupr1	-1.12099	6.84756	-8.73928	1.58E-07	1.46E-05	7.29797
Krt1	Krt1	3.16456	11.5345	8.73095	1.61E-07	1.46E-05	7.41079
Fpr1	Fpr1	6.57158	-2.90016	8.73079	1.61E-07	1.46E-05	5.21808
Apobec1	Apobec1	1.74776	2.69991	8.71832	1.64E-07	1.48E-05	7.65998
Apol7c	Apol7c	3.43096	0.481913	8.68944	1.71E-07	1.54E-05	6.7892
Gm20367	Gm20367	-1.07215	6.24303	-8.67818	1.74E-07	1.56E-05	7.19285
Stx11	Stx11	1.13407	3.04752	8.64415	1.84E-07	1.63E-05	7.44362
Gsdmd	Gsdmd	2.20077	2.50794	8.60555	1.95E-07	1.72E-05	7.5003
Abi3	Abi3	-1.25573	6.13584	-8.60069	1.97E-07	1.72E-05	7.14832
Tap1	Tap1	1.89276	6.50912	8.59428	1.99E-07	1.72E-05	7.08641
Pias3	Pias3	-0.72827	5.35931	-8.59318	1.99E-07	1.72E-05	7.13291
Trim30a	Trim30a	3.23277	2.44952	8.59159	1.99E-07	1.72E-05	7.41371
Tmem44	Tmem44	-1.83179	1.63369	-8.57503	2.05E-07	1.76E-05	7.45204
Tnfrsf1b	Tnfrsf1b	3.49278	2.96578	8.5656	2.08E-07	1.78E-05	7.43915
Mfsd2a	Mfsd2a	-0.868984	4.63878	-8.54672	2.14E-07	1.81E-05	6.99687
Lce1l	Lce1l	-1.42639	8.42376	-8.54577	2.14E-07	1.81E-05	7.01769
LOC100862177	LOC100862177	2.49356	4.65548	8.54172	2.16E-07	1.82E-05	7.2448
Tlr13	Tlr13	3.18514	0.480856	8.53548	2.18E-07	1.83E-05	6.93702
LOC100038947	LOC100038947	7.45391	-0.928705	8.50619	2.28E-07	1.90E-05	5.15025
Eri1	Eri1	0.700162	5.02834	8.503	2.29E-07	1.90E-05	6.92524
Mrc2	Mrc2	-1.34686	4.3185	-8.49579	2.32E-07	1.91E-05	7.14817
Lair1	Lair1	5.38653	-0.00728857	8.48285	2.36E-07	1.94E-05	6.083
Bid	Bid	1.09042	3.04706	8.47952	2.38E-07	1.94E-05	7.23943
Mefv	Mefv	6.61766	-0.339791	8.47259	2.40E-07	1.96E-05	5.09307
Ptpn22	Ptpn22	3.55511	1.07471	8.45885	2.46E-07	1.98E-05	6.58979
Gpr65	Gpr65	5.70208	-0.323938	8.4582	2.46E-07	1.98E-05	5.86544
Nfkb2	Nfkb2	1.00537	5.19763	8.42756	2.58E-07	2.07E-05	6.88405
BC096441	BC096441	1.5178	3.00751	8.41574	2.63E-07	2.10E-05	7.17308
Eef2k	Eef2k	-0.977532	6.45219	-8.38359	2.77E-07	2.20E-05	6.729
Serpinb9	Serpinb9	2.3481	2.54232	8.37565	2.80E-07	2.21E-05	7.14387
Ahnak2	Ahnak2	-0.941126	8.56994	-8.31917	3.07E-07	2.41E-05	6.62099
Gbp7	Gbp7	3.45059	3.61692	8.31719	3.08E-07	2.41E-05	7.04551
Gm8995	Gm8995	3.07798	1.91981	8.31402	3.09E-07	2.41E-05	6.96252
Tgfbi	Tgfbi	-0.847512	8.39245	-8.29114	3.21E-07	2.49E-05	6.57241
Smpdl3a	Smpdl3a	1.71106	6.05919	8.28263	3.25E-07	2.50E-05	6.59201
Trim25	Trim25	0.881223	5.42976	8.28084	3.26E-07	2.50E-05	6.61201
Fcgr2b	Fcgr2b	2.61101	3.68613	8.27583	3.29E-07	2.51E-05	6.94818
Ccr5	Ccr5	6.55116	0.26622	8.26339	3.35E-07	2.55E-05	5.46463
Ehhadh	Ehhadh	-1.33732	3.02653	-8.25969	3.37E-07	2.55E-05	6.94174
Fcer1g	Fcer1g	3.36182	3.85428	8.25632	3.39E-07	2.55E-05	6.93867
Nfkbia	Nfkbia	1.00793	7.2623	8.25585	3.39E-07	2.55E-05	6.50168
Sp110	Sp110	4.57421	0.786175	8.25015	3.42E-07	2.56E-05	6.0759
Klrk1	Klrk1	2.62297	1.13872	8.23927	3.48E-07	2.59E-05	6.27035
Gm19763	Gm19763	3.49845	0.649638	8.23233	3.52E-07	2.61E-05	6.02734
H2-T22	H2-T22	1.85556	6.44384	8.2205	3.59E-07	2.65E-05	6.51157
Clec4n	Clec4n	4.02644	2.10183	8.21088	3.65E-07	2.68E-05	6.65276
Il1rn	Il1rn	1.41325	6.28615	8.20692	3.67E-07	2.68E-05	6.4361
Neurl3	Neurl3	3.41647	2.33261	8.1918	3.76E-07	2.73E-05	6.65718
Ptprc	Ptprc	3.06301	4.33487	8.18805	3.78E-07	2.73E-05	6.77706
Tmprss11a	Tmprss11a	3.20276	0.279241	8.18752	3.79E-07	2.73E-05	6.84815
Nr3c1	Nr3c1	-0.659139	7.0006	-8.17947	3.84E-07	2.75E-05	6.37371
Samsn1	Samsn1	3.43877	0.899913	8.16977	3.90E-07	2.78E-05	6.29265
Atp13a5	Atp13a5	1.19098	2.78245	8.16909	3.90E-07	2.78E-05	6.62948
Chac1	Chac1	1.24161	3.6175	8.14865	4.03E-07	2.86E-05	6.33034
Slc4a9	Slc4a9	-1.2722	1.70408	-8.13923	4.09E-07	2.89E-05	6.59806
Cxcl16	Cxcl16	1.50809	5.85389	8.13463	4.12E-07	2.90E-05	6.33776
Rassf2	Rassf2	1.33124	3.321	8.12906	4.16E-07	2.91E-05	6.57844
Jag1	Jag1	0.778928	6.25881	8.12654	4.18E-07	2.91E-05	6.28284
Ccl19	Ccl19	4.93024	-0.934931	8.12499	4.19E-07	2.91E-05	5.1314
Rnpep	Rnpep	0.955721	5.13352	8.11572	4.25E-07	2.94E-05	6.31273
Fyb	Fyb	3.1912	2.22437	8.11247	4.27E-07	2.94E-05	6.70068
Casp4	Casp4	2.93477	3.52984	8.10619	4.32E-07	2.96E-05	6.70508
Gm10552	Gm10552	3.59444	-1.21727	8.10264	4.34E-07	2.96E-05	5.19353
Gm18853	Gm18853	4.34135	-0.192729	8.0826	4.49E-07	3.04E-05	5.62863
Clec4a2	Clec4a2	3.66084	1.74612	8.08129	4.50E-07	3.04E-05	6.50622
Csf2rb	Csf2rb	2.35877	3.66174	8.07222	4.56E-07	3.07E-05	6.60757
Ikzf1	Ikzf1	2.49034	2.4198	8.06543	4.61E-07	3.10E-05	6.64475
Ctsf	Ctsf	-0.831673	5.1271	-8.06172	4.64E-07	3.10E-05	6.27571
Acsbg1	Acsbg1	-1.10304	8.33132	-8.05403	4.70E-07	3.13E-05	6.18127
Hck	Hck	4.36461	1.20396	8.04544	4.77E-07	3.15E-05	6.33503
Ifngr2	Ifngr2	0.969456	5.28122	8.04519	4.77E-07	3.15E-05	6.21764
Ecm1	Ecm1	-0.88063	7.19924	-8.02617	4.92E-07	3.23E-05	6.1169
Ncf1	Ncf1	3.04037	2.56775	8.02217	4.95E-07	3.24E-05	6.59149
Inf2	Inf2	-0.599939	6.59354	-8.01432	5.02E-07	3.27E-05	6.09873
Csf2rb2	Csf2rb2	1.90685	3.627	8.0116	5.04E-07	3.27E-05	6.4908
Tmprss11bnl	Tmprss11bnl	4.34711	-2.82209	8.00864	5.06E-07	3.27E-05	5.71647
Krtap13	Krtap13	-1.05022	3.67398	-8.00697	5.08E-07	3.27E-05	6.16527
Paqr7	Paqr7	-3.44697	6.75633	-7.99605	5.17E-07	3.32E-05	6.28244
H2-M3	H2-M3	2.79556	2.57701	7.99053	5.21E-07	3.34E-05	6.4687
Ccni	Ccni	-0.557176	7.5814	-7.98437	5.27E-07	3.36E-05	6.04858
Ctsh	Ctsh	0.650386	6.99211	7.97203	5.38E-07	3.41E-05	6.02226
Pld4	Pld4	3.25404	2.23117	7.94606	5.61E-07	3.55E-05	6.46382
Clec4a1	Clec4a1	2.69861	2.51631	7.94056	5.66E-07	3.56E-05	6.45671
Pla2g7	Pla2g7	1.86144	4.1941	7.93582	5.70E-07	3.58E-05	6.13512
Dtx3l	Dtx3l	1.98088	3.87022	7.92317	5.82E-07	3.63E-05	6.32439
Hpgd	Hpgd	-0.763888	5.37662	-7.92093	5.85E-07	3.63E-05	5.9412
Nbl1	Nbl1	-0.873375	5.38519	-7.91985	5.86E-07	3.63E-05	6.04468
Aif1	Aif1	4.97623	1.48682	7.91033	5.95E-07	3.68E-05	6.02789
Gm13363	Gm13363	0.611826	5.44607	7.90762	5.98E-07	3.68E-05	5.94486
Pank3	Pank3	0.793694	6.29925	7.90066	6.04E-07	3.69E-05	5.90092
Ctnnbip1	Ctnnbip1	-0.91042	7.39547	-7.90061	6.05E-07	3.69E-05	5.92146
St5	St5	1.0727	4.76322	7.888	6.17E-07	3.76E-05	6.03002
Leprel4	Leprel4	-0.706161	5.55248	-7.88614	6.19E-07	3.76E-05	5.89031
Six2	Six2	-2.54726	-2.7327	-7.87936	6.26E-07	3.78E-05	5.99352
Eif4e3	Eif4e3	1.06876	4.03645	7.85192	6.55E-07	3.94E-05	6.14033
Gbp8	Gbp8	7.31887	0.275142	7.84139	6.67E-07	4.00E-05	4.50909
Ndrg3	Ndrg3	-0.489655	5.25597	-7.83816	6.70E-07	4.00E-05	5.8726
C2	C2	1.51507	3.36008	7.83641	6.72E-07	4.00E-05	6.20969
LOC100862340	LOC100862340	6.36441	0.586521	7.83381	6.75E-07	4.01E-05	5.5509
Napsa	Napsa	2.32446	1.96956	7.82948	6.80E-07	4.02E-05	6.22203
Gm20559	Gm20559	2.24327	2.19973	7.82033	6.90E-07	4.07E-05	6.25126
Atp13a4	Atp13a4	1.55747	3.46049	7.81013	7.02E-07	4.12E-05	5.90567
Ccdc136	Ccdc136	-0.970029	3.43162	-7.80605	7.07E-07	4.13E-05	5.98306
Hcls1	Hcls1	2.82963	2.48294	7.80419	7.09E-07	4.13E-05	6.2453
H2-Q7	H2-Q7	6.96625	4.91558	7.79147	7.24E-07	4.21E-05	6.09358
Srgn	Srgn	2.70266	3.84285	7.78801	7.28E-07	4.22E-05	6.12742
Jak2	Jak2	0.660569	5.55878	7.78009	7.38E-07	4.26E-05	5.73248
Thnsl2	Thnsl2	-1.49624	2.20629	-7.76779	7.53E-07	4.33E-05	6.18513
B4galnt1	B4galnt1	0.736769	5.10385	7.76518	7.57E-07	4.33E-05	5.75804
Trim16	Trim16	-0.807622	5.37132	-7.75691	7.67E-07	4.36E-05	5.71152
AB124611	AB124611	4.07321	0.354446	7.75548	7.69E-07	4.36E-05	5.40805
Slc15a3	Slc15a3	1.57018	2.79522	7.75398	7.71E-07	4.36E-05	6.14548
Apobec3	Apobec3	3.56336	1.74213	7.75374	7.71E-07	4.36E-05	6.02609
Treml4	Treml4	6.34731	-3.20945	7.74285	7.85E-07	4.42E-05	4.13376
Ly6a	Ly6a	1.06505	7.47121	7.74007	7.89E-07	4.42E-05	5.62861
Trp53i11	Trp53i11	-0.779099	4.85481	-7.73826	7.91E-07	4.42E-05	5.74899
Pilra	Pilra	2.06751	1.83273	7.72415	8.10E-07	4.52E-05	6.11442
Lars	Lars	0.550257	6.10623	7.7155	8.22E-07	4.57E-05	5.58192
Lyz1	Lyz1	5.30958	3.88016	7.71243	8.26E-07	4.57E-05	5.98328
Psd	Psd	1.23711	2.2634	7.71055	8.29E-07	4.57E-05	6.08907
Il12b	Il12b	5.32827	-3.65402	7.70813	8.32E-07	4.58E-05	3.84491
Gzmb	Gzmb	5.21871	-1.50923	7.69966	8.44E-07	4.60E-05	4.421
Lilrb4	Lilrb4	3.82766	3.07542	7.69942	8.45E-07	4.60E-05	6.06594
Gp49a	Gp49a	3.40637	3.03016	7.69935	8.45E-07	4.60E-05	6.06313
Aloxe3	Aloxe3	-0.942352	6.57649	-7.69286	8.54E-07	4.62E-05	5.54685
Ppp2r3a	Ppp2r3a	-0.756382	7.08646	-7.69252	8.54E-07	4.62E-05	5.54768
C1rb	C1rb	2.56033	2.12559	7.68828	8.60E-07	4.64E-05	6.05712
Sephs2	Sephs2	0.82548	5.21885	7.68118	8.71E-07	4.68E-05	5.54108
Vmac	Vmac	-0.879502	3.81208	-7.67501	8.80E-07	4.70E-05	5.853
Klk12	Klk12	2.04804	0.405025	7.67389	8.82E-07	4.70E-05	6.00071
Gm19693	Gm19693	0.680452	7.21303	7.67259	8.83E-07	4.70E-05	5.51159
Snx21	Snx21	-0.72832	4.98511	-7.6632	8.97E-07	4.76E-05	5.58396
Gdpd2	Gdpd2	-1.1302	6.81751	-7.65526	9.10E-07	4.81E-05	5.51418
Lcp1	Lcp1	2.49675	5.11151	7.65032	9.17E-07	4.83E-05	5.73806
Parp14	Parp14	2.32955	3.86205	7.64655	9.23E-07	4.85E-05	5.87369
Traf3	Traf3	0.751236	4.92603	7.64288	9.29E-07	4.86E-05	5.53448
Trim21	Trim21	1.21828	3.45928	7.63516	9.41E-07	4.91E-05	5.86427
Tnip1	Tnip1	0.75746	5.44025	7.62447	9.58E-07	4.97E-05	5.46271
LOC100862405	LOC100862405	2.22624	0.864749	7.62298	9.60E-07	4.97E-05	5.69247
Ptprj	Ptprj	1.32283	3.91404	7.62178	9.62E-07	4.97E-05	5.74721
Robo1	Robo1	1.18707	5.78671	7.62065	9.64E-07	4.97E-05	5.4642
Mcoln2	Mcoln2	3.4309	0.819981	7.61513	9.73E-07	5.00E-05	5.42645
Plcxd1	Plcxd1	-0.798622	5.54197	-7.60514	9.90E-07	5.07E-05	5.44907
LOC100861882	LOC100861882	1.14864	5.84519	7.5997	9.99E-07	5.09E-05	5.38868
Cd4	Cd4	3.82147	0.83672	7.59908	1.00E-06	5.09E-05	5.53704
Zmynd15	Zmynd15	1.37676	3.45222	7.59365	1.01E-06	5.10E-05	5.75798
Spn	Spn	2.80121	1.96818	7.59355	1.01E-06	5.10E-05	5.86764
Fam189a2	Fam189a2	-0.828334	5.52597	-7.59033	1.01E-06	5.12E-05	5.43481
Fpr2	Fpr2	9.60013	-1.22355	7.58837	1.02E-06	5.12E-05	4.29143
Gm8203	Gm8203	0.73879	6.47611	7.57428	1.04E-06	5.21E-05	5.3369
Arrdc1	Arrdc1	-0.951919	5.28561	-7.5739	1.04E-06	5.21E-05	5.4512
AF251705	AF251705	4.46542	0.741423	7.57141	1.05E-06	5.22E-05	5.48155
2001-03-01	2001-03-01	2.48616	1.88164	7.56775	1.05E-06	5.23E-05	5.81622
Zfp652	Zfp652	-0.862924	3.94419	-7.56518	1.06E-06	5.24E-05	5.52398
Vav1	Vav1	3.18418	2.0528	7.54538	1.09E-06	5.40E-05	5.77322
Abhd14b	Abhd14b	-1.21725	4.5252	-7.5442	1.10E-06	5.40E-05	5.61883
Ar	Ar	-1.32873	2.70435	-7.52279	1.14E-06	5.57E-05	5.73023
Csf1	Csf1	1.2224	4.50505	7.52212	1.14E-06	5.57E-05	5.6098
Cd3d	Cd3d	3.02666	1.22694	7.51495	1.15E-06	5.60E-05	5.25729
Clec4e	Clec4e	11.5428	-0.479479	7.51201	1.16E-06	5.60E-05	4.23044
Irgm1	Irgm1	2.70578	3.6785	7.51083	1.16E-06	5.60E-05	5.67957
Iigp1	Iigp1	6.34488	3.58969	7.50815	1.17E-06	5.60E-05	5.74879
Cd300lf	Cd300lf	6.00302	-2.32421	7.50814	1.17E-06	5.60E-05	4.02504
Hoxa9	Hoxa9	-0.780072	-0.514594	-7.50739	1.17E-06	5.60E-05	5.32627
Gtpbp2	Gtpbp2	-0.507083	5.8283	-7.50681	1.17E-06	5.60E-05	5.22869
Ear5	Ear5	2.66936	5.90451	7.49971	1.18E-06	5.65E-05	5.2234
Ifitm3	Ifitm3	1.67009	7.05114	7.49425	1.19E-06	5.69E-05	5.20622
Lgals3bp	Lgals3bp	2.7988	4.17887	7.49001	1.20E-06	5.71E-05	5.57652
Bbox1	Bbox1	-1.39837	6.74774	-7.48199	1.22E-06	5.78E-05	5.24386
Lilrb3	Lilrb3	3.8567	2.91461	7.47437	1.24E-06	5.83E-05	5.70734
Spib	Spib	4.93777	-2.00643	7.47299	1.24E-06	5.83E-05	4.13995
Fam49a	Fam49a	1.10197	4.30631	7.46018	1.27E-06	5.94E-05	5.18052
Itgb2	Itgb2	5.00488	3.03141	7.45763	1.27E-06	5.94E-05	5.66444
Cxcr4	Cxcr4	1.80763	1.5068	7.4558	1.28E-06	5.94E-05	5.67567
Lif	Lif	2.10479	0.99037	7.45541	1.28E-06	5.94E-05	5.65535
Fam45a	Fam45a	0.637289	4.04444	7.4468	1.29E-06	6.01E-05	5.36586
Slc43a1	Slc43a1	-2.66112	3.05123	-7.44005	1.31E-06	6.06E-05	5.65092
Coro1a	Coro1a	2.84585	4.26084	7.43785	1.31E-06	6.07E-05	5.49195
Pttg1ip	Pttg1ip	-0.436361	6.5085	-7.43362	1.32E-06	6.10E-05	5.09129
Cd74	Cd74	2.07976	7.98209	7.42779	1.34E-06	6.14E-05	5.08952
Nos2	Nos2	5.79379	-1.14779	7.42671	1.34E-06	6.14E-05	4.23889
Gm3601	Gm3601	0.982096	5.11544	7.42357	1.35E-06	6.15E-05	5.08044
Samhd1	Samhd1	1.25179	5.574	7.4182	1.36E-06	6.17E-05	5.12027
Batf2	Batf2	6.75051	-2.17045	7.41754	1.36E-06	6.17E-05	3.86416
Itga3	Itga3	-0.753941	6.25988	-7.41708	1.36E-06	6.17E-05	5.07828
Slc2a5	Slc2a5	-1.73448	3.86169	-7.41263	1.37E-06	6.20E-05	5.4821
Cul9	Cul9	-1.2046	3.36194	-7.4082	1.38E-06	6.23E-05	5.47345
Fcgr4	Fcgr4	7.42332	-1.1955	7.39644	1.41E-06	6.30E-05	4.00856
Slfn8	Slfn8	3.40038	1.02586	7.39458	1.42E-06	6.30E-05	5.24038
Adam8	Adam8	2.32447	3.74065	7.39439	1.42E-06	6.30E-05	5.48214
Il2rb	Il2rb	2.75893	1.34752	7.39417	1.42E-06	6.30E-05	5.27537
Igtp	Igtp	4.2178	3.52024	7.39361	1.42E-06	6.30E-05	5.56372
Gm5941	Gm5941	-5.44065	0.174326	-7.38328	1.44E-06	6.40E-05	3.87354
Upk1a	Upk1a	-1.77825	-0.309545	-7.36789	1.48E-06	6.55E-05	5.52418
Traf1	Traf1	2.77244	1.40452	7.36526	1.49E-06	6.56E-05	5.4043
Ms4a4b	Ms4a4b	5.36017	-0.893733	7.36426	1.49E-06	6.56E-05	4.50455
H2afz	H2afz	0.645782	7.76814	7.35818	1.51E-06	6.61E-05	4.96812
Ifi203	Ifi203	3.22553	2.72615	7.35529	1.51E-06	6.62E-05	5.50913
Eif2c4	Eif2c4	-1.04408	5.34008	-7.34218	1.55E-06	6.76E-05	5.07873
Slc2a12	Slc2a12	-1.61194	4.78859	-7.33007	1.58E-06	6.88E-05	5.26961
Gas6	Gas6	-0.582483	7.75413	-7.32601	1.59E-06	6.90E-05	4.90149
A630081J09Rik	A630081J09Rik	-1.9964	-0.2484	-7.32484	1.60E-06	6.90E-05	5.44789
Hk3	Hk3	4.17479	-0.0709162	7.32377	1.60E-06	6.90E-05	4.87498
Serpinb6c	Serpinb6c	-1.66666	2.27981	-7.31861	1.61E-06	6.94E-05	5.16113
Cd38	Cd38	3.39395	0.72856	7.31324	1.63E-06	6.99E-05	5.31253
Gm4951	Gm4951	5.83615	0.0805153	7.31186	1.63E-06	6.99E-05	4.26867
Casp12	Casp12	2.21359	2.8668	7.30963	1.64E-06	7.00E-05	5.39269
Slc7a4	Slc7a4	-1.2316	2.03321	-7.30513	1.65E-06	7.03E-05	5.40269
Hlf	Hlf	-1.63161	5.96589	-7.29688	1.68E-06	7.12E-05	4.96433
Ndufa4	Ndufa4	0.890385	8.30663	7.29496	1.68E-06	7.12E-05	4.85774
Gm9892	Gm9892	0.597182	5.73132	7.29308	1.69E-06	7.13E-05	4.84506
Elf3	Elf3	2.57225	0.799382	7.28956	1.70E-06	7.15E-05	5.37904
Nod2	Nod2	1.50797	3.26463	7.28492	1.71E-06	7.18E-05	5.20463
Ifit2	Ifit2	2.66399	2.05995	7.28251	1.72E-06	7.18E-05	5.3847
Itgb7	Itgb7	2.00181	2.40924	7.28223	1.72E-06	7.18E-05	5.38876
Cd8a	Cd8a	5.32089	-1.10313	7.28168	1.72E-06	7.18E-05	4.24926
Ncf4	Ncf4	2.82873	1.76214	7.27522	1.74E-06	7.22E-05	5.32272
Cd2	Cd2	3.63842	0.566157	7.27514	1.74E-06	7.22E-05	4.9112
Gbp2	Gbp2	5.64837	4.40594	7.26458	1.77E-06	7.34E-05	5.31404
Cd40	Cd40	3.81296	0.541192	7.25133	1.81E-06	7.49E-05	5.07092
Sod2	Sod2	0.577727	6.44899	7.24971	1.82E-06	7.49E-05	4.76084
Naaa	Naaa	0.763917	4.55193	7.23313	1.87E-06	7.69E-05	4.91596
Pex16	Pex16	-0.752247	5.39305	-7.22949	1.88E-06	7.72E-05	4.78005
Sh3kbp1	Sh3kbp1	1.38158	5.8562	7.22705	1.89E-06	7.73E-05	4.75317
Mnda	Mnda	3.77986	3.56721	7.22045	1.91E-06	7.80E-05	5.28203
Prpsap1	Prpsap1	-0.576994	5.6006	-7.21815	1.92E-06	7.81E-05	4.72036
Nlrp3	Nlrp3	3.3172	-0.367586	7.21628	1.93E-06	7.82E-05	4.78081
Gng5	Gng5	0.601562	6.6643	7.21417	1.93E-06	7.83E-05	4.69729
Cd53	Cd53	3.3316	3.60037	7.20986	1.95E-06	7.87E-05	5.23974
Trim12c	Trim12c	1.91495	3.32744	7.20863	1.95E-06	7.87E-05	5.24331
Clec7a	Clec7a	4.01345	1.79756	7.20699	1.96E-06	7.87E-05	5.249
Ms4a6d	Ms4a6d	3.60658	1.93862	7.20347	1.97E-06	7.90E-05	5.243
Neto2	Neto2	1.01126	1.42046	7.18046	2.05E-06	8.19E-05	5.20687
Sod3	Sod3	-2.03152	5.00474	-7.17977	2.05E-06	8.19E-05	5.02515
Prcp	Prcp	0.782579	4.68968	7.1641	2.11E-06	8.40E-05	4.73178
Per3	Per3	-1.0104	4.87299	-7.15688	2.14E-06	8.48E-05	4.73299
Hspa2	Hspa2	-0.88162	5.19239	-7.15544	2.14E-06	8.48E-05	4.60386
Ubd	Ubd	8.0142	-0.305541	7.14925	2.17E-06	8.56E-05	3.75342
Sgpl1	Sgpl1	-0.774223	7.81213	-7.1449	2.18E-06	8.60E-05	4.60371
Col4a5	Col4a5	-0.922585	4.64105	-7.1421	2.19E-06	8.62E-05	4.77156
Tnfsf10	Tnfsf10	3.52797	1.87549	7.14053	2.20E-06	8.63E-05	5.11267
2610528A11Rik	2610528A11Rik	3.73919	1.90517	7.13721	2.21E-06	8.65E-05	5.11859
Nfic	Nfic	-0.821163	6.91288	-7.13379	2.22E-06	8.67E-05	4.5599
Rell1	Rell1	-0.509674	5.99359	-7.1336	2.23E-06	8.67E-05	4.56395
Card10	Card10	-1.24084	5.09342	-7.12887	2.24E-06	8.71E-05	4.81416
Usp2	Usp2	-0.565329	5.76967	-7.12797	2.25E-06	8.71E-05	4.55503
Trpm2	Trpm2	4.80295	-1.67476	7.12421	2.26E-06	8.75E-05	3.4572
Jub	Jub	-0.504652	6.3669	-7.10971	2.32E-06	8.92E-05	4.52524
Atp10a	Atp10a	1.24864	3.15439	7.10935	2.32E-06	8.92E-05	5.06933
Zbtb4	Zbtb4	-0.637586	6.02245	-7.1084	2.33E-06	8.92E-05	4.54645
Tlr1	Tlr1	4.54563	-0.498169	7.10788	2.33E-06	8.92E-05	4.52474
Igsf6	Igsf6	4.63531	1.07714	7.10524	2.34E-06	8.94E-05	4.88317
BC147527	BC147527	4.66427	-1.8445	7.10258	2.35E-06	8.96E-05	3.36284
Bak1	Bak1	0.898118	4.14135	7.09664	2.37E-06	9.03E-05	4.67943
Myl7	Myl7	6.04545	-3.24448	7.09307	2.39E-06	9.07E-05	3.6375
Tfrc	Tfrc	0.589573	6.34769	7.08619	2.42E-06	9.13E-05	4.46588
Unc93b1	Unc93b1	1.49397	3.99025	7.08554	2.42E-06	9.13E-05	4.74421
Taf1c	Taf1c	-0.718771	4.25162	-7.08471	2.42E-06	9.13E-05	4.70088
Manba	Manba	-0.611193	3.91025	-7.08426	2.43E-06	9.13E-05	4.6621
Slamf8	Slamf8	6.86388	-1.06835	7.07898	2.45E-06	9.18E-05	3.65938
Gjb3	Gjb3	-0.60595	7.33677	-7.07841	2.45E-06	9.18E-05	4.45995
Phlda2	Phlda2	1.68436	0.39498	7.07215	2.48E-06	9.26E-05	5.01374
Nkg7	Nkg7	3.49736	1.3265	7.0666	2.50E-06	9.33E-05	4.61433
Clec12a	Clec12a	5.98068	0.670316	7.06287	2.52E-06	9.37E-05	4.50459
Phyhip	Phyhip	-0.954272	6.47208	-7.06115	2.53E-06	9.37E-05	4.43688
Gm15987	Gm15987	1.4079	3.88182	7.06005	2.53E-06	9.37E-05	4.85261
Erap1	Erap1	1.09304	4.99665	7.05741	2.54E-06	9.39E-05	4.54819
LOC100862286	LOC100862286	1.31503	3.31998	7.05666	2.55E-06	9.39E-05	4.77418
Cdhr1	Cdhr1	3.13394	-1.13502	7.04743	2.59E-06	9.51E-05	4.89328
Gbp1	Gbp1	5.77035	-3.19706	7.04696	2.59E-06	9.51E-05	3.39106
Ly9	Ly9	3.45261	0.267849	7.04312	2.61E-06	9.55E-05	4.62366
Fap	Fap	1.39008	2.79141	7.03585	2.64E-06	9.65E-05	4.82406
LOC100861706	LOC100861706	2.23577	4.09791	7.03048	2.67E-06	9.72E-05	4.73516
Gimap4	Gimap4	2.30581	2.05507	7.0279	2.68E-06	9.73E-05	4.94785
Plxdc1	Plxdc1	-0.868993	3.54203	-7.02669	2.69E-06	9.73E-05	4.76449
Mir5107	Mir5107	2.08511	5.37899	7.02567	2.69E-06	9.73E-05	4.57561
Il1f8	Il1f8	1.23861	5.21626	7.02528	2.69E-06	9.73E-05	4.36727
Zdhhc21	Zdhhc21	0.908279	6.11648	7.01305	2.75E-06	9.92E-05	4.33419
Nt5c2	Nt5c2	-0.510483	4.96362	-7.00911	2.77E-06	9.95E-05	4.41714
Il20rb	Il20rb	-0.844169	7.49549	-7.00888	2.77E-06	9.95E-05	4.32917
Gm19615	Gm19615	1.36847	1.30533	7.0053	2.79E-06	9.97E-05	4.86777
Trim30d	Trim30d	2.8321	1.4025	7.00484	2.79E-06	9.97E-05	4.82525
Lass5	Lass5	-1.57008	6.37469	-6.9842	2.90E-06	0.000103076	4.28993
F10	F10	6.83484	-1.42056	6.98225	2.91E-06	0.000103076	3.5449
LOC100861917	LOC100861917	2.52305	-2.39743	6.98168	2.91E-06	0.000103076	4.58429
Ms4a6c	Ms4a6c	4.03125	2.19973	6.98134	2.91E-06	0.000103076	4.87308
Fam126a	Fam126a	-0.697348	4.49504	-6.97148	2.96E-06	0.000104666	4.464
Sirpb1a	Sirpb1a	5.9288	-1.63208	6.96755	2.98E-06	0.000105174	3.41304
Ubash3b	Ubash3b	-1.02161	3.70027	-6.96257	3.01E-06	0.000105699	4.68909
Rac2	Rac2	3.55648	2.06388	6.96232	3.01E-06	0.000105699	4.84855
Farsb	Farsb	0.479372	5.49025	6.96044	3.02E-06	0.000105826	4.26086
5430427M07Rik	5430427M07Rik	-2.18254	1.65855	-6.95542	3.05E-06	0.000106359	4.83548
Slc38a1	Slc38a1	1.39538	2.11534	6.95521	3.05E-06	0.000106359	4.80487
Marco	Marco	10.1237	-1.32501	6.95282	3.06E-06	0.000106584	3.58064
H2-M2	H2-M2	2.91796	3.09842	6.94992	3.08E-06	0.000106907	4.82752
Dsg4	Dsg4	1.58996	1.191	6.9455	3.10E-06	0.000107522	4.22732
Wnt16	Wnt16	-3.01398	1.34322	-6.94396	3.11E-06	0.00010759	4.48851
Serpinb1a	Serpinb1a	1.30944	4.69832	6.94027	3.13E-06	0.000108071	4.30122
Cst7	Cst7	3.58239	0.301696	6.93114	3.18E-06	0.000109427	4.13779
H2-T10	H2-T10	3.77898	3.11203	6.93069	3.18E-06	0.000109427	4.76118
Sh3gl2	Sh3gl2	-0.869611	4.56315	-6.92972	3.19E-06	0.000109427	4.34532
Pgam1	Pgam1	0.649907	7.49815	6.91994	3.24E-06	0.000111114	4.17807
H2-Q6	H2-Q6	6.40769	3.63626	6.91674	3.26E-06	0.000111516	4.58542
Serpina3g	Serpina3g	2.72019	3.53608	6.90659	3.32E-06	0.000113315	4.71317
Slamf9	Slamf9	3.21645	0.596121	6.9029	3.34E-06	0.000113826	4.43245
A330021E22Rik	A330021E22Rik	2.46072	-0.896356	6.90138	3.35E-06	0.000113898	4.48554
Jag2	Jag2	-0.783253	6.6991	-6.89672	3.38E-06	0.00011461	4.13229
Baiap2	Baiap2	-0.667117	6.26465	-6.88815	3.43E-06	0.000116137	4.11998
Psmb9	Psmb9	3.3045	4.25194	6.87947	3.49E-06	0.000117706	4.58109
Ero1lb	Ero1lb	1.03853	2.60746	6.87831	3.49E-06	0.000117709	4.59967
Zfp395	Zfp395	-0.795617	5.00229	-6.87565	3.51E-06	0.000118027	4.2614
Fermt3	Fermt3	1.22463	3.54696	6.87379	3.52E-06	0.000118133	4.51683
Samd9l	Samd9l	2.17698	3.43818	6.87286	3.53E-06	0.000118133	4.57561
Ormdl3	Ormdl3	-0.525362	6.13122	-6.86789	3.56E-06	0.000118608	4.07704
Hal	Hal	-1.25987	8.03025	-6.86708	3.57E-06	0.000118608	4.07402
Nat8l	Nat8l	-0.883699	5.34222	-6.86657	3.57E-06	0.000118608	4.14144
Serinc4	Serinc4	-0.606336	5.22053	-6.86607	3.57E-06	0.000118608	4.18137
Il21r	Il21r	5.43798	-1.84533	6.86443	3.58E-06	0.000118717	3.37024
Palm3	Palm3	-2.08081	1.46317	-6.86109	3.60E-06	0.000119187	4.66472
Ggct	Ggct	-0.787698	7.46259	-6.8594	3.61E-06	0.000119309	4.0575
Bcl2a1b	Bcl2a1b	4.07442	1.25693	6.85416	3.65E-06	0.000120004	4.55882
Ids	Ids	0.707211	6.49142	6.85391	3.65E-06	0.000120004	4.04413
Dock2-2	Dock2-2	5.17991	-1.45731	6.84072	3.74E-06	0.000122622	3.12466
LOC100862074	LOC100862074	-0.900929	5.69829	-6.83727	3.76E-06	0.000123091	4.05218
Ecscr	Ecscr	1.56947	2.67379	6.83637	3.77E-06	0.000123091	4.56866
Nacc2	Nacc2	-0.637321	4.26872	-6.83352	3.79E-06	0.000123474	4.22894
Zfp629	Zfp629	-0.75613	4.40765	-6.83185	3.80E-06	0.0001236	4.28152
Ssx2ip	Ssx2ip	-0.423992	5.87655	-6.82703	3.83E-06	0.000124425	3.99601
Snx5	Snx5	0.575911	6.52246	6.82401	3.85E-06	0.000124852	3.98529
Mndal	Mndal	2.83839	3.38651	6.82207	3.86E-06	0.000125041	4.50569
Cd48	Cd48	3.27299	2.1166	6.81509	3.91E-06	0.000126368	4.56947
Zfp456	Zfp456	1.9252	0.480684	6.81191	3.94E-06	0.000126769	4.34623
Flrt3	Flrt3	0.764209	6.13222	6.81114	3.94E-06	0.000126769	3.96446
Stim1	Stim1	-0.578617	6.91378	-6.80901	3.96E-06	0.000127006	3.9618
Gm4955	Gm4955	5.54721	-1.75632	6.8079	3.96E-06	0.000127009	3.18568
Rptn	Rptn	2.80579	6.06743	6.80355	4.00E-06	0.000127719	3.98559
Ankrd37	Ankrd37	1.05845	2.48955	6.80263	4.00E-06	0.000127719	4.44928
Serpinb1c	Serpinb1c	-2.97034	1.97945	-6.79021	4.09E-06	0.000130347	4.52277
AI837181	AI837181	-0.514351	4.50277	-6.7891	4.10E-06	0.000130353	4.11378
6430706D22Rik	6430706D22Rik	-0.589197	6.45007	-6.78666	4.12E-06	0.000130472	3.92002
Glud1	Glud1	-0.45256	7.40856	-6.78645	4.12E-06	0.000130472	3.91911
Arg1	Arg1	2.51161	5.46091	6.7781	4.18E-06	0.000132064	3.93131
Rnasel	Rnasel	1.8451	2.53074	6.77757	4.19E-06	0.000132064	4.49945
Plek	Plek	2.70165	3.17631	6.77446	4.21E-06	0.000132551	4.40604
Ccl5	Ccl5	9.10948	0.580771	6.76166	4.31E-06	0.000135379	3.74329
Tpd52l1	Tpd52l1	0.902999	3.49766	6.75677	4.35E-06	0.000136315	3.95131
A530040E14Rik	A530040E14Rik	4.45628	-1.43004	6.75017	4.40E-06	0.000137684	3.31577
Ifi47	Ifi47	5.05464	2.35932	6.74683	4.42E-06	0.000138252	4.45374
Oas2	Oas2	3.65187	1.05716	6.73672	4.51E-06	0.000140528	4.07711
Itgax	Itgax	2.52661	2.21227	6.73231	4.54E-06	0.000141289	4.45279
Pitx1	Pitx1	6.21468	-0.693547	6.73164	4.55E-06	0.000141289	3.18668
Ccrl1	Ccrl1	-1.39286	5.50859	-6.7305	4.56E-06	0.000141312	4.0775
Atp8b2	Atp8b2	-0.638635	5.54871	-6.72722	4.58E-06	0.000141882	3.88068
Tgm3	Tgm3	1.25734	6.26106	6.72579	4.60E-06	0.000141983	3.83558
Psmb10	Psmb10	1.35742	4.2663	6.7161	4.68E-06	0.000144219	4.0401
Trpv2	Trpv2	2.07348	2.16889	6.7127	4.71E-06	0.000144836	4.4192
Hjurp	Hjurp	-0.57351	6.60093	-6.70913	4.74E-06	0.0001455	3.77451
Tpi1	Tpi1	1.05385	8.43029	6.70804	4.75E-06	0.000145515	3.79563
Slpi	Slpi	2.69433	2.51264	6.69488	4.86E-06	0.000148745	4.13138
Trim3	Trim3	-0.906725	4.47479	-6.6887	4.91E-06	0.000150138	3.98956
Ell3	Ell3	-1.42075	4.84406	-6.67793	5.01E-06	0.000152811	3.92737
5730469M10Rik	5730469M10Rik	-0.998795	6.36002	-6.67386	5.05E-06	0.000153658	3.71499
Aim2	Aim2	2.79339	0.972777	6.66768	5.10E-06	0.000155103	4.24859
Lonp2	Lonp2	-0.631944	5.95445	-6.66565	5.12E-06	0.000155216	3.72172
Rnf216	Rnf216	-0.529314	5.29841	-6.66422	5.14E-06	0.000155216	3.7523
Gbp10	Gbp10	5.48966	2.47666	6.66341	5.14E-06	0.000155216	4.28822
Erv3	Erv3	-1.83594	-0.386572	-6.66322	5.15E-06	0.000155216	4.32957
Pglyrp3	Pglyrp3	1.95347	2.79604	6.66097	5.17E-06	0.000155565	4.09714
Terf1	Terf1	0.650592	3.41383	6.65529	5.22E-06	0.000156889	4.06678
Gpd2	Gpd2	0.751025	4.84025	6.65012	5.27E-06	0.00015808	3.78776
Ctsz	Ctsz	1.69697	4.51124	6.64896	5.28E-06	0.000158125	3.87543
Ap1b1	Ap1b1	-0.478745	7.37353	-6.64751	5.30E-06	0.000158252	3.66605
Orai2	Orai2	0.883555	3.90427	6.64638	5.31E-06	0.000158263	3.74844
Snx20	Snx20	2.07241	1.11581	6.64548	5.31E-06	0.000158263	4.27578
Wdfy4	Wdfy4	2.33213	1.22135	6.64306	5.34E-06	0.000158672	4.26643
Cd83	Cd83	1.54161	2.07802	6.63606	5.41E-06	0.000160414	4.27623
Icam1	Icam1	1.54991	4.47409	6.62597	5.51E-06	0.00016309	3.84404
Plec	Plec	-0.64381	8.56006	-6.61932	5.57E-06	0.000164778	3.62387
Clec4d	Clec4d	6.84137	0.552457	6.61466	5.62E-06	0.000165884	3.84479
Atp8b4	Atp8b4	3.99708	0.256348	6.60976	5.67E-06	0.000167073	3.77491
Dhx58	Dhx58	2.64948	1.56013	6.60115	5.76E-06	0.00016941	4.21601
Sprr2i	Sprr2i	3.8463	1.37148	6.59963	5.78E-06	0.000169577	4.00769
Myo1f	Myo1f	3.21415	2.20317	6.59832	5.79E-06	0.00016968	4.21971
Prdx1	Prdx1	0.583317	8.82443	6.59514	5.82E-06	0.000170362	3.59521
Fgr	Fgr	3.56386	1.35216	6.59113	5.87E-06	0.000171309	4.16707
Trnp1	Trnp1	0.538259	4.64786	6.59008	5.88E-06	0.000171331	3.58314
LOC100505179	LOC100505179	-0.776509	3.62764	-6.5872	5.91E-06	0.000171827	3.87006
Eaf1	Eaf1	0.725943	5.99663	6.58656	5.92E-06	0.000171827	3.54293
Acer2	Acer2	-1.18413	4.75851	-6.58278	5.96E-06	0.000172712	3.64318
Slc11a1	Slc11a1	5.16419	0.7982	6.58086	5.98E-06	0.000173013	3.86275
Prss36	Prss36	-1.08237	2.56729	-6.57226	6.07E-06	0.000175441	4.07407
Spock2	Spock2	-1.72007	2.62478	-6.56763	6.12E-06	0.000176623	3.94651
Apol10b	Apol10b	4.53091	-0.922948	6.56329	6.17E-06	0.000177718	3.10445
Atp1b1	Atp1b1	1.30616	5.51824	6.54844	6.34E-06	0.000182289	3.56232
Asah1	Asah1	0.505657	5.76114	6.54701	6.36E-06	0.00018245	3.53465
Cnnm4	Cnnm4	-0.585716	4.31771	-6.54513	6.38E-06	0.00018276	3.65003
Gm4902	Gm4902	3.74439	-0.0176701	6.53264	6.53E-06	0.000186661	3.67947
Ncf2	Ncf2	2.06793	2.85765	6.52947	6.57E-06	0.000187423	4.02719
Cxcr3	Cxcr3	4.36934	-1.24648	6.52612	6.61E-06	0.00018825	3.09185
Myo1g	Myo1g	2.16647	2.54131	6.51993	6.68E-06	0.000190072	4.03226
LOC100861753	LOC100861753	2.14899	1.99014	6.5173	6.72E-06	0.000190659	4.06887
Uba7	Uba7	2.64165	2.46812	6.51502	6.74E-06	0.000191129	4.07183
Dock10	Dock10	1.97273	2.27787	6.51253	6.78E-06	0.000191673	4.06651
Gm12185	Gm12185	5.87072	-1.47549	6.50597	6.86E-06	0.00019366	2.69828
Ppp1r15a	Ppp1r15a	-0.735978	5.50341	-6.50315	6.89E-06	0.000194003	3.40077
Hsdl1	Hsdl1	-0.811889	5.26068	-6.50314	6.89E-06	0.000194003	3.51549
Tyrobp	Tyrobp	2.91878	3.93391	6.50207	6.91E-06	0.000194054	3.90455
Xlr4a	Xlr4a	3.97051	-0.0259605	6.49826	6.95E-06	0.000195082	3.79061
Smarca2	Smarca2	-0.56862	6.12035	-6.49698	6.97E-06	0.000195209	3.39941
Pira1	Pira1	3.73191	1.06348	6.49469	7.00E-06	0.000195699	3.962
Gm7030	Gm7030	1.60988	1.73848	6.49354	7.02E-06	0.000195779	4.03488
1810033B17Rik	1810033B17Rik	5.47956	-0.991768	6.48935	7.07E-06	0.000196958	3.36152
Tmem177	Tmem177	-1.78381	4.3423	-6.48766	7.09E-06	0.000197237	3.82444
Gm2457	Gm2457	5.31091	0.891712	6.48255	7.16E-06	0.000198506	3.61721
Slc22a17	Slc22a17	-1.14327	3.83974	-6.48233	7.16E-06	0.000198506	3.66885
Defb3	Defb3	5.90702	-0.218653	6.4648	7.40E-06	0.000204671	3.93578
Gpr35	Gpr35	0.888513	2.18747	6.45921	7.47E-06	0.000206442	3.69421
Dock2	Dock2	2.77785	2.02764	6.44406	7.68E-06	0.000211932	3.94526
1200009I06Rik	1200009I06Rik	1.70834	0.634525	6.43713	7.78E-06	0.000214296	3.91827
H2-T23	H2-T23	0.849154	6.47021	6.43581	7.80E-06	0.000214299	3.27252
Smox	Smox	1.67098	4.59509	6.43455	7.82E-06	0.000214299	3.39783
Epsti1	Epsti1	2.73701	1.49841	6.43441	7.82E-06	0.000214299	3.90757
Afap1	Afap1	0.6187	4.12886	6.42621	7.94E-06	0.000217058	3.48805
Krtap24-1	Krtap24-1	1.60112	2.10441	6.42568	7.95E-06	0.000217058	3.24494
Gm5547	Gm5547	3.98613	-1.41704	6.42328	7.99E-06	0.000217661	2.35785
Rsl1	Rsl1	1.50924	1.48578	6.42046	8.03E-06	0.000218435	3.9076
Tnfsf15	Tnfsf15	2.97739	0.836115	6.41111	8.17E-06	0.000221874	3.78567
Cyp4v3	Cyp4v3	1.99143	3.67187	6.4098	8.19E-06	0.000221995	3.85107
Alox8	Alox8	2.14438	4.20455	6.40903	8.20E-06	0.000221995	3.2216
2900053A13Rik	2900053A13Rik	0.558817	4.83638	6.40431	8.27E-06	0.000223575	3.33507
Sat1	Sat1	0.719394	7.26854	6.40112	8.32E-06	0.000224529	3.20203
Pilrb1	Pilrb1	3.7761	-1.12498	6.4001	8.33E-06	0.000224582	3.11286
Ppp1r12c	Ppp1r12c	-0.4157	6.03137	-6.39433	8.42E-06	0.000226272	3.19474
Ccl20	Ccl20	2.9931	1.19698	6.39428	8.42E-06	0.000226272	3.84412
Pfkfb3	Pfkfb3	1.48903	4.09776	6.38361	8.59E-06	0.000230164	3.58569
Slc6a6	Slc6a6	-0.965703	7.99011	-6.38331	8.60E-06	0.000230164	3.17866
Lrrc25	Lrrc25	3.17389	0.240439	6.38186	8.62E-06	0.000230411	3.59364
Zfand5	Zfand5	0.533152	6.69101	6.37751	8.69E-06	0.000231895	3.14557
Il6ra	Il6ra	-1.08178	5.67595	-6.37616	8.71E-06	0.000232099	3.32281
Sertad4	Sertad4	-0.692112	5.35577	-6.36922	8.83E-06	0.000234724	3.21833
Ush2a	Ush2a	-1.58194	-1.65031	-6.36674	8.87E-06	0.000235429	3.80896
Papln	Papln	-1.30329	3.11918	-6.36557	8.89E-06	0.000235558	3.49918
Lrrc32	Lrrc32	1.27389	3.8398	6.34413	9.25E-06	0.000244581	3.33572
Naip2	Naip2	2.28833	0.494973	6.34253	9.27E-06	0.000244581	3.69145
Evi2b	Evi2b	2.3513	2.13051	6.34202	9.28E-06	0.000244581	3.76771
Syk	Syk	0.967924	3.67082	6.34186	9.29E-06	0.000244581	3.43775
Prlr	Prlr	-0.858464	5.7189	-6.33902	9.33E-06	0.000245482	3.09835
Atp6v0e2	Atp6v0e2	-1.34406	2.98837	-6.33668	9.37E-06	0.000246161	3.72222
Fchsd2	Fchsd2	-0.905655	4.93568	-6.32916	9.51E-06	0.000249228	3.26406
Gimap7	Gimap7	5.4216	-3.5516	6.32729	9.54E-06	0.000249699	2.60716
Atp1a3	Atp1a3	4.52275	-0.35356	6.32282	9.62E-06	0.000251383	3.15425
Dynlt1b	Dynlt1b	0.720474	5.49333	6.31786	9.71E-06	0.000253309	3.07195
Pdgfb	Pdgfb	-0.6506	4.81173	-6.30912	9.87E-06	0.000256676	3.22481
Akr1c21	Akr1c21	-2.16126	-1.14565	-6.30907	9.87E-06	0.000256676	3.22771
Lce1d	Lce1d	-1.04453	8.36723	-6.30642	9.92E-06	0.000257541	3.06021
Ms4a6b	Ms4a6b	3.12354	1.53216	6.3042	9.96E-06	0.000258177	3.69445
Arhgap10	Arhgap10	-0.560212	5.47715	-6.3034	9.97E-06	0.000258177	3.06614
Nfkbiz	Nfkbiz	1.07553	5.55456	6.29775	1.01E-05	0.000260501	3.01685
Bnip3	Bnip3	1.17412	6.12486	6.29306	1.02E-05	0.000262375	3.0062
Cxcr2	Cxcr2	1.60908	1.53968	6.28674	1.03E-05	0.000264707	3.54369
Slfn10-ps	Slfn10-ps	1.69702	0.855079	6.28664	1.03E-05	0.000264707	3.66876
Glul	Glul	1.0216	7.73267	6.28133	1.04E-05	0.000266921	2.98379
Wfikkn1	Wfikkn1	-1.37432	1.13979	-6.27967	1.04E-05	0.000267334	3.64863
Acsm1	Acsm1	-2.94427	0.393394	-6.2748	1.05E-05	0.000269025	2.87651
Ccl7	Ccl7	4.54266	1.65742	6.27462	1.05E-05	0.000269025	3.51935
Slc9a1	Slc9a1	-0.547334	6.14634	-6.27315	1.06E-05	0.000269345	2.96435
Mtmr11	Mtmr11	-0.785838	5.18898	-6.27032	1.06E-05	0.000269952	3.07236
Npr1	Npr1	-1.35298	3.42943	-6.27029	1.06E-05	0.000269952	3.44691
Clec5a	Clec5a	4.39249	0.774002	6.26747	1.07E-05	0.00027061	3.44437
Efcab1	Efcab1	-1.08341	1.69052	-6.26733	1.07E-05	0.00027061	3.59218
LOC100861618	LOC100861618	4.24342	-0.830666	6.2645	1.07E-05	0.000271628	2.80537
Fabp5	Fabp5	0.933294	9.68821	6.26276	1.08E-05	0.000272092	3.02445
Glipr1	Glipr1	0.642258	3.83152	6.25617	1.09E-05	0.000275012	3.20561
Gda	Gda	1.78501	4.13093	6.25541	1.09E-05	0.000275012	3.22411
Rpl22l1	Rpl22l1	0.584038	7.18968	6.24955	1.10E-05	0.000277614	2.90299
Hspa14	Hspa14	0.650201	5.3546	6.24834	1.11E-05	0.000277819	2.90436
Ebi3	Ebi3	1.88769	-0.0628145	6.2467	1.11E-05	0.000278246	3.52178
Marcks	Marcks	0.954251	6.54974	6.23851	1.13E-05	0.000282114	2.88424
Ltbp4	Ltbp4	-0.815053	7.2189	-6.23381	1.14E-05	0.000284177	2.87372
Lcp2	Lcp2	3.78423	1.69243	6.23007	1.14E-05	0.00028574	3.52313
Itga4	Itga4	1.41963	2.56638	6.22625	1.15E-05	0.000287355	3.40857
Cd84	Cd84	2.72192	2.69849	6.22388	1.16E-05	0.000288114	3.53947
Hs3st6	Hs3st6	-1.79902	4.30965	-6.22309	1.16E-05	0.000288114	3.38225
Arhgap30	Arhgap30	2.17798	2.79505	6.22242	1.16E-05	0.000288114	3.49106
Tbxas1	Tbxas1	5.25794	-0.721847	6.22044	1.16E-05	0.000288748	2.55991
P2ry14	P2ry14	2.08989	0.704935	6.21511	1.18E-05	0.000290418	3.46585
1110057K04Rik	1110057K04Rik	-0.865431	6.03895	-6.215	1.18E-05	0.000290418	2.90139
Adamts14	Adamts14	-2.08922	3.97658	-6.21496	1.18E-05	0.000290418	3.50053
Gm20014	Gm20014	0.444134	7.92137	6.21416	1.18E-05	0.00029042	2.85044
Spsb3	Spsb3	-0.525338	6.32003	-6.21135	1.18E-05	0.000291514	2.83087
Marveld1	Marveld1	-0.542061	5.94844	-6.20294	1.20E-05	0.00029571	2.85152
Serpina3f	Serpina3f	3.58813	0.325281	6.20146	1.21E-05	0.000296044	3.28573
Krtap20-2	Krtap20-2	-1.45579	-1.79022	-6.20019	1.21E-05	0.000296044	3.12344
Emr1	Emr1	3.60274	3.19875	6.19996	1.21E-05	0.000296044	3.50467
Dynlt1f	Dynlt1f	1.2047	4.35174	6.19183	1.23E-05	0.000300151	3.01616
Lama3	Lama3	-0.651379	6.37527	-6.19036	1.23E-05	0.000300533	2.79788
Pink1	Pink1	-0.766377	7.52434	-6.18733	1.24E-05	0.000301618	2.78531
BC013712	BC013712	2.98315	0.882856	6.18687	1.24E-05	0.000301618	3.40652
Tigd4	Tigd4	-2.65454	1.0478	-6.18451	1.25E-05	0.00030244	3.45048
Naa20	Naa20	0.458633	6.09041	6.1835	1.25E-05	0.00030244	2.77511
Ifi205	Ifi205	3.89417	3.56146	6.18253	1.25E-05	0.00030244	3.45771
Gm16685	Gm16685	3.52141	-1.41598	6.18228	1.25E-05	0.00030244	2.88542
Klk13	Klk13	2.33618	2.73435	6.18114	1.25E-05	0.000302472	2.99816
Sh2d2a	Sh2d2a	3.04149	0.113814	6.18066	1.26E-05	0.000302472	3.19652
Crot	Crot	0.710136	5.50305	6.17768	1.26E-05	0.000303727	2.78522
Icos	Icos	3.04545	-0.258545	6.17536	1.27E-05	0.000304608	3.37586
Smchd1	Smchd1	0.603658	5.34528	6.17368	1.27E-05	0.000305126	2.78518
Mx1	Mx1	3.52072	0.456698	6.17189	1.28E-05	0.000305136	3.36104
Fam26f	Fam26f	1.65199	0.461871	6.17188	1.28E-05	0.000305136	3.46352
Zbp1	Zbp1	6.43198	0.783942	6.17134	1.28E-05	0.000305136	2.85948
Ms4a14	Ms4a14	3.30685	-0.502972	6.16936	1.28E-05	0.000305835	3.01012
Rnf122	Rnf122	1.03226	2.00221	6.16382	1.30E-05	0.00030859	3.37456
Pfkl	Pfkl	0.911236	5.6014	6.14568	1.34E-05	0.000318856	2.71973
Pgm2l1	Pgm2l1	0.579152	3.73397	6.14486	1.34E-05	0.000318888	2.95644
Gk5	Gk5	-1.36118	4.34875	-6.141	1.35E-05	0.00031992	2.7556
Pou2f3	Pou2f3	-0.738239	6.89521	-6.1409	1.35E-05	0.00031992	2.70168
Gm3776	Gm3776	1.17164	3.73189	6.14085	1.35E-05	0.00031992	2.92261
Cox6c	Cox6c	0.579055	7.67038	6.13769	1.36E-05	0.000320943	2.68805
Rtn4r	Rtn4r	-1.04886	3.61759	-6.13763	1.36E-05	0.000320943	3.07419
Zfp330	Zfp330	-0.54695	5.4812	-6.13455	1.37E-05	0.000322356	2.69082
Slc6a2	Slc6a2	-2.86132	3.61181	-6.13316	1.37E-05	0.000322739	3.39252
Gm8979	Gm8979	4.38957	-0.551725	6.13206	1.38E-05	0.000322948	2.86237
Eif2s2	Eif2s2	0.531471	7.94848	6.12685	1.39E-05	0.000325673	2.68621
Gsto1	Gsto1	0.875178	6.50836	6.12525	1.39E-05	0.00032619	2.66678
Trem1	Trem1	5.44701	-2.75202	6.12082	1.40E-05	0.000328465	2.31499
1700071M16Rik	1700071M16Rik	1.50734	0.835557	6.11508	1.42E-05	0.000331571	3.35566
Cmas	Cmas	0.640731	4.30973	6.11086	1.43E-05	0.00033375	2.85986
Ctsb	Ctsb	0.583805	8.61778	6.1071	1.44E-05	0.000335654	2.66097
Nudcd1	Nudcd1	0.539706	5.01992	6.10592	1.44E-05	0.00033593	2.71477
Ccl8	Ccl8	3.32466	4.31668	6.10381	1.45E-05	0.000336795	3.23234
Ptpro	Ptpro	2.53737	2.20858	6.10249	1.45E-05	0.000337163	3.34114
Maob	Maob	-1.60817	3.37974	-6.10064	1.46E-05	0.000337864	3.29918
Gtpbp6	Gtpbp6	-0.614014	4.94823	-6.09545	1.47E-05	0.000340283	2.73872
Lin7b	Lin7b	-1.22975	1.81555	-6.09514	1.47E-05	0.000340283	3.29691
Slc25a45	Slc25a45	0.934425	2.5298	6.09464	1.48E-05	0.000340283	3.16631
Sec14l2	Sec14l2	0.802371	5.23073	6.0919	1.48E-05	0.000341576	2.67814
Rgs2	Rgs2	1.22709	4.48962	6.08362	1.51E-05	0.000346487	2.95462
Pik3cd	Pik3cd	1.913	2.79619	6.08263	1.51E-05	0.000346649	3.27531
Ahdc1	Ahdc1	-0.931285	5.04487	-6.08168	1.51E-05	0.000346649	2.69484
Gstt3	Gstt3	-1.005	4.21818	-6.08102	1.51E-05	0.000346649	2.92163
Gmfg	Gmfg	2.4598	2.04492	6.08042	1.52E-05	0.000346649	3.27522
Pccb	Pccb	-0.564439	5.80162	-6.07349	1.54E-05	0.000350577	2.59218
Rars	Rars	0.625087	6.86392	6.07301	1.54E-05	0.000350577	2.56845
Cacna1i	Cacna1i	1.4358	-0.369156	6.06298	1.57E-05	0.000356814	3.08617
Ptger4	Ptger4	0.754322	3.93069	6.06206	1.57E-05	0.000356939	2.9693
Skap1	Skap1	4.18569	-0.63031	6.05813	1.58E-05	0.000358544	2.17151
Hvcn1	Hvcn1	1.39119	3.30814	6.05765	1.58E-05	0.000358544	3.05217
Il1f10	Il1f10	0.868118	4.06728	6.05751	1.58E-05	0.000358544	2.71152
Kazald1	Kazald1	-1.51788	4.04329	-6.05281	1.60E-05	0.000361057	2.96726
A630001G21Rik	A630001G21Rik	2.16523	0.307618	6.05238	1.60E-05	0.000361057	3.21269
Laptm5	Laptm5	2.06561	5.07685	6.04452	1.62E-05	0.000365986	2.75594
Ly86	Ly86	3.50486	1.89579	6.04001	1.64E-05	0.000368087	3.21702
Defa-ps12	Defa-ps12	4.26292	-3.66286	6.0398	1.64E-05	0.000368087	2.12235
Myh7b	Myh7b	-2.19465	-0.132671	-6.0387	1.64E-05	0.000368087	3.08102
Fstl3	Fstl3	-0.7589	4.38456	-6.03862	1.64E-05	0.000368087	2.72313
Srms	Srms	1.13723	2.77854	6.03674	1.65E-05	0.0003689	2.75317
B930041F14Rik	B930041F14Rik	-0.947442	3.50397	-6.0308	1.67E-05	0.000372578	2.77208
Gpr18	Gpr18	5.16351	-1.42637	6.02509	1.68E-05	0.000376135	2.20652
Guca1a	Guca1a	1.84899	0.508755	6.02384	1.69E-05	0.000376517	3.1927
Ergic2	Ergic2	0.3805	5.69679	6.01917	1.70E-05	0.000379364	2.47895
Parp9	Parp9	1.71782	4.58631	6.01179	1.73E-05	0.000384162	2.70515
Hspb1	Hspb1	-0.630735	9.31312	-6.01114	1.73E-05	0.000384162	2.49189
4930438A08Rik	4930438A08Rik	1.21828	4.81651	6.00399	1.75E-05	0.000388657	2.59126
Clec4a3	Clec4a3	4.53956	1.07262	6.00361	1.75E-05	0.000388657	3.04597
Fgfr3	Fgfr3	-0.663831	7.1914	-6.00128	1.76E-05	0.000389864	2.42038
4932415G12Rik	4932415G12Rik	-0.551704	3.38305	-5.99977	1.77E-05	0.00039046	2.80039
Foxp2	Foxp2	-0.756599	1.5512	-5.997	1.78E-05	0.0003915	2.86334
Krtap5-3	Krtap5-3	1.28135	1.2452	5.99696	1.78E-05	0.0003915	2.41334
4930404N11Rik	4930404N11Rik	-0.785006	3.05371	-5.99074	1.80E-05	0.000395502	2.96627
C1qa	C1qa	2.67391	4.18208	5.99022	1.80E-05	0.000395502	2.85417
Nipa2	Nipa2	0.414896	5.14734	5.98743	1.81E-05	0.000397082	2.45265
Cyp2b19	Cyp2b19	-1.26411	7.23628	-5.98537	1.82E-05	0.000398115	2.40487
Ifitm1	Ifitm1	2.58808	1.57834	5.98277	1.83E-05	0.000399554	3.10354
2310050C09Rik	2310050C09Rik	-0.834522	9.29243	-5.97859	1.84E-05	0.000401498	2.44476
Mansc1	Mansc1	-1.15684	3.94308	-5.97828	1.84E-05	0.000401498	2.50263
Tap2	Tap2	1.2495	5.79213	5.97814	1.84E-05	0.000401498	2.4258
Nckap1l	Nckap1l	2.93927	2.84325	5.97651	1.85E-05	0.000401847	3.05826
Gm12250	Gm12250	6.09786	0.243943	5.9763	1.85E-05	0.000401847	2.65327
Cd69	Cd69	4.04372	-0.549281	5.97374	1.86E-05	0.000402686	2.5308
Mmp9	Mmp9	3.63764	2.98741	5.97366	1.86E-05	0.000402686	3.10837
Ereg	Ereg	1.18157	5.91754	5.97313	1.86E-05	0.000402686	2.37413
Crtc2	Crtc2	-0.389917	4.97339	-5.97152	1.87E-05	0.000403394	2.46557
LOC100862399	LOC100862399	0.930752	9.16065	5.96887	1.87E-05	0.000404906	2.43948
Hmgcl	Hmgcl	-0.658931	4.98261	-5.96783	1.88E-05	0.000405178	2.44529
LOC68395	LOC68395	6.44129	2.97467	5.96507	1.89E-05	0.000405524	2.92742
Tm4sf1	Tm4sf1	1.08994	4.89339	5.96494	1.89E-05	0.000405524	2.37923
Il18rap	Il18rap	4.79672	-1.99452	5.96457	1.89E-05	0.000405524	2.06493
Eif3c	Eif3c	0.379668	7.94623	5.96395	1.89E-05	0.000405524	2.36896
1600010M07Rik	1600010M07Rik	4.26387	-1.71952	5.96305	1.90E-05	0.000405524	1.96095
Arhgap15	Arhgap15	2.77614	0.993561	5.96243	1.90E-05	0.000405524	2.98735
Pilrb2	Pilrb2	2.57112	-1.18208	5.96227	1.90E-05	0.000405524	2.85157
Pnpla2	Pnpla2	-0.567584	6.23503	-5.96191	1.90E-05	0.000405524	2.35265
Plac8	Plac8	4.71148	2.18918	5.96084	1.90E-05	0.00040558	3.08038
Ndufc2	Ndufc2	0.582246	6.00519	5.96048	1.90E-05	0.00040558	2.35111
6430527G18Rik	6430527G18Rik	-0.452616	5.83126	-5.95809	1.91E-05	0.000406606	2.37257
Epgn	Epgn	1.77777	2.97131	5.95738	1.92E-05	0.000406606	2.85498
Upp1	Upp1	1.3404	2.2535	5.95677	1.92E-05	0.000406606	2.5759
Tmem45b	Tmem45b	1.05851	5.07302	5.95645	1.92E-05	0.000406606	2.33368
Patl1	Patl1	-0.469591	4.5477	-5.95464	1.93E-05	0.000407495	2.539
Ms4a7	Ms4a7	3.82281	1.30971	5.94733	1.95E-05	0.000412694	3.00676
Lst1	Lst1	2.7038	1.29718	5.94249	1.97E-05	0.000415995	3.04733
Fam105a	Fam105a	1.10615	3.21095	5.9415	1.98E-05	0.000416172	2.81294
Cd300ld	Cd300ld	4.03841	0.498744	5.94093	1.98E-05	0.000416172	2.86604
Saa3	Saa3	10.044	0.327208	5.93871	1.99E-05	0.000417407	2.62568
Stk17b	Stk17b	0.732096	5.53545	5.93182	2.01E-05	0.000422408	2.29142
Lyn	Lyn	1.70824	3.16294	5.92894	2.02E-05	0.0004242	2.84368
Mpv17l	Mpv17l	-0.846605	2.58974	-5.92515	2.04E-05	0.000426748	2.71599
Arl5a	Arl5a	0.452085	6.85223	5.92161	2.05E-05	0.000429101	2.26246
Fam162a	Fam162a	1.03006	6.29876	5.9206	2.06E-05	0.000429385	2.262
Entpd3	Entpd3	1.29632	0.631256	5.9127	2.09E-05	0.000435385	2.82333
Ptp4a1	Ptp4a1	0.506248	6.98341	5.91092	2.09E-05	0.000436316	2.24359
Erf	Erf	-0.569097	5.92441	-5.90332	2.13E-05	0.000442159	2.24833
Gm5150	Gm5150	4.90392	-3.29728	5.90082	2.14E-05	0.000443298	1.7879
Poglut1	Poglut1	0.478535	4.78588	5.90066	2.14E-05	0.000443298	2.32385
Tmem180	Tmem180	0.621095	3.0948	5.89502	2.16E-05	0.00044756	2.45855
Tbc1d22b	Tbc1d22b	-0.403348	5.13915	-5.89284	2.17E-05	0.00044887	2.27068
Entpd2	Entpd2	-0.72444	4.3629	-5.89173	2.17E-05	0.000449262	2.5166
Eif1ax	Eif1ax	0.520354	6.61812	5.89056	2.18E-05	0.000449382	2.20368
Stom	Stom	0.762845	5.71557	5.89028	2.18E-05	0.000449382	2.21776
Pira2	Pira2	3.71669	1.59656	5.88889	2.18E-05	0.000450019	2.95313
Ms4a4c	Ms4a4c	4.91238	-0.127561	5.88414	2.20E-05	0.000453572	2.55726
Itfg3	Itfg3	-0.474391	7.09676	-5.87786	2.23E-05	0.000458502	2.17871
Bst2	Bst2	2.77223	2.90408	5.87626	2.24E-05	0.000459066	2.84563
Expi	Expi	1.0702	4.47464	5.87592	2.24E-05	0.000459066	2.22768
Gm20184	Gm20184	0.406017	6.12228	5.87525	2.24E-05	0.00045908	2.17172
Tmigd1	Tmigd1	1.54131	2.54152	5.87344	2.25E-05	0.00046011	2.84199
Phlda1	Phlda1	1.19175	3.88876	5.87001	2.27E-05	0.000462573	2.47624
Gm9733	Gm9733	5.26186	-3.10196	5.86635	2.28E-05	0.000465267	1.88317
Arl5c	Arl5c	2.56585	0.461832	5.86535	2.29E-05	0.000465587	2.90303
Osbpl5	Osbpl5	-0.640069	7.23294	-5.86343	2.29E-05	0.000466727	2.14969
Plch2	Plch2	-0.501062	6.18706	-5.86217	2.30E-05	0.00046728	2.16425
Gm15821	Gm15821	1.24759	4.25461	5.86039	2.31E-05	0.000468253	2.43722
Snap91	Snap91	-1.28148	3.33829	-5.85981	2.31E-05	0.000468253	2.37871
Rinl	Rinl	2.2722	1.43249	5.85598	2.33E-05	0.000470605	2.88218
Sh3bp2	Sh3bp2	0.549798	4.48169	5.85592	2.33E-05	0.000470605	2.30849
Zfp61	Zfp61	-0.720086	2.79675	-5.85441	2.33E-05	0.000471393	2.69787
Nptxr	Nptxr	-1.15554	2.33016	-5.8534	2.34E-05	0.000471393	2.67312
Mmp15	Mmp15	-0.64856	4.48499	-5.85278	2.34E-05	0.000471393	2.3625
H2-Eb2	H2-Eb2	4.92569	-2.77133	5.85196	2.35E-05	0.000471393	2.01525
Ccr2	Ccr2	4.02305	2.84667	5.85187	2.35E-05	0.000471393	2.85516
Top3b	Top3b	-0.562914	4.94789	-5.84763	2.37E-05	0.000474675	2.20728
2310034G01Rik	2310034G01Rik	1.60716	-0.308061	5.84575	2.37E-05	0.00047581	2.87613
Cdh13	Cdh13	-0.818349	5.23572	-5.84417	2.38E-05	0.00047668	2.22637
Inpp5a	Inpp5a	-0.584173	5.24302	-5.84265	2.39E-05	0.000477382	2.2107
Sfxn5	Sfxn5	-1.11591	3.06899	-5.84214	2.39E-05	0.000477382	2.67904
Flrt2	Flrt2	0.969907	4.66841	5.83911	2.40E-05	0.0004796	2.2918
Slamf6	Slamf6	4.29137	-2.81644	5.83749	2.41E-05	0.000480514	1.95116
Lhfpl1	Lhfpl1	1.14342	2.76456	5.8362	2.42E-05	0.000481122	2.48707
Gm19973	Gm19973	4.92275	-0.913782	5.83509	2.42E-05	0.000481573	1.93137
Ptpn18	Ptpn18	2.43399	1.82616	5.83379	2.43E-05	0.000482195	2.85251
Prr14	Prr14	-0.391717	5.54558	-5.83299	2.43E-05	0.000482359	2.13112
Sash3	Sash3	2.9242	1.178	5.83047	2.44E-05	0.000483767	2.84176
Ube2g2	Ube2g2	-0.402432	6.36197	-5.83023	2.45E-05	0.000483767	2.082
Rcn2	Rcn2	0.677482	4.68792	5.82922	2.45E-05	0.000484124	2.18461
Actbl2	Actbl2	1.28623	0.419163	5.82428	2.47E-05	0.000487823	2.15483
Cnnm3	Cnnm3	-0.49438	4.59251	-5.82403	2.48E-05	0.000487823	2.26566
Pik3r1	Pik3r1	-0.814833	6.28739	-5.82239	2.48E-05	0.000488777	2.07664
Slain1	Slain1	1.29947	1.46795	5.81943	2.50E-05	0.000490988	2.711
Ssbp4	Ssbp4	0.741915	4.45061	5.81861	2.50E-05	0.000491177	2.23376
Lce1h	Lce1h	-0.864831	7.1348	-5.81061	2.54E-05	0.000497979	2.07397
AI662270	AI662270	2.66455	2.02935	5.81025	2.54E-05	0.000497979	2.80547
Lama5	Lama5	-0.703026	6.20142	-5.8063	2.56E-05	0.000501191	2.0515
Arhgap18	Arhgap18	0.499231	4.56108	5.801	2.59E-05	0.000505743	2.24415
Adora2a	Adora2a	2.633	-0.10434	5.79997	2.59E-05	0.000506154	2.61241
Tpm4	Tpm4	0.540082	8.41749	5.79696	2.61E-05	0.000508495	2.04316
Fth1	Fth1	0.908362	9.39721	5.79593	2.61E-05	0.000508905	2.05257
Casp7	Casp7	0.753953	2.98639	5.79288	2.63E-05	0.00051099	2.57681
Acot12	Acot12	-1.36644	0.543031	-5.79259	2.63E-05	0.00051099	2.72546
Gm5077	Gm5077	2.14809	0.0788475	5.79181	2.63E-05	0.000511161	2.77593
Ifih1	Ifih1	1.54622	4.53242	5.78957	2.65E-05	0.000512201	2.3441
Il18r1	Il18r1	2.86281	2.33651	5.78893	2.65E-05	0.000512201	2.76722
Ceacam1	Ceacam1	1.5648	1.65692	5.78869	2.65E-05	0.000512201	2.7208
9930005F22Rik	9930005F22Rik	-0.87031	3.55481	-5.78832	2.65E-05	0.000512201	2.30347
Pyhin1	Pyhin1	6.43214	0.364007	5.787	2.66E-05	0.000512903	2.00516
Slc2a6	Slc2a6	2.45319	1.45593	5.78454	2.67E-05	0.000513684	2.76392
Cry2	Cry2	-0.910234	5.27974	-5.78448	2.67E-05	0.000513684	2.07706
LOC100861785	LOC100861785	-0.857655	5.57286	-5.7844	2.67E-05	0.000513684	2.04139
Il18bp	Il18bp	1.77344	1.26544	5.77753	2.71E-05	0.000519944	2.74325
Ubl7	Ubl7	-0.446612	5.33416	-5.77564	2.72E-05	0.000520959	2.00743
Klk8	Klk8	0.893543	6.87543	5.77531	2.72E-05	0.000520959	1.97681
Slco1a5	Slco1a5	2.41838	-1.31204	5.77187	2.74E-05	0.000523831	2.6357
Olfr56	Olfr56	5.16622	-2.0708	5.77	2.75E-05	0.000525125	1.83608
Cd180	Cd180	4.05852	0.183865	5.76688	2.76E-05	0.000527691	2.46743
Abpb	Abpb	1.63746	0.0989368	5.76441	2.78E-05	0.000529603	2.53058
Cd68	Cd68	1.13701	3.86035	5.7635	2.78E-05	0.000529919	2.28074
Slc27a6	Slc27a6	1.25663	2.68471	5.76132	2.79E-05	0.000531543	2.11628
Cyp4b1	Cyp4b1	-1.25058	4.88361	-5.76045	2.80E-05	0.000531829	2.23901
2002-03-01	2002-03-01	-0.511338	5.65646	-5.74884	2.86E-05	0.000543179	1.96827
Adi1	Adi1	-0.552568	4.93339	-5.74836	2.87E-05	0.000543179	2.02293
Car13	Car13	0.687422	6.72642	5.74596	2.88E-05	0.000545082	1.91339
Ano9	Ano9	-0.93526	7.6243	-5.74505	2.88E-05	0.00054541	1.91895
Gsta1	Gsta1	0.955858	4.00475	5.74389	2.89E-05	0.000546011	2.1217
Nudt5	Nudt5	0.687311	4.65494	5.74053	2.91E-05	0.000548947	2.01541
Traf3ip3	Traf3ip3	1.07279	1.67022	5.73691	2.93E-05	0.000552187	2.597
Cadm4	Cadm4	0.86115	3.10463	5.73362	2.95E-05	0.000555081	1.98313
Ifnar2	Ifnar2	0.835965	3.65165	5.72623	2.99E-05	0.000562456	2.24244
Plekhn1	Plekhn1	-0.726793	6.94753	-5.7233	3.01E-05	0.000564875	1.87131
Ccdc58	Ccdc58	0.59237	3.89497	5.72285	3.01E-05	0.000564875	2.14404
Slc6a17	Slc6a17	-1.62109	1.32711	-5.7216	3.02E-05	0.000565601	2.58834
Flot1	Flot1	-0.682732	4.86241	-5.71943	3.03E-05	0.00056734	2.06075
Meox1	Meox1	1.03214	1.94176	5.71855	3.04E-05	0.000567657	2.57189
Slc12a4	Slc12a4	-0.703254	5.27647	-5.71602	3.05E-05	0.000569728	1.99488
Gch1	Gch1	1.03504	3.8109	5.71551	3.05E-05	0.000569728	2.14151
Elac1	Elac1	-0.569694	4.14067	-5.71125	3.08E-05	0.000573813	2.16724
Tcta	Tcta	-0.741085	4.86016	-5.70797	3.10E-05	0.00057683	1.9547
Lrrc45	Lrrc45	-0.584347	4.91388	-5.70518	3.12E-05	0.000579313	1.95317
Tifa	Tifa	0.747752	3.0162	5.70313	3.13E-05	0.000580969	2.235
Eif5a	Eif5a	0.447568	9.39361	5.70047	3.14E-05	0.000583318	1.88332
Gpt	Gpt	-0.767618	5.41085	-5.69699	3.17E-05	0.000586617	1.90756
Sh3bp5	Sh3bp5	0.669968	4.41603	5.69394	3.18E-05	0.000589445	1.9253
Crispld2	Crispld2	1.70485	4.8243	5.69263	3.19E-05	0.000590282	2.23944
C77080	C77080	-0.631741	7.04499	-5.69143	3.20E-05	0.000590359	1.80721
Tspan6	Tspan6	0.834214	4.17534	5.69141	3.20E-05	0.000590359	1.99783
Akna	Akna	1.53208	2.16442	5.68733	3.23E-05	0.000594402	2.51053
Gyltl1b	Gyltl1b	-0.466655	5.10418	-5.68026	3.27E-05	0.000601958	1.86366
Pcgf2	Pcgf2	-0.52595	4.491	-5.67604	3.30E-05	0.000606246	1.9688
Swi5	Swi5	0.472333	6.64542	5.67489	3.30E-05	0.000606934	1.77112
Batf	Batf	3.85756	-0.923573	5.67417	3.31E-05	0.000607104	1.99141
Higd1a	Higd1a	0.720088	6.71958	5.66279	3.38E-05	0.000620025	1.7511
Slc39a4	Slc39a4	2.05884	0.143917	5.65438	3.44E-05	0.00062958	2.46837
Bcl2a1d	Bcl2a1d	2.35055	1.23723	5.65314	3.45E-05	0.000630074	2.51466
Spata2l	Spata2l	-0.858763	2.33886	-5.65247	3.45E-05	0.000630074	2.36232
Slc5a1	Slc5a1	1.04088	5.67036	5.65226	3.45E-05	0.000630074	1.7283
Abcg2	Abcg2	-0.992111	4.13627	-5.65097	3.46E-05	0.000630963	2.05549
Ifi204	Ifi204	3.15451	2.54455	5.64715	3.49E-05	0.000634388	2.50253
6530402F18Rik	6530402F18Rik	1.20541	1.86674	5.64706	3.49E-05	0.000634388	2.29503
Lamb3	Lamb3	-0.709875	7.07585	-5.6449	3.50E-05	0.000636369	1.71527
Dbt	Dbt	-0.862087	4.82752	-5.63799	3.55E-05	0.000644296	1.77279
Csf2ra	Csf2ra	1.29789	2.85987	5.63717	3.56E-05	0.000644619	2.27284
LOC100861647	LOC100861647	5.06854	-1.09602	5.63415	3.58E-05	0.000647726	1.65861
H2-Q10	H2-Q10	2.96463	0.621908	5.63312	3.59E-05	0.000648312	2.25634
Cd22	Cd22	3.8664	-1.44047	5.63233	3.59E-05	0.000648599	2.13555
Zc3h12c	Zc3h12c	1.40229	2.40324	5.62803	3.62E-05	0.000653353	2.26967
Sh2d7	Sh2d7	-1.27746	2.10589	-5.62375	3.65E-05	0.000658111	2.36493
Tusc1	Tusc1	-0.865238	2.53197	-5.62079	3.67E-05	0.000661206	2.16799
Gm9835	Gm9835	2.61789	-0.980195	5.61752	3.70E-05	0.00066473	2.21996
Klhl6	Klhl6	1.88467	-0.046001	5.61664	3.70E-05	0.000665146	2.44814
Crlf1	Crlf1	-2.08653	4.40233	-5.61454	3.72E-05	0.000667149	2.26155
Ikbke	Ikbke	0.854017	4.5692	5.60583	3.78E-05	0.00067765	1.84869
Tnfaip8l2	Tnfaip8l2	1.88057	1.38823	5.60544	3.78E-05	0.00067765	2.42876
Uox	Uox	3.24603	0.296644	5.60149	3.81E-05	0.000682173	2.18042
F830016B08Rik	F830016B08Rik	5.77318	-0.74189	5.59819	3.84E-05	0.000685845	1.65352
Kcnh3	Kcnh3	-2.31175	-0.0872177	-5.59499	3.86E-05	0.000689404	2.2763
Areg	Areg	1.31927	1.85405	5.59352	3.87E-05	0.00069065	2.15474
Pik3c2g-2	Pik3c2g-2	-1.83598	1.65985	-5.59276	3.88E-05	0.000690919	2.41029
Msr1	Msr1	5.09521	0.781603	5.58593	3.93E-05	0.000699469	2.24567
C1qc	C1qc	2.32984	4.44037	5.58503	3.94E-05	0.000699949	1.97909
Rwdd3	Rwdd3	-1.05923	1.92958	-5.58294	3.96E-05	0.000702066	2.24624
Kcnn4	Kcnn4	2.04342	0.129147	5.58179	3.96E-05	0.000702182	2.37135
Rdm1	Rdm1	-0.703799	4.16951	-5.58175	3.96E-05	0.000702182	1.94685
Mpped2	Mpped2	1.82754	0.130985	5.57671	4.00E-05	0.0007084	2.37907
Klf9	Klf9	-0.686131	5.3657	-5.5744	4.02E-05	0.000710851	1.76486
Blmh	Blmh	0.833573	7.53336	5.57241	4.04E-05	0.000712859	1.57364
Gyk	Gyk	0.947353	5.02015	5.57132	4.05E-05	0.000713621	1.65671
Hps5	Hps5	-0.425825	4.67921	-5.56783	4.07E-05	0.000717745	1.71272
A430084P05Rik	A430084P05Rik	2.71575	0.0239511	5.56367	4.11E-05	0.00072286	1.98574
Pfkfb4	Pfkfb4	0.667382	4.18491	5.563	4.11E-05	0.000723031	1.72821
Zer1	Zer1	-0.49612	4.57126	-5.5613	4.13E-05	0.000724672	1.78372
Ppara	Ppara	-1.20305	4.00523	-5.56045	4.13E-05	0.000725115	1.98925
Ppib	Ppib	0.375452	7.64531	5.55712	4.16E-05	0.00072902	1.54592
Chst2	Chst2	1.24653	1.72997	5.55663	4.16E-05	0.00072902	2.30203
Cyp8b1	Cyp8b1	2.27341	-0.708881	5.54868	4.23E-05	0.000739703	2.15812
Tlr6	Tlr6	2.81433	-0.958284	5.54801	4.24E-05	0.000739879	2.04546
Ier5	Ier5	0.530405	5.89636	5.54571	4.25E-05	0.000742443	1.51322
Dynlt1c	Dynlt1c	0.736304	5.11417	5.54348	4.27E-05	0.000744919	1.59373
Herc6	Herc6	2.73399	1.95501	5.54051	4.30E-05	0.000747846	2.31536
1110059E24Rik	1110059E24Rik	0.62589	4.1731	5.53994	4.30E-05	0.000747846	1.73431
Tns4	Tns4	-0.712736	7.31825	-5.53987	4.30E-05	0.000747846	1.50331
Kcnk2	Kcnk2	-1.22766	3.24218	-5.53885	4.31E-05	0.000748551	1.95031
St8sia4	St8sia4	1.92524	1.66878	5.5356	4.34E-05	0.000752552	2.30601
Haao	Haao	1.91964	-0.595903	5.53389	4.35E-05	0.000754285	2.24426
Gm19478	Gm19478	1.35046	2.98536	5.53032	4.39E-05	0.000758124	2.02814
Snhg5	Snhg5	0.579888	5.04982	5.53024	4.39E-05	0.000758124	1.5511
H2-DMa	H2-DMa	1.35962	3.64875	5.52914	4.40E-05	0.000758284	2.045
Prkag2	Prkag2	-0.506315	4.90324	-5.52882	4.40E-05	0.000758284	1.63948
Tmem20	Tmem20	-0.744441	4.289	-5.52853	4.40E-05	0.000758284	1.50179
Ccl2	Ccl2	4.09525	2.0022	5.52581	4.42E-05	0.000761564	2.25321
Mettl7b	Mettl7b	-1.70182	0.733815	-5.52273	4.45E-05	0.000765379	2.2812
Tef	Tef	-0.715742	6.69829	-5.51836	4.49E-05	0.00077119	1.46087
Gimap3	Gimap3	5.50189	-1.73078	5.51504	4.52E-05	0.000774767	1.74398
H2-DMb1	H2-DMb1	1.96708	3.89897	5.51495	4.52E-05	0.000774767	2.01266
Aplp1	Aplp1	0.69012	1.86953	5.51405	4.53E-05	0.000775322	1.95634
Apaf1	Apaf1	0.732274	3.18531	5.50995	4.56E-05	0.000780798	1.93526
Gbp11	Gbp11	5.11168	-1.95641	5.50788	4.58E-05	0.00078317	1.47757
Cstb	Cstb	0.649171	7.59089	5.50604	4.60E-05	0.000785055	1.45433
Krtap16-1	Krtap16-1	1.13592	1.34422	5.50561	4.60E-05	0.000785055	1.43531
Golgb1	Golgb1	-0.528532	6.98568	-5.50469	4.61E-05	0.000785656	1.43153
Nr1d1	Nr1d1	-0.954787	6.91596	-5.50234	4.63E-05	0.000787897	1.43139
Reep5	Reep5	-0.548414	7.90113	-5.5022	4.64E-05	0.000787897	1.44649
Bcl2l15	Bcl2l15	3.38646	1.41027	5.50118	4.64E-05	0.000788137	2.15418
Pdpn	Pdpn	1.51475	3.2315	5.50099	4.65E-05	0.000788137	2.05534
Cox4nb	Cox4nb	-0.412078	5.13657	-5.50045	4.65E-05	0.000788168	1.49883
9930111J21Rik1	9930111J21Rik1	3.6221	0.047304	5.49948	4.66E-05	0.000788862	1.85682
Ddrgk1	Ddrgk1	-0.542379	5.68173	-5.49883	4.67E-05	0.000789054	1.45253
Skint4	Skint4	-1.04925	5.05803	-5.49819	4.67E-05	0.000789247	1.64158
Gm20186	Gm20186	0.609054	2.59868	5.49637	4.69E-05	0.000790858	2.02072
Fam83d	Fam83d	-0.963704	3.33109	-5.49611	4.69E-05	0.000790858	1.77946
Mlkl	Mlkl	1.35054	1.88602	5.49433	4.71E-05	0.000792829	2.03444
Adap2	Adap2	4.71915	-0.772593	5.49179	4.73E-05	0.000795988	1.62436
Krt74	Krt74	1.3093	0.0957966	5.49102	4.74E-05	0.000796391	1.74534
Gimap6	Gimap6	1.44391	2.54511	5.48917	4.76E-05	0.000798481	2.03527
Nmi	Nmi	1.45396	3.29729	5.48623	4.78E-05	0.000802309	1.88187
Krtap6-1	Krtap6-1	-1.52749	4.43109	-5.4824	4.82E-05	0.000807557	1.45902
Bcl10	Bcl10	0.619485	5.6275	5.4801	4.84E-05	0.000810404	1.41034
Alg9	Alg9	0.431859	4.34997	5.47876	4.85E-05	0.000811323	1.50743
Igj	Igj	6.54129	-1.73788	5.4785	4.86E-05	0.000811323	1.78635
Rap1gap	Rap1gap	-0.735037	2.30298	-5.47238	4.92E-05	0.000820354	1.90964
Slc35e3	Slc35e3	-0.616677	4.14002	-5.46708	4.97E-05	0.000828128	1.60514
Slc39a8	Slc39a8	1.03086	4.39914	5.46611	4.98E-05	0.000828128	1.4123
Steap2	Steap2	0.863895	2.73128	5.46606	4.98E-05	0.000828128	1.75099
Cd274	Cd274	0.843085	3.63354	5.46504	4.99E-05	0.000828961	1.71039
Cd79b	Cd79b	3.89501	-1.51594	5.46391	5.00E-05	0.00082997	2.08267
Abhd13	Abhd13	0.530328	5.95795	5.46304	5.01E-05	0.000830555	1.3452
Gm16867	Gm16867	-0.900301	5.03253	-5.46178	5.02E-05	0.000831048	1.4129
4933439F18Rik	4933439F18Rik	-0.324804	5.87905	-5.46172	5.02E-05	0.000831048	1.36101
Ceacam2	Ceacam2	2.22289	0.130856	5.46087	5.03E-05	0.000831612	2.13592
Wnt5a	Wnt5a	1.00364	3.8048	5.45965	5.04E-05	0.000832769	1.56622
Lamc2	Lamc2	-0.602169	6.5147	-5.4585	5.05E-05	0.000833825	1.34114
Epb4.1l3	Epb4.1l3	-0.774308	3.61103	-5.45734	5.06E-05	0.000834906	1.79065
I830127L07Rik	I830127L07Rik	5.10317	-2.64383	5.45437	5.09E-05	0.00083898	1.37714
Rasal3	Rasal3	2.21272	0.722011	5.45344	5.10E-05	0.000839677	2.13854
Hdac5	Hdac5	-0.66325	6.89605	-5.45143	5.12E-05	0.000842174	1.32586
Cd209b	Cd209b	-5.35987	-0.383967	-5.45078	5.13E-05	0.000842425	1.10257
Gm11555	Gm11555	1.14069	0.865484	5.44629	5.18E-05	0.000849087	1.31763
Mesp2	Mesp2	-1.24868	3.06839	-5.44367	5.20E-05	0.00085265	1.91393
Epha4	Epha4	0.576771	5.60584	5.43947	5.25E-05	0.000858138	1.32784
Crnn	Crnn	1.60113	2.34398	5.43892	5.25E-05	0.000858138	1.30621
S100a7a	S100a7a	1.43305	1.34137	5.43891	5.25E-05	0.000858138	1.61175
Susd3	Susd3	2.64109	-0.150295	5.43788	5.26E-05	0.000858138	1.9776
Zfp362	Zfp362	-0.537787	4.96582	-5.43782	5.26E-05	0.000858138	1.46163
Snapin	Snapin	-0.43555	5.83768	-5.43741	5.27E-05	0.000858138	1.31523
Lpxn	Lpxn	1.66414	1.05464	5.43688	5.27E-05	0.000858189	2.11872
LOC100862375	LOC100862375	-0.821563	5.78795	-5.4362	5.28E-05	0.000858486	1.30524
N28178	N28178	-1.68103	3.14884	-5.43521	5.29E-05	0.000859318	1.96702
Rgs4	Rgs4	2.7309	1.3156	5.43322	5.31E-05	0.000861866	2.11466
Sgsm2	Sgsm2	-0.447899	4.90996	-5.43135	5.33E-05	0.00086421	1.39685
Bpgm	Bpgm	0.716926	4.794	5.43043	5.34E-05	0.000864932	1.33308
Klk11	Klk11	0.558012	6.11176	5.42791	5.37E-05	0.000868288	1.276
Mapk13	Mapk13	-0.506178	7.13224	-5.42713	5.38E-05	0.000868288	1.27851
Kif13a	Kif13a	-0.567059	6.07513	-5.42698	5.38E-05	0.000868288	1.3043
Mir147	Mir147	2.66822	0.244684	5.42592	5.39E-05	0.000869267	2.07978
Gpx1	Gpx1	0.61352	7.98838	5.42509	5.40E-05	0.000869838	1.28998
Gm2069	Gm2069	-1.17172	3.51969	-5.42452	5.40E-05	0.000869971	1.69479
Lrrc31	Lrrc31	-2.17673	-0.148773	-5.42367	5.41E-05	0.000869988	2.02673
Zfp628	Zfp628	-0.648146	3.72126	-5.42352	5.41E-05	0.000869988	1.6258
Rnr1	Rnr1	0.85353	8.99354	5.42282	5.42E-05	0.000870333	1.29803
BC026585	BC026585	-0.806564	2.30585	-5.42005	5.45E-05	0.000874271	1.89979
Ciita	Ciita	1.71047	2.45045	5.41879	5.47E-05	0.000875609	2.0309
9330102E08Rik	9330102E08Rik	-0.860189	4.89253	-5.41194	5.54E-05	0.000886697	1.46185
Cd59a	Cd59a	-1.47709	4.78916	-5.41067	5.55E-05	0.000886985	1.51777
Sirpa	Sirpa	0.704137	5.62181	5.41034	5.56E-05	0.000886985	1.2681
Eps8l2	Eps8l2	-0.554192	7.0614	-5.41031	5.56E-05	0.000886985	1.2415
Fpgs	Fpgs	-0.774822	4.70999	-5.409	5.57E-05	0.00088816	1.41911
Pdzk1ip1	Pdzk1ip1	0.870831	7.61312	5.40866	5.58E-05	0.00088816	1.24312
Tgfbr3	Tgfbr3	-0.738455	5.30742	-5.3982	5.69E-05	0.000905894	1.42521
Sun1	Sun1	-0.476917	6.56596	-5.39756	5.70E-05	0.000906177	1.22254
Ikzf3	Ikzf3	3.80031	-1.09794	5.39599	5.72E-05	0.00090812	1.75397
Ano8	Ano8	-0.746165	5.52215	-5.39287	5.75E-05	0.000910809	1.33406
Bhlha9	Bhlha9	0.957969	0.950461	5.39266	5.76E-05	0.000910809	1.28415
Gm13304	Gm13304	1.79087	5.04765	5.39265	5.76E-05	0.000910809	1.37709
Kifc3	Kifc3	-0.708293	5.68497	-5.3922	5.76E-05	0.000910809	1.23027
Klhdc3	Klhdc3	-0.414685	5.64347	-5.39207	5.76E-05	0.000910809	1.22737
Cd14	Cd14	2.17811	2.67725	5.3896	5.79E-05	0.000914402	1.8718
Cabyr	Cabyr	-0.761022	2.06281	-5.38821	5.81E-05	0.000916048	1.76345
1600002H07Rik	1600002H07Rik	-0.688177	3.52456	-5.38671	5.82E-05	0.000917903	1.63268
Rab27a	Rab27a	-0.715637	4.73751	-5.38507	5.84E-05	0.000920014	1.47737
Pira6	Pira6	5.46219	-2.09842	5.38252	5.87E-05	0.000923798	1.3268
Serpinb12	Serpinb12	1.1415	7.18467	5.38079	5.89E-05	0.000926094	1.23366
Trem3	Trem3	4.21937	-4.23771	5.37948	5.91E-05	0.000927608	0.995841
Tfpt	Tfpt	-0.603329	3.70662	-5.37884	5.92E-05	0.000927904	1.52166
Gpt2	Gpt2	0.39295	5.41404	5.37639	5.95E-05	0.00093155	1.22923
Fbxo3	Fbxo3	-0.444972	5.80761	-5.37561	5.95E-05	0.000932091	1.19993
Fgfr2	Fgfr2	-0.621658	7.647	-5.37469	5.97E-05	0.000932909	1.17139
Slc2a8	Slc2a8	-0.607454	3.51428	-5.37379	5.98E-05	0.000933223	1.68754
Slc28a2	Slc28a2	3.12904	1.03148	5.37357	5.98E-05	0.000933223	1.9448
Cd6	Cd6	3.29136	-1.37414	5.3689	6.03E-05	0.000940253	1.87993
Nfam1	Nfam1	2.33017	1.83257	5.36883	6.03E-05	0.000940253	1.99239
Pik3r6	Pik3r6	2.01533	0.971445	5.36615	6.07E-05	0.000943966	1.96909
Trim13	Trim13	0.461986	4.703	5.36565	6.07E-05	0.000943966	1.22874
Pla2g4d	Pla2g4d	1.53486	-0.118973	5.36542	6.08E-05	0.000943966	1.69345
Sox6	Sox6	-1.49183	4.10466	-5.36459	6.09E-05	0.000944634	1.69068
Gsdma2	Gsdma2	2.22673	0.805188	5.36376	6.10E-05	0.000945306	1.85611
Rab37	Rab37	1.36626	0.449856	5.36108	6.13E-05	0.000949454	1.97178
Cse1l	Cse1l	0.407167	6.11778	5.35799	6.17E-05	0.000954003	1.13508
Fads3	Fads3	1.11226	3.89546	5.35773	6.17E-05	0.000954003	1.23276
Slc37a2	Slc37a2	0.759392	5.09168	5.35715	6.18E-05	0.000954011	1.13708
Sfpi1	Sfpi1	2.21169	2.68501	5.35653	6.18E-05	0.000954011	1.86206
Map4k1	Map4k1	1.48024	1.36845	5.35631	6.19E-05	0.000954011	1.92396
Krt6a	Krt6a	1.86044	9.47118	5.35531	6.20E-05	0.00095501	1.24306
Gzma	Gzma	5.20884	-2.93355	5.35351	6.22E-05	0.000957543	1.26111
Aldh3a1	Aldh3a1	-0.912032	5.8941	-5.35021	6.26E-05	0.000962942	1.14864
P4hb	P4hb	0.374772	8.72857	5.34921	6.28E-05	0.000963959	1.15603
Chrna3	Chrna3	-2.80797	-1.83016	-5.34805	6.29E-05	0.000965177	1.94948
Gpsm3	Gpsm3	1.68399	2.09826	5.34731	6.30E-05	0.000965177	1.90654
Ube2l6	Ube2l6	2.22727	3.56422	5.34717	6.30E-05	0.000965177	1.59836
Stfa1	Stfa1	1.37955	3.92198	5.34599	6.32E-05	0.00096655	1.12904
Arhgap8	Arhgap8	2.10305	0.752259	5.34439	6.34E-05	0.000968731	1.94695
Hif1a	Hif1a	0.689377	7.07736	5.34382	6.34E-05	0.000968922	1.11426
Znf512b	Znf512b	-0.565794	5.43198	-5.34334	6.35E-05	0.000968936	1.14331
Gm2564	Gm2564	5.54806	-0.0480621	5.33912	6.40E-05	0.000976219	1.31716
Zmynd11	Zmynd11	-0.362051	6.59933	-5.33361	6.47E-05	0.000985827	1.08299
Ostc	Ostc	0.523528	5.65516	5.33296	6.48E-05	0.000985827	1.10412
C1qtnf4	C1qtnf4	-0.86406	2.76295	-5.3328	6.48E-05	0.000985827	1.56127
Baat1	Baat1	-0.445513	3.84076	-5.33001	6.52E-05	0.000990098	1.40221
BC029214	BC029214	-0.545907	3.90627	-5.3297	6.52E-05	0.000990098	1.41609
Fas	Fas	1.38601	3.10351	5.32888	6.53E-05	0.000990812	1.79174
Atp7a	Atp7a	0.505186	5.46421	5.32454	6.59E-05	0.000998499	1.0777
Gm3435	Gm3435	-0.621278	5.55028	-5.3236	6.60E-05	0.000999441	1.1156
Cbs	Cbs	-0.549714	5.08855	-5.32289	6.61E-05	0.000999934	1.11887
Slc38a7	Slc38a7	0.462355	4.02352	5.31985	6.65E-05	0.00100508	1.25902
Krtap16-10b	Krtap16-10b	1.16483	2.31331	5.3176	6.68E-05	0.00100795	1.05929
Gm10499	Gm10499	4.47954	-1.86055	5.3175	6.68E-05	0.00100795	1.12934
Lrp8	Lrp8	0.999361	1.57301	5.31682	6.69E-05	0.0010084	1.60848
Ccbl2	Ccbl2	-0.62898	3.62255	-5.3149	6.72E-05	0.00101133	1.37102
Fkbp5	Fkbp5	-1.19298	5.0394	-5.31343	6.74E-05	0.00101283	1.16583
Entpd4	Entpd4	-0.9043	5.60803	-5.31324	6.74E-05	0.00101283	1.06404
Gm10228	Gm10228	-1.27645	4.41439	-5.31075	6.77E-05	0.00101695	1.1121
Rgn	Rgn	-1.61663	1.99139	-5.30909	6.80E-05	0.00101939	1.62247
Bcas1	Bcas1	0.812726	1.12815	5.30853	6.80E-05	0.0010196	1.55295
Papd7	Papd7	-0.42088	5.24204	-5.30709	6.82E-05	0.0010216	1.10637
Zfpm1	Zfpm1	-0.68185	4.89486	-5.30455	6.86E-05	0.00102511	1.14975
Ttc38	Ttc38	-0.666887	4.14186	-5.30446	6.86E-05	0.00102511	1.29898
Duox1	Duox1	-0.498192	4.10921	-5.30292	6.88E-05	0.00102732	1.07404
Dgcr6	Dgcr6	-0.720887	5.99776	-5.30021	6.92E-05	0.00103038	1.07318
Ppt1	Ppt1	0.415486	5.62864	5.30011	6.92E-05	0.00103038	1.0576
Tifab	Tifab	3.48078	0.804225	5.30007	6.92E-05	0.00103038	1.83773
Ifit3	Ifit3	2.77266	2.60772	5.29795	6.95E-05	0.00103382	1.79748
Plekhg5	Plekhg5	-0.531341	5.03837	-5.29358	7.01E-05	0.00104192	1.10724
Rdh9	Rdh9	-0.785169	6.45894	-5.29282	7.02E-05	0.00104255	1.01044
Lgi2	Lgi2	5.26138	-1.75874	5.29078	7.05E-05	0.00104586	1.1884
Slfn1	Slfn1	4.4348	-0.539191	5.28753	7.10E-05	0.001049	1.63346
E2f2	E2f2	0.689158	4.54021	5.28687	7.11E-05	0.001049	1.15375
Cdh4	Cdh4	-1.67733	3.30263	-5.2868	7.11E-05	0.001049	1.79198
Mira	Mira	-1.04807	1.29511	-5.28658	7.11E-05	0.001049	1.48045
LOC100861729	LOC100861729	0.426598	5.82836	5.2865	7.11E-05	0.001049	0.990654
Prss57	Prss57	-0.683775	4.13673	-5.28643	7.11E-05	0.001049	1.27537
Mlf1	Mlf1	1.04381	4.01084	5.28585	7.12E-05	0.001049	1.20554
2010300C02Rik	2010300C02Rik	-0.472773	3.99696	-5.28568	7.12E-05	0.001049	1.15332
Prkab1	Prkab1	0.418481	4.65647	5.28478	7.14E-05	0.00104995	1.08845
Rnaseh2c	Rnaseh2c	0.619482	3.94142	5.27977	7.21E-05	0.00105956	1.23251
Mir31	Mir31	1.43486	-0.545767	5.27828	7.23E-05	0.00106126	1.72522
Pnp	Pnp	0.552741	5.86864	5.27808	7.23E-05	0.00106126	0.986334
S1pr3	S1pr3	1.07126	2.46209	5.27599	7.26E-05	0.00106475	1.35274
Cxcl1	Cxcl1	3.0728	0.256105	5.27541	7.27E-05	0.00106502	1.8096
Dok1	Dok1	1.51338	2.01322	5.27481	7.28E-05	0.00106518	1.76846
Bst1	Bst1	1.31963	1.71823	5.27445	7.28E-05	0.00106518	1.66939
Il34	Il34	-1.22444	5.30411	-5.27375	7.29E-05	0.00106571	1.31247
Aco1	Aco1	-0.704319	5.94821	-5.27076	7.34E-05	0.00107066	0.970364
Aldh1a7	Aldh1a7	-1.91595	2.8006	-5.27054	7.34E-05	0.00107066	1.72119
Tgoln1	Tgoln1	-0.698956	6.99265	-5.26957	7.36E-05	0.00107179	0.958213
LOC100862132	LOC100862132	2.79793	3.77497	5.26819	7.38E-05	0.00107257	1.48817
Sec22c	Sec22c	-0.60921	4.1798	-5.26789	7.38E-05	0.00107257	1.21068
Snx22	Snx22	0.394693	7.27339	5.26788	7.38E-05	0.00107257	0.951922
C77370	C77370	1.21021	0.109902	5.26727	7.39E-05	0.00107292	1.77335
Yme1l1	Yme1l1	0.4234	6.88089	5.26259	7.46E-05	0.00108093	0.938868
Cyp3a13	Cyp3a13	0.904591	4.42575	5.26243	7.46E-05	0.00108093	1.14069
Tecpr1	Tecpr1	-0.872518	3.96575	-5.26223	7.46E-05	0.00108093	1.37028
Znhit6	Znhit6	-0.468724	4.09645	-5.25555	7.56E-05	0.00109451	1.15369
Sp8	Sp8	-1.61671	-4.0033	-5.25421	7.58E-05	0.00109648	1.69316
Aimp1	Aimp1	0.452951	6.19532	5.25159	7.62E-05	0.00110128	0.915334
Ttll13	Ttll13	-1.45409	-0.483734	-5.24973	7.65E-05	0.00110443	1.74549
Psmd11	Psmd11	0.372132	6.0955	5.24719	7.69E-05	0.00110908	0.906569
Kcnab2	Kcnab2	2.32059	1.63528	5.24667	7.70E-05	0.00110925	1.76149
Tcirg1	Tcirg1	0.734876	4.98505	5.24576	7.71E-05	0.0011103	1.00348
Sugt1	Sugt1	0.446754	5.40394	5.24272	7.76E-05	0.00111611	0.946058
Socs3	Socs3	0.897694	4.44639	5.24121	7.78E-05	0.00111851	1.24002
Glrx	Glrx	0.880343	7.38223	5.24055	7.80E-05	0.00111902	0.92881
Tns1	Tns1	-0.695266	6.73386	-5.23807	7.83E-05	0.00112251	0.911858
Atp6v1g1	Atp6v1g1	0.433674	7.00683	5.23769	7.84E-05	0.00112251	0.890317
Atp12a	Atp12a	1.23749	4.41962	5.23768	7.84E-05	0.00112251	0.972539
Fcgr1	Fcgr1	4.40099	0.536635	5.23395	7.90E-05	0.00112995	1.6027
Rab31	Rab31	1.12319	4.6347	5.23209	7.93E-05	0.00113318	0.99112
Hmha1	Hmha1	1.97355	3.28937	5.23157	7.94E-05	0.00113335	1.50948
Brpf3	Brpf3	-0.558892	4.63266	-5.23103	7.95E-05	0.00113335	1.0967
Brd3	Brd3	-0.359948	6.18726	-5.23072	7.95E-05	0.00113335	0.885923
Hsp90b1	Hsp90b1	0.52935	8.40297	5.22871	7.98E-05	0.00113695	0.890138
Use1	Use1	-0.443572	6.6548	-5.22776	8.00E-05	0.00113812	0.869638
Dgkd	Dgkd	-0.505697	4.72239	-5.22677	8.01E-05	0.00113939	1.08432
Cdr2	Cdr2	-0.67088	6.38444	-5.22354	8.07E-05	0.00114581	0.861797
C3ar1	C3ar1	2.46815	1.87395	5.22025	8.12E-05	0.00115239	1.69988
Mir711	Mir711	-1.49194	1.09475	-5.21979	8.13E-05	0.00115246	1.71698
2610528J11Rik	2610528J11Rik	0.505565	3.79179	5.21812	8.15E-05	0.00115533	1.09724
Eprs	Eprs	0.373684	7.40042	5.21632	8.18E-05	0.00115757	0.857004
Tnrc6a	Tnrc6a	-0.465903	6.21069	-5.21629	8.18E-05	0.00115757	0.857035
Dram1	Dram1	0.758511	4.05137	5.21503	8.20E-05	0.00115951	1.14103
Il4i1	Il4i1	1.66931	1.24306	5.2139	8.22E-05	0.00116115	1.6759
Dhrs4	Dhrs4	-0.564564	4.84347	-5.21314	8.24E-05	0.00116192	0.976535
Ly6c1	Ly6c1	0.726663	6.01699	5.21093	8.27E-05	0.00116608	0.842563
Rxra	Rxra	-0.452628	7.9695	-5.20971	8.29E-05	0.00116794	0.841742
Pik3r5	Pik3r5	3.07256	1.49452	5.20767	8.33E-05	0.00117173	1.69419
Edc4	Edc4	-0.396869	5.57031	-5.2056	8.36E-05	0.0011756	0.855101
Sp100	Sp100	2.40049	2.47619	5.20287	8.41E-05	0.00118105	1.61044
LOC100861787	LOC100861787	-0.749321	7.17639	-5.19856	8.48E-05	0.00119029	0.812152
Gm16340	Gm16340	3.4134	-0.734297	5.19655	8.51E-05	0.00119407	1.30638
Atp6v0a4	Atp6v0a4	0.548345	5.56669	5.19429	8.55E-05	0.00119761	0.817775
Fbxw10	Fbxw10	-1.62068	-0.500126	-5.19423	8.55E-05	0.00119761	1.66843
Phka2	Phka2	-0.56206	4.24628	-5.19178	8.60E-05	0.0012025	1.07141
Tapbp	Tapbp	0.708092	7.058	5.19049	8.62E-05	0.0012046	0.789904
Gramd1c	Gramd1c	-0.695494	5.80573	-5.18935	8.64E-05	0.00120602	0.818668
Batf3	Batf3	4.55703	-1.75822	5.18905	8.64E-05	0.00120602	0.92514
Krt40	Krt40	1.07613	1.73378	5.18835	8.66E-05	0.00120669	0.790945
Lyg2	Lyg2	1.29936	1.81855	5.18743	8.67E-05	0.00120788	0.787037
Siah1a	Siah1a	-0.400994	5.33443	-5.18702	8.68E-05	0.00120788	0.847911
Dusp2	Dusp2	1.1311	1.66902	5.18634	8.69E-05	0.00120851	1.14104
Otud1	Otud1	-0.928472	5.71586	-5.18245	8.76E-05	0.00121696	0.904158
Rorc	Rorc	-1.12738	5.01083	-5.18048	8.79E-05	0.00122014	0.966224
Nfe2l2	Nfe2l2	0.436076	6.04208	5.18015	8.80E-05	0.00122014	0.778818
Naprt1	Naprt1	-0.574562	4.35473	-5.17989	8.80E-05	0.00122014	1.02781
Cyth4	Cyth4	2.74084	2.15632	5.17741	8.85E-05	0.00122475	1.5759
Mc5r	Mc5r	-1.04646	2.36347	-5.17718	8.85E-05	0.00122475	1.16772
Bcl6	Bcl6	-0.667674	6.03923	-5.17675	8.86E-05	0.00122479	0.82783
Mcph1	Mcph1	0.687518	2.8466	5.17468	8.90E-05	0.00122884	1.3476
Rhbdf1	Rhbdf1	-0.498259	6.10929	-5.17314	8.92E-05	0.00123163	0.786518
Gpha2	Gpha2	-2.17617	1.69392	-5.17064	8.97E-05	0.0012368	1.62498
Tcf23	Tcf23	4.38504	-3.40441	5.16837	9.01E-05	0.00124142	0.741232
Rnaset2b	Rnaset2b	0.953588	6.44042	5.16668	9.04E-05	0.00124406	0.750396
Ascc3	Ascc3	0.573825	5.63964	5.16648	9.04E-05	0.00124406	0.74636
Tmem64	Tmem64	0.443921	5.68356	5.1651	9.07E-05	0.00124644	0.758149
Rcn1	Rcn1	0.330987	7.07446	5.1647	9.08E-05	0.00124644	0.742483
Slc12a2	Slc12a2	-0.629524	6.21617	-5.16234	9.12E-05	0.00125133	0.780349
Hist1h2bc	Hist1h2bc	0.490893	5.81189	5.16097	9.15E-05	0.00125372	0.727983
Man1a	Man1a	1.25924	4.04909	5.15954	9.17E-05	0.00125629	1.09018
Ptgfrn	Ptgfrn	0.491555	6.4981	5.15854	9.19E-05	0.00125778	0.729149
Kcne1	Kcne1	3.31964	-3.11177	5.15702	9.22E-05	0.00126056	1.39434
Zfp574	Zfp574	-0.56564	3.91769	-5.15533	9.25E-05	0.00126383	1.07369
Rbl1	Rbl1	0.486355	4.5385	5.1546	9.26E-05	0.00126447	0.848727
Lipa	Lipa	0.845628	3.88565	5.15425	9.27E-05	0.00126447	1.10564
Uqcrh	Uqcrh	0.498574	7.45672	5.15367	9.28E-05	0.0012649	0.715107
Procr	Procr	1.03679	3.43921	5.14833	9.38E-05	0.00127752	0.716717
LOC100861774	LOC100861774	0.480621	4.32822	5.14717	9.40E-05	0.00127945	0.903563
Camsap3	Camsap3	-0.581994	6.91152	-5.14633	9.42E-05	0.00128005	0.701032
Cxcl3	Cxcl3	5.93509	-2.30004	5.14611	9.42E-05	0.00128005	1.0307
Pdxk	Pdxk	-0.795785	4.56715	-5.14551	9.43E-05	0.0012802	0.790565
Mboat7	Mboat7	-0.569861	5.85508	-5.14523	9.44E-05	0.0012802	0.713414
4933421O10Rik	4933421O10Rik	-0.845392	2.37928	-5.14345	9.47E-05	0.00128374	1.37099
H2-T9	H2-T9	1.30842	2.27215	5.13979	9.54E-05	0.00128941	1.51272
Mif4gd	Mif4gd	-0.413304	5.65876	-5.13959	9.55E-05	0.00128941	0.707123
Lonrf3	Lonrf3	-0.947543	3.13921	-5.13956	9.55E-05	0.00128941	1.29836
Glrx3	Glrx3	0.380899	6.92787	5.13947	9.55E-05	0.00128941	0.684637
Aldh6a1	Aldh6a1	-0.675115	6.02035	-5.13922	9.55E-05	0.00128941	0.721583
Sowaha	Sowaha	4.59417	-0.724606	5.13662	9.60E-05	0.00129513	1.01432
Lpcat3	Lpcat3	-0.645696	7.17121	-5.13513	9.63E-05	0.0012969	0.684766
Tmem218	Tmem218	-0.673264	2.98178	-5.13513	9.63E-05	0.0012969	1.25639
Wdr41	Wdr41	-0.334777	4.94661	-5.13182	9.70E-05	0.0013045	0.779127
Csrp1	Csrp1	0.376477	6.9582	5.13116	9.71E-05	0.00130518	0.671002
Cgn	Cgn	-1.00888	6.84286	-5.12913	9.75E-05	0.00130947	0.673991
Mff	Mff	0.32667	6.31555	5.12694	9.79E-05	0.00131419	0.659517
Tmpo	Tmpo	0.370774	7.05541	5.12621	9.81E-05	0.00131503	0.659795
Trpv6	Trpv6	-0.499106	4.48894	-5.12575	9.82E-05	0.00131518	0.746748
Fam49b	Fam49b	0.667619	4.90832	5.12176	9.90E-05	0.00132473	0.759982
Ppt2	Ppt2	0.559903	4.68214	5.1186	9.96E-05	0.00133155	0.727374
Ltb	Ltb	2.68839	0.862212	5.11841	9.96E-05	0.00133155	1.51086
Il1b	Il1b	5.17008	1.9457	5.11797	9.97E-05	0.00133165	1.52581
Ddx52	Ddx52	0.355615	5.12768	5.11702	9.99E-05	0.00133311	0.703631
Ralgds	Ralgds	-0.451318	6.37077	-5.11388	0.000100556	0.0013405	0.634789
4930412O13Rik	4930412O13Rik	-1.49571	3.19955	-5.11042	0.000101261	0.0013488	1.3947
Klrb1b	Klrb1b	1.75833	1.55131	5.10713	0.000101935	0.00135573	1.49724
Ntng2	Ntng2	1.04394	1.90239	5.10708	0.000101946	0.00135573	1.26572
LOC100862357	LOC100862357	1.69414	-1.39001	5.1065	0.000102064	0.00135621	1.501
Aff1	Aff1	-0.58212	6.38988	-5.10533	0.000102305	0.00135831	0.627204
Cytip	Cytip	1.82379	2.76508	5.1039	0.000102602	0.00136115	1.36082
Pgs1	Pgs1	-0.366934	6.3095	-5.10198	0.000103	0.00136483	0.615556
Omp	Omp	1.54227	-0.000300818	5.10176	0.000103045	0.00136483	1.46915
Mrps33	Mrps33	0.449566	5.01937	5.10022	0.000103366	0.00136798	0.708697
Lnx1	Lnx1	-0.666774	4.73541	-5.09859	0.000103708	0.00137139	0.764867
Slc22a4	Slc22a4	-0.71092	5.90329	-5.09545	0.000104368	0.00137902	0.613697
Slc38a3	Slc38a3	0.621403	3.6628	5.09301	0.000104884	0.00138472	0.848228
2010106G01Rik	2010106G01Rik	0.579378	6.5065	5.09042	0.000105433	0.00139085	0.602176
Gm10705	Gm10705	1.49843	3.36837	5.08898	0.000105742	0.00139359	0.960297
1110038B12Rik	1110038B12Rik	0.747306	3.86919	5.08865	0.00010581	0.00139359	0.810872
Zap70	Zap70	1.92213	0.560852	5.08525	0.000106541	0.00140209	1.4337
Anks3	Anks3	-0.446974	4.5453	-5.08336	0.000106949	0.00140634	0.757604
Kctd15	Kctd15	-0.497285	7.16135	-5.08262	0.000107108	0.00140731	0.56995
Pygl	Pygl	-0.377555	5.05283	-5.08162	0.000107325	0.00140853	0.637206
2810410L24Rik	2810410L24Rik	-0.962925	1.49687	-5.0814	0.000107373	0.00140853	1.38444
Kdsr	Kdsr	-0.537743	6.16114	-5.0792	0.000107851	0.00141332	0.562444
Sla	Sla	3.88425	0.73685	5.07893	0.00010791	0.00141332	1.43512
Arsg	Arsg	-1.12454	1.9057	-5.07648	0.000108447	0.00141922	1.30291
Faah	Faah	-0.780272	5.88736	-5.07577	0.000108603	0.00142014	0.65123
Hdac11	Hdac11	-0.58682	3.66849	-5.07302	0.000109207	0.0014269	0.926304
Odz2	Odz2	-0.494244	5.56451	-5.07064	0.000109735	0.00143266	0.564164
Utp14b	Utp14b	0.944024	1.95411	5.06972	0.000109939	0.00143418	1.12082
LOC100862021	LOC100862021	0.532087	3.4987	5.06521	0.000110946	0.00144617	0.915555
Gng10	Gng10	0.549188	4.72656	5.0643	0.000111151	0.00144769	0.675676
Fam111a	Fam111a	0.781345	4.04234	5.06131	0.000111826	0.00145534	0.919923
Sytl1	Sytl1	-0.368461	7.07461	-5.05942	0.000112255	0.00145976	0.523731
Npcd	Npcd	-1.03616	2.61659	-5.05807	0.000112561	0.00146177	1.05408
Glipr2	Glipr2	1.68511	1.78381	5.05796	0.000112588	0.00146177	1.33609
2900006K08Rik	2900006K08Rik	-0.787577	3.06668	-5.0574	0.000112714	0.00146226	1.06337
Bcat2	Bcat2	-0.852033	5.71277	-5.05642	0.000112938	0.0014631	0.578375
Tex2	Tex2	-0.398324	6.17911	-5.05602	0.000113031	0.0014631	0.52114
Mmp13	Mmp13	1.98352	0.122839	5.05595	0.000113046	0.0014631	1.25861
Chit1	Chit1	0.792103	8.25759	5.05508	0.000113245	0.00146452	0.54098
Il18	Il18	0.887125	5.72957	5.05335	0.000113642	0.00146851	0.559386
Eif2ak2	Eif2ak2	0.713133	3.95096	5.05161	0.000114043	0.00147252	0.842472
Tmc6	Tmc6	-0.459807	4.95854	-5.04955	0.000114521	0.00147753	0.631429
2010002N04Rik	2010002N04Rik	1.12287	2.56662	5.04669	0.000115186	0.00148496	1.11541
Rab4a	Rab4a	-1.0261	2.43356	-5.04398	0.000115821	0.00149197	1.18489
Slc4a7	Slc4a7	0.831878	4.0627	5.04133	0.000116443	0.00149821	0.637146
Cerk	Cerk	-0.489099	6.15711	-5.04108	0.000116503	0.00149821	0.500843
Fam98c	Fam98c	-0.548157	4.26516	-5.04075	0.000116579	0.00149821	0.639159
Kalrn	Kalrn	0.820557	2.92353	5.03839	0.000117138	0.00150422	0.880198
Atxn2	Atxn2	-0.392597	5.11344	-5.03703	0.000117463	0.0015065	0.565696
Gm129	Gm129	-1.04924	3.5573	-5.03688	0.000117499	0.0015065	0.77176
Ldb1	Ldb1	-0.395439	7.06715	-5.03459	0.000118045	0.00151232	0.470338
Abhd11	Abhd11	-0.644731	5.21535	-5.03332	0.00011835	0.00151438	0.539014
Ank	Ank	-0.559983	7.74391	-5.03315	0.00011839	0.00151438	0.479872
Srebf1	Srebf1	-0.636614	7.44324	-5.03235	0.000118582	0.00151448	0.473396
Osbpl3	Osbpl3	-0.473719	5.30462	-5.03235	0.000118582	0.00151448	0.485598
Gal3st4	Gal3st4	-1.06912	4.44823	-5.03169	0.00011874	0.00151498	0.871392
Krt24	Krt24	-0.79921	8.1492	-5.03142	0.000118806	0.00151498	0.559908
St6galnac4	St6galnac4	2.05162	1.50254	5.02877	0.000119445	0.00152189	1.34872
Hprt	Hprt	0.394857	6.54102	5.02841	0.000119533	0.00152189	0.455519
Slc12a9	Slc12a9	-0.470488	3.48569	-5.02781	0.000119678	0.00152205	0.872267
Ccl21b	Ccl21b	1.57819	4.86995	5.02759	0.000119731	0.00152205	0.677012
Gramd4	Gramd4	-0.557674	5.20825	-5.02628	0.000120049	0.00152492	0.616625
Nap1l1	Nap1l1	0.478237	6.72495	5.02089	0.00012137	0.00154051	0.439112
Hoxd9	Hoxd9	-0.514327	3.39843	-5.02042	0.000121485	0.00154078	0.461192
Entpd1	Entpd1	1.2511	3.21503	5.01832	0.000122005	0.00154618	1.07399
5330426P16Rik	5330426P16Rik	1.16334	1.03352	5.01378	0.000123133	0.00155892	1.31215
Chi3l3	Chi3l3	5.00918	-0.836314	5.01351	0.0001232	0.00155892	1.13265
Prmt2	Prmt2	-0.758548	3.02987	-5.01275	0.000123391	0.00156014	1.00213
Smad1	Smad1	0.418121	5.57257	5.01145	0.000123716	0.00156304	0.455653
Ehd3	Ehd3	1.56691	1.76024	5.00795	0.0001246	0.001573	1.2702
Aldh3a2	Aldh3a2	-0.429655	5.41578	-5.0065	0.000124966	0.00157641	0.463936
Gm4841	Gm4841	6.50609	-0.837099	5.0054	0.000125246	0.00157799	0.850457
Gm8894	Gm8894	0.726935	2.43083	5.00525	0.000125283	0.00157799	1.06016
Endou	Endou	0.905499	6.81813	5.00281	0.000125905	0.00158462	0.423623
Gm266	Gm266	1.11814	-0.994495	5.00224	0.000126052	0.00158524	1.02827
Cflar	Cflar	0.447049	5.5511	4.99859	0.000126991	0.00159525	0.427503
Ogfod2	Ogfod2	-0.658603	3.36169	-4.99839	0.000127041	0.00159525	0.844247
C1qb	C1qb	2.73366	4.17891	4.99755	0.000127258	0.0015964	0.852831
Tox4	Tox4	0.362937	5.94604	4.99708	0.000127379	0.0015964	0.392539
Derl1	Derl1	0.365657	6.6136	4.99691	0.000127424	0.0015964	0.389303
Agap3	Agap3	-0.364604	6.55366	-4.99458	0.000128028	0.00160274	0.388828
Slc7a6os	Slc7a6os	-0.428603	4.69484	-4.99405	0.000128167	0.00160319	0.484622
Fastkd2	Fastkd2	0.425797	4.10432	4.99369	0.000128259	0.00160319	0.630806
Wnt7a	Wnt7a	-4.86978	-1.21583	-4.99265	0.00012853	0.00160508	0.565779
Mgst3	Mgst3	0.494407	6.17574	4.99232	0.000128617	0.00160508	0.383535
Pxdn	Pxdn	1.18816	4.2593	4.99199	0.000128703	0.00160508	0.594102
Efemp1	Efemp1	-0.919183	5.24701	-4.99145	0.000128844	0.00160562	0.528805
Atad2	Atad2	0.540329	4.18659	4.99096	0.000128973	0.001606	0.560215
Hnmt	Hnmt	-1.29883	2.09728	-4.98788	0.000129784	0.00161459	1.25587
1190002H23Rik	1190002H23Rik	-1.18456	4.74856	-4.98759	0.000129859	0.00161459	0.722007
Flg2	Flg2	-1.08167	9.72346	-4.98687	0.000130049	0.00161574	0.374733
Gm10591	Gm10591	1.20757	4.9662	4.98388	0.000130841	0.00162435	0.535391
Btla	Btla	5.4539	-1.10964	4.98297	0.000131085	0.00162615	0.918321
Fbrsl1	Fbrsl1	-0.488518	5.02053	-4.98177	0.000131404	0.00162888	0.47081
Pnn	Pnn	-0.365324	6.19177	-4.97739	0.000132579	0.0016422	0.360168
Acp6	Acp6	-0.751021	5.27524	-4.97582	0.000133004	0.00164622	0.39553
Thrb	Thrb	-0.438308	4.43828	-4.97158	0.000134156	0.00165923	0.498646
Ets1	Ets1	1.19783	3.82766	4.96812	0.000135102	0.00166844	0.882984
Ppp4r2	Ppp4r2	0.405383	6.31531	4.96812	0.000135103	0.00166844	0.330248
Gm8221	Gm8221	3.1567	-0.968955	4.96769	0.00013522	0.00166863	0.953378
C030044B11Rik	C030044B11Rik	-0.767967	4.20339	-4.96715	0.000135371	0.00166888	0.588625
Saa1	Saa1	1.41125	0.205894	4.96688	0.000135444	0.00166888	0.508603
Gas1	Gas1	-0.493625	6.51411	-4.9659	0.000135714	0.00167096	0.326785
Prdx3	Prdx3	0.680467	4.80431	4.96494	0.00013598	0.00167242	0.480953
Zdhhc13	Zdhhc13	0.641407	5.21614	4.96474	0.000136036	0.00167242	0.338731
Cd27	Cd27	2.19121	-0.807015	4.96276	0.000136585	0.00167682	1.11889
Lor	Lor	-0.748234	11.6238	-4.96271	0.000136598	0.00167682	0.430515
Steap1	Steap1	1.34755	-0.814109	4.96184	0.000136841	0.00167746	1.14091
Hist1h2bg	Hist1h2bg	0.440323	3.81807	4.96179	0.000136854	0.00167746	0.434533
Tnfrsf11a	Tnfrsf11a	-0.982192	3.44277	-4.9602	0.000137298	0.00168165	0.966938
Wipf1	Wipf1	1.00271	3.67413	4.95896	0.000137645	0.00168405	0.852418
Eif2ak4	Eif2ak4	-0.625894	3.40456	-4.95877	0.000137699	0.00168405	0.734572
C5ar1	C5ar1	2.9084	0.671476	4.95791	0.000137939	0.00168573	1.20576
2310042E22Rik	2310042E22Rik	1.22653	5.58289	4.95681	0.00013825	0.00168777	0.310369
Flt3l	Flt3l	0.892325	2.56601	4.95659	0.000138311	0.00168777	1.03608
Abcc3	Abcc3	0.518598	3.8633	4.95587	0.000138513	0.00168896	0.377301
Pwwp2b	Pwwp2b	-0.463152	4.04225	-4.95536	0.000138657	0.00168896	0.623814
Pnpla3	Pnpla3	-0.923916	4.71511	-4.9548	0.000138816	0.00168896	0.63114
Guca2b	Guca2b	2.40759	-2.30007	4.95478	0.00013882	0.00168896	1.10304
Cat	Cat	-0.795159	6.99756	-4.95359	0.000139157	0.00169059	0.304496
Igfbp2	Igfbp2	0.605042	5.34656	4.95358	0.000139159	0.00169059	0.311575
Rom1	Rom1	0.852557	1.639	4.95209	0.000139584	0.00169449	1.05631
Tspyl2	Tspyl2	-0.606109	4.00084	-4.95152	0.000139746	0.0016952	0.642236
Pik3ap1	Pik3ap1	1.9991	0.64461	4.95091	0.000139918	0.00169604	1.20763
Gpld1	Gpld1	-0.558667	6.17993	-4.94796	0.000140762	0.00170501	0.301543
Emr4	Emr4	6.5883	0.882136	4.94706	0.000141019	0.00170687	0.782678
LOC100861945	LOC100861945	0.863385	1.05182	4.94655	0.000141166	0.00170739	0.628814
Wbp2	Wbp2	-0.358621	6.43902	-4.94511	0.000141581	0.00171116	0.283982
Prosapip1	Prosapip1	-0.72294	1.92562	-4.94217	0.000142433	0.00172018	1.02585
Gm4524	Gm4524	-0.713471	4.12044	-4.93654	0.000144074	0.00173873	0.694479
Prelid2	Prelid2	1.64069	-0.050397	4.93558	0.000144357	0.00174086	1.14712
Rtp4	Rtp4	3.35821	1.81017	4.93321	0.000145056	0.001748	1.1521
Fgfr1	Fgfr1	-0.65047	5.65395	-4.93285	0.000145162	0.00174801	0.323091
Npc1l1	Npc1l1	-1.42164	-0.466615	-4.931	0.000145713	0.00175335	1.16199
Csf1r	Csf1r	1.67762	5.21218	4.92782	0.000146658	0.00176343	0.453824
Slc5a8	Slc5a8	1.19765	3.85862	4.92584	0.000147254	0.0017693	0.503012
Tmem159	Tmem159	-0.541938	6.10438	-4.92497	0.000147513	0.00177113	0.251424
Smpd1	Smpd1	-0.377554	7.1524	-4.92381	0.000147864	0.00177277	0.251513
Dcun1d3	Dcun1d3	0.542882	4.81033	4.9238	0.000147867	0.00177277	0.332339
Ncapg	Ncapg	0.809679	3.83883	4.92345	0.000147973	0.00177277	0.478733
Myl6	Myl6	0.478692	8.68199	4.92031	0.000148923	0.00178284	0.264668
Edem3	Edem3	-0.570519	5.84443	-4.91898	0.000149328	0.0017864	0.23455
Fhad1	Fhad1	1.2239	1.20709	4.91758	0.000149754	0.00179019	1.11253
Eif2b5	Eif2b5	0.388562	6.47715	4.91395	0.000150868	0.0018022	0.223044
Sprr1b	Sprr1b	1.36377	5.21559	4.91312	0.000151124	0.00180394	0.242472
Slc6a9	Slc6a9	-0.691336	5.80206	-4.91224	0.000151394	0.00180585	0.263614
Cyp1a1	Cyp1a1	-1.30586	4.16697	-4.91142	0.000151647	0.0018073	0.450473
9030025P20Rik	9030025P20Rik	-0.577701	5.76706	-4.91114	0.000151736	0.0018073	0.253001
Cd79a	Cd79a	4.02824	-2.21801	4.90962	0.000152206	0.00181159	1.04216
Mta3	Mta3	-0.425736	6.40956	-4.90874	0.000152479	0.00181353	0.209314
Pou6f1	Pou6f1	-0.843598	3.65595	-4.90761	0.000152833	0.00181642	0.73326
Fut8	Fut8	-0.829731	4.45641	-4.90689	0.000153056	0.00181776	0.62585
Serpinb6b	Serpinb6b	2.20644	0.420781	4.90639	0.000153213	0.00181831	1.11389
Nfkb1	Nfkb1	0.370705	6.36465	4.90327	0.000154193	0.00182862	0.197614
B430306N03Rik	B430306N03Rik	5.02153	-3.1665	4.9013	0.000154812	0.00183464	0.482469
Cdkn2aipnl	Cdkn2aipnl	0.418149	4.79243	4.89897	0.000155549	0.00184205	0.271033
Nrg1	Nrg1	0.896619	0.260202	4.89584	0.000156547	0.00185225	0.823109
Snx33	Snx33	-0.61429	4.22418	-4.89557	0.000156636	0.00185225	0.442041
Tshz1	Tshz1	-0.463895	6.01288	-4.89337	0.000157341	0.00185799	0.187614
Gm19668	Gm19668	1.00694	0.413687	4.89313	0.000157417	0.00185799	0.210275
Atp5f1	Atp5f1	0.391248	7.74168	4.893	0.00015746	0.00185799	0.185145
Zfp248	Zfp248	-0.90938	1.54971	-4.8924	0.000157652	0.00185809	0.9979
Fgd2	Fgd2	1.30242	1.90945	4.89227	0.000157695	0.00185809	0.924713
Tarm1	Tarm1	3.50965	-2.29575	4.89121	0.000158037	0.00186078	0.501366
Med22	Med22	-0.408297	6.05904	-4.88967	0.000158533	0.00186529	0.173996
4930553J12Rik	4930553J12Rik	-2.29778	-2.77692	-4.88931	0.000158649	0.00186532	0.621514
Paip2b	Paip2b	-0.405689	5.68705	-4.8883	0.000158977	0.00186746	0.189506
Mocs2	Mocs2	-0.387474	6.79472	-4.88805	0.000159058	0.00186746	0.165009
Timd4	Timd4	3.06583	-1.75832	4.88446	0.000160231	0.0018785	0.729216
Timm8a1	Timm8a1	0.504245	4.87091	4.88409	0.000160352	0.0018785	0.210352
Gm1966	Gm1966	4.25666	-0.797378	4.88382	0.000160439	0.0018785	0.959018
Hist1h4i	Hist1h4i	0.905278	1.81561	4.88377	0.000160456	0.0018785	0.817544
Gm16136	Gm16136	-0.401909	5.88295	-4.88108	0.00016134	0.00188751	0.159091
Akt3	Akt3	1.05172	2.34606	4.88013	0.000161653	0.00188982	0.894905
Sec61b	Sec61b	0.501067	5.56632	4.87908	0.000162002	0.00189256	0.177696
Mcoln1	Mcoln1	-0.432621	4.64772	-4.8767	0.000162791	0.00190042	0.29479
Shmt2	Shmt2	0.50057	5.40129	4.87631	0.000162921	0.00190059	0.180353
Cep110	Cep110	-0.445628	5.11803	-4.87273	0.000164118	0.0019131	0.23727
Sec14l4	Sec14l4	-1.18942	6.45001	-4.87241	0.000164226	0.0019131	0.138257
Ctif	Ctif	0.50201	4.3197	4.87202	0.000164357	0.00191327	0.223618
A530016L24Rik	A530016L24Rik	-2.21887	0.550714	-4.86973	0.000165129	0.00192089	0.995077
Sgpp2	Sgpp2	-1.1562	3.70207	-4.86931	0.000165272	0.0019212	0.162309
Adrb1	Adrb1	-2.8631	-0.508657	-4.86765	0.000165832	0.00192624	0.888287
Zfp710	Zfp710	0.482299	5.3206	4.86733	0.00016594	0.00192624	0.138921
Kmo	Kmo	3.89516	-1.37122	4.86316	0.000167363	0.00194138	0.431703
Cul7	Cul7	-0.446116	4.30484	-4.86267	0.000167531	0.00194142	0.362452
Gga2	Gga2	-0.596723	5.31906	-4.86229	0.000167661	0.00194142	0.248017
3830408C21Rik	3830408C21Rik	-1.33799	0.111652	-4.86212	0.00016772	0.00194142	1.04404
Coasy	Coasy	-0.436371	5.46108	-4.86087	0.000168149	0.00194501	0.135643
Mtap	Mtap	0.573831	4.01421	4.85845	0.000168982	0.00195328	0.318998
Zfyve21	Zfyve21	-0.74399	4.34144	-4.8547	0.000170286	0.00196696	0.332834
Osm	Osm	4.2142	-2.49902	4.85316	0.000170822	0.00197114	0.397322
Selenbp2	Selenbp2	-1.26657	2.00936	-4.85269	0.000170988	0.00197114	0.169468
AB099516	AB099516	-1.35025	-0.225477	-4.85263	0.000171007	0.00197114	0.762621
Rnaset2a	Rnaset2a	0.906152	6.40193	4.84942	0.000172134	0.00198273	0.0927132
Slc16a3	Slc16a3	1.98742	3.63891	4.8472	0.000172919	0.00199038	0.619666
Tmem158	Tmem158	0.736126	2.86721	4.84447	0.000173888	0.00199975	0.625797
Tns3	Tns3	-0.494779	5.28757	-4.84422	0.000173976	0.00199975	0.151101
Enc1	Enc1	0.865783	4.05591	4.84372	0.000174155	0.00200041	0.31595
Kbtbd11	Kbtbd11	1.05879	1.93659	4.84198	0.000174779	0.00200481	0.826451
Zfp719	Zfp719	0.725447	2.63289	4.84197	0.000174782	0.00200481	0.703234
Gltscr2	Gltscr2	-0.463776	7.67184	-4.84159	0.000174917	0.00200495	0.0764215
Cmah	Cmah	1.39667	1.97222	4.84002	0.00017548	0.00200949	0.662123
Plcg2	Plcg2	0.506669	4.53916	4.83968	0.000175603	0.00200949	0.185125
LOC100861718	LOC100861718	-1.32554	3.69638	-4.83947	0.000175679	0.00200949	0.689168
LOC100862248	LOC100862248	0.597507	4.9759	4.83877	0.00017593	0.00201096	0.148028
Snhg1	Snhg1	0.510429	5.95808	4.83828	0.000176106	0.00201158	0.0757337
Tlr7	Tlr7	2.70681	0.518724	4.83619	0.000176862	0.00201881	0.980103
Dok3	Dok3	1.33033	2.15899	4.83518	0.00017723	0.00202095	0.911788
D4Bwg0951e	D4Bwg0951e	0.717795	2.67636	4.83488	0.000177338	0.00202095	0.225595
Ccdc19	Ccdc19	1.01121	0.400964	4.83447	0.000177487	0.00202095	0.840639
Spc25	Spc25	0.87676	3.19664	4.83432	0.000177542	0.00202095	0.482915
Ninj1	Ninj1	0.578213	5.13487	4.83367	0.000177777	0.00202223	0.132072
Otop2	Otop2	1.01142	0.299655	4.83289	0.000178064	0.00202377	0.554815
Tes	Tes	0.503385	3.98392	4.83263	0.000178159	0.00202377	0.350189
Vamp2	Vamp2	-0.497371	6.42459	-4.83165	0.000178515	0.00202552	0.0518982
Ptrf	Ptrf	-0.395161	7.32123	-4.8315	0.00017857	0.00202552	0.0468933
Rnr2	Rnr2	0.779158	10.6117	4.83119	0.000178683	0.00202552	0.12762
Tpmt	Tpmt	-0.758081	1.81665	-4.83058	0.000178907	0.00202588	0.839778
Nuf2	Nuf2	0.752056	3.30143	4.83043	0.000178961	0.00202588	0.422452
Pgrmc2	Pgrmc2	-0.514798	7.47806	-4.82855	0.000179652	0.0020323	0.0451256
Comt	Comt	-0.381258	5.71156	-4.82815	0.000179802	0.00203261	0.0867674
Sprr2e	Sprr2e	4.78435	0.790408	4.8269	0.000180262	0.0020364	0.806321
Gpx2	Gpx2	0.784519	2.78072	4.82649	0.000180414	0.00203672	0.188812
Kif15	Kif15	0.821049	3.18201	4.82591	0.000180628	0.00203684	0.435279
Ccl3	Ccl3	4.24422	-0.608419	4.82579	0.000180673	0.00203684	0.832357
Gm10145	Gm10145	1.0886	2.85114	4.82488	0.000181008	0.00203923	0.54319
Pard3b	Pard3b	-0.764552	3.46896	-4.82314	0.000181658	0.00204434	0.492532
Vwa2	Vwa2	-0.82725	4.48748	-4.82299	0.000181711	0.00204434	0.13903
Sharpin	Sharpin	-0.391111	4.68432	-4.82208	0.000182053	0.00204679	0.172619
Nfix	Nfix	-0.419296	6.76437	-4.8196	0.00018298	0.00205578	0.0284594
Morf4l2	Morf4l2	0.323437	7.50486	4.81927	0.000183103	0.00205578	0.0310533
Fkbp1a	Fkbp1a	0.504233	6.12834	4.81779	0.000183661	0.00206064	0.0257657
Sp140	Sp140	1.30227	2.40026	4.81503	0.000184702	0.00207042	0.713598
Socs1	Socs1	1.08297	2.56974	4.81481	0.000184785	0.00207042	0.634946
Deaf1	Deaf1	-0.469664	4.50664	-4.81357	0.000185258	0.00207304	0.224484
Ache	Ache	-1.55421	3.43786	-4.81353	0.000185271	0.00207304	0.798155
Evi2a	Evi2a	1.62171	2.9213	4.81051	0.000186423	0.00208451	0.775109
Zdhhc4	Zdhhc4	-0.405058	4.74458	-4.80816	0.000187322	0.00209314	0.130086
Vsnl1	Vsnl1	1.26068	1.3341	4.80576	0.000188246	0.00210204	0.862085
Ctdsp2	Ctdsp2	-0.377001	8.02726	-4.80343	0.000189151	0.00211071	0.000172608
Safb	Safb	-0.363657	6.08274	-4.80239	0.000189556	0.00211242	0.00212556
Ptpn14	Ptpn14	-0.609964	7.26142	-4.80237	0.000189562	0.00211242	-0.0129147
Aldh3b1	Aldh3b1	1.43155	1.18695	4.80188	0.000189753	0.00211312	0.893728
Tnip2	Tnip2	-0.409985	4.43533	-4.80101	0.000190093	0.00211464	0.185015
Gm19820	Gm19820	0.516629	7.78792	4.80087	0.000190146	0.00211464	-0.00310844
Acd	Acd	-0.46438	4.3317	-4.79619	0.000191982	0.0021336	0.166391
Pvt1	Pvt1	1.38812	1.03734	4.79473	0.00019256	0.00213858	0.81148
Aldh1a3	Aldh1a3	1.74015	2.71204	4.7915	0.000193838	0.00215132	0.191221
Gm20285	Gm20285	0.413216	6.08027	4.78901	0.000194831	0.00216089	-0.0393331
Pxmp4	Pxmp4	-1.03589	6.04401	-4.78752	0.000195428	0.00216605	-0.0309542
2310001A20Rik	2310001A20Rik	-0.602272	6.28137	-4.78594	0.000196064	0.00217164	-0.0458975
Snap23	Snap23	0.388619	4.51272	4.78393	0.000196876	0.00217916	0.109227
Slc25a37	Slc25a37	0.43213	4.82704	4.78134	0.000197925	0.0021893	-0.0412513
LOC100503558	LOC100503558	1.4513	-1.60459	4.77726	0.000199594	0.00220557	0.882513
Micall2	Micall2	0.602459	3.85231	4.77708	0.000199665	0.00220557	0.15745
Fbxl8	Fbxl8	-0.763687	1.9893	-4.77573	0.000200221	0.00221024	0.665062
Gpr68	Gpr68	1.56171	1.49439	4.77173	0.000201873	0.00222697	0.821829
Gm20320	Gm20320	0.516281	3.74083	4.77124	0.000202078	0.00222774	0.138338
Gm11483	Gm11483	0.424578	6.60685	4.77002	0.000202586	0.00223184	-0.0832997
Dpp4	Dpp4	0.812748	3.92011	4.76817	0.000203357	0.00223883	-0.000956298
Sbsn	Sbsn	-0.671073	11.6781	-4.76686	0.000203906	0.00224338	0.0298951
Caskin2	Caskin2	-0.644594	4.84454	-4.76648	0.000204063	0.0022436	0.0933674
Nlgn2	Nlgn2	0.533901	3.80193	4.76545	0.000204497	0.00224687	0.215783
Il1f5	Il1f5	0.99025	7.68294	4.76378	0.000205199	0.00225307	-0.0724063
Ly75	Ly75	1.97117	0.192636	4.7594	0.000207057	0.00227196	0.848994
Uroc1	Uroc1	1.92981	-3.30109	4.75892	0.000207261	0.00227268	0.845896
Tom1l2	Tom1l2	-0.393019	6.73389	-4.75678	0.000208177	0.0022789	-0.107653
Cyth1	Cyth1	-0.365191	5.90017	-4.75672	0.000208201	0.0022789	-0.0996335
Pls1	Pls1	-1.79757	2.12063	-4.75662	0.000208244	0.0022789	0.828449
Kdm1b	Kdm1b	-0.637823	5.86071	-4.75127	0.000210547	0.00230257	-0.0913778
Lrat	Lrat	0.98236	0.806085	4.75065	0.000210814	0.00230396	0.441307
Gmnn	Gmnn	0.713172	3.48955	4.74935	0.000211382	0.00230849	0.298198
Efna4	Efna4	-0.497301	4.65252	-4.74905	0.00021151	0.00230849	0.0109988
Ifi44	Ifi44	5.42985	-0.36478	4.74859	0.00021171	0.00230914	0.495303
Csrp2	Csrp2	1.1422	2.42783	4.747	0.000212405	0.00231519	0.582881
Raph1	Raph1	-0.363994	5.46253	-4.7437	0.000213855	0.00232945	-0.0749249
3110043O21Rik	3110043O21Rik	0.487636	4.16409	4.74223	0.0002145	0.00233493	0.0702933
Elk3	Elk3	0.936216	4.08565	4.74108	0.000215011	0.00233894	0.130993
Zfp518a	Zfp518a	0.522842	4.31419	4.73982	0.000215565	0.00234342	0.0552523
Chsy1	Chsy1	0.632513	3.3414	4.73619	0.000217186	0.00235924	0.237079
Fam76a	Fam76a	-0.398398	5.27178	-4.73592	0.000217308	0.00235924	-0.0696469
Arl4c	Arl4c	-0.375914	6.62878	-4.735	0.000217716	0.00236001	-0.154225
Popdc3	Popdc3	-0.740789	4.06355	-4.73462	0.000217888	0.00236001	0.210145
Inpp5d	Inpp5d	1.39352	2.92223	4.73462	0.000217889	0.00236001	0.546618
Fes	Fes	0.949673	3.01326	4.73442	0.000217977	0.00236001	0.448604
Myadm	Myadm	0.540903	5.0809	4.73398	0.000218175	0.00236001	-0.0503975
Krtap27-1	Krtap27-1	0.784265	-0.522859	4.73384	0.00021824	0.00236001	-0.0561953
Yars	Yars	0.398889	5.44461	4.73339	0.000218439	0.00236061	-0.14811
Ctla4	Ctla4	3.01588	0.309528	4.7327	0.000218749	0.00236241	0.726035
LOC100862325	LOC100862325	0.615434	6.40416	4.73191	0.000219107	0.00236471	-0.16039
Gm14548	Gm14548	3.31975	0.880885	4.7288	0.000220517	0.00237837	0.790953
Psip1	Psip1	0.460986	4.90282	4.72595	0.000221813	0.00239078	-0.0454691
Tlr3	Tlr3	0.754452	3.02767	4.72504	0.000222231	0.00239371	0.464931
Adap1	Adap1	1.06197	1.69547	4.72415	0.000222636	0.00239651	0.473379
Cidea	Cidea	-1.0853	6.40351	-4.72371	0.00022284	0.00239714	-0.173127
Ccr7	Ccr7	3.28502	-0.896639	4.72303	0.000223151	0.00239891	0.597323
4930538K18Rik	4930538K18Rik	1.07978	0.749362	4.71989	0.0002246	0.00241291	0.720942
Lgals4	Lgals4	-1.11589	3.75038	-4.71865	0.000225176	0.00241657	0.210152
Urgcp	Urgcp	-0.47051	4.51776	-4.71852	0.000225235	0.00241657	0.0191757
Dus1l	Dus1l	-0.423022	5.46946	-4.71815	0.000225405	0.0024167	-0.175596
Copz2	Copz2	-0.863295	4.56619	-4.71786	0.000225541	0.0024167	-0.022382
Tdrd7	Tdrd7	0.448794	4.40251	4.71632	0.000226257	0.00242279	-0.0319472
Suox	Suox	-0.839916	4.13858	-4.71285	0.00022788	0.00243858	0.182511
Akap17b	Akap17b	-0.939057	3.59373	-4.71088	0.000228811	0.00244595	0.36644
6030429G01Rik	6030429G01Rik	1.3159	0.974129	4.71076	0.000228866	0.00244595	0.753473
BC064078	BC064078	1.09394	5.64901	4.7094	0.000229511	0.00245023	-0.0472683
Bai2	Bai2	-0.944778	2.58353	-4.70928	0.000229564	0.00245023	0.402148
Gm20299	Gm20299	-0.613692	4.28018	-4.70774	0.000230295	0.00245643	0.0709465
Dst	Dst	-0.833658	6.93084	-4.70677	0.000230754	0.00245973	-0.202253
Dsc2	Dsc2	0.642453	4.18005	4.7037	0.000232222	0.00247378	-0.121429
Hlcs	Hlcs	-0.513094	4.46056	-4.70086	0.000233586	0.0024867	-0.0456341
Zfp292	Zfp292	0.346275	5.3675	4.70044	0.000233788	0.00248723	-0.173741
Csad	Csad	-0.600643	4.99214	-4.69342	0.000237196	0.00252186	-0.0999165
Fam134a	Fam134a	-0.352158	6.4365	-4.69278	0.000237513	0.0025236	-0.242164
Mid1	Mid1	-1.43014	3.20101	-4.69138	0.000238197	0.00252923	0.337596
Samd5	Samd5	1.13157	1.13222	4.69034	0.00023871	0.00253303	0.40378
4921536K21Rik	4921536K21Rik	-1.2829	1.03482	-4.68675	0.000240484	0.00255022	0.62002
Egln1	Egln1	0.531419	6.73662	4.68628	0.000240718	0.00255105	-0.257799
Fmnl1	Fmnl1	1.903	2.83463	4.68542	0.000241147	0.00255395	0.515175
Gpr176	Gpr176	1.17484	0.161362	4.68484	0.000241433	0.00255534	0.521626
Adam10	Adam10	0.378465	6.23714	4.6815	0.000243107	0.00256979	-0.265029
Crtac1	Crtac1	-2.54733	-1.36279	-4.68149	0.000243111	0.00256979	0.592054
Rasgrf2	Rasgrf2	-1.54431	1.50387	-4.68115	0.000243278	0.0025699	0.642985
Zfat	Zfat	0.62979	2.29953	4.68012	0.000243799	0.00257353	0.323698
Deptor	Deptor	0.649434	4.03773	4.67985	0.000243935	0.00257353	-0.0567999
AA467197	AA467197	2.20642	1.10422	4.67788	0.00024493	0.00258237	0.417464
Dusp18	Dusp18	-0.906275	4.94358	-4.67742	0.000245159	0.00258285	-0.126144
Gm10153	Gm10153	0.841809	1.01466	4.67717	0.00024529	0.00258285	-0.276686
Ucn2	Ucn2	-1.24661	1.2356	-4.67557	0.000246099	0.00258971	0.610948
1810035L17Rik	1810035L17Rik	0.497591	5.05045	4.67473	0.000246528	0.00259114	-0.181671
6330418K02Rik	6330418K02Rik	-0.834393	2.83624	-4.67449	0.000246648	0.00259114	0.444587
LOC100862063	LOC100862063	0.36634	7.13404	4.67437	0.000246708	0.00259114	-0.283284
Gm15772	Gm15772	0.348591	5.96754	4.67373	0.000247034	0.00259182	-0.270598
Nfe2l3	Nfe2l3	0.566467	5.53018	4.67363	0.000247087	0.00259182	-0.278852
Mest	Mest	-0.514084	3.73832	-4.6721	0.000247871	0.00259838	0.0873659
Ttll11	Ttll11	-1.21672	0.739613	-4.67124	0.000248311	0.00260134	0.594607
Btaf1	Btaf1	0.429128	5.80672	4.67057	0.000248651	0.00260324	-0.288005
Glo1	Glo1	0.38081	6.62505	4.66937	0.000249268	0.00260803	-0.293671
Ndrg4	Ndrg4	0.840766	3.29825	4.66635	0.000250829	0.00262269	0.124212
Prss16	Prss16	2.04534	1.14861	4.66541	0.000251319	0.00262615	0.660688
Zfp275	Zfp275	0.868817	2.64738	4.66252	0.000252821	0.00263934	0.322195
Cald1	Cald1	1.02735	5.05966	4.66237	0.000252902	0.00263934	-0.246724
Zfp467	Zfp467	-0.951044	3.54146	-4.66176	0.000253221	0.00264099	0.241687
Kif11	Kif11	0.785105	4.48689	4.66077	0.00025374	0.00264472	-0.20942
Cox7a2	Cox7a2	0.365663	7.13476	4.65953	0.00025439	0.00264981	-0.31445
Ppp1r13l	Ppp1r13l	-0.407429	7.26999	-4.65888	0.00025473	0.00265168	-0.309274
BC006779	BC006779	1.16241	2.5845	4.65818	0.000255099	0.00265384	0.474543
Cp	Cp	1.51695	3.52004	4.65695	0.000255747	0.00265889	0.2548
Lce1g	Lce1g	-0.636586	7.11004	-4.65581	0.000256353	0.00266351	-0.266711
Col20a1	Col20a1	-1.41277	1.56773	-4.65437	0.000257118	0.00266977	0.620688
Ucp2	Ucp2	0.681885	7.42519	4.65048	0.000259193	0.00268962	-0.325849
Csmd1	Csmd1	2.3181	-0.990023	4.64969	0.000259618	0.00269233	0.458028
Rccd1	Rccd1	-0.80119	2.67424	-4.64828	0.000260374	0.00269694	0.274951
E130012A19Rik	E130012A19Rik	-1.03993	2.30475	-4.64825	0.000260391	0.00269694	0.289375
9030617O03Rik	9030617O03Rik	1.81327	1.26022	4.64724	0.000260933	0.00270086	0.624406
Rpf1	Rpf1	0.42456	4.87775	4.64421	0.000262572	0.00271611	-0.263082
Abcc4	Abcc4	-0.510672	5.23688	-4.64338	0.000263026	0.0027191	-0.268372
Fasn	Fasn	-0.802784	8.76388	-4.64086	0.000264398	0.00273155	-0.309451
Gm10142	Gm10142	0.769688	1.2734	4.63972	0.000265025	0.00273632	-0.354778
Mtx2	Mtx2	0.323536	5.81768	4.63927	0.000265271	0.00273714	-0.352849
Uqcr10	Uqcr10	0.495163	6.5093	4.63584	0.000267161	0.00275491	-0.363203
Ccdc88a	Ccdc88a	0.989952	3.50037	4.63473	0.000267775	0.00275951	0.215683
Nrbp2	Nrbp2	-0.617598	5.98791	-4.63042	0.00027017	0.00278096	-0.354549
Rcor2	Rcor2	-1.22649	1.00265	-4.63038	0.000270195	0.00278096	0.554873
2810474O19Rik	2810474O19Rik	0.365926	5.37403	4.6296	0.000270632	0.00278249	-0.313835
Tbc1d20	Tbc1d20	-0.71093	5.72825	-4.62951	0.000270682	0.00278249	-0.360702
Rnf150	Rnf150	0.844599	2.63644	4.6256	0.000272879	0.00280332	0.21326
Me2	Me2	0.769917	3.22487	4.62281	0.000274458	0.00281778	-0.0462788
I830012O16Rik	I830012O16Rik	3.0671	1.2672	4.62064	0.000275696	0.00282872	0.58524
Adcy6	Adcy6	-0.69513	4.8001	-4.62014	0.000275984	0.00282927	-0.100922
1500012F01Rik	1500012F01Rik	0.407994	5.05256	4.6198	0.000276174	0.00282927	-0.316465
Ndufb2	Ndufb2	0.50524	5.65393	4.61964	0.000276266	0.00282927	-0.314253
Stfa2l1	Stfa2l1	3.65018	-3.81528	4.61859	0.000276867	0.00283366	-0.00835983
Dram2	Dram2	0.398884	5.18494	4.61824	0.000277066	0.00283394	-0.332511
Gpr87	Gpr87	0.579294	6.15106	4.61677	0.000277916	0.00284086	-0.395528
Scmh1	Scmh1	-0.521348	4.1208	-4.61442	0.00027927	0.00285176	0.0514198
Tspan17	Tspan17	-0.617515	3.62935	-4.61432	0.000279329	0.00285176	-0.0296253
Slc25a48	Slc25a48	1.05724	2.14771	4.61379	0.000279632	0.00285308	0.403389
Lamp2	Lamp2	0.432551	8.60977	4.61343	0.000279841	0.00285344	-0.376574
Cntn1	Cntn1	-1.5715	1.6718	-4.61305	0.000280062	0.00285393	0.544752
Ldha	Ldha	0.6646	9.06952	4.61101	0.000281247	0.00286422	-0.367011
Atp13a2	Atp13a2	0.421295	6.11441	4.61058	0.000281497	0.00286493	-0.418182
Pfdn4	Pfdn4	0.520916	4.10056	4.61029	0.000281665	0.00286493	-0.102081
4632428N05Rik	4632428N05Rik	0.645923	4.76578	4.60952	0.000282118	0.00286776	-0.166744
Hoxa5	Hoxa5	-1.37958	1.16002	-4.60909	0.000282371	0.00286856	0.45834
Itfg1	Itfg1	0.868353	5.69229	4.60594	0.000284215	0.00288551	-0.409972
Me1	Me1	-0.485898	8.24361	-4.60484	0.000284864	0.00288945	-0.410369
Gm14872	Gm14872	0.415908	4.61961	4.60469	0.000284955	0.00288945	-0.333695
5031425E22Rik	5031425E22Rik	-0.503157	4.88108	-4.59735	0.00028932	0.00293108	-0.334269
Ldlrad3	Ldlrad3	-0.524617	4.44477	-4.59719	0.000289417	0.00293108	-0.329059
Cenpe	Cenpe	0.734395	4.1479	4.59601	0.000290127	0.00293282	-0.289471
LOC100862291	LOC100862291	0.585209	4.36789	4.59588	0.0002902	0.00293282	-0.23615
Acadl	Acadl	0.553704	6.04923	4.59562	0.000290362	0.00293282	-0.379793
Tomm5	Tomm5	0.40278	5.39774	4.59545	0.000290464	0.00293282	-0.402466
Lce1c	Lce1c	-0.719593	9.01558	-4.59542	0.000290481	0.00293282	-0.401831
Fastkd1	Fastkd1	-0.712121	2.70534	-4.59445	0.000291061	0.0029354	0.211387
Pitpnm2	Pitpnm2	-0.518278	5.07957	-4.59421	0.000291208	0.0029354	-0.285593
1810019D21Rik	1810019D21Rik	-0.634545	4.3909	-4.5941	0.000291272	0.0029354	-0.329265
Azin1	Azin1	0.352779	6.04093	4.59332	0.000291745	0.00293837	-0.437648
Dstyk	Dstyk	-0.41709	5.67091	-4.59242	0.000292292	0.00294207	-0.438713
Renbp	Renbp	0.898473	2.43934	4.58995	0.000293791	0.00295535	0.180029
Tagln3	Tagln3	0.988754	0.142437	4.58951	0.000294057	0.00295622	-0.0959415
Mx2	Mx2	3.30911	-0.289952	4.58845	0.000294705	0.00296092	0.451493
Mmgt2	Mmgt2	0.94339	2.47587	4.58665	0.000295809	0.0029702	0.262118
Ppia	Ppia	0.520415	10.1552	4.58514	0.000296734	0.00297767	-0.39088
Cd300a	Cd300a	3.05644	0.537781	4.58452	0.000297119	0.00297971	0.510037
Atp9a	Atp9a	-0.380328	6.61971	-4.58377	0.00029758	0.00298252	-0.472972
Bcl2a1a	Bcl2a1a	3.59923	0.147447	4.58237	0.000298447	0.0029885	0.513947
Mylip	Mylip	0.369066	5.43006	4.58221	0.000298541	0.0029885	-0.41792
Tdh	Tdh	1.06939	2.24932	4.58013	0.000299837	0.00299964	-0.411674
Calcrl	Calcrl	0.965533	3.44499	4.57826	0.000301001	0.00300946	0.0801026
Stat2	Stat2	0.797492	4.65648	4.57726	0.000301621	0.00301383	-0.229792
LOC100861894	LOC100861894	1.27058	2.68388	4.57668	0.000301984	0.00301562	0.338718
Hecw2	Hecw2	0.932169	1.81301	4.57287	0.000304382	0.00303772	0.0693995
Calr	Calr	0.459762	8.68669	4.57177	0.00030508	0.00304284	-0.45986
Adam11	Adam11	2.16394	-0.643027	4.56924	0.000306681	0.00305696	0.360423
Calm1	Calm1	0.442559	9.0222	4.56839	0.000307225	0.00306052	-0.470713
Dpy19l3	Dpy19l3	-0.609112	3.0877	-4.56749	0.000307797	0.00306436	0.063914
Rnd1	Rnd1	1.66033	1.02042	4.56696	0.000308137	0.00306589	0.377281
Ccl9	Ccl9	3.35874	2.82608	4.55983	0.000312732	0.00310751	0.274665
Lce3f	Lce3f	2.46261	2.03446	4.55975	0.000312781	0.00310751	-0.189477
Gng2	Gng2	0.78001	2.91684	4.55959	0.000312887	0.00310751	0.0795857
Dnajc6	Dnajc6	0.927142	2.88016	4.55894	0.000313307	0.0031098	-0.109042
Ssh2	Ssh2	0.593242	4.77468	4.55663	0.000314816	0.00312181	-0.282687
Oasl2	Oasl2	4.46225	2.03767	4.55651	0.000314897	0.00312181	0.440681
4930528F23Rik	4930528F23Rik	3.22402	-0.690878	4.55388	0.000316616	0.00313577	0.129935
2010107E04Rik	2010107E04Rik	0.470117	6.19424	4.55377	0.000316687	0.00313577	-0.528386
Itpr3	Itpr3	-0.676523	8.27006	-4.55296	0.000317221	0.00313917	-0.527019
Loh12cr1	Loh12cr1	-0.508801	4.40816	-4.55215	0.000317759	0.0031426	-0.351615
Apbb1ip	Apbb1ip	1.74818	2.32677	4.55176	0.000318017	0.00314326	0.300397
4930471M23Rik	4930471M23Rik	0.373507	5.27676	4.55036	0.000318938	0.00315047	-0.526898
Pnkd	Pnkd	-0.674769	5.58193	-4.54959	0.000319448	0.00315361	-0.473771
Armc6	Armc6	0.675886	2.84622	4.54927	0.000319663	0.00315385	-0.0117595
Gm19959	Gm19959	0.489419	4.048	4.54609	0.000321783	0.00317285	-0.220157
Scnn1g	Scnn1g	0.891784	2.82761	4.54541	0.000322237	0.00317479	0.0232462
Tmsb10	Tmsb10	0.852152	6.25209	4.54506	0.000322468	0.00317479	-0.550488
Tsnax	Tsnax	0.308764	6.56283	4.54493	0.000322559	0.00317479	-0.556055
Tmem140	Tmem140	0.704416	3.88116	4.54412	0.000323102	0.00317756	-0.104255
Slc9a9	Slc9a9	0.644063	4.33974	4.54393	0.000323227	0.00317756	-0.298659
0610010O12Rik	0610010O12Rik	0.923935	2.67951	4.54355	0.000323483	0.00317818	-0.142194
Cyb5r3	Cyb5r3	-0.468315	7.42305	-4.54306	0.000323815	0.00317954	-0.554223
Uck1	Uck1	-0.494547	4.62287	-4.54229	0.000324329	0.0031813	-0.400428
Ptdss1	Ptdss1	-0.462169	6.78157	-4.54183	0.000324642	0.0031813	-0.559207
Apoa1bp	Apoa1bp	-0.491355	5.13457	-4.5417	0.000324727	0.0031813	-0.453391
Cyp2j8	Cyp2j8	-1.06434	2.93611	-4.54164	0.000324769	0.0031813	-0.100316
Cadm1	Cadm1	0.527755	4.81994	4.54011	0.000325805	0.00318938	-0.35643
Ap2m1	Ap2m1	0.292443	7.47992	4.53985	0.000325982	0.00318938	-0.556013
Hoxa11	Hoxa11	-1.25383	-3.9311	-4.53661	0.000328178	0.00320896	0.416722
Dennd1b	Dennd1b	0.539758	5.05766	4.53537	0.000329029	0.00321537	-0.518121
Map2k1	Map2k1	0.579566	5.46671	4.53323	0.000330496	0.00322779	-0.534441
Srcin1	Srcin1	-1.25818	4.7767	-4.5266	0.000335081	0.0032698	-0.0374803
Cenpi	Cenpi	-0.753678	3.53215	-4.52643	0.000335196	0.0032698	-0.222644
Tmem102	Tmem102	-0.424767	4.30403	-4.52548	0.000335856	0.0032743	-0.429022
Gm9736	Gm9736	0.905056	2.23402	4.52459	0.000336483	0.00327684	-0.591495
Bfsp1	Bfsp1	0.969509	0.710835	4.52444	0.000336586	0.00327684	0.248633
Dnmt3l	Dnmt3l	2.25286	-1.6471	4.52426	0.000336715	0.00327684	0.400149
Cfd	Cfd	-4.03938	4.74122	-4.52273	0.000337782	0.00328528	0.324284
Zfp260	Zfp260	0.467111	5.18564	4.51934	0.000340176	0.0033066	-0.512786
Ccdc90a	Ccdc90a	-0.371335	6.49064	-4.51608	0.000342489	0.00332654	-0.615586
Top2a	Top2a	0.804131	6.35426	4.51588	0.000342631	0.00332654	-0.616444
Gm10080	Gm10080	0.699861	2.27435	4.51494	0.000343299	0.00333105	0.0866397
Lce1a2	Lce1a2	-0.796815	9.05706	-4.51384	0.000344084	0.0033367	-0.5704
Gnl3l	Gnl3l	0.3322	5.26765	4.51329	0.000344478	0.00333771	-0.588083
Gm17690	Gm17690	-0.663466	4.55375	-4.51313	0.000344594	0.00333771	-0.350226
Mpp7	Mpp7	0.594864	5.42406	4.50994	0.000346888	0.00335795	-0.626291
Gm19295	Gm19295	0.468541	3.64702	4.50861	0.000347854	0.00336531	-0.378331
Zfp318	Zfp318	-0.536348	4.55265	-4.50804	0.000348262	0.00336728	-0.389243
Nrcam	Nrcam	0.873038	2.97655	4.50715	0.00034891	0.00337157	-0.545433
LOC100041490	LOC100041490	0.575756	3.77741	4.50677	0.000349182	0.00337221	-0.321066
Scin	Scin	-0.679463	5.89072	-4.50624	0.000349571	0.00337399	-0.470116
D6Wsu163e	D6Wsu163e	0.483127	3.93673	4.50468	0.000350704	0.00338264	-0.3653
LOC100861682	LOC100861682	0.34508	7.49251	4.50444	0.000350879	0.00338264	-0.631887
Pou3f1	Pou3f1	-0.713223	6.72621	-4.49993	0.000354186	0.00341252	-0.599302
Sub1	Sub1	0.358497	7.04095	4.49864	0.000355139	0.00341959	-0.650269
Slc5a9	Slc5a9	0.628603	4.99294	4.49838	0.000355336	0.00341959	-0.617473
4933433G19Rik	4933433G19Rik	-0.436177	3.91465	-4.49709	0.000356286	0.00342519	-0.414841
Bcl2l2	Bcl2l2	-0.34826	5.811	-4.49703	0.000356335	0.00342519	-0.636002
Xrcc3	Xrcc3	-0.680166	3.95366	-4.49503	0.000357817	0.00343743	-0.367503
Cdc42se2	Cdc42se2	0.367435	5.37381	4.49394	0.000358634	0.00344152	-0.626593
Timp1	Timp1	2.62655	1.29777	4.4939	0.000358662	0.00344152	0.299029
Gm10024	Gm10024	0.828502	1.83361	4.49295	0.000359374	0.00344634	-0.662826
Hoxa7	Hoxa7	-1.16604	1.01161	-4.49206	0.000360038	0.0034507	-0.0503289
Gm13237	Gm13237	0.523707	4.07482	4.4904	0.000361283	0.00346061	-0.432492
Trem2	Trem2	2.86861	0.167056	4.48988	0.000361679	0.00346239	0.337446
Tomm6	Tomm6	0.448637	5.76948	4.48653	0.000364204	0.00348453	-0.671996
Nek6	Nek6	0.818878	2.6241	4.48579	0.000364766	0.00348787	-0.260799
Dcaf11	Dcaf11	-0.37057	6.35829	-4.48488	0.000365459	0.00349247	-0.677947
5930434B04Rik	5930434B04Rik	-0.339187	4.5864	-4.48458	0.000365689	0.00349263	-0.504143
Trim26	Trim26	-0.421484	5.10828	-4.48375	0.000366321	0.00349665	-0.54018
Kcnj2	Kcnj2	1.10039	4.26892	4.48346	0.000366542	0.00349672	-0.0886696
Abcd1	Abcd1	0.956712	2.70122	4.48161	0.000367954	0.00350815	-0.0576828
Gm10387	Gm10387	-1.6903	-0.271212	-4.48111	0.000368344	0.00350984	0.298499
Slc7a6	Slc7a6	-0.655313	5.44439	-4.48007	0.000369138	0.00351384	-0.38447
Tmprss11e	Tmprss11e	0.746295	3.53901	4.47995	0.000369231	0.00351384	-0.664379
Sema3d	Sema3d	-0.909701	6.49194	-4.47972	0.000369405	0.00351384	-0.453147
Trpc4ap	Trpc4ap	-0.281914	6.68066	-4.47872	0.000370179	0.00351916	-0.695038
P2ry6	P2ry6	1.78161	0.703998	4.47724	0.000371323	0.003528	0.309542
Sdr42e1	Sdr42e1	-0.561496	6.67167	-4.47409	0.000373766	0.00354911	-0.703267
Srsf3	Srsf3	0.394067	7.91557	4.47382	0.000373977	0.00354911	-0.690717
Gxylt2	Gxylt2	2.43974	-0.689152	4.47349	0.000374235	0.00354951	0.258892
Chrnb4	Chrnb4	-3.23761	0.644671	-4.47309	0.000374548	0.00355043	0.158252
Gm3244	Gm3244	0.524571	4.66879	4.46769	0.00037878	0.00358848	-0.535147
Foxq1	Foxq1	-0.787402	5.46906	-4.46699	0.000379336	0.00359167	-0.668338
Gm8989	Gm8989	4.1336	-2.05479	4.46591	0.000380192	0.00359658	-0.119362
Tomm34	Tomm34	-0.402522	4.72894	-4.46578	0.000380292	0.00359658	-0.558342
Eml2	Eml2	-0.366233	5.51484	-4.46531	0.000380667	0.00359806	-0.682528
Ephb2	Ephb2	1.0549	2.36601	4.46467	0.000381172	0.00360076	-0.0812924
LOC100861977	LOC100861977	0.821262	2.26731	4.46409	0.000381632	0.00360304	0.0112846
AW554918	AW554918	-0.530798	3.35839	-4.46205	0.000383263	0.00361635	-0.288107
Fcer2a	Fcer2a	2.74365	-1.45239	4.45834	0.000386233	0.00364191	0.230503
LOC100861767	LOC100861767	0.900151	3.47172	4.45812	0.000386414	0.00364191	-0.289502
Ada	Ada	1.01619	1.90449	4.45759	0.000386839	0.00364218	-0.199602
Pik3c2g	Pik3c2g	-2.00963	-0.424784	-4.45753	0.000386886	0.00364218	0.258428
Serinc2	Serinc2	0.734608	5.89498	4.45654	0.000387688	0.00364555	-0.731168
Cds1	Cds1	-0.445607	7.35762	-4.45634	0.000387848	0.00364555	-0.727071
Chl1	Chl1	-0.769078	6.93485	-4.45626	0.000387909	0.00364555	-0.714264
2610301G19Rik	2610301G19Rik	-0.298653	5.42444	-4.45457	0.000389279	0.00365633	-0.689649
Ifitm2	Ifitm2	0.44263	7.00153	4.4537	0.000389987	0.00366089	-0.748897
Mpp2	Mpp2	-0.99392	2.09257	-4.45227	0.000391151	0.00366827	0.0345833
Dvl2	Dvl2	-0.42133	4.08367	-4.45197	0.000391399	0.00366827	-0.479159
Mettl21a	Mettl21a	-0.482709	3.394	-4.45192	0.000391443	0.00366827	-0.254052
Tmem33	Tmem33	0.327672	5.96112	4.45012	0.000392907	0.00367989	-0.748283
Tmem149	Tmem149	-0.82004	2.02276	-4.449	0.000393827	0.00368641	0.114261
LOC100503695	LOC100503695	-0.813826	1.87224	-4.44769	0.000394907	0.00369441	-0.0198284
Mthfd2	Mthfd2	0.585735	3.02155	4.44496	0.000397165	0.00371343	-0.39226
Prdx4	Prdx4	0.559266	4.22783	4.4446	0.000397456	0.00371404	-0.531119
Cbx7	Cbx7	-0.777319	4.69455	-4.44419	0.000397798	0.00371511	-0.431986
Ch25h	Ch25h	1.51874	-0.0838753	4.44387	0.000398068	0.00371553	0.250805
Tmem184a	Tmem184a	-0.404586	5.0614	-4.44076	0.000400654	0.00373731	-0.68727
5830416I19Rik	5830416I19Rik	-1.4567	-0.763664	-4.44052	0.000400857	0.00373731	0.24421
Mir17hg	Mir17hg	0.792209	4.12677	4.43853	0.000402522	0.00375071	-0.531956
Gm20053	Gm20053	0.377728	5.04826	4.43735	0.000403513	0.00375642	-0.715039
Lig4	Lig4	0.487982	3.37671	4.43726	0.000403592	0.00375642	-0.440072
Npm1	Npm1	0.335125	8.75031	4.43505	0.000405454	0.00377162	-0.749411
Krt75	Krt75	1.10936	6.69096	4.43474	0.000405721	0.00377197	-0.768453
Rabgef1	Rabgef1	-0.305212	6.13529	-4.43366	0.000406638	0.00377647	-0.787176
Prpf40b	Prpf40b	-0.408886	4.01462	-4.43362	0.000406665	0.00377647	-0.400035
Cdon	Cdon	-0.556654	4.77357	-4.43321	0.000407014	0.00377758	-0.509546
Cdk11b	Cdk11b	-0.357101	6.30542	-4.43244	0.000407671	0.00378017	-0.788784
Serpina3b	Serpina3b	-1.82819	7.69351	-4.43234	0.000407753	0.00378017	-0.743855
Cct5	Cct5	0.342046	7.82848	4.43054	0.000409287	0.00379078	-0.779105
Cd109	Cd109	-0.410387	7.89402	-4.43046	0.000409359	0.00379078	-0.784299
Olah	Olah	-0.789102	1.15997	-4.43016	0.000409615	0.00379102	-0.777873
Ccna2	Ccna2	0.619728	5.59473	4.42678	0.000412514	0.0038157	-0.787084
Prep	Prep	0.55028	6.22604	4.42337	0.000415461	0.0038408	-0.808282
Dhx36	Dhx36	0.368616	5.16282	4.42208	0.000416581	0.00384898	-0.752104
Rnase4	Rnase4	-0.352724	7.16271	-4.42155	0.00041704	0.00385106	-0.815558
Sh3bgrl	Sh3bgrl	0.591429	5.40327	4.42106	0.000417467	0.00385284	-0.731073
Arntl	Arntl	-0.455927	5.3991	-4.41944	0.000418885	0.00386194	-0.760883
Emb	Emb	-0.66075	7.07532	-4.41904	0.000419231	0.00386194	-0.80772
Chmp7	Chmp7	-0.329674	5.43498	-4.41895	0.000419311	0.00386194	-0.779193
Trim34a	Trim34a	1.55559	3.30213	4.41879	0.000419451	0.00386194	-0.115579
Bmp4	Bmp4	0.435059	4.01115	4.41859	0.000419628	0.00386194	-0.554639
Grem1	Grem1	-2.28675	0.511582	-4.41596	0.000421933	0.00388098	0.168554
Calm4	Calm4	0.819334	11.5346	4.41556	0.000422293	0.00388212	-0.680962
Slc16a11	Slc16a11	-0.841673	2.66206	-4.41496	0.000422815	0.00388474	-0.282467
Wtip	Wtip	-0.390607	4.64124	-4.41444	0.000423282	0.00388595	-0.651035
Tmem8	Tmem8	2.03562	0.887051	4.41428	0.000423419	0.00388595	0.177874
Arl11	Arl11	3.05391	-0.241949	4.4123	0.000425169	0.00389984	0.159127
Astn2	Astn2	1.63211	-1.27063	4.41102	0.000426316	0.00390817	0.150014
2810408I11Rik	2810408I11Rik	1.81858	-0.937255	4.4105	0.000426773	0.00391018	0.180432
Gpsm1	Gpsm1	-0.609706	5.0032	-4.40922	0.000427917	0.00391848	-0.697893
Wnk4	Wnk4	-0.950147	3.16757	-4.40827	0.000428771	0.00392411	-0.222115
Fmnl2	Fmnl2	0.718377	4.10929	4.40793	0.000429074	0.0039247	-0.78474
LOC100862227	LOC100862227	0.445761	7.99372	4.40614	0.00043068	0.0039372	-0.832343
Xpc	Xpc	-0.528947	4.95006	-4.40583	0.00043096	0.00393757	-0.692466
Slc44a3	Slc44a3	-0.849863	1.38577	-4.40523	0.000431501	0.00394033	0.0403969
Zbtb34	Zbtb34	-0.591438	3.32039	-4.40491	0.000431787	0.00394075	-0.341095
Pag1	Pag1	0.690876	3.47746	4.40344	0.000433116	0.00395068	-0.5297
Cxadr	Cxadr	0.523706	7.39338	4.40302	0.00043349	0.0039519	-0.853707
Sfswap	Sfswap	-0.282089	5.43839	-4.40223	0.000434211	0.00395628	-0.80811
Gata6	Gata6	-0.931011	3.20441	-4.40194	0.000434475	0.00395649	-0.300037
Bmp8a	Bmp8a	1.08896	-0.618629	4.4008	0.000435508	0.0039637	-0.281843
Gpr108	Gpr108	-0.285191	5.68777	-4.4002	0.000436051	0.00396645	-0.834384
Ctnnb1	Ctnnb1	0.385947	9.13541	4.39924	0.000436928	0.00397223	-0.802497
Padi3	Padi3	1.39271	2.09196	4.39841	0.000437688	0.00397585	-0.860029
LOC100862261	LOC100862261	-2.44501	-0.216343	-4.39828	0.00043781	0.00397585	0.0627839
Ifit1	Ifit1	4.1877	2.15308	4.39654	0.000439404	0.00398812	0.119116
Fam89b	Fam89b	-0.457581	4.889	-4.39537	0.00044048	0.00399567	-0.792967
Alad	Alad	-0.837125	5.14099	-4.39498	0.000440836	0.0039967	-0.721972
LOC100862343	LOC100862343	0.443603	5.19226	4.39458	0.000441204	0.00399783	-0.82365
Krtap16-4	Krtap16-4	0.850274	1.12989	4.38695	0.000448296	0.00405986	-0.876209
G630025P09Rik	G630025P09Rik	-0.414297	4.32215	-4.38595	0.000449234	0.00406478	-0.726562
LOC100861874	LOC100861874	0.8053	2.45435	4.38584	0.000449334	0.00406478	-0.224441
Acy3	Acy3	-1.0268	0.945578	-4.38278	0.000452226	0.00408869	0.0745577
Grik4	Grik4	-1.75996	-0.426142	-4.38187	0.000453082	0.00409417	0.0763175
Pex3	Pex3	-0.66526	6.10843	-4.38142	0.000453507	0.00409576	-0.879974
Il2ra	Il2ra	3.0243	-0.375627	4.38052	0.000454362	0.00410123	0.0487392
Efhd2	Efhd2	0.500439	5.62982	4.3786	0.000456191	0.00411548	-0.880854
Ptms	Ptms	-0.431625	8.25017	-4.37815	0.000456623	0.00411712	-0.889181
Catsperg1	Catsperg1	-0.91938	1.07969	-4.37749	0.00045725	0.00411835	0.0506062
Gm16515	Gm16515	-0.404359	4.95728	-4.37748	0.00045726	0.00411835	-0.798482
Mapk8ip1	Mapk8ip1	-0.570227	3.61927	-4.37659	0.000458116	0.00412177	-0.552525
Dennd1c	Dennd1c	0.914667	2.26481	4.37656	0.000458142	0.00412177	-0.115608
Hmmr	Hmmr	0.653791	3.65637	4.37518	0.000459469	0.00413145	-0.585856
Snord22	Snord22	0.9422	2.70756	4.37466	0.000459965	0.00413365	-0.368584
Ephb4	Ephb4	-0.396429	5.94351	-4.37346	0.000461125	0.00413988	-0.890169
Polr3g	Polr3g	0.4909	6.18423	4.37342	0.000461162	0.00413988	-0.918608
Mdfic	Mdfic	-0.28587	5.47381	-4.37304	0.000461531	0.00414093	-0.897715
BC117090	BC117090	4.09881	-0.285154	4.37179	0.000462736	0.00414948	-0.0933254
Nmnat2	Nmnat2	1.32502	0.666104	4.36949	0.000464963	0.00416718	0.0420078
2210404J11Rik	2210404J11Rik	-0.545729	5.35728	-4.36842	0.00046601	0.00417313	-0.851465
Tcea2	Tcea2	-0.985654	1.23022	-4.36829	0.000466135	0.00417313	0.0105828
Gas2l3	Gas2l3	0.75603	3.18255	4.36719	0.000467209	0.00418046	-0.535901
Fjx1	Fjx1	-0.51503	3.5478	-4.36574	0.000468625	0.00419086	-0.599517
Cbx4	Cbx4	-0.494895	5.75127	-4.36527	0.000469087	0.0041927	-0.905015
Prickle1	Prickle1	0.520583	3.47475	4.36248	0.000471837	0.00421499	-0.687861
Snapc2	Snapc2	-0.410542	3.92097	-4.36211	0.000472203	0.00421597	-0.665854
Galnt3	Galnt3	0.870347	3.5641	4.36157	0.000472729	0.00421837	-0.535371
Ezh1	Ezh1	-0.410757	5.83232	-4.36002	0.000474264	0.00422837	-0.91937
Cox7b	Cox7b	0.443116	7.48668	4.35992	0.000474364	0.00422837	-0.942378
Cd37	Cd37	3.5064	1.49537	4.35934	0.000474938	0.0042312	0.0672013
Abcd3	Abcd3	-0.309966	7.44566	-4.35896	0.000475319	0.0042323	-0.94111
Tnfrsf14	Tnfrsf14	3.18014	-0.981718	4.35816	0.000476113	0.00423707	0.0147281
A4galt	A4galt	-0.623151	3.41772	-4.35658	0.000477697	0.00424887	-0.64858
Crnkl1	Crnkl1	0.311674	5.36525	4.35616	0.000478109	0.00425023	-0.918106
Cmtm7	Cmtm7	0.815349	2.9581	4.35571	0.000478561	0.00425173	-0.441624
Ptges	Ptges	0.931863	5.78077	4.35548	0.000478795	0.00425173	-0.862447
Gm15448	Gm15448	3.52969	-1.85561	4.3551	0.000479177	0.00425283	-0.13538
Mapk6	Mapk6	0.557917	6.55026	4.35459	0.000479686	0.00425505	-0.9504
Kctd2	Kctd2	-0.444684	4.8548	-4.35219	0.000482099	0.00427191	-0.811727
Apbb3	Apbb3	-0.705758	3.04428	-4.35219	0.000482107	0.00427191	-0.350116
Nampt	Nampt	0.534237	6.27062	4.35147	0.000482832	0.00427603	-0.956855
Capza1	Capza1	0.373722	7.01588	4.3502	0.000484118	0.00428511	-0.962435
Sell	Sell	3.9709	-1.47689	4.34564	0.000488758	0.00432343	0.0419788
Hes6	Hes6	-0.699245	2.99341	-4.34543	0.000488973	0.00432343	-0.400567
Fxyd5	Fxyd5	1.00173	4.62091	4.34313	0.000491328	0.00434191	-0.714292
Cx3cr1	Cx3cr1	2.81788	0.468631	4.33922	0.000495369	0.0043742	0.0372644
Gtpbp10	Gtpbp10	0.412341	4.11312	4.33908	0.000495514	0.0043742	-0.751248
Trip10	Trip10	-0.656215	4.49043	-4.33868	0.000495932	0.00437511	-0.639404
B230344G16Rik	B230344G16Rik	-0.9506	4.17669	-4.33838	0.000496246	0.00437511	-0.658891
Ppp1cb	Ppp1cb	0.432267	8.33689	4.33792	0.00049672	0.00437511	-0.965081
Lix1l	Lix1l	1.09951	2.76963	4.33771	0.000496939	0.00437511	-0.337628
Pde8a	Pde8a	-0.662868	3.45374	-4.3377	0.000496948	0.00437511	-0.624832
Lrrc33	Lrrc33	0.917299	2.99545	4.33721	0.000497458	0.00437678	-0.34264
Ap1s2	Ap1s2	0.955459	2.40768	4.33686	0.000497821	0.00437678	-0.250703
2310079F23Rik	2310079F23Rik	-0.345069	3.97319	-4.33675	0.000497937	0.00437678	-0.781822
Oasl1	Oasl1	4.62884	-1.50435	4.33528	0.000499475	0.00438796	-0.252468
Chst14	Chst14	-0.818248	3.36207	-4.33456	0.000500226	0.0043901	-0.576628
Akap7	Akap7	-0.529243	3.50216	-4.33454	0.000500253	0.0043901	-0.381517
Slc6a13	Slc6a13	1.25963	0.508517	4.33336	0.00050149	0.00439861	-0.336361
Arhgef10	Arhgef10	-0.423303	4.63631	-4.33244	0.000502453	0.00440471	-0.798856
Oas1a	Oas1a	5.25754	1.23864	4.33029	0.000504723	0.00442224	0.0320678
E2f8	E2f8	0.732674	3.19922	4.32918	0.000505892	0.00443012	-0.57477
Igfbp7	Igfbp7	0.837615	6.1189	4.32709	0.000508115	0.00444722	-1.00685
C1rl	C1rl	1.32578	0.648787	4.32671	0.000508524	0.00444843	-0.0619369
Ppp1r3e	Ppp1r3e	-1.10244	1.11641	-4.32572	0.000509575	0.00445526	-0.074495
Slc39a3	Slc39a3	-0.368642	4.73388	-4.32464	0.00051073	0.00446299	-0.851841
Depdc1a	Depdc1a	0.857145	2.74727	4.32429	0.000511107	0.0044639	-0.476361
M6pr	M6pr	0.272696	6.81841	4.32099	0.000514648	0.00449245	-1.02715
Ttpa	Ttpa	0.57786	2.99009	4.32003	0.000515682	0.00449908	-0.745469
Cd300lb	Cd300lb	3.53565	-0.351137	4.31834	0.000517513	0.00451266	-0.0427102
Rhpn2	Rhpn2	0.902564	1.85917	4.31743	0.000518508	0.00451894	-0.344802
Mmp10	Mmp10	-1.8554	-0.254299	-4.3158	0.000520274	0.00453193	-0.0935422
Add3	Add3	-0.488957	6.06355	-4.31434	0.000521877	0.00454287	-0.988498
BC067074	BC067074	-1.36629	1.42227	-4.31415	0.000522083	0.00454287	-0.0433601
Abcb9	Abcb9	-0.653073	2.71094	-4.31249	0.000523899	0.00455626	-0.47651
Tceb2	Tceb2	0.380815	6.80939	4.3121	0.000524325	0.00455755	-1.04833
Ccdc120	Ccdc120	-0.462798	6.25691	-4.31143	0.00052507	0.00456161	-1.0426
Ccnb1	Ccnb1	0.678148	4.85086	4.31075	0.000525813	0.00456566	-0.975692
Rnase6	Rnase6	3.16743	0.402053	4.30913	0.000527601	0.00457876	-0.0218057
Rassf7	Rassf7	-0.478445	5.5897	-4.30866	0.000528117	0.00458082	-0.99831
Sptlc2	Sptlc2	0.333148	5.79125	4.30778	0.000529092	0.00458686	-1.05296
Il17re	Il17re	-0.607665	4.32049	-4.30728	0.000529649	0.00458927	-0.74743
Lilra6	Lilra6	3.30941	-0.653095	4.30553	0.000531598	0.00460373	-0.0998704
Il4ra	Il4ra	0.652481	5.58639	4.30165	0.000535935	0.0046356	-1.04663
Gsg2	Gsg2	0.733899	1.92569	4.30152	0.000536087	0.0046356	-0.338433
Pskh1	Pskh1	-0.529204	4.53457	-4.30149	0.000536124	0.0046356	-0.856642
LOC100861967	LOC100861967	0.443598	8.64473	4.30063	0.000537082	0.00464144	-1.02802
Sash1	Sash1	0.490258	6.23059	4.29942	0.000538457	0.00465087	-1.07494
Basp1	Basp1	1.12798	3.06741	4.29912	0.000538787	0.00465128	-0.865503
Gm10873	Gm10873	1.13461	2.36425	4.29826	0.000539765	0.00465728	-0.572841
Bcar1	Bcar1	-0.430554	5.12267	-4.29718	0.000540988	0.00466539	-0.941389
Galnt10	Galnt10	0.708948	3.84732	4.29648	0.000541786	0.00466981	-0.660101
Cybrd1	Cybrd1	1.12092	1.55924	4.29559	0.000542793	0.00467604	-0.845969
4930506M07Rik	4930506M07Rik	-0.317053	5.77728	-4.29482	0.000543675	0.00468119	-1.05828
1600016N20Rik	1600016N20Rik	-1.2027	1.03205	-4.29198	0.000546916	0.00470663	-0.141849
Klhdc8a	Klhdc8a	0.966758	1.23742	4.29102	0.000548023	0.00471368	-0.604836
Nrp2	Nrp2	1.02973	4.82852	4.28996	0.000549241	0.00472169	-1.05429
Cd28	Cd28	4.41015	-1.09064	4.28883	0.00055054	0.00473039	-0.344063
Zmynd8	Zmynd8	-0.39659	5.89167	-4.28821	0.000551264	0.00473413	-1.07432
Ptrh1	Ptrh1	0.646508	4.28457	4.28703	0.000552629	0.00474177	-0.876189
Pcyt1b	Pcyt1b	1.25894	-0.285107	4.28694	0.00055273	0.00474177	-0.0557095
Ppp1r13b	Ppp1r13b	-0.538839	5.58027	-4.28473	0.000555293	0.00476127	-1.06311
Enpp2	Enpp2	0.842264	5.17368	4.28426	0.000555849	0.00476355	-0.970098
Hbs1l	Hbs1l	0.303647	6.07265	4.28384	0.000556338	0.00476526	-1.10855
Anxa8	Anxa8	-0.510863	10.6509	-4.28288	0.000557458	0.00477237	-1.01921
Tbc1d10a	Tbc1d10a	-0.269922	6.10306	-4.28251	0.000557892	0.0047736	-1.10421
Cdc25b	Cdc25b	0.397704	5.13711	4.28046	0.000560291	0.00479163	-1.01608
Luc7l	Luc7l	-0.361413	5.97195	-4.27974	0.000561145	0.00479643	-1.10527
Agap1	Agap1	0.345005	4.74603	4.27699	0.00056439	0.00482166	-0.992725
Tspan31	Tspan31	0.344082	5.26334	4.27594	0.000565629	0.00482973	-1.0678
Gm20033	Gm20033	-0.682281	1.81742	-4.27506	0.000566684	0.00483466	-0.398144
1700029G01Rik	1700029G01Rik	-0.828604	4.88865	-4.27496	0.000566794	0.00483466	-0.767503
Top1mt	Top1mt	-0.52285	3.80834	-4.27465	0.000567163	0.0048353	-0.860726
Slc35e4	Slc35e4	-0.468955	5.49392	-4.27428	0.000567603	0.00483654	-1.08448
Atf4	Atf4	0.375851	7.47691	4.27305	0.000569078	0.00484628	-1.11688
Gm11564	Gm11564	1.0763	1.13037	4.27283	0.000569335	0.00484628	-1.12881
Cc2d1a	Cc2d1a	-0.419353	5.5764	-4.27107	0.000571443	0.0048617	-1.10696
Sh3pxd2b	Sh3pxd2b	-0.358566	5.51631	-4.26991	0.000572832	0.004871	-1.08289
Anubl1	Anubl1	-1.31064	0.92728	-4.26882	0.000574149	0.00487967	-0.205478
Taf1d	Taf1d	0.319403	5.73502	4.2684	0.000574657	0.00488147	-1.11043
Degs2	Degs2	1.45362	3.24297	4.26704	0.000576294	0.00489284	-0.650912
Zfp579	Zfp579	-0.843985	3.11463	-4.26503	0.000578732	0.00491101	-0.501513
Cd200r4	Cd200r4	2.67716	-0.796136	4.26446	0.000579431	0.0049144	-0.178277
LOC100861949	LOC100861949	0.356284	6.19036	4.26417	0.000579774	0.00491478	-1.14609
Cryba4	Cryba4	1.11874	0.489112	4.26388	0.000580132	0.00491527	-0.871578
1110008P14Rik	1110008P14Rik	0.461617	5.00025	4.2625	0.000581815	0.00492699	-1.13903
Gabarap	Gabarap	0.310696	7.71452	4.26104	0.0005836	0.00493957	-1.14262
Cyth2	Cyth2	-0.377657	5.58608	-4.26055	0.0005842	0.00494209	-1.10672
2900002K06Rik	2900002K06Rik	0.393824	5.07768	4.25655	0.000589134	0.00498128	-1.13794
Azi1	Azi1	-0.899441	2.50312	-4.25579	0.000590074	0.00498665	-0.409729
Aga	Aga	-0.51661	3.69582	-4.25542	0.000590525	0.0049879	-0.677393
Ddx60	Ddx60	2.85052	1.54111	4.25325	0.000593223	0.00500616	-0.121692
Marcksl1	Marcksl1	0.853251	4.73749	4.25319	0.000593296	0.00500616	-1.09817
Usp18	Usp18	2.9668	2.0874	4.25293	0.000593623	0.00500635	-0.127398
LOC100862086	LOC100862086	1.17179	1.56797	4.25253	0.000594121	0.00500799	-0.566623
Ldoc1l	Ldoc1l	0.846317	1.58617	4.25155	0.000595344	0.00501477	-0.288604
Spcs1	Spcs1	0.295374	6.71812	4.25126	0.00059571	0.00501477	-1.17781
Serpina3k	Serpina3k	-6.17748	-2.12164	-4.25116	0.000595841	0.00501477	-0.496346
Ccdc99	Ccdc99	0.551669	2.91285	4.25085	0.000596218	0.00501537	-0.647179
Pkd1	Pkd1	-0.519521	5.5749	-4.25032	0.000596888	0.00501844	-1.05632
Xaf1	Xaf1	1.95808	2.07654	4.24983	0.000597508	0.00502108	-0.296298
Tk2	Tk2	-0.375224	4.37424	-4.24872	0.000598901	0.00502573	-0.954814
Siglece	Siglece	2.1366	-0.805705	4.24866	0.000598969	0.00502573	-0.18495
Yy2	Yy2	0.898441	1.52626	4.24866	0.000598978	0.00502573	-0.340731
Diras1	Diras1	-0.97058	-1.31927	-4.24685	0.000601249	0.00504221	-0.336769
Prr12	Prr12	-0.488628	6.07519	-4.24658	0.00060159	0.0050425	-1.15952
Cyp2b23	Cyp2b23	-2.51821	2.05994	-4.24608	0.000602231	0.0050453	-0.77035
Dpysl2	Dpysl2	0.948494	3.58299	4.2456	0.000602836	0.00504779	-0.587354
Gm885	Gm885	2.00719	-0.672905	4.24321	0.000605868	0.0050706	-0.151895
Cct6a-2	Cct6a-2	0.354351	6.19471	4.2416	0.000607924	0.00508522	-1.19402
Lass3	Lass3	0.797555	6.44641	4.24085	0.000608884	0.00509066	-1.19797
Dapl1	Dapl1	-0.597255	8.5881	-4.23958	0.00061051	0.00510166	-1.15831
Ikzf4	Ikzf4	-1.80805	1.2503	-4.23851	0.000611885	0.00511055	-0.245437
Snord72	Snord72	1.0196	0.747193	4.23741	0.000613295	0.00511972	-0.220473
LOC100861684	LOC100861684	0.846304	3.34893	4.23537	0.000615934	0.00513914	-0.569684
Zfp597	Zfp597	0.488478	3.1692	4.23445	0.000617122	0.00514644	-0.704897
Pmaip1	Pmaip1	1.5474	2.05033	4.23406	0.000617633	0.00514809	-0.282044
Slfn5	Slfn5	1.23445	4.1291	4.2319	0.00062044	0.00516887	-0.738321
Slc13a3	Slc13a3	4.33744	-1.55731	4.23052	0.000622244	0.00518127	-0.382443
Sfrs18	Sfrs18	-0.404679	6.84168	-4.23027	0.000622571	0.00518136	-1.22042
Crym	Crym	1.3473	2.8725	4.22961	0.000623426	0.00518586	-1.21115
LOC100861843	LOC100861843	1.23693	5.1294	4.22878	0.000624513	0.00519227	-1.03187
Nab1	Nab1	0.375702	6.53088	4.22756	0.000626126	0.00520305	-1.22676
Ldlrap1	Ldlrap1	-0.34141	5.55224	-4.22568	0.0006286	0.00522097	-1.18365
Psrc1	Psrc1	0.614789	3.68752	4.2254	0.000628968	0.00522139	-0.860918
AV051173	AV051173	0.404146	5.18316	4.22455	0.000630089	0.00522805	-1.17576
Utp14a	Utp14a	0.343033	5.42989	4.22405	0.00063076	0.00523098	-1.19673
Ggt5	Ggt5	1.3235	1.10902	4.22204	0.000633433	0.00524821	-0.241318
Alg8	Alg8	0.602778	2.91827	4.222	0.000633476	0.00524821	-0.7413
Spata13	Spata13	0.637825	3.41883	4.22165	0.000633953	0.00524951	-0.883694
Arhgef17	Arhgef17	0.883111	3.86384	4.21954	0.000636767	0.0052697	-1.0047
Metap2	Metap2	0.317709	7.67197	4.21934	0.000637032	0.0052697	-1.21719
Pex19	Pex19	-0.475586	6.44658	-4.21887	0.000637658	0.00527221	-1.24316
Snhg4	Snhg4	-0.520891	4.26569	-4.21864	0.000637976	0.00527221	-1.07853
Pddc1	Pddc1	-0.491213	4.10385	-4.21831	0.000638408	0.00527266	-0.931394
Lat	Lat	1.44494	1.64423	4.21812	0.000638672	0.00527266	-0.330561
Trim7	Trim7	-0.647343	4.28886	-4.21744	0.000639581	0.0052775	-0.823033
Adck5	Adck5	-0.446829	4.38519	-4.21617	0.000641296	0.00528796	-1.02464
LOC100862040	LOC100862040	0.418872	6.77331	4.21602	0.000641491	0.00528796	-1.25085
Sfi1	Sfi1	-0.587719	4.66856	-4.2141	0.000644084	0.00530667	-1.05443
Cpsf2	Cpsf2	0.31935	5.2771	4.21353	0.000644856	0.00530944	-1.21248
Hoxb8	Hoxb8	-1.05671	-0.133967	-4.21333	0.000645134	0.00530944	-0.34747
Shcbp1	Shcbp1	0.842804	3.19369	4.21314	0.000645389	0.00530944	-0.843935
Slc24a3	Slc24a3	-1.00523	4.59512	-4.21259	0.000646139	0.00531295	-0.713908
[truncated: 14,438 more rows]
