# Supplementary material for: IKK2 controls the inflammatory potential of tissue-resident regulatory T cells in a murine gain of function model
Source: Nat Commun. 2024 Mar 25;15:2345. doi: 10.1038/s41467-024-45870-3 (PMC10963799; doi:10.1038/s41467-024-45870-3)
Supplement: Supplementary file 6 — Supplementary Data 3 [file 41467_2024_45870_MOESM6_ESM.xlsx]

## Sheet: Table_S3_CombinedTreg_scRNAseq_
	orig.ident	nCount_RNA	nFeature_RNA	percent.mt	seurat_clusters	sample	nCount_SCT	nFeature_SCT	group	SCT_snn_res.0.3	Idents(combined)	UMAP_1	UMAP_2	tSNE_1	tSNE_2	PC_1	PC_2	PC_3	PC_4	PC_5	PC_6	PC_7	PC_8	PC_9	PC_10	PC_11	PC_12	PC_13	PC_14	PC_15	PC_16	PC_17	PC_18	PC_19	PC_20	PC_21	PC_22	PC_23	PC_24	PC_25	PC_26	PC_27	PC_28	PC_29	PC_30
AAACCTGAGCGCTCCA-1_1	SP.s11	2320	1314	3.25901	1	SP.Treg.WT	3153	1317	SP.Treg	1	NLT (skin)	0.661587	3.4737	-17.8205	5.23957	-5.45649	-6.90656	1.06316	0.427437	2.34205	-0.649826	0.587053	1.50523	-0.725855	-2.51002	-1.04445	5.02829	-2.60362	1.16285	2.37735	1.13332	-2.28422	3.47942	-3.69357	2.82815	-0.0314515	2.42361	-0.0623944	2.25206	0.142945	1.27445	-2.32651	-0.530549	-1.25278	1.90782
AAACCTGAGTATCGAA-1_1	SP.s11	4437	1622	2.70331	2	SP.Treg.WT	3943	1621	SP.Treg	2	cTreg (Spleen LT)	6.1213	0.0232023	-25.231	-22.3523	-18.2299	-2.07163	2.79729	6.49965	5.52517	-0.168601	-5.04331	2.99543	4.64769	0.820608	-1.42617	-0.519415	-2.26937	-2.36576	0.531789	-0.435593	1.48054	1.1251	1.28621	3.42449	0.0576895	0.631595	-0.519249	2.13404	0.619948	1.25138	-1.61646	-1.2594	-0.716699	-0.272833
AAACCTGCAACGCACC-1_1	SP.s11	3630	1651	2.25213	5	SP.Treg.WT	3634	1651	SP.Treg	5	cTreg (LT-like)	4.4849	1.81934	-30.0287	-7.28102	-13.1559	-0.641168	3.04993	7.3186	-0.316085	-7.51777	-1.15019	-2.30547	3.60445	0.727642	1.9304	-1.69032	-3.00017	-9.33833	-0.655343	-0.678306	-0.0542084	0.813311	2.19702	4.394	-1.99582	-1.63335	-1.51312	-2.88187	-1.30566	-2.97645	2.94702	-0.154686	2.5742	0.915247
AAACCTGCAGCATGAG-1_1	SP.s11	5013	1750	4.06861	5	SP.Treg.WT	4060	1743	SP.Treg	5	cTreg (LT-like)	2.28786	3.04397	-37.8742	0.557428	4.38988	0.566349	16.5529	16.9079	2.26651	-25.5129	9.99555	-3.70058	4.73429	4.54216	3.93882	-0.708417	1.6636	0.0328147	0.811308	2.60454	0.056264	-4.58652	-0.836814	-7.1642	2.66714	0.695317	-1.57505	-0.807617	2.44708	0.597535	-0.484997	1.04793	-2.36628	0.693832
AAACCTGTCGAATCCA-1_1	SP.s11	3200	1614	1.99563	2	SP.Treg.WT	3420	1614	SP.Treg	2	cTreg (Spleen LT)	4.67898	0.36782	-17.1624	-9.50589	-8.7617	0.0628295	-0.960614	5.92445	0.54694	-0.125027	1.88924	0.855517	-1.54349	0.489644	1.66385	4.11272	2.47298	-0.986887	0.440503	2.77088	0.806021	-0.369605	-3.03434	2.84043	1.06684	-0.937969	2.13785	-0.0479871	-0.527958	0.134688	-0.637204	-0.780108	0.586604	-2.605
AAACCTGTCTATGTGG-1_1	SP.s11	4704	2124	1.16847	3	SP.Treg.WT	4154	2117	SP.Treg	3	NLT-like (colon)	-4.25801	-2.16591	25.7745	16.4468	23.9685	16.1851	13.0388	5.43074	7.75409	-7.14247	-17.6007	0.59614	12.1575	-3.77041	10.0305	-4.11965	13.2332	6.86668	2.65357	9.07332	2.77017	1.11191	-6.48642	6.29832	-5.2535	-0.452643	1.55882	7.74895	-2.84182	7.61084	-1.51546	-3.487	0.233762	2.10095
AAACGGGAGACCACGA-1_1	SP.s11	4380	1936	1.6386	1	SP.Treg.WT	4016	1936	SP.Treg	1	NLT (skin)	-1.08579	5.20603	-24.4267	21.6932	13.3366	-15.8759	-6.99973	8.98561	19.6041	-4.47787	-7.3362	-0.57614	-15.4753	15.7458	12.8573	-8.26524	-5.58337	-1.91146	-4.70865	-2.0096	-1.10717	-2.4104	-2.26286	4.41007	0.890236	-1.08214	-2.87453	-1.48398	3.10159	0.609935	0.188616	1.77863	-2.3764	0.917496
AAACGGGAGAGAACAG-1_1	SP.s11	3347	1451	3.478	3	SP.Treg.WT	3504	1450	SP.Treg	3	NLT-like (colon)	-2.12943	-4.18444	29.3099	-9.59922	-5.68516	9.21219	9.4719	7.98188	6.93226	-8.39938	2.68496	8.22786	-0.260645	4.81185	2.28417	6.46498	2.81954	-2.88652	-0.950983	1.55415	-2.49802	-2.20885	1.74192	0.0430526	-1.54228	-0.212202	-1.39031	2.45382	1.85358	2.0549	-4.12744	-0.598058	-1.42147	-1.84966
AAACGGGAGCTGCAAG-1_1	SP.s11	5528	1986	2.32056	2	SP.Treg.WT	4158	1974	SP.Treg	2	cTreg (Spleen LT)	3.69567	0.482981	-13.6227	-13.7453	-10.9351	-1.73247	-5.51089	1.61359	-0.0317181	-5.31367	3.53451	2.71118	1.84933	-0.244419	4.89764	-1.87573	0.587496	-0.306438	-1.87743	-1.83237	-5.57322	0.124442	-2.00594	1.93007	-1.54877	-2.78912	-2.60752	-0.0950646	0.797355	0.934672	-0.0711033	-0.641558	1.59712	2.7008
AAACGGGCATGTCGAT-1_1	SP.s11	7520	2465	3.32094	5	SP.Treg.WT	4255	2248	SP.Treg	5	cTreg (LT-like)	3.32737	2.44663	-35.4754	-0.054765	-15.7614	-9.8614	3.68433	13.0314	-0.857872	-17.1724	1.78333	-2.36069	3.65977	1.1741	5.10245	-2.75346	0.892146	0.933607	-2.03627	-3.29425	-0.5013	-0.446736	-0.891088	1.93593	0.631575	-3.06927	-6.25216	-1.8439	0.549715	1.75711	-0.12516	0.0284882	-2.10603	-3.66154
AAACGGGGTGGCAAAC-1_1	SP.s11	5818	2336	2.14629	5	SP.Treg.WT	4268	2306	SP.Treg	5	cTreg (LT-like)	-0.192405	4.61001	-21.3292	-5.24619	-5.00123	-12.7663	2.61151	6.85497	8.19497	-4.90252	-2.11566	-4.24833	-5.7997	7.02221	-3.6113	0.0965879	-3.55306	-0.369226	4.03332	3.57262	-8.161	5.9772	-0.271192	3.47827	-1.28497	-1.29441	-3.93795	-0.221218	-0.682209	1.47712	1.02482	-2.08371	1.3705	-0.330536
AAACGGGTCCAACCAA-1_1	SP.s11	7522	2152	4.04148	5	SP.Treg.WT	4123	1893	SP.Treg	5	cTreg (LT-like)	3.46227	2.45633	-35.1913	-0.621355	-18.065	-8.98141	0.59494	12.8012	-0.557459	-15.5922	1.79651	4.17105	2.12546	3.61674	0.120441	-3.82679	1.42442	2.20108	-0.415224	-0.908555	-1.37021	-0.0243766	3.97758	4.22678	1.20999	-4.18919	-3.76365	0.04114	0.824124	2.56674	-2.37554	-0.670198	-0.107605	-2.76181
AAACGGGTCGGTGTCG-1_1	SP.s11	3324	1616	2.07207	1	SP.Treg.WT	3477	1616	SP.Treg	1	NLT (skin)	2.65091	1.50581	-14.6859	0.00803421	-4.84012	-1.42536	3.12099	1.83861	-0.573134	-4.49428	2.33867	-3.87305	-6.43792	-2.18885	2.4372	0.957228	1.91239	-0.603919	1.56574	2.83063	0.28548	0.60266	0.118412	1.81045	2.71763	-1.59174	1.2201	-0.327867	1.5852	-1.80322	0.0515568	-0.718309	-0.116704	0.243088
AAACGGGTCTTGGGTA-1_1	SP.s11	3810	1560	2.30608	5	SP.Treg.WT	3736	1560	SP.Treg	5	cTreg (LT-like)	4.4771	1.44356	-29.0353	-7.30361	-17.5556	-1.5304	1.50752	6.34376	1.1877	-7.75147	-0.564855	0.362296	1.89071	0.818268	0.745707	-1.50632	-0.619615	-5.14257	0.154839	1.57563	1.71629	1.28523	-1.19909	1.97869	-2.42124	-2.41702	-2.35884	-1.00261	-0.166204	0.682606	-2.19786	-0.106096	-0.089087	-2.75237
AAAGATGAGAGGTTAT-1_1	SP.s11	5355	2362	4.07594	1	SP.Treg.WT	4277	2356	SP.Treg	1	NLT (skin)	-0.460214	2.53343	-9.13626	13.1867	0.269584	-5.86911	3.3961	2.20862	-3.58086	2.65605	-0.0071714	-0.925608	-2.98446	-1.53324	-0.240088	-1.8462	-2.41325	3.87097	1.60195	-1.23416	0.834559	6.91854	1.64383	-1.89665	1.87078	0.881282	2.81819	0.307189	-1.18137	-0.947793	0.943579	-0.470579	-0.0196396	-1.86905
AAAGATGAGTTAAGTG-1_1	SP.s11	4034	1628	3.68903	2	SP.Treg.WT	3842	1628	SP.Treg	2	cTreg (Spleen LT)	3.10545	-0.421429	-12.1812	-12.7385	-13.3938	-1.28091	-1.73355	-2.60749	-1.37338	0.142934	1.34258	2.69667	-2.22989	-2.53844	0.63379	0.484456	-0.777877	6.01249	0.605877	0.25176	-0.729415	1.30009	-0.854076	0.163437	0.422689	-0.93173	1.17815	1.85276	0.481255	1.39752	-2.18053	-1.00456	0.807725	1.13676
AAAGATGCATAGAAAC-1_1	SP.s11	5476	2246	2.66375	1	SP.Treg.WT	4247	2241	SP.Treg	1	NLT (skin)	-0.797407	2.30986	-6.97657	11.4214	4.53671	-5.92659	-2.27942	1.80524	-4.04372	1.46579	-3.08598	-2.92314	-3.87013	-4.85465	-2.42787	-1.59713	-1.36659	4.41603	2.22705	0.380131	-4.18607	5.61992	1.85936	-2.24548	1.14971	-1.06909	-1.09469	1.29207	-1.20104	1.73094	2.15544	0.495025	-1.50182	1.56585
AAAGATGGTTAAGAAC-1_1	SP.s11	4146	1678	2.62082	2	SP.Treg.WT	3885	1678	SP.Treg	2	cTreg (Spleen LT)	6.69216	-0.521383	-25.6023	-27.0478	-19.7414	0.153501	-0.353332	5.9082	4.90671	4.70859	-7.51759	3.86137	2.89556	-3.03248	-1.89666	-2.10208	-3.89173	-2.77954	1.71148	2.4703	7.51524	-0.530325	2.62063	0.759272	-5.24226	2.45716	0.516857	-0.339558	-1.83325	-1.84248	1.88268	-0.597885	1.00116	0.902846
AAAGATGTCTACCAGA-1_1	SP.s11	3889	1834	2.33154	2	SP.Treg.WT	3800	1834	SP.Treg	2	cTreg (Spleen LT)	5.57603	0.970899	-26.9016	-15.467	-7.78655	-0.276631	0.97872	3.55093	4.71841	0.949594	-1.86158	-1.81305	2.66947	-5.38699	2.12042	4.74056	-3.43763	1.49309	0.302706	-3.1162	-3.70316	1.55741	0.0964465	0.351162	2.61748	2.08054	-0.893866	0.316466	0.152072	1.22232	2.09698	0.178812	-1.46118	-0.891997
AAAGCAAAGAGTTGGC-1_1	SP.s11	5239	2217	3.60274	1	SP.Treg.WT	4220	2212	SP.Treg	1	NLT (skin)	3.04621	1.04071	-18.1345	-4.0749	-10.518	-7.44342	2.53497	4.37009	-0.284044	1.09977	-0.759993	2.62775	-1.77395	0.180975	0.502024	0.320892	-0.99514	4.99967	0.0433375	0.266555	-1.29125	0.183939	-1.53038	-2.00807	-0.883864	0.733856	0.265564	2.21743	0.502352	-1.63141	0.691652	-3.27288	-1.22279	-0.864706
AAAGCAAAGTCCCACG-1_1	SP.s11	3901	1673	3.03185	1	SP.Treg.WT	3789	1673	SP.Treg	1	NLT (skin)	3.04721	-0.199247	-10.5949	-10.6469	-7.06838	-3.58471	-0.860406	-3.93032	0.322578	-2.31806	0.095349	4.4321	1.92964	-3.46659	1.14867	3.55733	-0.248817	5.57004	0.141435	-1.14554	-3.05475	3.25922	-2.92728	-0.108476	0.74799	-0.0303669	-2.39738	0.984099	0.784668	1.34956	1.70049	-3.15171	1.45681	1.44467
AAAGCAACAAAGTGCG-1_1	SP.s11	2491	1193	4.77337	2	SP.Treg.WT	3259	1196	SP.Treg	2	cTreg (Spleen LT)	4.03152	-0.0486814	-15.5738	-14.828	-11.9005	-2.64801	-0.450739	1.33097	-0.36334	0.0983642	-1.19709	0.356545	1.14775	-1.50639	0.00279261	0.234351	-0.0504492	3.42688	-0.533148	-0.842356	-2.38434	2.83279	-0.233712	-2.3423	0.436591	-2.50904	0.2491	0.916106	-0.345778	0.548577	0.0254885	-2.29472	1.58566	0.133447
AAAGCAACATTCTTAC-1_1	SP.s11	4685	2016	2.17484	1	SP.Treg.WT	4096	2016	SP.Treg	1	NLT (skin)	2.34867	-0.539254	-9.40709	-9.69721	-9.28104	-4.49868	-0.347571	-4.00573	-1.64742	2.21572	3.77903	-0.812174	-1.35077	-2.47345	0.783425	3.58828	1.40888	4.18314	1.02827	2.70127	0.558644	-1.68983	-0.427584	-0.679402	-2.08763	1.90372	-2.44561	-1.17915	0.691881	-0.550885	-0.131342	-1.05619	0.507158	-1.54045
AAAGCAAGTATATGGA-1_1	SP.s11	6662	2267	2.63829	2	SP.Treg.WT	4181	2161	SP.Treg	2	cTreg (Spleen LT)	3.72182	-0.465984	-11.6754	-15.1432	-14.6074	0.368184	-7.87569	1.2152	1.48429	-3.99142	1.90691	-0.283471	-4.27289	-5.31114	-0.358577	-1.66158	4.10861	4.96098	-0.422835	-1.17267	0.921788	1.64318	-0.665526	-1.93877	0.606816	-0.281547	-0.670126	-0.12539	1.70828	-0.0807245	-1.80853	-0.515828	-0.538784	-1.4154
AAAGCAAGTGGTCTCG-1_1	SP.s11	2989	1464	1.73913	1	SP.Treg.WT	3343	1464	SP.Treg	1	NLT (skin)	-1.58092	-3.82485	18.2452	-20.9485	-0.409321	2.57434	1.96822	1.26783	0.671838	1.3373	0.463125	6.57066	-5.57865	-3.74984	-0.835697	-0.470986	3.11989	-2.12555	-2.10376	-4.03539	-1.9871	5.05929	0.633354	0.845614	1.90876	1.37846	0.862185	0.926217	0.168058	0.756263	0.934147	-0.534419	-1.66804	-1.17225
AAAGCAATCGCCTGTT-1_1	SP.s11	3499	1949	1.28388	0	SP.Treg.WT	3534	1949	SP.Treg	0	eTreg (Spleen)	-4.11303	-2.36559	25.4646	6.89916	14.4399	5.88765	3.3761	3.03503	-3.23725	4.48616	-7.08218	2.01112	2.61089	0.476299	-4.15199	-4.99467	3.03352	-2.76105	1.59418	2.03254	3.34115	2.60638	2.52634	-1.42892	6.52151	0.18026	-5.46593	-1.39598	4.40334	-0.579203	-0.581332	-1.80781	0.865071	2.15362
AAAGCAATCTCGCTTG-1_1	SP.s11	3235	1630	1.6358	2	SP.Treg.WT	3431	1630	SP.Treg	2	cTreg (Spleen LT)	6.09155	0.0662286	-21.5496	-19.3425	-10.7437	2.12683	2.75879	2.75815	5.76633	2.82586	-4.61768	-4.47731	1.37428	-2.38441	0.26892	2.79304	-3.80455	-2.79581	0.774391	0.712216	2.93981	3.22284	-0.514184	0.259659	0.766536	1.07442	1.81391	1.01906	2.0696	1.60395	-0.120803	5.00771	3.63074	-0.261431
AAAGCAATCTCTGCTG-1_1	SP.s11	4295	1839	3.22955	2	SP.Treg.WT	3957	1839	SP.Treg	2	cTreg (Spleen LT)	5.53853	0.360041	-25.7674	-17.115	-13.8841	-1.4739	2.11315	2.77772	3.18136	3.61896	-3.0422	-0.371849	4.64777	-5.2822	2.48389	1.77502	-2.98487	1.77483	-0.00711892	-0.299821	-1.05095	-1.88858	-0.78457	1.19343	0.782538	0.306145	-0.943015	0.966926	1.8883	0.754746	0.524421	-0.396575	1.37432	2.50067
AAAGTAGAGACAGACC-1_1	SP.s11	5611	2053	2.79608	2	SP.Treg.WT	4165	2028	SP.Treg	2	cTreg (Spleen LT)	4.72327	0.165788	-18.5286	-14.4219	-16.771	0.211508	0.981491	1.31882	3.66271	-4.41009	-1.47647	-3.94073	-0.508817	-6.46677	1.9149	1.35524	-0.105842	2.43519	-0.380911	-1.62535	5.37355	1.3949	2.99628	-0.230768	1.23519	-0.511669	3.46065	-0.0324885	0.237604	-1.88017	-2.07624	1.44506	-0.660308	-0.195189
AAAGTAGAGAGTGAGA-1_1	SP.s11	5923	2329	2.54863	5	SP.Treg.WT	4270	2290	SP.Treg	5	cTreg (LT-like)	2.6895	2.63244	-30.9592	-0.66698	-6.44061	-6.47967	2.9382	5.33539	-0.320998	-6.14258	2.59373	3.38359	-4.69572	-1.17586	-3.32732	3.0926	-0.150791	5.43972	0.856108	-1.25177	1.90998	0.203088	3.51516	3.0771	2.19676	5.67466	1.93611	0.965139	0.49252	-0.282257	1.57782	-0.218288	-0.236616	-2.53905
AAAGTAGAGTCCCACG-1_1	SP.s11	4521	2182	2.3636	3	SP.Treg.WT	4091	2182	SP.Treg	3	NLT-like (colon)	-2.52876	-3.06191	24.7614	-7.80046	6.36871	5.07297	10.8151	-0.565619	4.59653	0.0791833	8.99018	-0.133744	4.44031	-2.22066	1.90131	7.01028	-2.89619	3.72267	-0.842118	-0.154653	2.35447	-2.66817	-3.32652	2.36433	2.03682	2.25121	-2.62435	-2.5507	1.38287	-1.54904	5.5857	-0.997516	1.55237	2.76969
AAAGTAGCAGCTTAAC-1_1	SP.s11	4435	1793	1.68767	6	SP.Treg.WT	3990	1792	SP.Treg	6	eTreg (bLN)	3.24028	0.147765	-12.7465	-6.67995	-8.525	2.6279	-16.7084	6.80947	2.31238	0.902662	2.71921	0.684035	-2.25718	-0.985791	1.52158	0.0645241	-0.189352	2.47394	-1.87294	-1.12275	1.73581	0.891987	-3.5074	-0.027935	-2.39308	2.79826	3.07589	-6.28317	-0.0609332	3.92803	-5.73929	-0.634443	-1.00009	1.37562
AAAGTAGGTACCGAGA-1_1	SP.s11	5138	2308	2.68065	2	SP.Treg.WT	4249	2303	SP.Treg	2	cTreg (Spleen LT)	5.95095	0.485007	-28.6055	-20.5856	-11.178	-3.87032	3.11211	8.67207	2.67525	6.72282	-2.30353	4.37705	4.57142	4.86354	-6.15682	1.67251	2.8101	-0.731156	8.74065	-6.06919	-1.67805	-1.02732	-0.181357	1.11928	-0.833545	1.8149	-1.86253	0.512626	-1.08145	1.75459	-0.71878	-0.403257	-0.487797	-3.09311
AAAGTAGGTCAATACC-1_1	SP.s11	4746	1788	2.53828	2	SP.Treg.WT	4035	1787	SP.Treg	2	cTreg (Spleen LT)	4.19776	0.0442407	-17.2318	-14.4506	-16.3489	-1.25335	-1.78117	1.4967	4.07277	-2.3805	-3.81051	1.10871	-3.10631	-5.4209	0.0572341	-0.0110249	-2.13772	6.26167	1.02309	-1.25034	0.353962	4.49346	0.0216488	-0.871574	-4.05313	-0.0310063	-2.40411	-2.60554	-3.14962	-1.45782	3.04769	2.04171	-2.74303	-6.56974
AAAGTAGGTGTGCCTG-1_1	SP.s11	4287	1708	2.37154	2	SP.Treg.WT	3932	1708	SP.Treg	2	cTreg (Spleen LT)	4.21187	0.4052	-18.4206	-12.0889	-12.7803	-1.29758	-2.0865	4.82111	0.327817	-1.4024	-1.55721	1.23873	-1.62134	-1.97205	-0.982204	-0.755714	-0.911669	4.42447	-0.215915	-1.63651	0.797196	1.3427	1.61151	-0.0569845	0.242762	1.37892	2.66506	1.05012	-0.322639	0.476616	-0.918937	0.420093	-1.18821	-0.695097
AAAGTAGGTTACGTCA-1_1	SP.s11	3156	1574	2.56491	1	SP.Treg.WT	3409	1574	SP.Treg	1	NLT (skin)	2.61192	1.04751	-17.7987	-3.51314	-6.89555	-4.60779	1.38511	1.5387	-1.59379	1.43541	0.480899	2.52352	-1.83598	-0.557141	0.837541	3.30999	0.416386	3.15354	0.334357	1.06538	-1.97485	1.35291	0.93429	0.97613	-1.3144	1.29582	-2.23696	-0.0401045	1.15948	-0.439857	0.0644491	-2.0608	0.637172	-1.18909
AAAGTAGTCACGAAGG-1_1	SP.s11	4799	2036	3.15943	2	SP.Treg.WT	4111	2035	SP.Treg	2	cTreg (Spleen LT)	5.5651	-0.142319	-20.2381	-21.4682	-15.9771	-1.90277	0.763235	5.85125	1.58873	1.8461	-2.74293	6.07251	1.74648	-0.309046	-1.25068	-0.0282004	0.890685	0.924149	-0.602173	-1.76588	1.35533	0.517679	0.564938	0.561781	-1.339	1.81209	-1.70352	-0.187811	-0.262333	-0.381728	-0.909142	0.323739	-2.18275	-5.44259
AAAGTAGTCGTACGGC-1_1	SP.s11	4235	1749	2.6607	2	SP.Treg.WT	3931	1749	SP.Treg	2	cTreg (Spleen LT)	4.82702	-0.274026	-24.4881	-17.0691	-14.9958	-2.32096	2.24292	2.13106	3.77776	1.91948	-1.86586	5.58641	1.25334	-3.205	0.868631	5.49926	-2.20391	4.01599	0.465154	0.522472	-3.15341	-0.495844	-2.37417	3.07463	-3.18405	2.15789	-2.04174	1.02535	-0.716971	0.979648	1.02718	-1.12242	1.55683	0.299526
AAATGCCAGCCACGTC-1_1	SP.s11	6178	2379	3.63313	2	SP.Treg.WT	4243	2318	SP.Treg	2	cTreg (Spleen LT)	4.31562	0.412526	-17.9163	-12.1101	-10.5702	-5.07706	-0.43676	1.85477	1.43095	-1.61351	0.57272	-0.800049	2.35142	-0.73355	-0.623357	1.6842	-0.484469	1.72821	-0.849254	-2.16016	-1.85065	0.418081	-0.950863	0.562833	1.35449	0.985737	0.0617435	1.53295	1.29328	0.641528	-0.777298	-1.38994	1.02573	1.15665
AAATGCCAGGAGCGAG-1_1	SP.s11	4958	2281	2.09256	3	SP.Treg.WT	4221	2277	SP.Treg	3	NLT-like (colon)	-2.23248	-3.45777	26.5704	-19.6213	14.6732	10.753	12.4405	7.04992	2.70392	1.64221	3.87603	2.56792	-9.17736	-7.48734	2.88253	-4.64533	5.07157	-0.73239	1.61074	5.42863	4.5293	-2.51512	2.3911	-1.9066	1.37589	-0.594864	-4.98835	-1.39839	2.03844	0.640762	2.22788	-2.96021	1.6814	-0.908001
AAATGCCAGTCACGCC-1_1	SP.s11	3731	1587	3.07898	2	SP.Treg.WT	3719	1587	SP.Treg	2	cTreg (Spleen LT)	4.16296	-1.47233	-14.6099	-19.7121	-12.4839	0.0594189	-4.76295	-0.277308	2.95947	-0.109422	-0.71038	3.49069	1.62094	1.18384	0.829899	0.221925	0.649625	3.87977	-2.19669	-1.55543	-1.41472	-0.339601	0.890627	-0.306203	1.39628	-0.0127051	-1.50312	0.48314	3.23163	2.83295	-0.996241	2.85924	4.31544	-1.06311
AAATGCCCATTACCTT-1_1	SP.s11	4433	1939	1.44112	1	SP.Treg.WT	4020	1939	SP.Treg	1	NLT (skin)	-0.742352	3.03591	-6.00369	2.19206	0.761992	-4.16249	-2.11396	-2.95577	7.20297	-1.05198	2.33932	-6.82644	-2.64768	-2.87481	-2.40496	3.29993	0.700506	1.7347	1.73583	-0.758948	-5.06054	3.29689	1.2411	-1.12408	4.91114	0.627967	-1.05346	0.305345	1.25494	1.61804	-1.93706	1.41152	-4.46943	-0.360722
AAATGCCGTAAAGTCA-1_1	SP.s11	5927	2193	3.13448	2	SP.Treg.WT	4208	2147	SP.Treg	2	cTreg (Spleen LT)	5.76488	-0.278642	-21.2844	-26.4751	-20.3056	-1.148	1.88951	4.85583	4.66432	-2.10126	-4.15619	-0.619332	2.55136	-2.44575	-0.567789	-0.507893	-0.250252	2.38263	0.315134	-0.359647	9.79223	0.0644248	3.77233	-1.60917	-2.48214	0.294413	-0.455373	-2.58634	-1.05407	-2.72699	-2.65601	3.61382	-3.42984	-6.83445
AAATGCCGTCACCCAG-1_1	SP.s11	4655	1759	2.057	2	SP.Treg.WT	4009	1759	SP.Treg	2	cTreg (Spleen LT)	3.66209	-0.495739	-14.0903	-16.8423	-14.2684	-3.27214	-1.63392	-4.57774	2.10503	0.198197	-1.16893	1.9103	-0.899176	-4.17485	1.24762	-2.13045	0.954913	-0.259746	-0.332042	-1.32161	-4.41704	2.70484	1.06882	-1.32246	-0.147489	-1.33515	-1.002	1.34339	0.591612	1.43214	-0.445592	-1.31422	0.730048	0.799986
AAATGCCTCAACACGT-1_1	SP.s11	1305	750	0.153139	0	SP.Treg.WT	3268	843	SP.Treg	0	eTreg (Spleen)	-5.31187	-0.752201	24.3178	23.914	-3.79624	2.82186	-2.57698	-3.75157	-1.24628	-7.52771	-4.03421	1.19525	-1.33897	4.20356	2.7741	3.59529	1.78127	-2.44541	0.580197	3.99351	2.58329	1.09348	-2.14759	-0.221799	1.80542	0.535273	-1.92489	-0.736068	3.21724	1.51851	0.932117	5.39446	-4.3019	4.81184
AAATGCCTCCGTAGGC-1_1	SP.s11	4435	1773	3.01802	2	SP.Treg.WT	3976	1773	SP.Treg	2	cTreg (Spleen LT)	6.50149	-1.07681	-28.5477	-28.339	-14.9722	2.18493	-8.51897	7.96573	4.8241	4.09625	-2.99879	3.40653	4.31423	-1.97231	0.600206	-3.03314	-2.58631	-3.15999	0.509822	2.6103	4.8747	-1.71561	4.5994	0.493477	0.824679	0.73568	1.69065	2.09125	0.153051	0.524468	2.60366	-3.49216	1.71185	1.6155
AAATGCCTCCTAGGGC-1_1	SP.s11	3716	1665	3.91841	2	SP.Treg.WT	3711	1665	SP.Treg	2	cTreg (Spleen LT)	6.57087	-0.242574	-25.1234	-24.6116	-16.5859	0.19107	1.63382	4.73584	4.79103	1.64441	-5.17629	-0.744631	6.3222	-6.29076	-0.571843	-0.380076	-4.91165	-4.86706	-0.121149	-1.04069	5.95241	0.175058	4.19252	-0.00118297	-0.682041	1.90724	1.03259	0.421751	-0.815944	-2.49105	2.94539	-2.97462	3.40755	5.11238
AAATGCCTCGGTCTAA-1_1	SP.s11	3840	1841	2.49286	1	SP.Treg.WT	3775	1841	SP.Treg	1	NLT (skin)	0.467116	2.153	-14.7224	1.88234	-1.0604	-3.66031	1.4581	2.86414	-3.9059	2.71873	-1.47481	-1.80424	-7.2879	-5.34641	0.522625	-0.660605	-2.07015	2.38479	1.87641	2.2767	-3.21926	-0.0214955	-0.220107	0.303044	0.738088	-1.56142	-1.63989	0.28077	0.996838	1.48731	0.448827	-0.47587	-1.34422	1.6321
AACACGTAGTCGAGTG-1_1	SP.s11	5427	1944	1.96655	2	SP.Treg.WT	4153	1932	SP.Treg	2	cTreg (Spleen LT)	5.4798	-1.12946	-18.0125	-26.375	-18.7277	3.15724	-1.27069	-1.97041	3.54586	-3.05999	-2.37571	0.0973728	-0.398428	-4.21667	1.04464	-2.0846	-1.11627	-2.01816	0.09912	2.13708	5.94851	-0.0692348	1.56931	-3.10766	-1.44702	-0.481009	1.01922	-0.929919	-0.303541	-3.05501	0.958062	-2.09799	-2.96459	-5.09935
AACACGTAGTGTACTC-1_1	SP.s11	3814	1400	3.16671	2	SP.Treg.WT	3733	1400	SP.Treg	2	cTreg (Spleen LT)	3.14032	-0.303543	-11.7505	-13.0756	-13.9055	-1.80747	-2.66344	-2.91837	0.515799	-5.37601	1.6687	5.01149	-1.81736	-2.23962	-0.371251	0.591797	0.737875	5.81197	-0.295828	-0.763415	-2.56375	-2.68335	0.998789	-0.80223	0.899318	1.66048	0.110784	1.74072	1.37244	0.34983	-0.476441	-0.824349	-1.59561	-2.56564
AACACGTCACGCATCG-1_1	SP.s11	6219	2373	2.97046	2	SP.Treg.WT	4248	2313	SP.Treg	2	cTreg (Spleen LT)	3.34087	0.0344883	-12.9261	-13.7248	-10.2793	-9.36712	-4.25368	-1.14297	1.77229	0.207641	0.237394	3.70329	0.905338	-3.51286	1.58682	0.55912	3.37172	8.25002	-1.57413	-2.54318	-10.7675	2.2608	-4.41025	-2.00765	-4.64895	-0.584125	-5.74992	0.639767	-0.501017	2.16599	1.2337	-1.94021	0.988513	-1.34851
AACACGTCATTTCAGG-1_1	SP.s11	3119	1608	1.82458	3	SP.Treg.WT	3374	1606	SP.Treg	3	NLT-like (colon)	-1.76935	-3.43801	18.0675	-14.7	-1.2402	1.55049	7.47073	1.61821	6.20431	-0.816327	-0.321056	-3.1532	-6.37373	-1.08901	0.177428	6.64954	-2.15912	1.71751	0.633718	0.5551	1.94653	1.64593	-0.548019	-0.515586	-1.18554	2.77465	1.24858	1.18821	-0.942685	-0.51301	-0.78993	-0.860326	0.399602	-1.42934
AACACGTGTACCATCA-1_1	SP.s11	2561	1353	3.5074	1	SP.Treg.WT	3223	1353	SP.Treg	1	NLT (skin)	2.03931	0.993485	-14.5821	-0.191248	-2.92909	-2.59971	1.18229	0.0523524	-1.92325	-4.16231	0.358478	-3.98012	-4.22368	-6.51831	-2.70119	-2.2258	2.55111	5.77908	0.991418	1.56402	3.99189	1.35624	-2.29521	0.119934	3.42001	1.00118	1.38794	0.45669	-1.50562	-3.0436	1.15958	-0.330979	3.20212	2.89196
AACACGTGTGTGTGCC-1_1	SP.s11	3009	1504	3.14778	1	SP.Treg.WT	3346	1504	SP.Treg	1	NLT (skin)	-0.492968	5.09601	-25.1486	20.38	-1.88394	-16.0008	2.23765	-3.27158	15.8588	3.53381	-4.33093	4.77991	-13.6361	10.8908	8.1684	2.07951	-7.16615	6.34811	-0.827975	0.8185	1.7219	-2.07503	-8.11021	3.0629	-2.29204	3.87269	-0.736746	3.95437	1.08646	0.907832	0.465448	-2.40069	0.166317	1.13097
AACACGTTCACAGTAC-1_1	SP.s11	3299	1628	2.81477	2	SP.Treg.WT	3469	1628	SP.Treg	2	cTreg (Spleen LT)	4.57157	0.304961	-18.7412	-12.5858	-10.3224	-2.93334	-1.10189	3.75195	1.20735	-1.36102	-0.529094	-1.68219	2.20812	-4.07295	-0.935831	0.0526833	-1.47327	3.48272	0.561721	-1.01187	1.43301	-2.19899	3.00141	1.60053	1.09262	3.10734	-1.42857	0.425424	1.6246	0.757344	0.409865	0.999847	-0.875648	-0.119527
AACACGTTCCTGCTTG-1_1	SP.s11	1409	947	4.39716	1	SP.Treg.WT	3234	1044	SP.Treg	1	NLT (skin)	-2.27645	-4.17892	25.1699	-18.3719	4.17616	1.28351	8.44314	6.493	-0.507723	4.03129	1.52883	0.783917	-1.76353	-2.64082	1.75554	-2.22813	1.04624	2.90804	0.94286	3.00645	1.20772	0.445115	-0.0430865	-2.58928	1.97127	-3.99056	-1.86659	-0.752686	0.749915	-0.469428	0.317687	-2.73307	1.3998	0.160379
AACACGTTCGTCGTTC-1_1	SP.s11	3225	1475	1.20743	2	SP.Treg.WT	3458	1475	SP.Treg	2	cTreg (Spleen LT)	6.37956	-0.500883	-22.7437	-24.0207	-13.2172	4.38525	1.06231	0.332537	5.57505	1.60129	-5.12471	-2.68529	-0.0085482	-3.00886	-1.75844	-0.157603	-4.3538	-5.3016	1.83498	1.91381	4.32044	3.35598	2.736	0.280824	0.178922	1.06595	2.6654	0.901533	-0.23127	-0.212804	1.04841	0.653193	0.337112	3.1641
AACCATGTCAGTGCAT-1_1	SP.s11	3922	1787	3.40707	2	SP.Treg.WT	3813	1787	SP.Treg	2	cTreg (Spleen LT)	5.57027	0.866886	-27.8858	-15.0242	-9.48927	-1.70983	2.51231	2.92355	2.43455	-1.50757	-0.7964	-4.22027	3.37822	-2.02656	1.95556	2.93389	-1.90486	-1.19821	-1.56131	-2.31541	-1.44824	-0.560281	0.729499	1.67191	1.05289	0.496899	-0.365525	0.485632	1.73582	-0.386214	0.901684	0.603595	0.416835	2.95018
AACCATGTCTTTACAC-1_1	SP.s11	3780	1940	1.50555	1	SP.Treg.WT	3754	1940	SP.Treg	1	NLT (skin)	0.115643	3.0767	-14.4213	2.91848	-0.441452	-5.809	2.49737	1.9488	-0.144716	0.542767	1.94917	-4.10286	-5.779	-1.72942	-0.555172	2.40521	2.14891	-1.20943	1.29127	3.16091	-1.31647	-0.851468	1.533	1.36399	1.0379	-1.61881	1.28066	-1.61038	1.18803	-1.63266	-1.90537	0.846656	0.369764	-0.742017
AACCGCGAGATGCCAG-1_1	SP.s11	3291	1723	3.17893	1	SP.Treg.WT	3454	1723	SP.Treg	1	NLT (skin)	-0.212541	3.07382	-16.8344	6.02754	1.50641	-7.68146	-0.45348	-0.0492439	-2.80398	1.22772	5.05791	0.174746	-0.804729	-0.539578	0.776882	3.48706	-1.81339	1.78816	0.987534	0.588496	-1.57789	1.04137	2.2653	1.40629	-1.94822	0.430376	-0.451387	1.06278	-1.07241	-0.328652	-0.104979	0.290645	-0.28734	1.19461
AACCGCGCAAGTCTGT-1_1	SP.s11	3424	1623	1.68801	2	SP.Treg.WT	3529	1623	SP.Treg	2	cTreg (Spleen LT)	6.11908	-0.406551	-23.0036	-21.8683	-15.5573	-0.244281	0.875354	3.60678	3.65087	2.19421	-3.70583	3.25419	3.96117	-0.708021	-2.29432	1.70753	-2.47708	-4.33843	1.69697	2.35746	1.89428	-1.13184	0.00116355	3.93458	-1.41518	3.16468	-1.06205	0.922184	1.659	1.14258	-0.959804	2.77279	2.2598	-1.52202
AACCGCGGTCGCCATG-1_1	SP.s11	2402	1263	2.45322	2	SP.Treg.WT	3216	1265	SP.Treg	2	cTreg (Spleen LT)	4.12165	0.112779	-13.7338	-16.176	-8.43024	-0.584993	-2.47409	-0.484545	-0.543628	1.69132	-2.89175	-1.44554	-0.285388	-2.01995	-0.767184	-3.1793	1.53018	0.859709	-1.32025	-3.02489	-7.12196	4.16299	-1.90738	-3.01841	-2.3711	-0.591529	-0.0106964	-0.3248	-0.938998	0.187126	1.19547	-1.66255	1.32381	1.49227
AACCGCGTCTACTTAC-1_1	SP.s11	5285	2172	2.3625	2	SP.Treg.WT	4220	2164	SP.Treg	2	cTreg (Spleen LT)	5.38427	0.860968	-25.1351	-14.3723	-13.8487	-3.60792	2.93917	3.32954	5.03921	2.75276	-5.02979	-3.43572	5.34791	-5.59738	-0.528169	-0.683193	-2.23482	-0.0421853	1.73899	-0.525165	-6.32309	6.76201	-1.12296	0.684704	-1.54824	0.347961	-5.71051	-0.369574	-0.371714	3.4261	3.82078	-1.40324	0.132313	0.584175
AACGTTGGTCACTGGC-1_1	SP.s11	2847	1650	2.17239	1	SP.Treg.WT	3244	1650	SP.Treg	1	NLT (skin)	-0.415087	2.74528	-7.0347	14.4767	2.90329	-5.34757	2.67695	1.53362	-0.649132	6.00257	1.66567	-3.69121	-6.41387	-4.14746	1.10342	2.29184	2.38655	-1.7103	1.58593	3.98266	1.6938	1.12824	1.52463	-0.361113	2.6244	-0.243804	1.23116	-1.21709	0.488099	-1.20425	0.664534	-0.253087	0.204155	-0.294669
AACGTTGGTCCTCCAT-1_1	SP.s11	2874	1399	1.90575	2	SP.Treg.WT	3324	1399	SP.Treg	2	cTreg (Spleen LT)	5.589	-1.03851	-15.682	-30.4036	-11.6798	0.352548	1.54567	0.464284	1.66855	0.557548	-5.10193	1.76263	0.483223	-4.85165	1.29071	1.50926	-1.6531	-2.47267	7.90231	-6.59925	-0.627223	-1.67218	-0.936525	0.559972	0.106971	1.0589	0.536845	-0.525029	-1.86398	0.234657	3.30482	0.804476	-0.194737	0.728351
AACGTTGGTCTACCTC-1_1	SP.s11	2566	1480	3.11526	1	SP.Treg.WT	3171	1481	SP.Treg	1	NLT (skin)	0.898132	3.07199	-15.8857	3.66366	-3.74534	-5.47065	2.44292	2.63283	-1.05468	1.19182	0.945435	-1.03757	-3.80383	-1.4458	-1.39571	2.64369	-1.02677	3.94011	2.39353	2.69834	0.400117	1.30455	0.301449	0.204346	0.240413	0.1051	0.30038	-0.101797	-0.46962	0.306491	-0.179664	0.58147	-0.645761	-0.779248
AACGTTGGTGAAAGAG-1_1	SP.s11	4116	1882	3.68941	1	SP.Treg.WT	3900	1882	SP.Treg	1	NLT (skin)	2.50713	1.35454	-17.1749	-1.04009	-4.93285	-6.00877	-0.485794	5.27466	-3.50464	-1.95244	0.266855	-1.85621	-6.30187	-3.10633	-0.455981	1.01751	2.35095	4.23692	1.00354	-0.488799	1.26899	2.35507	-0.251744	-3.44467	0.951553	3.31735	2.80755	2.52515	1.21646	-2.78256	-0.771412	-2.80991	-2.57639	-1.10303
AACGTTGTCTCGCTTG-1_1	SP.s11	6464	2291	2.16049	6	SP.Treg.WT	4223	2221	SP.Treg	6	eTreg (bLN)	2.62791	0.0765308	21.5844	29.134	-5.12574	3.89912	-22.4645	15.9913	12.2197	2.99897	2.39131	1.02072	3.12096	-7.51907	6.1151	1.44335	-0.168824	5.29894	1.5296	3.19915	-13.1621	2.31898	-1.02901	-2.93073	0.97932	-5.62625	-5.40076	-5.67249	-2.8596	-2.05005	9.73644	-2.10168	2.53441	-2.48316
AACTCAGAGGCTAGAC-1_1	SP.s11	4650	1882	3.07329	2	SP.Treg.WT	4049	1881	SP.Treg	2	cTreg (Spleen LT)	5.16259	0.254389	-18.9269	-12.7305	-13.0754	-3.36797	1.26877	1.16101	2.98717	-1.59613	-0.25128	-1.61922	5.22536	-1.34038	-2.59269	-0.682566	-1.44654	1.65519	0.268694	-1.48312	-0.605972	-0.22905	4.2354	2.52586	0.212219	1.48521	-1.20859	0.977323	1.59286	-0.327066	0.295378	-1.25213	1.57817	2.09394
AACTCAGAGGGAAACA-1_1	SP.s11	5127	1962	3.29499	2	SP.Treg.WT	4130	1958	SP.Treg	2	cTreg (Spleen LT)	4.16459	-0.482517	-16.5618	-21.3574	-17.2852	-1.4161	-0.818003	-0.832052	1.53722	-1.24536	-1.42952	-3.70816	0.335346	-4.37783	2.035	-1.03783	1.35407	2.87727	-1.4043	-1.40267	-0.780024	0.443895	0.735149	-3.36929	-0.215897	-1.22778	-1.87149	-2.80353	0.0847024	1.05827	-1.82879	-0.765792	-0.58625	-1.69502
AACTCAGCAGTACACT-1_1	SP.s11	4437	2045	3.2396	2	SP.Treg.WT	4043	2044	SP.Treg	2	cTreg (Spleen LT)	5.98406	0.316249	-23.7627	-18.8316	-11.7987	-0.930799	-0.271497	7.63618	4.55009	1.70921	-1.03381	-4.15015	1.50573	-2.35115	1.81525	2.05945	1.07437	-1.02621	-0.654511	-1.34786	4.17636	3.24478	1.42516	-0.00762531	1.34194	-0.0183138	0.251471	0.378834	0.440456	0.2133	-2.55944	-0.897133	-0.117477	-1.41094
AACTCAGCATGATCCA-1_1	SP.s11	3974	1872	1.95293	3	SP.Treg.WT	3852	1872	SP.Treg	3	NLT-like (colon)	-0.956441	-4.15283	21.8246	-20.949	-5.75936	4.28215	7.94912	8.35294	4.1205	3.12276	0.06772	-1.23751	-3.69135	0.0261966	-2.88713	1.34102	5.09656	3.13025	4.31366	4.20122	7.59226	10.062	-4.02822	-0.830934	1.77214	-2.73668	-0.406537	-2.45947	-0.102413	-0.582444	0.899577	-1.72612	1.07813	1.57299
AACTCAGGTAGATTAG-1_1	SP.s11	4602	2306	2.08872	3	SP.Treg.WT	4152	2305	SP.Treg	3	NLT-like (colon)	-1.203	-4.79612	21.9885	-17.2106	-3.61208	0.243589	11.54	14.8521	1.22433	9.45419	1.47207	7.76558	3.42439	6.74771	-6.02025	8.20242	4.09995	-0.41194	-2.30514	-3.37147	0.559378	4.38342	-4.23944	3.86478	3.93976	4.37576	0.96362	0.463862	-2.79247	-1.56644	-0.280249	0.0513028	0.595697	-3.23606
AACTCAGGTTGGACCC-1_1	SP.s11	7460	2356	3.84461	5	SP.Treg.WT	4191	2124	SP.Treg	5	cTreg (LT-like)	2.86843	2.89409	-35.4995	-0.292635	-8.49121	-12.3824	4.48059	17.6244	-2.55934	-19.2195	2.73026	0.735198	0.115387	0.464092	2.44492	-0.696362	1.27331	5.3387	-1.31761	-4.49315	2.15301	2.10979	4.36605	3.8242	2.17246	-0.970886	-1.57118	-1.30434	0.0771073	0.796985	0.946513	0.229521	-1.04818	-3.3863
AACTCAGTCGCCATAA-1_1	SP.s11	3973	1853	3.83555	1	SP.Treg.WT	3846	1853	SP.Treg	1	NLT (skin)	0.895895	3.30098	-18.4573	4.3251	-6.12979	-8.36789	2.85835	3.26792	-1.442	-1.30628	5.36871	3.43826	-2.09215	-0.0535415	0.430848	5.15955	1.40337	4.8532	3.05011	4.07179	-2.60272	0.240526	-1.46566	-0.0311781	-1.02278	0.828778	-0.0371891	2.97177	1.63591	1.61291	-3.56066	-1.41852	0.889739	0.871051
AACTCCCAGTAGTGCG-1_1	SP.s11	3231	1561	1.6991	2	SP.Treg.WT	3438	1561	SP.Treg	2	cTreg (Spleen LT)	5.33114	1.30785	-29.3579	-17.9332	-11.595	-4.81943	2.34161	6.46234	1.97971	-1.68788	-2.95328	-0.644799	6.87475	-1.12259	-3.89854	1.16887	-3.87616	-3.0968	1.04213	0.62306	-3.91761	0.168208	1.81502	3.50068	-1.17892	2.05231	-0.736355	-5.91078	-2.06492	3.24281	-0.358819	0.105592	-0.107122	2.11881
AACTCCCCAGCTCGCA-1_1	SP.s11	3007	1593	2.65957	1	SP.Treg.WT	3323	1593	SP.Treg	1	NLT (skin)	-0.335082	2.92127	-20.5667	17.3961	0.89019	-8.3993	-0.938781	6.77042	-0.901172	6.00806	-0.831194	1.56242	-7.92545	1.25818	-0.961989	-4.21948	0.977653	3.26815	1.03504	0.411543	-3.92073	3.09103	-3.38905	0.985308	-4.35329	-1.22313	-5.24008	-1.32735	-0.366759	-0.0671838	0.900348	-0.291192	0.541402	2.29932
AACTCCCCAGGAACGT-1_1	SP.s11	4485	2121	1.35225	3	SP.Treg.WT	4083	2120	SP.Treg	3	NLT-like (colon)	-2.52596	-3.44117	26.6002	-8.47132	5.51565	10.3088	9.47219	3.25532	3.49894	-3.93585	3.11861	-5.65846	-5.8948	-2.96109	-2.29868	0.677895	3.29737	-0.910368	-0.0669072	2.04706	2.34522	-0.272304	0.359931	1.75703	3.68118	-1.51291	-4.26511	-5.54982	1.10074	-2.61592	5.79991	0.436116	1.63259	3.30183
AACTCCCGTACAGTTC-1_1	SP.s11	2418	1233	2.51858	1	SP.Treg.WT	3250	1235	SP.Treg	1	NLT (skin)	3.1406	0.226317	-12.5887	-6.50005	-5.11063	-1.03103	-9.29608	2.98055	1.0294	2.34956	3.60201	0.766232	-3.89658	-2.91103	-0.163748	-1.58176	3.41864	3.15393	0.237208	1.34263	-0.698978	-0.111126	-3.15069	-0.0702919	-1.27367	1.21667	-3.24239	-3.44615	2.0805	2.69484	-3.76111	-0.891805	-0.32288	0.848326
AACTCCCGTTCTGAAC-1_1	SP.s11	1372	808	2.91121	4	SP.Treg.WT	3298	900	SP.Treg	4	cTreg (bLN LT)	5.13437	-2.21233	-9.91944	-29.3389	-9.35606	1.30688	-3.12898	-1.49765	-0.829371	2.97655	-0.730465	3.69356	1.001	-1.57715	1.76726	-0.41047	-2.06313	0.388793	3.85369	-0.96698	2.3167	-2.34	1.0439	-1.06259	0.398874	0.121066	-0.330811	0.726899	0.744792	0.221578	-0.0811012	-0.388468	0.0471299	1.80457
AACTCCCTCCTTGACC-1_1	SP.s11	3481	1501	3.18417	5	SP.Treg.WT	3575	1501	SP.Treg	5	cTreg (LT-like)	3.07399	2.85892	-33.5725	-0.521242	-11.1178	-4.963	4.16941	7.68899	-0.272341	-14.8784	3.44236	1.48062	0.629013	0.243221	-0.628267	0.240648	1.99995	7.16688	-1.68297	-5.09393	2.37598	0.63949	4.81838	-0.146215	3.29587	2.34672	0.958054	1.04684	0.426673	1.0206	0.0232165	1.35815	-2.03482	-0.672782
AACTCTTAGCACGCCT-1_1	SP.s11	2444	1408	2.44598	1	SP.Treg.WT	3168	1409	SP.Treg	1	NLT (skin)	-0.82232	1.96069	-8.8599	10.8221	3.91787	-3.45061	0.0184273	3.92129	-6.4038	2.8049	-2.25234	-1.96168	-2.99573	-1.0899	-0.03666	0.746092	0.0592591	0.0581155	0.823172	0.990723	-1.15162	0.462848	1.1624	2.24499	5.1753	1.59547	3.20581	2.00638	0.888216	-0.338247	0.146992	-1.5432	-2.1544	-2.47098
AACTCTTCAAAGTCAA-1_1	SP.s11	5117	2004	4.73592	2	SP.Treg.WT	4136	2000	SP.Treg	2	cTreg (Spleen LT)	4.60412	0.631353	-22.3998	-11.6427	-15.5315	-1.81344	4.69307	6.20113	3.34479	-3.42727	-1.94957	0.278594	4.20308	-3.98891	1.49696	2.06205	-1.13765	2.8039	-0.317167	-2.41804	-0.890798	3.93919	0.821132	-1.65602	0.369314	1.42962	-0.900962	2.02162	2.76094	4.34702	0.961973	5.43771	6.71452	-1.88077
AACTCTTCATTCCTCG-1_1	SP.s11	5370	2402	1.5039	3	SP.Treg.WT	4306	2394	SP.Treg	3	NLT-like (colon)	0.947985	0.978069	25.2725	-22.3932	9.43556	-2.9443	12.7069	11.9466	3.41027	2.14343	0.893938	-0.0129273	-4.59771	-7.13234	-1.50969	-11.1298	9.02293	8.20702	3.2384	1.1303	6.61211	10.3291	1.68054	-3.42267	5.68196	-4.24735	-4.41042	-3.33361	1.16407	-0.543853	4.51114	-0.236113	-0.612908	4.1683
AACTGGTCAAGTTCTG-1_1	SP.s11	3910	1716	2.39003	2	SP.Treg.WT	3793	1716	SP.Treg	2	cTreg (Spleen LT)	5.61829	0.1948	-29.2256	-19.5854	-14.7615	-6.28149	0.229016	5.2761	1.95864	3.32566	-5.5909	1.14354	0.597564	1.6855	0.167511	-1.41841	-4.68751	1.82165	1.96205	0.997741	-1.05016	1.08494	2.00303	1.65931	-1.29042	1.45887	-0.953607	2.33282	-1.14701	1.41729	0.193704	-0.0716845	-0.351037	-1.59343
AACTGGTCAGCCACCA-1_1	SP.s11	5952	2383	1.10479	6	SP.Treg.WT	4333	2348	SP.Treg	6	eTreg (bLN)	-4.76936	-0.985531	26.5793	18.9071	20.7035	20.2629	-10.2942	15.9595	8.46079	-4.15707	-11.9686	2.09435	7.20379	2.12571	7.26841	12.9254	-2.43771	2.18544	-5.83798	-4.49033	-5.33539	1.35541	-2.03577	-7.14562	1.71828	-3.40928	-5.12559	-6.3927	0.207093	-3.51604	1.63593	-1.20811	2.4104	0.831025
AACTGGTCATGTAGTC-1_1	SP.s11	4931	2064	3.54682	2	SP.Treg.WT	4142	2063	SP.Treg	2	cTreg (Spleen LT)	5.06356	0.604852	-19.6781	-9.02285	-11.0548	-5.45549	3.1344	4.3354	-1.45626	0.390817	-1.09262	-1.23223	1.39248	-4.78142	1.38399	1.3	-1.63858	1.06008	1.29069	1.07869	3.65482	-1.92302	2.24561	0.535048	1.4257	1.05879	0.149527	1.21692	0.559944	1.09017	0.248369	-1.09362	-0.727381	2.00323
AACTGGTTCCCGGATG-1_1	SP.s11	3600	1692	2.19201	1	SP.Treg.WT	3612	1692	SP.Treg	1	NLT (skin)	2.49432	1.5493	-17.458	-0.799462	-7.82146	-5.57334	3.20365	4.2368	-3.35994	-3.30886	1.72221	-1.31426	-4.97161	-4.77761	1.71158	3.48421	0.718064	3.58022	2.41092	1.60353	1.26516	2.44492	0.515128	0.171593	-0.178575	2.30199	1.15265	-0.00112899	-0.358914	-0.240286	0.600945	0.165386	-0.452399	-0.143798
AACTGGTTCCGAATGT-1_1	SP.s11	4534	1806	2.66579	2	SP.Treg.WT	4010	1806	SP.Treg	2	cTreg (Spleen LT)	3.81862	-0.0116276	-16.6798	-12.7738	-14.1908	-0.371787	0.778496	1.81339	-0.793705	-0.143836	0.284374	0.986663	-3.05718	-1.24489	-1.00896	0.024907	3.68841	2.65361	0.845734	1.20067	2.13494	1.09237	0.232558	-0.933683	0.344225	-0.50225	0.35987	0.486964	0.185228	0.516343	-2.00981	-0.200446	-1.00759	-2.33718
AACTGGTTCGTGACAT-1_1	SP.s11	5324	1960	3.70232	2	SP.Treg.WT	4136	1949	SP.Treg	2	cTreg (Spleen LT)	5.82	-0.686503	-21.2558	-27.5764	-19.9341	1.85881	1.45497	3.95002	4.37687	-0.153894	-5.17494	3.2444	3.21648	0.221122	-1.23821	-3.05	-1.57557	-0.610797	-1.0372	-0.685443	3.02754	0.28419	0.111633	-2.39711	-1.23881	-1.86237	1.41234	0.0941631	-1.0328	-1.45723	-0.711507	-1.18619	0.216407	-1.40388
AACTGGTTCTACTTAC-1_1	SP.s11	4543	2043	2.45722	2	SP.Treg.WT	4073	2042	SP.Treg	2	cTreg (Spleen LT)	5.58563	0.976153	-27.9492	-14.8324	-8.76769	-4.09449	1.41815	2.09448	3.45724	-1.55526	-0.884924	-5.49406	4.09635	-2.02603	0.244901	2.90348	-2.23318	1.28564	-1.26921	-2.40343	0.70697	-0.0894719	-0.051022	1.01156	2.35541	0.26838	-1.99813	0.862535	3.78189	3.60644	0.051693	4.22824	2.20195	0.410669
AACTTTCAGAGGGATA-1_1	SP.s11	4359	1870	2.55591	2	SP.Treg.WT	3991	1870	SP.Treg	2	cTreg (Spleen LT)	5.81804	-0.739179	-15.63	-30.9381	-13.7986	-0.716464	-1.01885	6.51521	3.06674	1.84063	-2.84161	-0.0227761	3.11154	-2.28387	1.31663	1.74983	-0.461569	-1.76027	14.2912	-7.18637	4.20267	-2.20044	0.422044	-0.53	-0.99014	-2.73324	2.16585	-1.99452	-2.24047	-0.812855	-1.03404	0.282785	1.16106	-1.53737
AACTTTCAGGCAATTA-1_1	SP.s11	5488	2301	2.01855	2	SP.Treg.WT	4276	2290	SP.Treg	2	cTreg (Spleen LT)	5.29479	0.872305	-25.3218	-13.9773	-11.9284	-2.75175	0.200362	4.16994	4.7466	1.05578	-5.02681	-7.70498	4.32117	-4.96542	-1.30543	0.234427	-3.40305	-2.49396	-0.940846	-4.58416	-6.93177	5.35945	0.46105	-0.978386	-2.5581	-0.199244	-7.08264	-3.48009	-2.74829	-0.981521	5.94118	-0.797755	-1.55266	-4.10801
AACTTTCCAGGTCTCG-1_1	SP.s11	1991	1289	3.70741	2	SP.Treg.WT	2974	1321	SP.Treg	2	cTreg (Spleen LT)	2.38839	0.639589	-26.6004	-18.1169	-6.92512	-2.30031	5.03459	11.7765	-1.41319	10.5137	-4.23543	-5.20445	5.90255	-1.39091	-0.837655	2.28687	-0.98971	-1.75424	-0.157742	-1.27972	0.0885418	4.1212	-1.22868	-0.76949	-2.4472	0.242283	-0.752559	-0.242812	-0.982363	0.848358	0.519777	-1.63812	0.256619	-1.20806
AACTTTCGTCTTCGTC-1_1	SP.s11	4638	2178	0.925926	3	SP.Treg.WT	4140	2177	SP.Treg	3	NLT-like (colon)	-2.1419	-4.37279	25.3841	-19.3596	4.0487	7.82055	10.3845	12.5495	0.88695	0.830816	2.11372	4.13483	-2.9284	2.01867	-2.67256	-1.72137	5.03847	-0.0511006	0.0976636	1.83857	0.622233	1.77559	-0.903975	-3.88852	2.75174	0.0212075	-0.707526	-0.921526	3.65567	1.44948	3.35721	2.37319	6.22543	-1.42507
AACTTTCGTTCAGTAC-1_1	SP.s11	3410	1447	1.43485	2	SP.Treg.WT	3540	1447	SP.Treg	2	cTreg (Spleen LT)	4.7937	-0.23933	-17.0588	-17.2717	-14.0137	0.95165	0.150234	1.13822	2.27799	-0.973257	-3.58952	-1.87146	2.42989	-2.22211	-1.54504	-0.531897	-1.47412	0.0298103	-0.281763	-1.18315	-4.40112	0.581848	1.01001	0.360056	1.28317	-0.362607	-0.226492	-1.08349	-0.654877	0.0187486	1.95372	0.932259	0.0183815	0.607837
AACTTTCTCACATAGC-1_1	SP.s11	6621	2466	2.23194	1	SP.Treg.WT	4276	2399	SP.Treg	1	NLT (skin)	2.91181	1.831	-21.1634	-3.46592	-3.45876	0.805399	5.25551	7.21143	-0.0327333	-3.05549	-0.364648	3.57048	-3.45	-1.79403	-0.193844	0.35269	1.9831	-0.409648	-1.07822	-2.60677	-4.00024	1.79783	-1.52781	2.6805	3.79036	-0.0928601	-0.156492	-1.65547	0.751895	-0.489101	3.34254	1.66569	-1.36424	0.636077
AACTTTCTCCCTAACC-1_1	SP.s11	3782	1925	2.36842	1	SP.Treg.WT	3756	1925	SP.Treg	1	NLT (skin)	0.9152	1.33473	-13.2312	0.264629	1.64644	-1.86987	3.64468	5.47363	-0.46577	-0.778844	2.75659	-4.77216	-6.47756	-5.57422	-1.48327	-2.03115	2.99035	0.062431	4.24503	3.52793	5.17036	3.99192	0.732631	0.506693	2.11139	-0.824403	-2.28918	0.58083	2.4321	0.0296075	1.8266	-1.99827	0.977372	1.78607
AAGACCTAGCGTTCCG-1_1	SP.s11	3205	1453	2.49299	2	SP.Treg.WT	3461	1453	SP.Treg	2	cTreg (Spleen LT)	4.61369	-0.285592	-16.9671	-17.1495	-13.545	0.346362	0.0824337	0.681863	1.95818	-0.603216	-2.57137	-1.20526	2.15408	-2.14495	0.545931	-1.12367	-0.7803	0.267797	-1.18551	-1.82329	-2.94156	1.89873	-0.291109	-0.0431577	-0.142594	-2.61011	-2.44285	-3.01371	-1.2827	-0.568141	3.90647	0.465959	-0.721567	-0.930387
AAGACCTAGGCGACAT-1_1	SP.s11	4644	1975	4.50257	1	SP.Treg.WT	4076	1975	SP.Treg	1	NLT (skin)	2.92124	0.490688	-18.4535	-2.90652	-10.705	-5.86284	1.08224	0.408609	-0.576505	-0.471118	3.21707	1.12731	-0.980336	-1.98612	2.9242	2.94802	2.54866	3.42788	0.25908	1.43314	-1.339	-1.1087	-3.2663	-0.308091	-1.74011	-1.72024	-2.78225	1.68673	0.302777	2.1477	-1.35465	-1.91166	0.239111	-0.110344
AAGACCTAGTCTCGGC-1_1	SP.s11	6144	2075	3.60624	5	SP.Treg.WT	4166	2012	SP.Treg	5	cTreg (LT-like)	2.87249	3.06597	-36.6963	-0.41447	-10.0313	-1.77303	9.16738	14.8501	1.84471	-16.9739	4.6906	3.29163	-1.06675	3.13347	0.406451	-1.65761	7.04862	10.0039	-1.16472	-4.09208	5.08077	3.11395	0.623743	4.11398	3.79052	-1.06816	-0.571101	-1.31458	1.45336	-1.16968	1.07283	-1.28372	-2.17852	-0.916158
AAGACCTCAGTGGAGT-1_1	SP.s11	6120	2394	2.00915	3	SP.Treg.WT	4292	2353	SP.Treg	3	NLT-like (colon)	-3.81683	-2.47223	32.3808	-5.74583	15.7817	11.3163	5.45398	0.7514	5.69403	-5.94194	0.959344	-1.94329	1.90213	-5.33908	-1.03884	-5.05168	-1.34306	2.48162	2.63073	3.1924	-0.0281251	-4.19019	1.666	4.59983	0.963555	2.2933	-3.57298	-2.44012	3.63552	-1.02172	-1.39995	0.3901	-2.20266	-2.60072
AAGACCTCATCGGTTA-1_1	SP.s11	4310	2054	2.96571	1	SP.Treg.WT	4008	2054	SP.Treg	1	NLT (skin)	-1.82891	3.57178	-11.6336	20.9805	3.89287	-7.14208	0.805335	-0.382867	2.91141	1.41707	3.59612	2.9746	-3.38981	-10.7285	3.61323	1.81565	2.11472	-2.21155	-0.153083	-0.986581	-2.38679	1.85512	1.09969	0.321539	-0.600786	0.146436	-4.19106	-1.08727	1.82192	-0.250876	-0.584275	1.69729	-1.78273	3.68447
AAGCCGCCACCATGTA-1_1	SP.s11	6726	2387	1.40824	5	SP.Treg.WT	4204	2275	SP.Treg	5	cTreg (LT-like)	2.76564	1.80461	-26.4094	-0.100365	-6.59969	1.24287	5.43106	10.5332	2.22642	-8.23782	4.36648	3.47315	-0.443115	5.66136	-0.899961	7.29011	-0.107302	-7.66051	-0.713144	-1.51571	-4.83621	2.58509	-4.52111	10.3263	-0.766186	-0.299489	-2.3516	-1.79286	0.897935	-2.96814	-0.388588	-1.60747	-0.124395	-0.712055
AAGCCGCCAGGGCATA-1_1	SP.s11	2938	1471	2.07412	5	SP.Treg.WT	3345	1471	SP.Treg	5	cTreg (LT-like)	1.76201	2.24746	-27.6044	0.0509104	0.857176	-8.22158	4.03588	3.18584	0.467156	-7.53775	6.47863	-4.33513	0.0736677	5.22742	-2.58058	1.73631	-2.86634	-4.83213	4.15331	5.23733	-2.85372	5.57413	1.82717	8.35864	-0.183746	-5.16144	-0.942123	-4.09708	-1.5652	1.33695	-4.97345	-1.1425	0.725646	0.974933
AAGCCGCTCCGCGTTT-1_1	SP.s11	4085	1576	2.81242	5	SP.Treg.WT	3840	1576	SP.Treg	5	cTreg (LT-like)	2.93163	2.158	-27.7949	-1.38706	-7.52565	-7.96655	1.92827	6.34583	1.52304	-7.98157	3.72933	0.351987	-0.860522	6.57552	-5.8199	1.85586	-1.08997	-4.33076	5.22104	6.7515	-2.49199	3.31844	0.67376	8.84571	-0.459949	-4.7403	-2.21458	-0.712274	0.0220233	0.716356	-4.07802	-0.251055	1.20329	-0.629776
AAGCCGCTCTCCAGGG-1_1	SP.s11	3420	1527	1.50943	5	SP.Treg.WT	3548	1527	SP.Treg	5	cTreg (LT-like)	3.99443	1.89821	-30.1273	-6.86183	-12.2234	-2.47602	2.38268	8.44753	0.575101	-7.93071	0.70376	0.14235	-0.702129	2.33255	-0.217978	-0.297615	-0.581241	-10.6095	1.76651	3.6724	0.635036	2.95397	1.26842	8.71368	-2.62336	-3.16142	-2.27855	-2.42917	-0.200894	-1.67642	-0.130842	-1.65765	3.26393	0.257344
AAGGAGCCAAGGACTG-1_1	SP.s11	5337	2293	2.80846	2	SP.Treg.WT	4257	2290	SP.Treg	2	cTreg (Spleen LT)	4.69508	-0.378182	-15.9859	-17.4608	-11.8028	0.963368	4.21495	-0.250797	4.18113	0.953401	-1.76166	-4.37119	4.24347	-6.3298	2.22138	3.06972	-2.52519	1.24952	-1.57177	-2.41174	-3.92285	1.99682	-5.20446	-1.37624	3.06032	0.268246	-0.67707	0.344663	2.83256	-0.662222	0.512174	-1.76182	1.15103	0.647827
AAGGAGCCACCAACCG-1_1	SP.s11	3427	1391	2.21381	4	SP.Treg.WT	3556	1391	SP.Treg	4	cTreg (bLN LT)	2.88036	-2.0235	1.32084	-26.8749	-13.1507	2.23936	-5.08734	-3.66873	-1.80257	1.0562	-0.590869	-0.876736	-3.74322	-3.21855	0.524153	-2.81465	2.69294	3.67526	-0.343279	0.703311	0.423259	-0.680278	-2.82475	-1.50876	-0.977617	-2.14353	0.609032	-0.0748219	0.794724	0.322248	-2.64634	-0.33897	-0.103774	1.371
AAGGAGCCACGACGAA-1_1	SP.s11	5953	2389	4.54851	1	SP.Treg.WT	4256	2354	SP.Treg	1	NLT (skin)	1.05	3.0449	-16.1288	3.3791	-5.82562	-6.03277	0.682121	1.68423	0.58454	1.05125	0.950354	-1.86098	-0.524928	-2.94924	1.93617	3.00034	1.23944	2.32208	1.66595	4.3323	1.89605	-0.137456	-0.633866	-2.13478	2.20416	-0.317679	1.24605	1.88035	1.29641	1.3231	-2.37371	-1.16739	0.286174	-0.326907
AAGGAGCGTTAGAACA-1_1	SP.s11	2251	1111	2.66075	5	SP.Treg.WT	3246	1116	SP.Treg	5	cTreg (LT-like)	3.3327	2.29524	-31.7852	-0.829943	-9.45171	-5.68436	-1.32814	4.98329	-0.662599	-7.21525	2.69961	2.11377	-0.488696	-1.33075	-2.11571	-0.991618	3.43719	6.06868	0.0211475	-2.0607	3.98577	0.689864	2.05044	-3.02712	-4.25971	6.85882	0.335871	-0.994117	-0.0357661	-2.34673	2.10735	-0.991936	-0.224338	-3.81497
AAGGCAGAGCGGATCA-1_1	SP.s11	4243	2056	3.86064	1	SP.Treg.WT	3973	2056	SP.Treg	1	NLT (skin)	-0.854199	3.35774	-11.3808	14.1505	4.61818	-6.35663	4.05867	3.48108	-3.73464	2.38889	3.78458	3.73309	-2.74925	-0.287111	2.53317	-0.0400649	-2.45938	0.428729	0.792802	0.57526	-2.64703	4.08802	1.85952	0.654722	-0.00180735	-2.77031	0.658189	1.08841	0.916959	-1.66068	-3.21604	-1.08783	0.289625	-0.269663
AAGGCAGAGGGATCTG-1_1	SP.s11	5041	2022	3.18623	5	SP.Treg.WT	4134	2018	SP.Treg	5	cTreg (LT-like)	1.24628	2.87224	-28.0267	4.75703	-4.29998	-15.6416	4.11825	5.74062	-0.990372	-8.77649	7.9087	2.21482	-0.584428	-0.479013	0.56658	3.36715	1.40797	-0.145833	4.0603	7.0548	-0.189883	3.46189	-3.13746	9.20949	-6.83433	-2.37987	-5.95551	-0.293149	-1.53225	1.04909	-1.21186	-4.2357	3.81603	-0.284964
AAGGCAGAGTTTCCTT-1_1	SP.s11	5511	2222	1.32342	3	SP.Treg.WT	4268	2209	SP.Treg	3	NLT-like (colon)	-1.571	-3.80206	18.1103	-13.8412	-1.50289	8.56831	6.34118	6.50571	9.27602	-5.07838	2.71153	0.023856	-4.38331	-4.28165	4.40619	9.78505	6.74753	-4.2093	-1.45333	0.864204	-1.84563	-2.18017	-2.5417	7.04886	2.16404	-0.412578	-1.91841	-1.46769	0.423015	0.662202	3.24707	-0.784301	-1.62498	-1.54494
AAGGCAGGTGTTCGAT-1_1	SP.s11	4648	2000	1.81818	1	SP.Treg.WT	4074	2000	SP.Treg	1	NLT (skin)	3.72412	1.30499	-14.7993	-5.18658	-4.52004	-0.54293	-2.83366	8.15548	1.63453	-0.17913	-0.826421	-0.658247	-3.42584	4.25942	-2.0872	-1.89462	1.29002	-5.93475	-1.03473	-1.20405	-2.1149	4.66059	-2.68209	3.95314	-1.49794	-1.96506	-0.148331	1.52346	0.523159	1.23731	-3.33736	-1.02062	0.875628	0.392131
AAGGCAGTCATTCACT-1_1	SP.s11	2789	1387	2.17935	5	SP.Treg.WT	3300	1387	SP.Treg	5	cTreg (LT-like)	1.67842	2.07729	-27.1732	4.2688	-1.24014	-6.74342	1.45081	7.90132	-7.51936	-3.98996	1.59414	2.38517	-3.50698	3.10968	1.70741	-4.13273	-0.510258	-2.7133	1.53967	2.29118	-2.85266	0.553569	2.3513	6.00741	0.578367	-3.05801	-1.67549	0.0760921	0.938866	1.74404	-1.68535	-0.14251	-0.153165	-2.50857
AAGGCAGTCGGAGGTA-1_1	SP.s11	4436	2086	2.45385	1	SP.Treg.WT	4043	2086	SP.Treg	1	NLT (skin)	-0.783661	3.13993	-11.4783	13.6336	1.94065	-5.8237	4.43678	4.11321	-3.02138	0.669943	3.16385	2.72189	0.861973	2.47524	2.62895	0.295905	-3.32536	-3.49204	0.28174	-0.235716	-1.21156	4.244	-0.888688	2.97269	2.21058	-0.766873	0.239289	-0.195907	0.403634	-0.719002	-0.57431	-0.614602	-1.34109	-2.65758
AAGGTTCCAACTGCTA-1_1	SP.s11	969	609	0	0	SP.Treg.WT	3041	778	SP.Treg	0	eTreg (Spleen)	-5.37828	-0.794208	24.3144	23.8924	-3.35774	3.89438	-1.81766	-1.87656	0.0920795	-6.21978	-2.54444	0.0651363	0.700363	2.06948	2.47483	5.39021	3.73749	-1.34093	0.946366	5.55674	3.15447	0.644526	-2.85544	1.4401	-0.229864	0.697303	1.77065	-1.17979	3.19437	4.12197	2.61557	18.286	-5.1124	10.5507
AAGGTTCGTACGCACC-1_1	SP.s11	1473	834	0.0678426	0	SP.Treg.WT	3340	908	SP.Treg	0	eTreg (Spleen)	-5.29702	-0.713267	24.0604	23.6685	-2.41934	2.65159	-3.65586	-3.83475	-1.68391	-6.96179	-10.1872	1.58385	1.46835	4.17071	2.56814	5.25402	5.84449	-0.859767	1.40276	6.89384	3.77664	1.71688	-0.46003	-1.35709	2.39199	-0.0562795	-2.46718	-3.34221	4.52267	2.45867	0.980959	12.7537	-2.79655	8.06541
AAGGTTCTCCTAGGGC-1_1	SP.s11	3189	1553	3.10053	1	SP.Treg.WT	3431	1553	SP.Treg	1	NLT (skin)	2.66585	0.771362	-18.346	-2.59928	-7.34437	-5.89	0.803491	-1.44555	-0.846583	-1.50808	1.45421	-0.00051879	0.300504	-3.0008	1.54285	2.46042	0.442376	3.4723	1.53349	0.683624	2.23571	1.67336	-3.02938	0.209564	-0.15672	0.448909	0.353106	4.74514	-0.883346	5.1979	1.74296	-3.38704	1.47994	0.425964
AAGGTTCTCTCGATGA-1_1	SP.s11	3003	1510	1.53027	2	SP.Treg.WT	3346	1510	SP.Treg	2	cTreg (Spleen LT)	5.77009	-0.226693	-22.837	-21.4793	-14.3176	-2.74781	0.991488	3.84339	4.01663	4.64082	-5.94369	3.17731	-0.680734	1.47347	0.978285	-1.67177	-2.28315	-0.872875	0.799168	1.99932	1.49793	-1.74501	-0.795445	1.77966	-1.91454	1.33144	-0.898624	0.199786	0.189203	0.456961	0.168328	0.552354	0.252202	-2.18864
AAGTCTGCACGAAATA-1_1	SP.s11	4040	1961	1.77778	6	SP.Treg.WT	3882	1961	SP.Treg	6	eTreg (bLN)	-6.0223	1.50996	19.0653	29.1015	3.39172	-6.09062	-21.9354	5.22259	8.78024	5.07205	9.16137	0.236595	1.23654	-2.65247	3.64162	5.85598	3.06831	2.05739	-0.716396	0.251012	-1.56691	0.601561	-0.2715	0.657609	-0.913551	0.0475523	0.266487	0.902323	1.53999	-1.84485	-1.86433	-1.76704	0.624141	0.427803
AAGTCTGGTGTGCCTG-1_1	SP.s11	4277	1905	3.05504	2	SP.Treg.WT	3962	1904	SP.Treg	2	cTreg (Spleen LT)	4.05643	0.646773	-17.6894	-8.28602	-9.85226	-3.03609	3.35028	4.68557	1.52152	3.369	-2.83195	0.0308687	-3.50646	-1.27879	-0.825158	1.11314	1.58213	0.833452	1.17814	0.704421	0.305941	4.65293	-0.473297	-0.657189	0.846641	0.739478	1.2217	2.26986	0.0652599	1.86625	-2.27925	-1.5895	-0.421905	-2.08441
AAGTCTGGTTATGCGT-1_1	SP.s11	4713	2301	1.84127	3	SP.Treg.WT	4183	2298	SP.Treg	3	NLT-like (colon)	-1.92702	-4.21016	31.0725	-12.6353	1.86702	16.8051	19.109	10.4193	6.79931	1.86345	-1.73921	-5.24615	6.05486	2.20095	2.16575	0.846528	13.9853	7.05893	-0.159348	5.77851	10.0707	2.64884	-9.29954	-1.94447	-1.5461	-7.53212	-1.05759	-4.9043	-0.856297	-3.23966	4.19954	-1.48161	1.374	5.23189
AAGTCTGTCCAAGTAC-1_1	SP.s11	6749	2356	3.72726	2	SP.Treg.WT	4236	2254	SP.Treg	2	cTreg (Spleen LT)	0.0687565	4.99799	-33.9506	-15.0578	-15.6227	-12.0879	0.00474287	5.58067	14.635	-0.561375	-13.3833	-6.61095	-8.93099	8.56325	4.33649	-6.70677	-7.19979	8.8002	3.93666	-5.77608	-0.458086	-1.02779	-5.03288	-4.84693	2.19386	2.37863	-10.9611	-0.213675	-9.82488	-1.78849	-2.07343	1.91467	1.70526	-5.94887
AAGTCTGTCTGTTTGT-1_1	SP.s11	4483	2025	2.98707	2	SP.Treg.WT	4047	2025	SP.Treg	2	cTreg (Spleen LT)	5.98688	0.192137	-20.8788	-19.4332	-13.812	-0.419622	1.01908	4.47196	3.47583	3.11831	-4.30415	-1.37131	3.81407	-4.13597	-0.288719	1.34641	-2.5595	-1.33954	0.443598	-0.304822	0.817146	2.63187	-1.06351	-1.9089	-2.81256	-0.100666	-2.22305	-2.26484	-0.546907	-0.775439	-0.26773	2.57453	0.0602046	-4.3145
AATCCAGAGGCTAGGT-1_1	SP.s11	5026	1921	3.11632	2	SP.Treg.WT	4098	1920	SP.Treg	2	cTreg (Spleen LT)	3.84225	-0.543355	-11.6031	-15.0989	-12.287	-0.552824	-4.45251	0.174874	0.482978	-2.97046	1.75835	-3.75379	-3.45215	-4.7827	2.047	-0.82118	3.39668	1.48046	-1.61465	-1.92139	1.65525	0.640517	-0.910709	-1.09519	-0.462294	-0.0545343	-0.663992	-0.998114	1.16857	0.346699	-2.98879	-0.441316	-0.798538	-0.554496
AATCCAGAGGGTCTCC-1_1	SP.s11	2766	1571	2.08408	1	SP.Treg.WT	3238	1571	SP.Treg	1	NLT (skin)	-0.28045	2.77802	-13.1475	3.14715	-0.84361	-0.744432	3.37976	2.09867	-0.91834	1.77635	2.25502	0.288238	-4.93732	-3.63724	0.764615	3.9508	1.20346	-1.61656	0.940968	-0.125802	-0.310623	1.71592	0.875553	0.884856	1.12391	0.814731	-0.0126553	0.616292	1.91495	-0.353216	-1.0952	-0.302669	-0.809591	-0.550094
AATCCAGCACCGTTGG-1_1	SP.s11	3023	1830	3.20767	8	SP.Treg.WT	3233	1851	SP.Treg	8	NLT (colon)	-0.0323698	1.309	-7.16435	43.4436	11.2493	-7.93663	3.30074	24.3392	-10.9269	17.1544	-1.67113	-7.01372	1.84731	-3.84017	4.26114	-4.20559	7.32954	1.18697	-0.550558	5.63863	2.77357	-8.88944	-1.74832	1.84312	0.209705	2.18486	-3.90432	-2.88555	3.55178	2.08167	-0.671764	0.523201	-3.92706	-6.45109
AATCCAGCATACCATG-1_1	SP.s11	4800	2206	2.05821	1	SP.Treg.WT	4172	2204	SP.Treg	1	NLT (skin)	3.75604	1.03347	-17.2081	-6.79035	-5.02901	-2.50076	2.31567	5.12876	-0.453545	0.935051	1.29228	-5.57552	-2.79488	-4.40548	1.12795	0.66017	3.42472	-0.27814	-1.21747	-0.676803	1.47341	-3.40816	0.779806	1.67641	1.33856	0.541405	-3.13689	-1.76988	2.60387	-0.00266501	-0.745253	0.493127	-0.592054	-0.195387
AATCCAGCATCCCATC-1_1	SP.s11	3705	1844	1.91169	1	SP.Treg.WT	3705	1844	SP.Treg	1	NLT (skin)	-1.0266	3.79601	-20.1137	13.3726	0.392215	-8.92961	0.635558	-5.90798	3.5866	2.50286	3.85066	2.11365	-0.361686	-3.32659	-0.591329	0.452731	5.22801	-1.08605	0.0408041	-0.0993555	-0.401535	4.39036	-1.27199	0.0106228	0.169137	-0.80969	-0.764215	2.29236	0.762883	1.79412	-4.51399	-0.20162	-1.32374	-0.508443
AATCCAGTCACCAGGC-1_1	SP.s11	3579	1828	2.17938	1	SP.Treg.WT	3590	1828	SP.Treg	1	NLT (skin)	-0.981887	1.94693	-9.26047	10.2928	5.2494	-5.06542	-1.07659	4.11933	-5.62661	-5.33565	-5.21344	-3.79974	-2.10887	-2.50148	0.119564	2.85079	1.82728	-1.00062	-0.530836	-2.41821	4.37346	3.70659	0.209099	0.822745	2.72937	1.28666	2.23843	-0.323679	3.3564	-0.870202	-3.33683	-1.40816	0.646114	-0.17358
AATCCAGTCGATGAGG-1_1	SP.s11	6227	2161	1.26684	2	SP.Treg.WT	4161	2112	SP.Treg	2	cTreg (Spleen LT)	4.17038	-0.464696	-14.8638	-17.1527	-14.0127	0.886041	-0.0312155	-3.20294	3.90766	-2.58374	-1.48396	-4.90787	-0.0344696	-4.35025	-0.314718	1.11092	0.356508	0.551835	-0.667742	-2.50389	-4.32549	3.02213	-1.96829	0.0217184	4.1931	-2.0915	-0.763029	-0.319582	0.870378	1.51054	0.325651	-0.616501	-2.16222	-0.0976035
AATCGGTAGCGTTCCG-1_1	SP.s11	2824	1476	2.68741	3	SP.Treg.WT	3284	1476	SP.Treg	3	NLT-like (colon)	-0.100934	-3.65967	12.131	-15.5366	-3.56806	0.770545	3.81721	-0.0565112	-0.764044	3.02369	2.28922	0.356329	-2.34291	1.71638	-1.47455	2.67446	-1.36057	0.8469	2.95941	2.62351	0.0139405	5.76759	-1.58773	0.548277	1.66641	-1.61408	1.78659	2.42642	-0.60222	2.25757	-2.26563	-1.69544	0.158152	-0.827515
AATCGGTCAGCTGTAT-1_1	SP.s11	3551	1607	2.3569	2	SP.Treg.WT	3598	1607	SP.Treg	2	cTreg (Spleen LT)	5.0474	0.851904	-28.9047	-10.9789	-15.2728	-1.93752	2.65042	4.00649	2.4216	-4.76814	-2.3777	-3.32313	1.94083	-3.22531	3.69876	0.256459	-0.0308307	-2.45747	0.389284	-1.53902	0.469404	-0.380362	0.682663	2.33923	-0.267772	-1.49623	-1.11876	-2.44201	1.37379	-2.79235	0.874997	-0.270487	0.705746	-0.567414
AATCGGTTCCAGATCA-1_1	SP.s11	2664	1237	2.31949	1	SP.Treg.WT	3293	1238	SP.Treg	1	NLT (skin)	2.74807	0.476507	-12.8993	-2.82638	-5.49924	0.567692	0.421668	1.26664	-0.925331	-5.08023	1.17401	0.600909	-6.0854	-3.12233	-0.564022	-1.40202	-0.0831878	3.04898	1.11009	1.30946	1.23921	4.46721	0.314044	-1.43632	1.24106	-0.976713	1.03223	0.684835	4.91809	3.15382	0.113723	8.37813	10.0479	-2.14564
AATCGGTTCCTAGAAC-1_1	SP.s11	5275	2285	1.68401	1	SP.Treg.WT	4237	2283	SP.Treg	1	NLT (skin)	-0.52407	2.5027	-12.6387	13.3736	7.22261	-3.42352	2.07223	5.45396	-2.98579	-1.60064	0.474616	4.48548	-6.7805	-3.49222	1.91429	-5.60007	-0.947479	-4.07119	0.343745	1.47923	-1.67579	-0.156264	1.59558	4.5229	2.56542	-0.635517	-0.47626	-0.786704	2.11975	1.13646	-1.76741	2.21761	-2.76942	-2.40041
ACACCAATCAAACAAG-1_1	SP.s11	5895	1903	3.03493	5	SP.Treg.WT	4127	1862	SP.Treg	5	cTreg (LT-like)	3.33586	2.36069	-35.2545	0.852188	-16.2742	-6.7352	-0.361827	10.1783	-0.48301	-17.2962	3.14537	-3.31382	2.35226	2.47852	-1.43348	-2.58435	0.831579	-1.31937	-0.933027	-1.99278	0.0734127	-1.84476	0.178533	-6.71898	0.633953	4.38973	2.09271	1.27699	0.254166	-0.621333	-0.248887	0.357887	-1.35729	-0.958359
ACACCAATCTCCGGTT-1_1	SP.s11	3733	1986	4.63876	1	SP.Treg.WT	3727	1986	SP.Treg	1	NLT (skin)	-1.1956	3.9174	-14.646	22.8041	6.0172	-17.0694	7.33058	7.35305	4.33549	3.35903	4.13576	11.7432	-6.16965	-7.0392	9.5744	2.46129	10.0842	-4.52425	2.94439	7.71009	-1.21436	6.04313	2.29003	-6.21147	-5.68761	-3.85372	1.61579	0.367188	1.71002	-4.50522	-5.21641	-4.00445	3.66285	5.60482
ACACCCTAGAGCTATA-1_1	SP.s11	5246	2280	1.77177	3	SP.Treg.WT	4248	2277	SP.Treg	3	NLT-like (colon)	-1.60494	-4.17914	24.9741	-19.6195	2.05604	11.9524	9.75033	12.3174	6.54324	1.21798	3.2072	8.4763	-5.57446	2.66308	-4.30369	-4.71246	10.5552	-2.0833	1.65314	1.09408	1.39096	5.60432	-1.93087	-4.2984	5.33004	2.44066	-4.56555	1.17454	3.29084	1.7386	2.84087	-3.69407	1.0021	2.42337
ACACCCTAGGACAGCT-1_1	SP.s11	4105	1804	2.06813	2	SP.Treg.WT	3891	1804	SP.Treg	2	cTreg (Spleen LT)	4.86314	0.704892	-23.7706	-8.76704	-11.7062	-2.09036	3.10206	2.86244	2.16852	-5.05093	-0.544961	-5.34655	3.15686	-1.67172	-1.22999	1.79114	-2.01012	-1.27326	2.10462	2.40641	0.570367	-0.748994	-0.673793	-5.36606	2.59017	2.44244	4.12926	1.74373	0.620719	-0.467156	-0.379465	0.41687	-0.671749	1.65946
ACACCCTAGGACATTA-1_1	SP.s11	3731	1759	2.34917	5	SP.Treg.WT	3726	1759	SP.Treg	5	cTreg (LT-like)	3.35491	1.73359	-23.7135	-5.94328	-5.72663	-3.86266	0.0961544	6.80971	-2.53005	-4.51075	1.43801	-1.57048	-3.94039	0.249144	-1.31061	-0.268254	2.43701	0.12588	1.78153	2.99973	-1.21984	-1.60146	-1.68059	-5.68793	0.710884	3.98843	4.21964	1.74154	-0.354713	-0.526377	0.224243	-0.0962822	0.00759817	-0.560722
ACACCCTCAAGCCGCT-1_1	SP.s11	3231	1726	1.94504	7	SP.Treg.WT	3400	1726	SP.Treg	7	NLT-like (skin)	0.0625326	6.30742	37.5258	11.1304	1.50553	-4.48157	7.29036	6.34988	2.22655	-0.298375	1.3303	-1.52637	-1.26396	3.67521	-0.716796	2.88063	-0.91632	-5.2793	18.3397	-0.828893	-3.98884	-0.828942	-2.41668	-10.5143	1.75254	3.23774	5.05063	3.28405	-1.96763	2.63927	-2.07022	1.65445	-1.37846	1.04929
ACACCCTCAGCTTAAC-1_1	SP.s11	4031	1792	1.30929	2	SP.Treg.WT	3864	1792	SP.Treg	2	cTreg (Spleen LT)	6.72259	-0.0543474	-27.1308	-23.412	-10.8702	0.307319	1.45258	10.8632	3.50656	-1.66398	-3.33091	0.625531	3.69383	-0.732118	-2.15868	-0.0136314	-4.2901	-5.17824	1.91017	0.884234	1.77103	0.146589	2.08965	-2.91605	0.361093	7.02352	2.80798	2.90251	-0.477153	0.84745	2.63151	1.47662	-1.61743	1.58111
ACACCCTCATCAGTAC-1_1	SP.s11	4584	2003	0.436205	3	SP.Treg.WT	4080	2000	SP.Treg	3	NLT-like (colon)	-3.94219	-3.00278	32.972	-3.80503	12.4444	13.4459	-0.748002	9.25656	6.78191	-4.71026	-2.34767	-3.67809	0.718	-4.93419	0.676857	-2.5757	0.0770521	-2.24832	-1.51658	-3.50803	-5.47767	-1.8391	0.065847	0.0380155	-0.735852	6.85292	2.86861	6.65868	1.32855	3.36119	-6.5091	-0.372548	-3.07039	0.161979
ACACCCTGTGGCCCTA-1_1	SP.s11	3255	1456	3.12596	5	SP.Treg.WT	3476	1456	SP.Treg	5	cTreg (LT-like)	3.90698	1.19602	-24.6259	-7.30566	-10.8083	-0.928632	1.92393	3.38425	0.216156	-6.19932	1.72515	0.724589	2.49786	3.16936	-1.1197	0.522743	-1.34327	0.174222	0.629763	0.57928	-3.31092	-0.539697	-3.00442	-7.62176	0.759675	3.18717	3.85631	2.48306	-0.942182	-2.37918	3.05127	-3.25862	-1.58484	1.05561
ACACCCTGTGTGGTTT-1_1	SP.s11	5600	2005	1.71367	2	SP.Treg.WT	4156	1980	SP.Treg	2	cTreg (Spleen LT)	4.62417	-0.93539	-16.3059	-23.9638	-16.7211	-0.336373	-2.6343	-0.775186	3.99075	-5.15553	-2.73972	-3.03672	1.55919	-2.94915	-1.96524	-3.67233	0.510955	-1.58624	0.765559	0.419452	-0.535154	-0.95502	-0.712563	-6.32835	-0.231881	-0.0447512	-3.16966	-3.05845	-1.80643	-2.82041	-2.27391	3.86307	-4.40374	-5.98648
ACACCCTTCTGCCAGG-1_1	SP.s11	3420	1673	2.12518	2	SP.Treg.WT	3520	1673	SP.Treg	2	cTreg (Spleen LT)	5.19071	1.12045	-25.3625	-12.6625	-8.31524	-2.19344	0.648567	8.81978	1.41192	1.64482	-1.18037	0.633285	3.92595	-1.75747	3.04001	1.35538	-3.33927	-0.912057	-0.132906	0.678919	-6.65062	0.846592	-3.58253	-3.44162	-0.00427756	0.916831	-1.48529	-0.294909	-0.186395	0.14863	5.01008	-2.09991	-0.962212	-0.407138
ACACCCTTCTTACCTA-1_1	SP.s11	6438	2436	3.15887	2	SP.Treg.WT	4244	2344	SP.Treg	2	cTreg (Spleen LT)	4.32443	0.97363	-25.0891	-9.07831	-15.7499	-3.44106	2.22102	7.6988	0.122405	-2.88678	-0.826631	-0.730119	-1.29312	-0.131494	1.16452	-2.28134	2.39126	-0.858371	1.72872	3.9346	1.28696	1.17739	-2.53905	-9.53136	-2.76894	1.58362	-0.312626	0.209417	1.63017	1.42151	0.280692	3.57792	4.18757	-6.06539
ACACCCTTCTTGAGAC-1_1	SP.s11	3337	1658	1.97723	1	SP.Treg.WT	3483	1658	SP.Treg	1	NLT (skin)	2.69829	1.95575	-13.0797	-4.79917	-3.81494	-2.86289	-4.65211	6.81758	-1.41783	-5.50054	2.80981	-0.884314	-4.35194	-4.43824	-2.54249	-3.3109	1.21942	1.34396	-2.96857	-3.40702	4.30959	0.69128	-0.265869	-5.54874	-1.84801	6.54116	5.31066	-6.18284	-2.21035	3.45107	-2.6591	-1.28052	0.839307	5.26016
ACACCGGAGGCTATCT-1_1	SP.s11	4013	1922	2.70471	2	SP.Treg.WT	3874	1922	SP.Treg	2	cTreg (Spleen LT)	6.1863	0.930757	-27.0795	-16.4311	-7.09696	0.634285	0.181042	8.4571	3.8195	2.53143	-1.32068	-4.02018	3.50577	-2.74495	3.18407	5.56269	-3.74391	-0.871816	-0.758284	-0.311753	-0.026026	-0.628289	-1.81189	2.36986	1.02237	1.09834	-0.657203	-0.10584	1.20185	0.836598	0.759712	0.810412	0.124341	2.03792
ACACCGGCAGCTGTAT-1_1	SP.s11	4284	1677	4.26176	2	SP.Treg.WT	3920	1677	SP.Treg	2	cTreg (Spleen LT)	6.03085	-0.570944	-21.8229	-25.3664	-16.6689	-0.188559	-1.35113	2.57476	2.95427	-2.13862	-4.07417	-1.03724	-0.323982	-3.92942	-0.402575	-2.27172	-2.84343	-1.81904	0.809676	2.04736	5.0087	2.30337	2.97552	-2.49693	-1.57037	-0.999568	2.21357	-0.0128928	-0.864917	-1.42395	0.560554	-2.3873	1.68661	1.68428
ACACCGGTCGGAAATA-1_1	SP.s11	3847	1916	3.2876	1	SP.Treg.WT	3787	1916	SP.Treg	1	NLT (skin)	0.128993	3.07064	-15.1393	12.9377	3.24819	-10.9144	4.38739	6.98911	-4.06465	1.82018	1.57531	5.79018	-1.74905	-2.70917	5.74237	-0.522794	2.86699	4.8883	-0.493388	1.48367	-1.72555	-3.47663	-0.444889	0.58272	1.40534	-1.26633	-2.52688	1.04161	0.855836	3.53873	0.808413	1.33194	-2.92183	-0.153407
ACACCGGTCTCCAACC-1_1	SP.s11	4073	1890	4.4908	2	SP.Treg.WT	3883	1890	SP.Treg	2	cTreg (Spleen LT)	4.69975	0.865092	-23.5081	-13.3143	-12.6556	-5.15079	2.71642	9.72842	0.827628	1.7196	-3.02937	0.702651	2.97746	-1.02457	-0.995738	0.0986571	0.691136	2.11953	-0.143398	-1.68621	-3.72246	3.81436	-0.196626	-3.06341	-0.117298	-0.706107	-1.8295	0.885781	-0.396355	2.08241	0.139003	-1.85566	0.398685	-2.04259
ACACTGAAGCTAGTGG-1_1	SP.s11	6860	2104	4.74665	2	SP.Treg.WT	4169	2005	SP.Treg	2	cTreg (Spleen LT)	4.89458	-1.00016	-16.7447	-25.1841	-19.0604	0.344848	-2.98076	0.586866	4.10971	-3.57278	-0.698009	-0.280799	0.644258	-4.55213	2.27784	0.413937	-2.33395	1.53857	-1.83256	-2.66665	3.59123	-1.24517	-1.21877	-3.28784	-0.594999	1.67071	-0.706222	1.41988	1.65058	-0.386988	-1.767	-0.995175	-0.738738	-0.206723
ACACTGAAGGCATGTG-1_1	SP.s11	3253	1883	4.55797	8	SP.Treg.WT	3355	1883	SP.Treg	8	NLT (colon)	-0.254234	1.31882	-7.65274	44.4609	17.1884	0.842295	13.7255	13.2585	-0.237331	10.0884	2.88277	-7.84869	8.46111	-4.73723	4.27471	2.38911	6.70228	3.00148	-4.30083	0.935561	3.31726	-9.1902	-4.68207	-1.97701	8.3932	-3.43525	-2.24224	-4.71841	4.26841	-1.42038	3.08116	1.14594	-2.16758	0.834659
ACACTGACAAGGTTTC-1_1	SP.s11	5849	2243	1.70445	2	SP.Treg.WT	4229	2221	SP.Treg	2	cTreg (Spleen LT)	4.80305	-0.0280112	-18.1601	-14.0312	-16.6115	-0.696303	-0.0918893	2.69149	0.754922	-1.87535	-1.48413	0.413575	-2.12298	-3.91364	0.176077	0.275239	1.9487	2.06555	0.43992	0.776587	5.41141	0.859591	1.98321	2.27991	0.103511	1.02284	-0.0206706	-1.70933	0.528585	-0.971806	-0.00666481	2.34421	-2.90342	-4.49575
ACACTGACAGACACTT-1_1	SP.s11	5472	2126	2.40744	2	SP.Treg.WT	4205	2117	SP.Treg	2	cTreg (Spleen LT)	6.29963	-0.0152264	-25.1463	-24.1	-19.0441	-0.74452	0.293914	7.93543	2.8626	3.9505	-6.25856	0.626974	4.29658	-5.82071	-1.06224	-0.742571	-1.64265	-1.5819	-0.0940227	-0.657881	4.6224	-0.145954	1.02646	-1.32615	-3.54404	0.814798	-3.07803	-2.86273	0.116374	-2.70545	-1.65385	1.05511	-3.0386	-7.85439
ACACTGATCAAGCCTA-1_1	SP.s11	1157	697	0	0	SP.Treg.WT	3180	831	SP.Treg	0	eTreg (Spleen)	-5.07637	-0.651617	24.2398	23.8543	-1.79216	3.34073	-3.97745	-4.13114	-3.04204	-8.02587	-5.26771	0.958267	0.0119836	3.60332	1.46002	4.37784	2.61646	-2.85576	0.85373	4.89042	1.09843	2.05966	-1.00429	-1.22454	1.71257	-0.0643628	-1.3413	-1.51677	4.36703	2.63221	1.02747	11.1874	-1.61804	6.99086
ACAGCCGAGAAGGTTT-1_1	SP.s11	5998	2492	1.89842	1	SP.Treg.WT	4309	2456	SP.Treg	1	NLT (skin)	-1.64167	2.1822	-5.54184	10.1631	6.64314	-2.33402	-1.46897	9.17463	-2.09107	2.29482	2.62787	4.65229	-6.4191	-2.32105	-0.652106	-3.32909	0.480995	-0.544317	-1.29083	-1.98093	-1.03431	1.77431	-3.39131	0.907984	-0.105375	0.828012	-2.0039	-0.506524	1.8292	0.16408	-2.71584	2.70635	-3.97777	1.64366
ACAGCCGAGCCCAGCT-1_1	SP.s11	4151	1660	2.44839	2	SP.Treg.WT	3879	1659	SP.Treg	2	cTreg (Spleen LT)	4.6344	-0.212753	-17.3454	-16.0104	-15.2865	-2.59157	0.91821	-0.240309	2.12728	-2.83956	-0.262947	-2.71776	2.08533	-2.24198	1.14198	-0.991396	-1.82963	-1.28665	1.24194	1.1614	0.154534	5.03699	-1.96299	0.335245	0.12789	-1.77413	-1.01368	-0.174766	-0.172911	4.55355	-5.11061	0.334486	-2.16384	-0.0476694
ACAGCCGAGGCTACGA-1_1	SP.s11	4865	1767	2.40444	2	SP.Treg.WT	4047	1766	SP.Treg	2	cTreg (Spleen LT)	5.2099	-0.928452	-17.9178	-25.9951	-19.1941	2.38535	-1.19684	-0.340441	3.47471	-5.72555	-2.35005	-0.897092	2.08579	-2.46037	1.27973	-3.6539	0.098977	-4.55626	-1.64593	-0.237125	5.2357	1.82467	-1.30831	-1.73556	-1.60108	-3.32304	1.02963	-1.8257	0.645371	-1.56686	-1.06544	2.9678	2.86315	-4.5705
ACAGCCGGTACCGAGA-1_1	SP.s11	3467	1524	2.47767	2	SP.Treg.WT	3565	1524	SP.Treg	2	cTreg (Spleen LT)	5.24877	0.693513	-24.8195	-22.3512	-16.7808	0.385143	0.908756	6.58393	1.27394	-3.25318	-3.55716	2.25206	1.28201	-0.783452	0.683558	-1.76318	-0.877283	-4.36649	0.636026	1.79945	4.22622	-1.02668	0.364108	0.161739	-1.54776	0.781713	-0.326374	-0.991132	-0.683296	-1.01156	-0.650645	0.875519	-0.719391	-2.42549
ACAGCCGGTACGAAAT-1_1	SP.s11	5330	2113	2.68091	1	SP.Treg.WT	4192	2104	SP.Treg	1	NLT (skin)	1.35575	1.17797	-11.5535	-0.923625	-1.13844	-1.45165	4.29052	4.55924	-3.57872	1.97703	2.94542	0.65267	-3.71488	-2.36229	-1.68816	-9.83312	5.31142	3.30631	2.13458	0.401363	-0.361965	8.17419	0.044528	-3.15499	1.68763	-4.12356	-7.08425	-1.05343	1.3553	0.855864	4.23153	-2.76888	1.57998	5.66621
ACAGCCGTCACAATGC-1_1	SP.s11	4434	1887	1.53188	5	SP.Treg.WT	3987	1887	SP.Treg	5	cTreg (LT-like)	4.1843	1.76986	-29.1496	-8.28901	-10.7958	-2.69971	2.59196	4.85695	1.40782	-7.1793	0.666954	-1.857	2.16968	-0.0984721	1.6513	-0.0838494	-3.43645	-2.62961	0.484989	1.10245	-1.30558	0.528467	-2.74722	5.3911	1.59961	-2.49293	-0.915233	-1.40004	2.20734	-0.0948458	-1.93632	0.494387	0.277046	0.82461
ACAGCTACACGGTAGA-1_1	SP.s11	5716	1934	3.30246	2	SP.Treg.WT	4114	1906	SP.Treg	2	cTreg (Spleen LT)	4.35827	-0.765543	-14.5131	-21.6513	-18.43	0.421505	-1.32131	0.144297	0.327906	-0.644925	-0.0185655	1.60117	0.547642	-0.843792	-2.16062	0.0190033	-0.921055	3.5444	1.08291	0.320228	2.53964	2.54877	0.23344	-0.62039	-0.510433	0.0224838	1.63472	1.46115	-0.320659	0.63155	-3.20204	0.529654	-1.30281	-1.08604
ACAGCTAGTAGGGACT-1_1	SP.s11	3809	1823	0.78637	0	SP.Treg.WT	3765	1823	SP.Treg	0	eTreg (Spleen)	-4.2925	0.0197143	20.7563	20.4784	14.022	6.791	-5.04425	0.167929	-6.99438	-5.49224	-16.4726	-4.71546	-0.62349	-5.09406	-0.498473	-5.96363	5.68529	-0.106342	0.782633	-0.246891	-0.694571	2.61759	-3.25198	5.0637	-1.51976	5.75535	2.48369	1.95586	0.149119	-0.230302	-2.07831	-2.32577	-0.845726	-2.47154
ACAGCTAGTCCAGTGC-1_1	SP.s11	2677	1421	4.25532	5	SP.Treg.WT	3239	1424	SP.Treg	5	cTreg (LT-like)	1.83217	2.96601	-32.2292	3.54066	0.89436	-9.82338	3.34721	13.806	-4.12943	-11.052	5.30097	1.43308	1.81323	1.77091	-0.160218	-2.65351	-0.600063	4.56067	0.0128037	-2.76581	2.76224	0.965141	4.32053	1.47768	4.78536	0.440678	1.82529	2.08637	1.63249	0.601838	-1.67324	0.297029	-1.21615	-0.414867
ACAGCTATCCCAAGAT-1_1	SP.s11	4537	1801	2.72587	2	SP.Treg.WT	4015	1800	SP.Treg	2	cTreg (Spleen LT)	4.98154	-0.736104	-19.7101	-21.3914	-18.1214	0.919944	1.39611	2.96917	-0.080917	1.18895	-1.46796	3.86518	1.90086	0.585072	-0.34815	-0.956483	1.43932	1.36427	-0.550469	-1.04929	0.37026	0.873267	-0.806716	-1.3256	0.676229	0.25473	1.15653	1.02681	-0.421431	0.532265	-1.16555	0.0985691	-0.938248	-1.18494
ACAGCTATCCTAGTGA-1_1	SP.s11	3455	1525	1.90421	2	SP.Treg.WT	3549	1525	SP.Treg	2	cTreg (Spleen LT)	6.83657	-0.193153	-25.0826	-25.0908	-13.9314	-2.82132	2.78922	5.37377	4.37314	1.73356	-5.46581	1.13678	0.968126	-1.94097	-1.88536	-0.410258	-3.64312	-3.92882	1.95133	0.588538	5.31109	2.65926	3.73498	0.991612	-2.39935	2.82621	0.914254	1.68093	-0.539087	-0.661258	0.362548	-0.991886	-0.681981	0.264714
ACATACGAGTGATCGG-1_1	SP.s11	5533	2335	3.20836	2	SP.Treg.WT	4271	2331	SP.Treg	2	cTreg (Spleen LT)	6.59239	0.0233857	-26.2985	-23.4973	-7.79451	-2.25304	3.82668	3.96597	2.65931	3.08162	-3.55317	-0.404336	-0.185973	-6.22982	-0.259597	-0.938377	-2.75777	-3.44746	2.35743	3.99056	5.1049	4.7821	-0.0515619	-2.29403	-0.655492	-0.219236	0.929693	0.0953171	-0.327	-3.75274	2.7761	-2.41059	-0.948926	0.244731
ACATACGCATGACGGA-1_1	SP.s11	6666	2366	3.60239	2	SP.Treg.WT	4261	2261	SP.Treg	2	cTreg (Spleen LT)	3.69972	-0.629208	-12.7691	-15.0547	-14.0662	-1.58365	-1.60232	-4.99982	0.230491	-3.03991	-0.355893	-1.89277	-1.64972	-6.1592	1.15375	-1.02185	1.94885	3.50553	-1.62351	-3.41301	-2.36359	3.55725	-3.52161	-5.0312	-0.46441	-1.96048	-2.69513	-0.977153	-0.575131	-1.24294	0.684993	-1.32746	-1.88112	-3.99323
ACATACGGTATGCTTG-1_1	SP.s11	4845	1822	1.99753	2	SP.Treg.WT	4061	1819	SP.Treg	2	cTreg (Spleen LT)	4.25847	0.0691753	-17.3341	-13.7064	-13.8803	-3.12114	-1.57187	5.42806	5.19799	-4.62962	-3.00158	-0.549581	-5.0875	-3.22833	-0.619302	-0.82605	0.34146	2.34427	1.87332	1.5942	0.939625	3.06134	-1.55908	-2.6138	0.239771	2.22233	1.22417	0.536543	-0.898175	0.704956	0.534571	1.06695	-2.48507	-1.6816
ACATCAGAGCTAGTCT-1_1	SP.s11	3777	1793	3.00554	3	SP.Treg.WT	3761	1793	SP.Treg	3	NLT-like (colon)	-1.99555	-4.01425	24.0212	-21.325	3.32947	12.9184	11.2405	4.27238	7.99381	1.5721	1.16154	0.590652	-4.02058	-2.07232	-3.21	-3.68239	7.62799	3.73418	1.6697	0.159881	0.548631	6.23972	-3.18453	-1.24677	3.98669	-2.15636	-5.57477	-1.99156	1.76216	0.0932148	6.16565	-3.4462	2.87206	5.83394
ACATCAGAGTACTTGC-1_1	SP.s11	3628	1637	3.63036	2	SP.Treg.WT	3630	1637	SP.Treg	2	cTreg (Spleen LT)	6.22694	0.0430053	-24.1862	-23.384	-13.947	-0.743284	1.01493	9.01113	2.50635	0.357897	-4.34811	-1.42587	4.06663	-4.22016	-0.302737	-0.658502	-3.3138	0.494685	0.25322	-0.837616	5.20625	1.32652	5.40974	-1.59433	0.537635	1.68525	2.68575	0.730143	-0.887564	-1.45354	1.898	-0.422363	0.794682	3.20112
ACATCAGCACAAGTAA-1_1	SP.s11	5899	2355	3.16734	1	SP.Treg.WT	4309	2324	SP.Treg	1	NLT (skin)	-0.468535	3.91444	-21.25	13.9472	-4.19768	-13.4892	-0.527655	-4.91358	6.24521	0.734558	3.17324	-2.50485	-1.72466	-6.79726	3.74409	5.30443	6.79651	2.53754	-1.88673	-2.42856	0.00759598	2.86054	-3.80841	-2.04402	-3.43634	2.51895	-2.87545	1.25334	1.30625	0.46677	-3.1661	-1.6222	-0.955876	-0.982302
ACATCAGCACCAGGTC-1_1	SP.s11	4953	2378	2.59871	1	SP.Treg.WT	4248	2376	SP.Treg	1	NLT (skin)	-0.216396	2.25284	-8.81668	14.7436	3.90772	-6.59448	1.06754	6.42542	-5.60156	5.98627	-1.91522	-0.0744259	-3.47246	-4.15719	-1.02628	-3.11255	2.96723	2.2699	0.866962	1.39286	-2.99186	0.152638	-0.826795	0.796589	1.49119	1.6153	0.843643	1.14272	0.323974	-0.820469	1.80836	-1.93364	-3.2795	-2.99408
ACATCAGGTACACCGC-1_1	SP.s11	2960	1526	2.62803	5	SP.Treg.WT	3330	1526	SP.Treg	5	cTreg (LT-like)	2.74148	2.91708	-30.3717	0.334003	-3.56647	-4.8134	4.09105	10.8711	-3.4516	-6.47526	4.06586	4.17103	0.920293	3.13306	0.14435	1.11992	1.06817	3.45565	-2.16492	-3.72857	-1.13036	-1.49509	0.584846	-2.05326	0.736931	3.25812	0.423735	0.250547	-0.214594	-1.82451	2.75827	0.20901	-1.77338	-0.649656
ACATCAGTCGTGGACC-1_1	SP.s11	3431	1836	1.91526	1	SP.Treg.WT	3513	1836	SP.Treg	1	NLT (skin)	-0.485243	3.86722	-16.7999	14.3532	2.63954	-8.59432	-0.533897	2.54456	4.55844	7.23408	3.44782	11.1503	-7.92685	0.0597899	2.44459	5.74271	7.35847	-1.09328	-1.32283	4.13675	-2.40588	-0.557686	2.79162	-0.0424686	-2.81494	-0.459537	3.70448	-5.77458	-2.26424	-0.118746	-2.24512	-0.840306	1.7864	-0.457394
ACATCAGTCTGGCGAC-1_1	SP.s11	6600	2444	2.3421	2	SP.Treg.WT	4245	2350	SP.Treg	2	cTreg (Spleen LT)	5.46848	0.0599632	-22.2329	-15.54	-14.1399	-0.73166	0.893789	4.6747	0.558698	2.43207	-5.30445	-0.0804926	0.799407	-4.73834	-0.473704	-3.63319	-0.282962	-2.49097	1.02688	0.406377	-2.55568	2.06769	3.43946	-2.29005	-1.36699	1.03346	-2.15155	0.0518006	0.0399364	0.282429	3.82786	-3.99818	2.62984	0.574989
ACATCAGTCTTTACGT-1_1	SP.s11	6980	2403	2.3558	2	SP.Treg.WT	4238	2272	SP.Treg	2	cTreg (Spleen LT)	3.28611	-0.185038	-12.5972	-11.4373	-12.229	-0.992155	-0.688811	0.0718138	0.0968342	-1.24755	0.522657	1.76484	-6.74226	-6.30016	1.05325	-0.148553	3.0076	5.00921	0.706478	2.67935	-2.07151	-3.30684	-0.532006	-0.598232	-1.37281	-0.819206	-1.47042	-3.31813	-0.247075	-0.705351	1.43341	0.63046	0.0316435	-0.661737
ACATGGTCATCACGAT-1_1	SP.s11	3383	1692	1.67795	2	SP.Treg.WT	3502	1692	SP.Treg	2	cTreg (Spleen LT)	6.74288	-0.27804	-26.678	-25.6209	-13.8474	0.363986	-0.971975	9.3139	4.5534	4.36943	-6.28431	1.49211	6.90549	-2.03486	-3.66152	-1.90474	-4.05405	-8.17956	2.33588	2.35486	2.98004	0.310795	3.84261	-1.50168	-0.545371	4.4765	1.64292	2.59729	-1.17799	0.205931	1.89859	-2.26184	1.0946	2.96069
ACATGGTGTAGCCTCG-1_1	SP.s11	3623	1871	1.67721	2	SP.Treg.WT	3626	1871	SP.Treg	2	cTreg (Spleen LT)	6.16483	0.639812	-26.3476	-19.0365	-11.3756	-4.72527	3.84157	11.6773	-0.626424	3.74714	-4.42976	3.64032	3.36346	-2.49699	-1.82034	1.75491	-3.62899	-1.92459	-0.0202105	-1.73812	1.2113	-2.42322	3.63208	1.62916	-2.60565	7.17586	-1.62145	-0.958959	0.339752	-1.68877	3.0462	0.401957	0.0622796	-2.01455
ACATGGTGTATGAAAC-1_1	SP.s11	4520	1990	2.95936	1	SP.Treg.WT	4046	1990	SP.Treg	1	NLT (skin)	0.735874	3.25349	-13.9203	8.07766	-0.09424	-8.38591	0.957824	2.26705	-2.57973	-1.65726	1.97177	3.61229	-1.34963	-0.346544	0.121079	-2.65731	-1.71826	4.66081	1.07541	1.53098	-3.81155	-1.67419	0.918521	-2.06839	0.777552	-1.05382	2.25123	0.52725	-1.13682	0.453737	-0.0691037	1.87207	-1.74019	0.2664
ACATGGTGTGCACCAC-1_1	SP.s11	3484	1492	2.17454	2	SP.Treg.WT	3576	1492	SP.Treg	2	cTreg (Spleen LT)	6.07027	-1.02369	-21.2318	-24.8289	-15.3715	1.89755	0.79187	-0.38974	4.29005	-0.624981	-4.14565	0.564586	1.38198	-1.0816	-1.83877	-2.98376	-4.51066	-2.89005	2.09607	2.99828	2.25389	1.07099	1.41992	-2.07428	0.24048	0.865696	3.08594	1.63573	-0.819325	-0.736149	1.4904	-1.19522	0.744249	3.32567
ACATGGTTCCTCAATT-1_1	SP.s11	2441	1305	1.5102	0	SP.Treg.WT	3198	1307	SP.Treg	0	eTreg (Spleen)	-4.26608	0.735205	10.5226	22.2587	4.74889	-1.97586	-2.89151	-4.19619	-5.3708	-6.80649	-16.5419	-2.50146	1.86053	2.34456	0.219513	3.05125	2.08828	1.81309	14.7929	0.851628	-1.48551	0.207641	2.73703	-0.668451	4.16637	4.33509	2.97862	2.4135	-0.64133	0.98163	-2.74433	-2.52389	0.169206	-2.37135
ACCAGTACAATCAGAA-1_1	SP.s11	5525	2105	2.78531	2	SP.Treg.WT	4203	2086	SP.Treg	2	cTreg (Spleen LT)	4.61704	0.451974	-17.2422	-15.8459	-17.4184	-2.60193	0.240795	2.83542	3.73147	-2.09976	-3.74395	-5.24843	3.24717	-3.20932	-0.298266	-1.50192	0.750819	3.35791	-0.104755	-1.01447	-2.12112	3.76493	-0.123822	-3.13213	0.76694	-0.356175	-2.49592	-1.19165	-0.0522482	0.924852	0.655958	1.10134	-1.55329	-1.64153
ACCAGTAGTGACTACT-1_1	SP.s11	4399	2165	2.44676	3	SP.Treg.WT	4064	2165	SP.Treg	3	NLT-like (colon)	-1.23439	-4.66866	22.4691	-17.2235	-2.11898	7.53756	10.4746	8.95467	3.19291	8.20541	2.39707	7.71493	5.55125	9.33913	-7.77055	4.68645	4.6004	0.447645	-1.6481	-3.05803	0.460042	3.92524	-6.02903	3.20987	6.09849	0.816176	5.67766	0.509953	0.551424	-2.06365	0.9179	-0.529383	0.52843	-1.55253
ACCAGTATCGCGGATC-1_1	SP.s11	2973	1601	2.11622	1	SP.Treg.WT	3308	1601	SP.Treg	1	NLT (skin)	-1.69826	4.31025	-14.6542	22.8242	5.07853	-14.673	3.13722	-2.12723	5.64261	2.40711	1.76011	4.60058	-5.97239	-0.342365	4.81082	0.741025	1.74347	-1.8978	-0.991555	0.828822	-1.24758	2.51442	3.34803	-1.49068	-0.523972	-0.965144	3.96201	1.59108	1.62283	-2.57405	-2.5897	-0.542367	1.11213	4.11363
ACCCACTAGGTTACCT-1_1	SP.s11	1800	976	4.32612	2	SP.Treg.WT	3247	1004	SP.Treg	2	cTreg (Spleen LT)	4.15503	1.39588	-22.3408	-10.9365	-10.2586	-5.87234	2.52546	6.34998	1.30537	-6.81325	-1.34761	-1.68314	1.7271	-3.23212	0.971093	0.430673	-2.20106	2.86199	-0.311877	-3.62548	-1.76833	1.00473	3.19839	-1.33037	0.476089	2.93223	-0.982025	-0.251011	-0.0401088	-0.255157	3.23801	-0.595078	0.199023	-0.0657107
ACCCACTCAGTCGTGC-1_1	SP.s11	5092	1920	2.41508	2	SP.Treg.WT	4119	1914	SP.Treg	2	cTreg (Spleen LT)	4.46531	0.235339	-34.2724	-15.8393	-14.2262	-3.16114	2.80415	4.24879	7.59605	-0.693204	-5.60574	1.43916	-8.02733	10.4448	3.31086	-3.63838	-6.53953	1.80095	-0.298981	1.32575	1.38816	1.07612	-7.0576	3.91519	-0.679875	-2.35315	-1.80646	1.71838	0.587646	3.09649	-2.43703	-1.04777	-1.12143	1.42669
ACCCACTGTCTCCCTA-1_1	SP.s11	2007	1142	1.79194	7	SP.Treg.WT	3091	1166	SP.Treg	7	NLT-like (skin)	-0.38993	5.92219	0.458184	34.5749	0.0731153	-15.4726	4.57617	-3.16846	13.6489	4.64422	-6.6155	-4.9539	-9.39872	1.98441	11.0056	4.22897	1.16973	-3.36899	13.4664	-10.9281	-0.663534	-5.06274	-0.930297	-0.227108	-3.17245	-1.22907	-1.44662	-0.0920928	1.47766	-0.674514	-0.0771635	-1.76093	3.59221	0.789856
ACCCACTGTTCCACAA-1_1	SP.s11	4230	2278	3.9424	8	SP.Treg.WT	4062	2265	SP.Treg	8	NLT (colon)	0.0107388	1.12306	-8.91636	44.893	13.0712	-6.95095	18.4289	20.0364	0.386856	18.2362	0.309651	1.5136	12.0672	0.353205	-1.65172	0.413722	3.40545	1.58465	-2.17146	1.85279	-4.35097	-4.67052	-1.33396	-3.0579	6.73079	-5.85838	-6.31738	-8.03248	-0.499141	-0.0568648	0.802543	2.58801	-6.57791	-5.93617
ACCGTAAGTCCTGCTT-1_1	SP.s11	5822	2236	2.99043	3	SP.Treg.WT	4254	2209	SP.Treg	3	NLT-like (colon)	-2.69732	-4.43398	30.3199	-15.2143	7.43438	11.4224	14.0265	14.9322	3.9857	-0.604706	4.49235	7.37997	1.25352	3.9794	0.397128	3.66365	4.91274	6.31364	-3.01198	-3.95143	-3.81637	-0.713622	4.69317	-2.34165	-0.0976143	0.358732	-1.75271	1.32502	1.87523	0.692146	-4.66034	-1.41252	-1.62169	-2.92369
ACCGTAAGTTGGTAAA-1_1	SP.s11	3570	1652	2.34768	1	SP.Treg.WT	3597	1652	SP.Treg	1	NLT (skin)	0.54216	3.36973	-18.163	3.27401	-2.78753	-10.4893	0.964202	2.77654	0.0966074	0.382579	2.43081	3.22634	-5.70487	-1.87727	1.11692	2.47189	6.61046	6.06446	0.474102	1.30765	-3.42846	0.488166	5.69195	-1.0389	-4.26281	0.839143	3.30457	0.242694	-0.916578	-3.21911	-0.79684	0.172991	0.913704	-1.8911
ACCTTTAGTACCGTTA-1_1	SP.s11	4020	2097	1.63205	1	SP.Treg.WT	3891	2097	SP.Treg	1	NLT (skin)	-0.929976	2.98972	-11.144	17.5017	10.0556	-9.04437	3.29506	10.625	-6.79508	4.10591	0.264933	5.68503	-0.448166	2.42895	1.16583	-0.913525	-2.25159	-1.70906	-0.782519	-3.2136	-1.60489	7.2758	0.111605	1.71586	-0.876239	1.30594	-1.55903	-0.498835	0.748923	-0.696152	-0.442444	1.00638	-2.51599	0.873003
ACCTTTAGTGCCTGGT-1_1	SP.s11	5476	2140	1.14922	2	SP.Treg.WT	4215	2121	SP.Treg	2	cTreg (Spleen LT)	5.041	1.17979	-28.6226	-10.0482	-14.5035	-2.59489	1.19978	6.81883	3.97688	-4.64737	-4.77294	-5.85996	3.04862	-4.78853	-0.187951	-0.711451	-0.454794	-3.44392	0.615075	0.311275	-4.96039	3.17262	0.319991	3.96919	0.156468	-2.75983	-4.30724	-2.6318	-0.226717	1.12058	2.59982	0.23606	-0.266727	-1.0311
ACCTTTATCCTGCAGG-1_1	SP.s11	6968	2415	2.65461	2	SP.Treg.WT	4259	2297	SP.Treg	2	cTreg (Spleen LT)	3.82593	0.866136	-26.2436	-5.14865	-16.015	-4.94422	0.872692	1.58059	1.47918	-7.40178	1.4121	-0.186411	1.83833	-1.64087	3.11715	0.795688	1.68498	1.04185	-1.13636	-0.63718	-4.58249	0.784548	-2.60316	3.46304	-1.6739	-3.25902	-6.63363	-1.26986	0.904757	2.38669	-0.969133	-1.09994	-0.707686	-2.6195
ACCTTTATCGGTCCGA-1_1	SP.s11	3241	1501	2.27273	2	SP.Treg.WT	3448	1501	SP.Treg	2	cTreg (Spleen LT)	5.8788	0.990708	-28.549	-17.8776	-11.3131	-2.49249	2.73401	7.60811	3.72799	0.835135	-2.9342	-0.00196401	2.72965	0.392222	0.248078	1.74705	-4.23878	-5.22915	1.57471	0.137886	0.499332	3.06677	-0.0395239	6.74209	-2.92849	0.982063	-2.57233	-0.418451	-0.466829	0.378882	-0.0313854	0.155166	0.204713	-0.905627
ACGAGCCAGGATGGTC-1_1	SP.s11	4610	1906	1.25595	2	SP.Treg.WT	4056	1906	SP.Treg	2	cTreg (Spleen LT)	6.66199	-0.644092	-24.2281	-25.3837	-13.4069	4.18772	-1.52397	5.3048	5.78336	1.2695	-3.21558	-0.930117	1.51425	-4.94285	-0.626102	0.414083	-3.45915	-8.07822	1.28151	2.79037	6.93649	-1.61984	4.53188	3.57817	-1.66166	2.03763	0.255138	-0.692447	0.0473526	-2.36965	1.60596	-0.863379	-0.513938	-0.812873
ACGAGCCAGTTAGGTA-1_1	SP.s11	3215	1628	1.73643	2	SP.Treg.WT	3420	1628	SP.Treg	2	cTreg (Spleen LT)	5.5412	0.794597	-26.8267	-13.7413	-6.94478	0.280112	1.10001	5.5059	5.64705	3.45311	-4.59084	-3.79588	1.05173	-3.83341	-2.57885	0.934942	-2.51448	-2.16915	0.967843	-1.98754	-3.2715	6.2304	0.115047	1.75972	-0.761986	1.13157	-1.89437	-0.511853	-1.72237	0.429821	4.74209	-1.31711	0.694544	1.43037
ACGAGCCCATTGGTAC-1_1	SP.s11	3154	1526	2.58349	2	SP.Treg.WT	3407	1526	SP.Treg	2	cTreg (Spleen LT)	5.83152	0.675486	-26.6789	-15.3652	-9.58086	0.382917	-2.54043	5.20797	8.87638	3.72456	-3.6504	-1.02329	6.46968	-5.44506	0.692971	3.98978	-3.98466	-2.21024	2.36461	0.0766351	-3.20827	4.38946	0.0943912	2.04994	2.28197	1.15543	0.00144807	1.35694	-0.855905	2.02747	1.08528	-1.26425	-0.691065	0.737722
ACGAGCCTCAGCAACT-1_1	SP.s11	5151	1921	1.93648	2	SP.Treg.WT	4111	1919	SP.Treg	2	cTreg (Spleen LT)	4.56048	-0.564076	-16.7682	-17.5351	-14.3028	2.40185	1.22758	0.459713	2.9952	-3.90522	-2.95027	-1.06386	2.75665	-2.00837	-0.781277	-0.951645	-0.606682	1.55857	-0.830349	-1.00362	-2.8928	-0.0438356	0.503032	-0.617845	1.70355	-2.61974	1.00156	-0.545617	0.197944	0.435115	0.381201	3.24919	0.544046	2.02792
ACGAGCCTCAGTTTGG-1_1	SP.s11	4967	2255	3.57789	2	SP.Treg.WT	4192	2252	SP.Treg	2	cTreg (Spleen LT)	5.5893	0.665742	-26.2383	-18.821	-12.3285	-2.92162	1.18254	9.65039	-1.08166	5.8854	-3.05421	-0.999688	4.3078	-1.85826	1.81191	0.0274877	-0.332602	-1.22964	-1.61155	-0.650395	1.2604	-0.415728	3.54168	-0.534992	-1.40652	-1.52294	-0.532906	-1.30955	-0.982444	-1.06212	2.60439	-1.57113	1.48866	-0.475862
ACGAGCCTCGTACCGG-1_1	SP.s11	5308	1696	3.4405	2	SP.Treg.WT	4047	1684	SP.Treg	2	cTreg (Spleen LT)	4.23192	-0.162202	-15.5778	-22.705	-18.9024	1.0073	1.83023	2.75215	3.48144	-10.9804	-1.0681	0.472306	0.559637	-2.26927	2.95318	-2.89511	0.0126938	-0.252792	0.0815979	2.36425	0.254972	-1.46895	-1.80884	-2.10746	0.981948	-4.91428	-1.20326	-1.43348	0.443091	0.0198805	-1.09434	-0.109368	-1.06334	-0.208429
ACGAGGAAGGATCGCA-1_1	SP.s11	2418	1112	3.34849	2	SP.Treg.WT	3272	1114	SP.Treg	2	cTreg (Spleen LT)	5.55718	-1.44548	37.6206	8.72014	-13.3057	-1.00883	-1.37896	0.246706	0.788181	1.71239	-0.954193	2.4978	-2.781	0.690865	0.933483	-0.495997	3.00664	0.5287	16.8717	-6.07365	3.21451	-3.1903	-1.64968	-3.11079	-0.296675	-2.12905	1.69912	0.642649	-1.72843	2.02284	-3.70348	0.279876	0.675539	-1.31583
ACGAGGAGTACAGTGG-1_1	SP.s11	4855	2040	2.38389	2	SP.Treg.WT	4115	2040	SP.Treg	2	cTreg (Spleen LT)	4.29795	0.232356	-15.1236	-7.40101	-7.50784	1.15457	-3.09692	4.75939	0.650724	1.05207	0.184132	0.586032	-3.44928	1.25967	-6.70325	-0.74296	2.74039	1.99911	1.12847	0.906262	3.35883	0.994961	0.505574	-1.19195	-0.0296083	3.31178	3.04339	1.48568	0.669558	0.114842	-1.50288	-0.429306	-0.258428	-0.0348164
ACGAGGAGTTTGCATG-1_1	SP.s11	4764	2001	1.71872	0	SP.Treg.WT	4105	2001	SP.Treg	0	eTreg (Spleen)	-3.03169	0.90603	7.37703	27.2723	3.79633	-2.63437	-11.9682	-3.89784	-0.306177	-3.48351	-4.56163	-6.47583	-2.76086	0.508159	-9.38941	-3.43632	6.30928	3.56718	4.01057	5.63052	-3.06031	2.75068	-1.03066	-1.46846	-2.62933	2.35667	1.19934	0.464531	0.530684	-0.560809	-0.857785	1.17234	-1.68164	0.695659
ACGAGGATCAACACAC-1_1	SP.s11	2498	1417	4.47642	1	SP.Treg.WT	3171	1419	SP.Treg	1	NLT (skin)	-0.647286	2.63473	-9.23757	13.7169	2.90983	-8.9329	0.976751	6.7982	-5.54891	3.87654	-1.51747	0.158837	2.14232	0.345972	1.91845	-1.54825	-3.67005	2.33016	4.03408	3.86582	1.10836	7.91401	0.702206	-5.26097	-0.457073	-0.224061	0.347627	3.056	-1.22898	4.35527	-1.9173	1.80079	-3.50067	2.19362
ACGAGGATCCACGTGG-1_1	SP.s11	4592	1815	2.78382	2	SP.Treg.WT	4023	1814	SP.Treg	2	cTreg (Spleen LT)	4.51962	-1.00464	-15.7892	-20.9488	-15.5546	1.41804	0.453098	-2.88793	2.73814	-0.660923	-3.37074	-0.458564	2.41013	-2.06903	1.74275	0.944235	0.552365	2.71584	-0.332323	1.77515	0.422427	-1.05879	-2.8615	-1.51224	-0.215726	-2.04732	1.16195	-0.0331664	-0.177278	0.0757958	-1.33486	1.63293	-1.23439	0.382097
ACGAGGATCCCTTGTG-1_1	SP.s11	5799	2338	2.56058	2	SP.Treg.WT	4287	2303	SP.Treg	2	cTreg (Spleen LT)	3.89719	-0.293048	-14.0114	-11.7345	-11.4409	-2.52907	-0.388274	3.7194	-0.232807	-0.469416	0.031723	-0.566683	-1.74434	-5.15242	1.24866	0.0147991	0.364779	2.58065	2.16431	3.98465	-0.759453	-4.16814	-0.943632	-2.37018	0.777214	1.17742	-2.75287	-0.992445	1.17488	0.849841	1.49442	0.583448	-1.8271	-1.285
ACGAGGATCGCGTAGC-1_1	SP.s11	2096	1130	4.9071	1	SP.Treg.WT	3166	1137	SP.Treg	1	NLT (skin)	0.937975	2.75931	-15.4767	3.38294	-3.8133	-0.83052	3.06088	0.316764	-2.07346	-1.2371	2.12127	-0.41901	-1.21824	-2.12094	0.701858	4.00393	-3.05293	3.86999	2.49327	3.28219	1.23415	0.798857	-2.31173	-1.79589	1.28734	-0.636166	1.82783	0.311409	-0.183274	0.328702	0.894954	0.596623	-1.14821	2.96307
ACGATACAGCCTCGTG-1_1	SP.s11	6523	2313	2.15893	3	SP.Treg.WT	4288	2251	SP.Treg	3	NLT-like (colon)	-1.95942	-4.09628	31.33	-13.3381	13.7272	21.0428	16.9343	10.5076	9.05376	4.13442	1.24525	13.1209	-10.3173	-0.975571	-3.54752	-4.08388	10.0026	0.0113777	1.72022	1.54781	0.4119	8.12119	0.810856	-4.24204	1.91261	-1.04385	-8.3694	-2.68049	2.03846	-0.0111982	4.63448	-2.98606	1.573	1.68416
ACGATACAGGGCACTA-1_1	SP.s11	6629	2193	3.45087	2	SP.Treg.WT	4175	2096	SP.Treg	2	cTreg (Spleen LT)	3.56308	-0.738448	-11.6334	-13.4338	-13.5619	-1.19665	-0.0169348	-2.20693	0.846542	-3.61793	1.03775	3.01249	-0.532524	-4.42283	4.12102	-1.76379	0.615988	3.66138	-1.44779	-0.0116249	-0.134525	-3.38917	-1.68976	-1.97377	3.54108	-1.13369	0.0263303	1.81652	2.54502	1.35641	-1.71696	-1.90481	-0.318401	1.54993
ACGATACAGTGCCATT-1_1	SP.s11	3900	1711	2.12657	2	SP.Treg.WT	3791	1711	SP.Treg	2	cTreg (Spleen LT)	6.03938	-0.936455	-22.0897	-18.3465	-11.8719	3.24776	-8.47395	4.39434	5.49091	1.46321	-2.16434	-0.765969	2.02184	-3.3264	1.49888	-0.101705	-2.30907	-1.91535	-0.530959	-1.08548	-0.972775	0.285314	1.33315	-2.96926	1.10084	1.70618	-0.248087	1.38099	0.0159575	0.810971	3.53385	-2.60616	0.458608	1.37851
ACGATACTCAAACGGG-1_1	SP.s11	4498	1722	1.86708	2	SP.Treg.WT	3977	1721	SP.Treg	2	cTreg (Spleen LT)	3.90089	-0.569086	-13.1686	-21.1059	-17.7065	-0.153107	-3.33335	0.302621	0.414021	1.40461	-2.61308	2.72033	-0.33679	-2.37739	0.393561	-2.85059	0.892537	4.10585	-0.172447	-0.21317	-4.39682	-0.545226	-0.313468	-1.39997	-1.25778	0.431139	-1.55278	0.0913635	0.216124	0.898355	0.625518	-1.15407	0.837522	0.585411
ACGATACTCGCCATAA-1_1	SP.s11	3855	1795	3.29101	1	SP.Treg.WT	3775	1795	SP.Treg	1	NLT (skin)	-0.39142	3.75858	-21.8443	14.1457	-7.22655	-8.80998	1.46112	-7.93176	6.89655	-2.27087	3.38534	-4.39009	2.24928	-5.93017	4.76466	3.44896	5.08859	-2.56082	-2.59712	-1.84321	-0.334046	0.830307	-2.05818	-5.01508	0.750222	-0.666057	0.312423	2.55174	1.8794	-0.262822	-2.68785	-1.29739	0.588458	0.32328
ACGATACTCTCAAACG-1_1	SP.s11	3436	1631	2.00116	3	SP.Treg.WT	3536	1631	SP.Treg	3	NLT-like (colon)	-3.24527	-3.46836	27.1185	-8.42473	6.27203	9.56652	9.36005	3.93616	5.06515	-4.60894	0.612922	-2.75262	-5.372	-4.64825	1.04882	-0.393393	0.851341	0.755018	-3.23971	-1.80086	-0.00664199	-2.00663	0.811035	-4.43903	1.69099	2.39694	1.91415	-9.8727	-2.62268	3.00428	1.76941	-1.3895	0.592264	1.8074
ACGATACTCTGTTTGT-1_1	SP.s11	3737	2119	0.878828	0	SP.Treg.WT	3735	2119	SP.Treg	0	eTreg (Spleen)	-3.58411	0.718295	5.76958	25.3129	20.6402	3.89636	4.46286	5.01185	-5.38851	2.87436	-8.28803	-8.08069	6.36658	-5.33901	6.886	-6.93072	1.21669	1.09704	1.08371	6.71815	-0.317266	-5.61514	-4.00643	7.78284	5.54438	2.06043	8.7226	2.02065	3.43694	-3.21368	-2.19552	-0.801631	-0.726513	0.173806
ACGATGTAGCTAAGAT-1_1	SP.s11	5139	1845	3.14808	2	SP.Treg.WT	4091	1843	SP.Treg	2	cTreg (Spleen LT)	5.36682	-0.643339	-30.4182	-21.6549	-14.879	-3.55804	-2.43183	0.567473	3.20522	2.24127	-3.33024	2.15978	3.26157	1.8212	-6.98337	-3.35874	2.24313	4.25006	1.69852	1.68379	-2.27094	0.128281	2.67475	-0.598749	1.42547	-1.1832	0.203763	3.23151	0.32057	2.97697	-2.47483	0.046629	-1.13697	0.734027
ACGATGTCAGTGACAG-1_1	SP.s11	5397	2153	2.64374	1	SP.Treg.WT	4213	2146	SP.Treg	1	NLT (skin)	3.51665	0.372849	-15.8302	-3.20168	-2.7865	-3.76049	-0.21972	-1.87038	0.421379	-0.251354	-1.12574	-1.85967	-1.86722	-6.1577	0.266818	-3.22961	3.05541	2.65527	-1.31823	-3.67937	-7.66146	3.02669	-2.03439	-0.35356	2.82927	-0.793166	-3.28241	-1.34659	-0.0609459	0.946718	3.80607	-1.01889	-0.285387	0.189614
ACGATGTCATGCCTTC-1_1	SP.s11	4020	1787	1.91162	2	SP.Treg.WT	3861	1787	SP.Treg	2	cTreg (Spleen LT)	6.69427	0.22788	-28.3313	-24.9566	-15.7674	0.709037	-0.536343	12.1091	6.61199	8.61792	-8.1803	3.85749	6.15716	-2.74803	-2.74736	0.333248	-2.1675	-5.20889	0.182704	-0.170855	2.37869	0.728463	-0.0707564	2.12735	-7.30029	3.61083	-4.94103	-0.963429	-0.861246	0.676487	0.49379	0.126225	-0.917928	-3.70524
ACGATGTCATTGCGGC-1_1	SP.s11	4270	1642	2.05993	2	SP.Treg.WT	3918	1642	SP.Treg	2	cTreg (Spleen LT)	5.70907	-1.42994	-15.4682	-31.1542	-15.5632	5.17906	-1.66357	-1.37976	4.4445	2.015	-4.02803	-0.22176	0.0579892	-3.04792	-0.345755	-0.4041	0.455435	-3.35332	15.2775	-6.73555	3.77141	-3.37617	-0.149734	-1.39886	-0.260604	-3.01966	0.157979	-1.5078	-0.899129	-0.21471	-0.492867	1.76389	0.786612	3.05125
ACGATGTGTACCAGTT-1_1	SP.s11	5345	2056	2.05415	2	SP.Treg.WT	4164	2046	SP.Treg	2	cTreg (Spleen LT)	3.75582	0.104926	-16.6818	-13.4868	-13.2988	-0.592817	0.087395	0.472267	0.487948	-2.5102	0.132754	-1.01165	-4.99707	-3.57654	-0.269135	0.953282	0.382656	4.11246	2.85147	2.30301	1.48084	1.88726	-0.673701	-3.41497	2.10384	-0.47103	1.59079	0.623949	0.978282	0.559997	-2.60695	1.16143	-2.03782	-1.49201
ACGATGTTCTTTACGT-1_1	SP.s11	4410	2220	2.03851	2	SP.Treg.WT	4072	2220	SP.Treg	2	cTreg (Spleen LT)	5.87738	0.955766	-26.3242	-16.631	-8.12177	-0.341813	4.68635	5.63768	2.08575	4.88424	-1.25133	-0.548638	5.58373	-4.30544	2.47653	3.12322	-3.43307	-0.885171	0.383789	-0.152479	-3.54435	-0.255181	-2.41586	2.72037	1.22435	2.16342	-2.33437	-0.68039	3.19834	0.237648	1.30184	-0.00302056	0.387048	2.15751
ACGCAGCCACCTGGTG-1_1	SP.s11	4709	2139	2.39711	1	SP.Treg.WT	4120	2138	SP.Treg	1	NLT (skin)	-2.62843	2.17526	-4.47281	18.4899	9.72728	-2.45562	4.67877	0.157181	0.142516	0.0877387	-1.73215	2.67851	2.76247	-6.53605	1.9778	-1.66216	-2.85231	-1.08898	-0.0998124	0.523099	-3.5683	-3.73898	0.897095	3.27649	1.65529	1.18667	4.26124	1.19506	2.31161	-1.39088	-0.653755	0.440768	0.243315	1.13053
ACGCAGCCAGCTGTTA-1_1	SP.s11	4352	2249	1.28558	3	SP.Treg.WT	4057	2249	SP.Treg	3	NLT-like (colon)	-1.32171	-4.67021	20.9593	-16.8756	1.38434	2.29087	8.32012	5.54174	2.10423	5.01219	3.02364	5.54563	0.664237	4.88963	-2.56251	9.65948	-0.0952283	-4.13426	-1.25447	-0.637874	-1.47463	1.76101	-4.41089	4.32379	0.040493	1.41181	3.06394	-2.73762	-0.273815	-3.59546	2.43812	0.342952	-1.07068	-2.35365
ACGCAGCGTGGTCTCG-1_1	SP.s11	5256	2292	1.83921	3	SP.Treg.WT	4259	2288	SP.Treg	3	NLT-like (colon)	-1.95736	-4.55264	32.1622	-14.2023	3.55676	14.6833	14.865	8.54076	9.93608	5.43069	1.51518	5.45646	3.36871	6.93401	-4.45626	8.05953	5.00128	-1.63635	1.34062	1.19965	-0.334349	3.52221	-5.27123	3.00869	2.17734	1.10203	4.06466	-1.37104	2.89391	-1.60598	0.101463	0.077615	0.225233	2.23516
ACGCAGCTCTCGTTTA-1_1	SP.s11	4040	1750	2.19645	2	SP.Treg.WT	3857	1750	SP.Treg	2	cTreg (Spleen LT)	6.84328	-0.284381	-25.9698	-26.129	-16.3719	-0.176045	2.51781	8.29753	3.57666	2.80138	-6.04766	1.18828	3.42686	-1.54038	-1.41845	-3.08794	-4.06303	-5.80019	1.71075	2.51817	6.19252	1.53351	4.06222	1.81111	-2.33356	0.223821	1.8706	-0.11383	-1.20925	-1.89563	1.57759	-0.995244	1.76675	1.9851
ACGCAGCTCTGCCCTA-1_1	SP.s11	4558	1713	2.10572	2	SP.Treg.WT	3979	1713	SP.Treg	2	cTreg (Spleen LT)	5.10367	-1.03816	-18.615	-23.7348	-17.7111	0.898999	-0.667175	-1.03054	2.1991	-0.108934	-3.00089	-1.08628	2.11426	-3.51708	0.862755	-2.2031	-2.19261	-2.93737	1.06307	1.70787	0.240856	-0.10905	-0.0801998	-0.333461	-0.861572	0.213285	-0.961546	0.779114	0.338368	1.11683	0.16186	-0.520733	0.0686562	1.69907
ACGCCAGAGACACGAC-1_1	SP.s11	7116	2123	1.99326	5	SP.Treg.WT	4111	1938	SP.Treg	5	cTreg (LT-like)	2.28859	2.32028	-29.9848	-2.01186	-5.60712	-16.4263	3.39996	8.43591	0.679747	-14.8382	4.57	4.32311	-3.19138	12.4956	-1.03479	-3.06323	5.06712	-6.02461	1.39112	7.44059	-9.44029	-3.90939	-2.7057	-4.3574	-2.13726	-1.30968	-0.228445	0.817082	-1.06735	0.30546	-0.176884	-0.364745	-0.196867	-1.82879
ACGCCAGAGACCTAGG-1_1	SP.s11	1728	942	2.02312	5	SP.Treg.WT	3276	983	SP.Treg	5	cTreg (LT-like)	3.30902	2.04567	-30.03	-4.19647	-10.1153	-3.30536	2.96014	12.7048	-1.76828	-12.5951	2.32432	0.785597	2.1008	5.74521	1.61883	-0.725041	-0.54811	-8.82041	0.881983	2.30129	-2.38988	-1.81492	-2.01703	-0.571623	-2.12828	0.944389	0.488758	-0.377468	-0.622821	-1.39181	1.10615	-1.43966	-0.208005	-3.12758
ACGCCAGCACGGCCAT-1_1	SP.s11	4124	1792	1.95794	5	SP.Treg.WT	3894	1792	SP.Treg	5	cTreg (LT-like)	1.51746	1.54836	-22.1965	2.336	1.68739	-0.397943	3.39994	12.6391	-1.43713	-14.1443	3.99671	-1.07051	-3.10941	5.60942	-4.95332	-9.76427	2.8469	-15.2843	3.29352	4.81727	-0.507457	1.73941	-3.27326	-7.17284	-0.133239	-0.286827	0.384133	-0.290491	0.846322	-1.63374	2.37108	-3.60737	3.29684	5.38631
ACGCCAGGTAAGGGAA-1_1	SP.s11	4556	1659	1.81659	5	SP.Treg.WT	3972	1658	SP.Treg	5	cTreg (LT-like)	3.44309	2.02383	-30.252	-4.17812	-12.8774	-8.21771	5.57698	11.1464	0.0266719	-13.9112	2.55185	2.28141	4.18598	7.19299	1.2911	-1.85485	-4.90861	-11.5934	5.99538	3.27588	-6.18822	-2.04968	-3.1799	-1.97958	-2.80924	3.55865	-2.87059	0.744641	0.10152	0.71977	2.46539	-0.777787	1.61933	2.7646
ACGCCAGGTACTCTCC-1_1	SP.s11	5145	1968	1.51251	5	SP.Treg.WT	4129	1961	SP.Treg	5	cTreg (LT-like)	4.35647	1.45145	-27.4049	-7.62957	-17.6871	-1.18078	1.05605	9.3571	2.23302	-12.52	-1.51467	-1.50019	2.47195	1.33084	1.02699	-6.07542	-3.72929	-13.6209	2.45345	6.99447	1.85319	-2.17663	0.533753	-5.57225	-0.449798	0.279204	1.25296	0.629541	0.164281	0.109397	0.996217	-2.23007	1.14673	4.91755
ACGCCAGGTGTGTGCC-1_1	SP.s11	4494	1827	1.48658	5	SP.Treg.WT	3995	1827	SP.Treg	5	cTreg (LT-like)	2.5037	1.86602	-29.9294	-3.46864	-4.38394	-1.24536	6.80833	8.60651	-0.78302	-17.7449	6.10399	-0.606688	-2.47215	7.08983	-0.223378	0.566228	0.886297	-9.10515	3.57008	7.60258	-2.71255	-1.04658	-6.47872	-3.78487	-0.3683	0.12173	2.32422	-0.764641	-0.893173	-0.637257	0.429957	-0.543772	0.18906	-1.46989
ACGCCAGTCTGATTCT-1_1	SP.s11	7465	2384	1.48079	5	SP.Treg.WT	4262	2176	SP.Treg	5	cTreg (LT-like)	3.26099	2.03812	-30.2308	-3.85769	-9.58178	0.512561	3.38411	14.4744	-0.337975	-13.7254	6.2185	5.84718	1.04785	9.45878	0.853945	0.764121	1.11428	-11.279	0.589755	3.82861	-6.26646	-4.5246	-5.31876	-0.952751	3.79646	3.7663	1.27929	0.869641	0.984531	0.784199	1.90152	-0.317207	-2.09627	-0.399347
ACGCCGACAGTCGATT-1_1	SP.s11	4548	1732	2.52581	2	SP.Treg.WT	4000	1732	SP.Treg	2	cTreg (Spleen LT)	3.81666	-0.516753	-12.977	-12.6732	-15.0818	-3.80881	-0.599283	-1.68884	1.32292	-0.834085	-0.947159	5.76027	3.17791	-4.95427	3.08951	-0.63332	-3.0918	1.69263	-0.0404888	1.16663	-4.08221	-2.43737	-2.91997	0.945369	-4.72311	3.37228	-4.54755	-2.85157	1.35116	-1.95736	3.70538	-2.18016	2.553	-0.835667
ACGCCGATCGTCACGG-1_1	SP.s11	3571	1780	2.09908	0	SP.Treg.WT	3589	1780	SP.Treg	0	eTreg (Spleen)	-1.01989	0.835409	-4.68757	0.88018	0.703704	-1.52891	2.74759	2.38036	5.04525	0.87863	2.05018	-2.04428	0.278874	6.97725	-11.0095	2.55226	4.50175	-0.0578183	2.63989	4.91076	-5.48809	-2.88483	1.3313	0.398984	4.98805	0.800504	2.51712	-1.15545	0.817223	0.125059	-0.607184	0.675803	-1.00536	-1.00064
ACGCCGATCTATCCTA-1_1	SP.s11	3659	1904	2.28634	1	SP.Treg.WT	3659	1904	SP.Treg	1	NLT (skin)	0.607685	1.70942	-13.7861	0.430987	0.432719	-1.70197	4.76058	1.74533	0.68107	-0.108851	2.40665	-3.19492	-5.58004	-4.14079	0.290833	1.49828	0.0546601	1.39694	4.08331	5.44222	3.31034	3.64933	-0.832683	1.19059	0.839964	-2.47039	-2.51295	-0.244704	1.51776	-0.348356	-0.260453	-2.05703	0.250032	1.92966
ACGGAGAAGAGACTTA-1_1	SP.s11	3041	1416	0.983607	4	SP.Treg.WT	3392	1416	SP.Treg	4	cTreg (bLN LT)	1.70731	-2.70854	1.64178	-16.7943	-9.30465	3.37747	-1.71481	-4.53635	-2.40843	0.605644	0.947017	1.15721	-5.68387	-1.46743	0.709113	-1.80604	4.07377	0.981492	-1.52581	1.39069	0.671782	-2.6103	-1.49358	0.265262	0.400154	-0.95011	-0.67553	-0.624126	1.32354	0.0834535	-0.69489	0.816945	-0.11615	-0.221565
ACGGCCAAGTACGACG-1_1	SP.s11	6247	2457	2.04375	5	SP.Treg.WT	4272	2391	SP.Treg	5	cTreg (LT-like)	2.46776	2.24104	-29.809	-1.66737	-6.54835	-10.3974	5.18357	13.2147	-4.31334	-8.32755	5.34767	4.57512	-0.435568	4.15194	0.210534	-0.465024	2.69577	-1.83848	0.826152	2.7647	-4.91378	-0.928682	-0.876162	5.05877	-2.35287	-2.66244	-6.49873	-0.577848	0.421106	2.8805	-1.26056	-0.867161	-0.352958	-3.1811
ACGGCCACAGACACTT-1_1	SP.s11	5922	1948	2.83305	5	SP.Treg.WT	4120	1896	SP.Treg	5	cTreg (LT-like)	4.02833	1.36566	-28.0248	-6.08588	-19.0584	-3.59732	1.60552	4.63272	2.46781	-12.0926	0.364933	-2.61409	4.38774	0.145768	0.507897	-1.57161	-0.285853	-0.348716	0.79852	1.16002	-2.89895	-0.110539	-0.234791	3.6291	0.152443	-6.2753	-3.33278	-2.5707	0.380573	0.532812	-1.91164	0.887437	-1.197	-0.208871
ACGGCCACATTTCACT-1_1	SP.s11	4060	1426	3.44658	5	SP.Treg.WT	3816	1426	SP.Treg	5	cTreg (LT-like)	3.26936	2.6772	-35.5145	-0.415661	-18.182	-8.14216	2.24627	14.3033	1.03332	-20.6612	0.606696	0.653569	1.77371	3.13882	0.639774	-4.4199	2.89693	5.69295	-2.28281	-5.77012	4.78094	1.38392	3.61046	-0.212238	1.76062	-0.993724	1.23391	-0.94199	-0.699709	-0.303892	-1.01878	0.767139	-2.44648	-4.88225
ACGGCCATCCCAAGTA-1_1	SP.s11	3326	1497	1.8613	2	SP.Treg.WT	3494	1497	SP.Treg	2	cTreg (Spleen LT)	4.92703	1.31506	-28.5502	-9.83525	-11.0719	-3.40049	-2.32123	4.87921	2.51012	-4.29799	-3.06255	-6.59	1.93256	-0.16664	0.315522	-5.13727	-3.74591	-6.92733	-0.171623	-0.256133	-3.97172	5.03665	0.703752	2.40559	-0.97611	-4.37168	-2.46992	-2.14448	-0.53852	-1.33996	2.316	-3.13994	4.1222	1.0178
ACGGCCATCTCGGACG-1_1	SP.s11	3219	1436	3.06691	5	SP.Treg.WT	3461	1436	SP.Treg	5	cTreg (LT-like)	3.32243	1.96623	-28.1199	-2.59943	-9.22387	-4.84605	3.57374	10.3857	-0.576294	-8.29348	3.56386	0.474749	0.337012	5.31736	-0.423395	2.17258	-0.0481226	-7.71024	0.956645	2.83806	-0.792067	1.0691	-2.272	5.41763	-0.928747	-2.01026	-0.913164	-0.678709	-0.290411	-0.568013	-2.39815	-0.913684	1.16896	-2.14718
ACGGGCTAGGGATGGG-1_1	SP.s11	5575	2206	1.78987	2	SP.Treg.WT	4218	2181	SP.Treg	2	cTreg (Spleen LT)	5.27021	0.25431	-32.0817	-20.7697	-15.7049	-2.62469	-0.755696	5.00923	3.17976	-1.07572	-2.45409	0.556381	0.917436	1.2545	-6.27416	-1.2595	0.679058	-2.64775	3.79083	7.42339	1.09378	-3.08992	-1.30763	-4.0099	-3.18833	1.76219	0.0748477	-0.778015	-0.386891	-0.593907	-3.36205	2.03405	-2.33863	-2.62425
ACGGGCTCAATGGATA-1_1	SP.s11	4051	1840	1.84684	5	SP.Treg.WT	3869	1840	SP.Treg	5	cTreg (LT-like)	2.60873	2.16085	-30.654	-2.68142	-5.39624	-9.40386	5.38267	10.1473	-1.43535	-12.0566	4.04329	-2.41409	2.82448	4.34032	2.86501	1.40841	-2.24611	-5.70764	2.4566	4.25422	-5.64598	-2.49553	-3.03379	-5.22651	0.627546	3.90537	1.15522	2.36265	0.678802	1.14681	0.945007	-1.87589	0.341381	1.03642
ACGGGCTCACACCGCA-1_1	SP.s11	4686	1839	1.80851	5	SP.Treg.WT	4055	1838	SP.Treg	5	cTreg (LT-like)	3.79452	1.44355	-25.8247	-7.05855	-12.8896	-1.00748	0.607425	5.9782	-2.60412	-11.5609	4.21385	-1.65895	-3.04496	1.88018	1.36386	-3.32213	4.20619	-4.59015	1.00456	5.37489	1.16851	-5.07618	-6.00706	-11.0696	2.14882	3.6665	2.9209	1.57613	5.13003	-0.567197	1.19182	1.4378	5.64728	-2.90296
ACGGGCTGTACCGCTG-1_1	SP.s11	3739	1644	2.37397	2	SP.Treg.WT	3726	1644	SP.Treg	2	cTreg (Spleen LT)	6.80768	-0.507712	-26.4223	-28.1534	-18.6148	0.150939	0.481844	11.3724	2.88518	-0.463551	-4.68088	3.58448	6.94706	-0.0819724	-1.28531	-5.74802	-2.71685	-11.772	1.48496	3.88917	4.62819	-2.27615	2.0747	-6.70958	-2.12277	4.81279	2.46655	2.48945	-0.442246	-0.297716	1.5114	-2.82853	1.98935	2.07943
ACGGGCTGTCAGAATA-1_1	SP.s11	3814	1514	3.06443	5	SP.Treg.WT	3735	1514	SP.Treg	5	cTreg (LT-like)	3.62305	1.61992	-26.0122	-6.74569	-12.009	-5.4676	1.48453	7.81484	-2.5082	-14.0646	4.05273	1.50342	-1.31929	3.66422	2.21743	1.12373	-0.275197	-2.35834	2.14471	4.87867	-1.50785	-1.16002	-6.13502	-7.3566	-0.760773	2.89363	5.03638	1.81526	-0.269471	-1.29382	-1.45404	-0.525435	-0.0613643	0.375222
ACGGGCTGTCTAGCGC-1_1	SP.s11	8446	2485	1.41945	2	SP.Treg.WT	4214	2113	SP.Treg	2	cTreg (Spleen LT)	5.33371	-0.403732	-17.113	-24.3757	-17.8738	1.99632	-10.3921	5.66312	12.5941	-9.59968	-0.423319	-5.29358	0.907055	-2.27364	5.40253	-0.732884	0.908092	-11.0973	-2.26359	1.7796	5.62116	-2.99723	-5.04896	-7.73357	-0.688984	0.497299	-0.434911	-2.9471	0.288925	-4.32532	-3.54113	1.02066	-5.33253	-9.55724
ACGGGTCAGATACACA-1_1	SP.s11	2131	1028	4.78424	5	SP.Treg.WT	3236	1044	SP.Treg	5	cTreg (LT-like)	2.73892	2.42755	-34.4501	2.03645	-9.98481	-9.89283	3.96301	13.0696	-3.71972	-13.4367	2.92643	-3.96459	0.668782	5.12644	0.429796	-2.88329	0.286531	-3.05408	1.05221	0.629137	0.146101	1.00839	2.82073	-1.64825	-1.75828	0.0169996	-0.189727	1.72712	-0.542778	0.073101	-1.15921	-1.13139	2.47452	1.439
ACGGGTCAGCAATCTC-1_1	SP.s11	5294	1961	2.66289	2	SP.Treg.WT	4143	1949	SP.Treg	2	cTreg (Spleen LT)	4.16099	0.0768138	-15.6921	-22.287	-15.9151	-1.62926	0.0189305	2.29313	0.690233	-5.28554	0.507822	0.361307	-0.178465	-1.95118	2.88314	-0.112357	-0.0809453	-0.206015	1.13169	2.7024	-1.18061	0.0938944	-1.66711	-1.0328	-0.711033	-0.415958	-1.47902	0.787878	1.15016	1.56648	-2.2868	-0.669745	0.0374394	0.738589
ACGGGTCAGGGCATGT-1_1	SP.s11	5042	1897	1.78218	2	SP.Treg.WT	4096	1893	SP.Treg	2	cTreg (Spleen LT)	5.31638	-0.900801	-17.7736	-24.5443	-14.8614	3.71927	-2.24115	1.71533	2.73022	-3.74805	-1.41767	-2.00247	-0.212558	-4.72786	1.57105	-1.30018	-1.69492	-2.60894	0.886954	1.77552	2.2858	-0.0855082	-0.494552	-1.42423	-1.13013	-0.5156	0.185129	-0.518446	1.92236	-1.18283	-1.03404	-1.98976	0.402284	1.82689
ACGGGTCCACCAGTTA-1_1	SP.s11	3228	1797	2.78121	3	SP.Treg.WT	3399	1797	SP.Treg	3	NLT-like (colon)	-2.05122	-4.64515	21.2372	-14.1068	5.25972	-4.64428	10.6582	6.57382	1.01799	6.04517	1.17099	0.642276	3.69342	2.6337	-4.32089	2.83827	-2.78457	-1.29641	2.76278	4.12832	-4.26487	4.99218	1.86762	2.3098	3.27811	-4.99264	0.959356	2.22201	0.0301647	-2.4585	-3.22088	-1.89787	-2.87058	3.09735
ACGGGTCGTAACGCGA-1_1	SP.s11	3997	1771	3.01972	2	SP.Treg.WT	3833	1770	SP.Treg	2	cTreg (Spleen LT)	5.10142	-0.658166	-18.5681	-18.4479	-12.0581	0.709559	2.25242	0.0881852	0.563396	-1.55942	-0.108063	-2.71977	0.834551	-1.00314	0.268912	0.645254	-1.44013	-4.20671	-0.989987	-1.53019	1.58983	0.630871	-1.22491	-0.252749	0.0595812	0.0396355	0.341701	1.27435	1.53958	-4.91486	1.5549	-4.45998	-0.413397	2.57967
ACGGGTCGTCGCATAT-1_1	SP.s11	4803	1852	2.70102	2	SP.Treg.WT	4063	1851	SP.Treg	2	cTreg (Spleen LT)	4.48745	-0.43204	-13.5844	-20.1633	-18.456	-0.346213	0.189872	1.73793	2.2635	-1.1492	-2.78351	2.47922	5.18527	-2.04901	0.634665	-1.714	-1.60529	1.23221	-0.713822	1.20267	-3.0614	-0.104916	-3.06214	-1.5367	-1.95941	-1.51137	-2.48279	-0.314073	0.953972	2.89731	1.3442	0.656545	1.88404	-2.30862
ACGGGTCTCCAGAAGG-1_1	SP.s11	3637	1731	2.43169	1	SP.Treg.WT	3640	1731	SP.Treg	1	NLT (skin)	-1.0642	3.62133	-13.1022	16.0317	3.0224	-11.0208	3.70934	1.06373	-1.44346	-3.76014	2.38108	3.23119	-3.15906	-5.3704	1.98378	-3.15277	2.8453	-3.22238	0.521998	3.63319	-2.22277	0.746945	3.32504	-0.313776	5.23168	2.26671	-3.14302	3.00079	-12.8794	-6.03249	-6.78847	4.29437	5.87296	4.29674
ACGGGTCTCCCAAGAT-1_1	SP.s11	1436	933	4.24495	1	SP.Treg.WT	3296	1011	SP.Treg	1	NLT (skin)	3.19473	0.747907	-14.8387	-4.0878	-4.01686	-4.45727	-4.11476	2.29018	1.8958	3.21965	0.284055	-5.17167	-1.65592	-4.41477	-0.436032	2.97011	0.106507	4.94991	1.55503	0.837022	-6.49237	4.67689	0.233893	-2.18131	-0.729422	-1.12384	-3.60152	-0.0593432	-0.355463	1.4948	1.18053	-2.32795	1.60727	0.518894
ACGTCAAAGGATATAC-1_1	SP.s11	3873	1766	3.01935	2	SP.Treg.WT	3782	1766	SP.Treg	2	cTreg (Spleen LT)	6.45233	-0.00608829	-26.5047	-26.2275	-17.6327	-2.27157	0.871458	9.30023	2.36659	2.23232	-6.51984	2.63006	6.09692	-0.0431809	-2.67505	-4.51756	-1.81771	-3.62354	1.51082	0.90296	2.32172	5.0041	2.13218	0.0814975	-2.8978	0.231241	-1.58713	1.7171	0.422453	3.16352	-0.520327	2.47857	4.11635	-3.03349
ACGTCAACACACAGAG-1_1	SP.s11	4551	2213	2.54609	1	SP.Treg.WT	4123	2212	SP.Treg	1	NLT (skin)	-2.00717	3.91163	-14.0664	23.5889	14.6232	-14.9201	8.55495	-0.39002	7.09441	2.26836	5.27676	16.5784	-9.17963	-8.02191	7.26533	4.73311	5.32879	-7.94146	-1.41687	2.01498	1.22059	5.13459	1.91104	-0.587556	-5.89346	-4.95748	2.47801	-2.50982	-2.25279	-4.56175	-1.7883	3.91741	-3.21738	3.40845
ACGTCAACACGGCGTT-1_1	SP.s11	1628	989	4.58996	1	SP.Treg.WT	3192	1055	SP.Treg	1	NLT (skin)	-0.632453	5.00613	-26.9299	21.4708	3.48539	-19.1164	9.60491	17.5594	13.2702	-5.51563	-8.35538	-8.03933	-11.6674	17.2106	6.58473	-2.04862	-3.41091	8.78373	-2.95019	-3.57564	7.6886	-2.22787	-0.169226	-0.493914	2.69634	5.99046	1.89128	2.28105	0.639058	1.67067	2.5369	0.459601	-0.970595	-1.07179
ACGTCAACAGCTCGAC-1_1	SP.s11	3803	1876	1.83486	5	SP.Treg.WT	3763	1875	SP.Treg	5	cTreg (LT-like)	1.34557	2.37261	-27.1716	4.6097	3.37929	-4.57365	4.92112	8.79335	-6.42875	-4.44889	7.13348	4.88964	-3.70532	1.97396	0.838515	0.533521	0.237243	-3.81325	0.169481	1.8357	-3.07134	-1.5803	-2.40057	2.88683	1.08687	-0.706339	-0.803452	-0.960838	1.08729	-0.871626	0.849778	-0.428851	-1.60661	-0.658958
ACGTCAACATGCCTTC-1_1	SP.s11	4106	1542	2.40642	2	SP.Treg.WT	3857	1542	SP.Treg	2	cTreg (Spleen LT)	4.32885	-0.0969946	-14.9908	-29.3361	-15.799	-1.53782	0.785561	0.115692	0.0861098	-4.52199	0.492036	2.06488	-1.09951	-0.0352665	2.36099	1.85124	1.3209	2.48513	7.69549	-1.77565	-0.912434	-2.83695	-0.838146	1.18462	-0.342902	-3.4385	-0.518712	-1.05218	-0.435589	0.698024	-2.36519	-0.264758	1.61365	-0.492921
ACGTCAAGTCCGTTAA-1_1	SP.s11	2075	1163	3.07988	5	SP.Treg.WT	3151	1173	SP.Treg	5	cTreg (LT-like)	3.12464	2.37312	-25.6766	-2.78983	-5.15688	-5.15593	1.66441	7.18257	-1.37588	-10.7656	1.36073	-2.73672	0.43633	-0.652169	2.50176	0.65319	0.246045	-0.0877286	-1.42523	-3.13456	-4.05159	2.06369	0.0847703	-0.374802	2.26035	-0.895701	-1.19776	-1.65624	-0.384548	-1.54836	3.38773	-1.79217	-0.341005	0.0461866
ACGTCAAGTCGGGTCT-1_1	SP.s11	3120	1558	1.72745	3	SP.Treg.WT	3380	1558	SP.Treg	3	NLT-like (colon)	-1.54651	-2.57623	21.4585	0.935623	3.94107	6.71369	1.46103	1.53744	-3.86527	1.95611	-0.392982	0.443074	-4.96618	-0.692633	-2.85502	-6.53244	2.16965	0.502403	1.32047	0.98364	1.9904	3.24503	-6.19596	0.259879	0.0582225	0.0413324	-1.13912	0.46521	2.29878	-4.44294	4.03892	-4.40399	-2.60915	2.5753
ACGTCAATCTCAACTT-1_1	SP.s11	5088	2405	2.52594	1	SP.Treg.WT	4268	2402	SP.Treg	1	NLT (skin)	-1.60551	3.17015	-14.1778	20.0732	13.5643	-10.697	7.10871	1.39276	6.51716	1.75407	0.546193	-4.90942	-1.61671	-3.03204	-1.20358	-3.36494	0.829113	3.4883	5.22091	10.5247	1.66268	-2.40884	6.31105	-1.86096	-3.96603	-3.90419	-1.04762	0.545559	-0.293655	0.738649	-0.557262	0.897943	-0.953289	1.99731
ACGTCAATCTTTAGGG-1_1	SP.s11	4060	1721	2.1905	2	SP.Treg.WT	3867	1721	SP.Treg	2	cTreg (Spleen LT)	5.76473	0.0935625	-22.1331	-20.0485	-12.8532	-0.568798	-0.274642	4.85433	3.09221	-1.89116	-2.34659	-4.64549	0.305461	-5.40634	0.829755	-1.12336	-1.22183	-4.33841	1.47901	0.555021	2.62222	3.12174	2.13647	0.180522	0.128401	0.654385	0.597625	-0.634593	-0.13157	-0.375679	1.21462	-1.06626	0.957657	1.55858
ACTATCTAGCACAGGT-1_1	SP.s11	4657	2036	2.72474	2	SP.Treg.WT	4105	2035	SP.Treg	2	cTreg (Spleen LT)	5.96588	0.127045	-30.0145	-20.6894	-13.6658	-5.1917	-0.626577	3.22692	6.95851	4.26391	-4.67522	-0.823002	8.22594	-0.741416	-6.08898	-0.291462	-1.60533	-2.13669	1.76206	0.27928	-2.07856	0.413444	4.84577	1.29092	-0.516849	3.26229	-5.30768	-0.0484964	1.06474	0.769014	0.852605	0.24056	-0.859604	0.134796
ACTATCTAGGGAACGG-1_1	SP.s11	4660	1979	1.30537	3	SP.Treg.WT	4071	1979	SP.Treg	3	NLT-like (colon)	-3.33649	-3.21609	22.7424	-4.46933	4.94415	6.51096	5.292	0.217029	5.06444	-1.67247	-1.77274	-1.19182	-5.08738	-5.65945	-0.234994	-1.7561	-0.439844	3.03389	2.62716	2.2084	-2.10023	2.18509	6.02065	-0.0826701	-1.33033	3.28673	-0.635983	-0.683293	-0.711604	3.66109	-2.41085	0.757229	-3.22997	-0.537894
ACTATCTGTCTGCGGT-1_1	SP.s11	5074	2287	1.3176	1	SP.Treg.WT	4203	2285	SP.Treg	1	NLT (skin)	-2.7594	1.78257	-10.3405	1.24444	1.33941	-2.13033	-5.9776	4.77002	-5.29161	2.93162	-2.916	-0.224138	-2.40793	-0.403826	-3.58869	-1.29973	2.35968	1.3689	-2.63044	-3.16762	-8.37111	0.393999	-1.41668	-0.975988	0.559061	0.338886	-1.00644	-0.988818	-0.431664	0.26773	3.92976	-1.01334	0.123466	-3.24085
ACTATCTTCGTGGTCG-1_1	SP.s11	4205	1913	2.01613	3	SP.Treg.WT	3952	1913	SP.Treg	3	NLT-like (colon)	-1.62473	-4.44905	23.2411	-18.6857	0.758784	5.23141	6.17439	5.76339	2.06838	3.93632	0.363411	3.75577	-1.73012	1.88328	-4.36139	-2.16954	1.62626	-1.2123	1.01834	1.44564	-0.391342	0.688005	2.03939	1.22547	3.90678	1.74687	-0.614476	2.46462	1.07573	2.61754	-1.26352	-0.875907	-1.18676	-2.01983
ACTATCTTCTCAAGTG-1_1	SP.s11	4336	1848	2.54997	2	SP.Treg.WT	3975	1848	SP.Treg	2	cTreg (Spleen LT)	3.4056	0.410271	-14.5775	-10.8743	-10.7178	-5.82727	1.87169	3.67327	0.894585	4.34947	-2.27504	5.50454	-2.09693	-2.81881	-0.254603	-0.075685	1.00539	3.23711	1.84759	1.72858	-3.37019	0.81495	2.08345	-0.468257	-4.44529	1.48771	-1.65827	2.01996	0.0712859	2.20105	-0.906898	0.548253	2.2627	-1.48472
ACTGAACGTGCACTTA-1_1	SP.s11	3871	1605	2.47486	2	SP.Treg.WT	3773	1605	SP.Treg	2	cTreg (Spleen LT)	4.34705	-0.462261	-15.197	-20.1882	-15.5827	-1.6052	-1.59319	0.70606	1.2881	0.73995	-2.21104	1.07006	-3.05544	-1.97892	-1.63104	-3.07326	0.298547	2.49915	2.71607	4.07075	2.31072	1.00331	1.22324	-3.35514	-0.112963	-1.09226	0.878401	0.379728	0.0362274	0.380112	-1.70144	-1.06671	0.286061	0.260131
ACTGAGTAGAACAATC-1_1	SP.s11	3698	1415	4.10811	5	SP.Treg.WT	3694	1415	SP.Treg	5	cTreg (LT-like)	3.18112	2.7369	-34.9489	-0.425917	-14.0361	-8.75281	1.66497	14.1118	-1.99997	-15.1223	1.39061	1.39783	0.495623	0.856392	-0.347464	-2.92588	0.956812	7.79635	-1.24092	-6.35819	-0.234895	2.23913	5.61195	1.75539	1.33193	0.654365	-0.743177	0.627109	-0.291344	0.649179	0.966492	0.0308106	-0.738522	0.431646
ACTGAGTAGATTACCC-1_1	SP.s11	4270	1734	3.50959	2	SP.Treg.WT	3927	1733	SP.Treg	2	cTreg (Spleen LT)	3.8296	0.688123	-19.9617	-11.5882	-15.9985	-5.00209	-0.599212	3.65609	-0.122591	-2.43348	-0.186974	3.69561	-0.409063	-3.00272	-0.710635	1.40066	1.66712	9.44956	-1.69454	-4.34211	-0.978307	0.210591	3.11028	0.222451	0.100698	0.354225	0.853186	0.378057	-0.612266	-0.501003	1.21141	-1.03953	1.71382	0.121294
ACTGAGTAGTTTAGGA-1_1	SP.s11	3926	1976	1.83066	3	SP.Treg.WT	3831	1976	SP.Treg	3	NLT-like (colon)	-0.995816	-4.45882	21.5877	-20.2725	-1.56161	3.40739	5.39759	7.6787	1.87922	6.27654	-0.363123	-3.4951	-0.885267	1.15087	-4.36549	2.79361	3.92696	1.12312	2.90041	2.73266	0.314091	5.49496	-0.375978	-0.59079	3.4895	-0.360208	1.66092	-0.52776	0.236269	0.0855768	-2.41498	-1.09585	-0.695707	-2.62807
ACTGAGTTCAACGCTA-1_1	SP.s11	3856	1891	1.55159	1	SP.Treg.WT	3783	1891	SP.Treg	1	NLT (skin)	2.94449	0.787731	-14.7639	-4.03554	-2.734	-1.822	-3.8285	4.91359	0.262279	4.14197	-0.90666	-5.2489	-2.26391	-0.813041	-4.35362	1.43896	2.27335	1.72683	0.0315108	-1.15269	-4.48365	4.65953	0.184321	-0.490188	0.559153	0.11863	1.36528	-0.955618	-1.26831	-0.203758	1.28409	-0.201932	-0.00204868	-1.73859
ACTGAGTTCCACTCCA-1_1	SP.s11	4782	2054	3.80276	2	SP.Treg.WT	4121	2054	SP.Treg	2	cTreg (Spleen LT)	3.92982	1.05004	-20.935	-11.1693	-13.0049	-6.09381	-0.926682	10.766	-1.97957	-0.672316	-2.10009	-0.174451	1.19134	-0.315016	-0.198135	0.131035	2.00758	5.87718	-0.766233	-1.08981	3.89144	1.05089	1.16747	-1.36181	-1.18829	0.758737	0.766099	0.296426	0.285676	1.03449	-1.83753	0.923916	-1.42248	-1.01334
ACTGATGAGGATGGTC-1_1	SP.s11	3074	1508	2.04612	5	SP.Treg.WT	3373	1508	SP.Treg	5	cTreg (LT-like)	2.39699	2.25365	-24.8404	-1.46322	-4.36034	-3.91769	3.23673	8.31034	-2.0807	-10.9603	4.28229	-2.66162	-2.26681	5.40127	-4.27447	0.675295	3.13071	-2.04671	1.34644	3.01622	-0.45063	-1.5418	-0.198868	0.304841	1.66868	0.121013	3.95385	-0.338962	-0.0684879	-1.31031	-0.0613487	0.149235	0.802171	-1.48983
ACTGATGAGGCTCTTA-1_1	SP.s11	3509	1476	2.41752	2	SP.Treg.WT	3590	1476	SP.Treg	2	cTreg (Spleen LT)	4.65494	-0.997013	-14.7177	-21.5339	-16.565	0.543295	-0.501052	-0.370477	-0.244005	1.62696	-1.535	2.18071	-0.750412	-1.47397	0.601671	-1.80603	-1.40943	1.40753	1.18213	1.26831	1.53603	2.90148	1.84056	-0.624332	0.778602	-0.587893	3.28732	2.16487	-0.36236	0.602094	-2.01446	-0.651533	0.427019	0.170125
ACTGATGCAGCCTGTG-1_1	SP.s11	5698	2000	1.99755	2	SP.Treg.WT	4166	1969	SP.Treg	2	cTreg (Spleen LT)	4.7164	-0.890658	-17.4935	-22.6781	-18.7964	2.75348	0.154226	0.898661	3.24587	-0.287676	-3.98044	-0.228191	0.836448	-2.79772	0.94989	-1.85627	-0.949435	3.60681	-0.782698	0.114871	0.43262	-2.19826	-0.110731	-1.00139	1.47114	-1.51113	-0.694769	-0.601597	0.846697	-0.406072	-0.284865	1.15674	-1.50064	-0.519975
ACTGATGCAGCTTCGG-1_1	SP.s11	1097	789	4.1021	8	SP.Treg.WT	2883	1019	SP.Treg	8	NLT (colon)	1.01298	0.775815	-11.4006	42.4632	-1.21324	-9.7698	3.61673	15.687	-0.648846	15.7894	-8.01962	-3.29866	5.0282	-0.0174096	3.29898	-2.61758	-3.92676	-1.80252	-3.58418	-4.68377	-1.49523	-3.33061	-2.26121	0.689126	-1.99431	2.74774	-3.93905	1.4731	0.15138	0.485039	3.95377	-5.06177	2.83264	0.731288
ACTGCTCGTAAGGGAA-1_1	SP.s11	2954	1629	1.62327	1	SP.Treg.WT	3286	1629	SP.Treg	1	NLT (skin)	-0.36053	3.30072	-13.2814	14.8106	2.82927	-9.97245	3.12065	4.38242	0.800414	-1.64654	1.89043	-1.11587	-4.77591	-4.54497	1.21518	1.29206	-0.957308	-2.44068	0.515255	1.97807	-0.916688	1.99365	2.92009	1.75978	0.529861	1.97727	2.33301	-2.75008	1.06659	0.543461	-1.98614	0.639928	1.02599	2.21286
ACTGCTCTCCGCGCAA-1_1	SP.s11	4372	1813	2.17143	2	SP.Treg.WT	3972	1813	SP.Treg	2	cTreg (Spleen LT)	4.50046	-0.599164	-16.1546	-19.815	-13.8472	-0.204445	-1.88681	1.16794	2.33981	-0.824175	-1.53681	-1.9353	-2.06817	-2.90771	-0.0986618	-0.466265	-0.112953	-0.256679	1.66495	2.71025	-0.442705	0.210273	-1.43051	-1.58454	-1.83395	-0.387176	-1.23887	-1.22647	0.00048544	-0.0914549	-0.415823	0.854048	-2.0577	-2.04531
ACTGCTCTCGGATGTT-1_1	SP.s11	4128	1655	1.88588	2	SP.Treg.WT	3876	1655	SP.Treg	2	cTreg (Spleen LT)	4.74529	-0.35007	-34.2949	-16.0391	-16.0562	-1.72727	-0.189403	0.367957	3.44638	-0.935733	-4.37023	-2.00692	-2.90206	3.93412	2.11736	-2.16684	-3.07982	1.64966	-1.29965	1.74405	2.17364	-4.81182	-2.56575	-0.68341	-0.959663	-1.05334	0.974277	-0.133461	0.167726	-0.854558	0.470293	0.0809419	-0.250166	0.431962
ACTGTCCCAAACCCAT-1_1	SP.s11	4377	1746	2.04453	2	SP.Treg.WT	3968	1746	SP.Treg	2	cTreg (Spleen LT)	5.24154	-0.136046	-34.196	-16.1367	-14.9742	-3.13777	1.18979	5.34554	4.8556	-2.32427	-5.59932	-0.308516	-4.46482	1.22878	4.57195	-3.77419	-4.4668	-0.614765	-0.777252	-0.488711	5.48191	-0.153979	-1.35489	3.46736	-2.82254	-0.337298	-0.531814	-0.825632	-0.120284	-0.514139	0.233804	0.25076	-0.667922	0.503654
ACTGTCCGTTTGGGCC-1_1	SP.s11	4855	1769	3.59638	2	SP.Treg.WT	4042	1767	SP.Treg	2	cTreg (Spleen LT)	5.1898	-0.541279	-18.1042	-22.4131	-19.6281	-1.94316	0.251617	2.04134	1.80507	-0.390739	-2.90559	0.226902	2.1844	-3.32886	1.22104	-1.32692	-0.0780126	1.01817	-0.383351	1.58499	4.77519	-1.82904	-0.151694	-2.23582	-3.25179	-2.41453	-1.72327	-1.7915	0.0892556	-1.51454	-2.53998	0.963806	-2.99216	-6.20205
ACTGTCCTCCCTTGTG-1_1	SP.s11	5940	2188	2.15271	2	SP.Treg.WT	4205	2151	SP.Treg	2	cTreg (Spleen LT)	3.92036	0.458206	-14.6676	-13.3152	-13.4543	-4.71988	-1.49743	4.31297	1.41953	-4.76528	-2.28136	-1.05551	-3.9726	-0.0658265	1.33238	-2.31904	0.692309	3.74856	-0.558165	-1.56646	-5.6873	3.19937	-4.00416	0.00739516	-0.633579	-1.48735	-3.14098	-0.922503	-0.711756	1.79949	1.47231	-1.9905	0.303964	-2.13276
ACTGTCCTCGAGCCCA-1_1	SP.s11	5979	2356	1.92083	1	SP.Treg.WT	4287	2326	SP.Treg	1	NLT (skin)	-0.423341	5.18737	-26.1152	21.4695	-4.83228	-18.5888	5.55777	1.46207	28.4623	5.09121	-17.5018	-11.0335	-14.1546	23.2223	4.28971	-3.81967	-12.3901	5.37646	-1.40664	-0.0874752	-6.11875	-3.84671	-4.28081	4.4543	3.65385	0.296102	-6.37222	1.2078	3.9517	3.74349	0.259007	-0.952043	-1.2796	0.811653
ACTGTCCTCTGGAGCC-1_1	SP.s11	4227	1912	2.0307	1	SP.Treg.WT	3952	1912	SP.Treg	1	NLT (skin)	-4.9534	0.906264	-8.20083	2.02275	0.478261	0.466863	-7.80969	6.49228	-3.66489	-0.401201	-0.836908	1.85075	-4.86989	0.12194	-1.75356	0.946035	-0.439658	-1.31913	-0.53145	-0.918601	0.311289	1.79458	-0.334034	2.74092	2.8346	1.95016	0.292856	2.19571	1.92299	2.41626	-2.30983	-0.731536	-0.815385	-1.0751
ACTTACTCAGACGTAG-1_1	SP.s11	4258	2134	2.58155	1	SP.Treg.WT	4002	2133	SP.Treg	1	NLT (skin)	-1.73992	3.62917	-14.4659	19.1919	7.39278	-11.2887	1.23612	-1.31014	4.16815	-3.50184	6.10038	-0.0397714	-0.790458	-2.9059	-0.803322	3.89794	1.76511	-0.050102	1.13425	3.14612	3.38614	0.23809	4.84976	0.116442	-3.17772	1.76175	-0.213779	-1.98823	0.421087	-2.21742	0.0824874	1.46735	-1.1325	1.60832
ACTTACTGTAAACACA-1_1	SP.s11	2289	1112	4.19214	5	SP.Treg.WT	3248	1118	SP.Treg	5	cTreg (LT-like)	2.94522	2.68208	-34.1534	0.418031	-8.90069	-9.80341	1.1686	13.7641	-0.692247	-12.5458	1.97265	1.51967	-0.702917	0.833896	-0.466737	-1.30347	3.15609	5.90019	-1.37448	-4.02383	0.448295	-0.89201	0.744331	-6.18146	1.20482	3.00787	1.7611	0.874095	0.750894	0.57289	-1.12038	1.19688	-2.37638	-1.08283
ACTTACTGTAAGTAGT-1_1	SP.s11	3783	1656	1.74234	2	SP.Treg.WT	3733	1656	SP.Treg	2	cTreg (Spleen LT)	4.55275	-0.188332	-17.4526	-13.2377	-13.8726	-1.36788	-0.810301	2.25046	0.233325	-3.06829	-0.925955	0.696126	-0.950617	-3.12282	1.83459	1.14536	1.59132	0.484627	-0.498601	-0.0967257	0.362584	-0.844738	1.01383	2.39287	-0.497087	-0.707691	-0.919301	-2.22536	0.510459	-1.00175	-0.316806	1.81972	-0.973389	-2.59303
ACTTACTGTACAGCAG-1_1	SP.s11	2690	1412	2.34027	2	SP.Treg.WT	3238	1412	SP.Treg	2	cTreg (Spleen LT)	5.39399	0.906863	-25.8332	-15.5072	-11.5916	-5.64144	2.78146	8.42262	1.25752	-0.483844	-5.23384	-4.7854	2.5894	-4.88386	-0.292988	-0.0118871	-3.6702	0.621173	1.39795	-0.183989	1.95212	3.67683	2.8002	-0.0461758	-2.04042	-1.32937	-3.69326	-2.24029	-1.95115	-0.468761	-0.0691961	1.78074	-2.70707	-6.53729
ACTTACTGTTGAACTC-1_1	SP.s11	4044	1807	1.55517	2	SP.Treg.WT	3868	1807	SP.Treg	2	cTreg (Spleen LT)	6.01755	0.0286495	-24.976	-19.2682	-13.1722	-1.435	0.0432143	8.39772	0.577937	2.61039	-5.43743	-0.630348	4.10521	-3.16099	0.974346	-3.11095	0.441044	-2.19961	5.53352	-8.03546	1.8441	-0.0768681	3.65772	1.4604	-0.200066	0.46382	0.810786	-1.20729	-1.916	-0.0155791	2.38438	-0.573237	-0.196934	-1.47531
ACTTACTTCAGTACGT-1_1	SP.s11	6258	2433	1.22787	0	SP.Treg.WT	4280	2376	SP.Treg	0	eTreg (Spleen)	-4.8237	0.51425	20.3759	7.48171	4.23806	5.40739	-8.2268	11.4503	-1.14015	1.62476	-0.427925	7.18597	-8.89421	-3.81553	-2.76919	-4.15433	3.66704	-5.49676	2.25232	0.983415	0.356686	2.22586	2.49221	6.43096	8.67749	4.52621	-1.52066	4.21761	3.01422	6.78161	1.13275	-0.586126	-4.15251	-2.13604
ACTTACTTCCGGGTGT-1_1	SP.s11	2817	1388	3.00672	1	SP.Treg.WT	3311	1388	SP.Treg	1	NLT (skin)	2.75708	1.75225	-16.7579	-0.160313	-4.55558	-4.5335	-2.67045	3.85607	-0.840662	-2.77421	2.3833	3.37216	-4.40018	-2.53843	0.839227	2.37772	0.796642	3.27578	0.0547237	0.246419	-1.86318	2.25155	-1.06433	2.70591	0.545	-1.4245	1.76701	0.268365	1.20644	-0.311193	-2.7677	-0.0953684	-0.0541876	1.02746
ACTTACTTCGAGAACG-1_1	SP.s11	3251	1713	2.26785	1	SP.Treg.WT	3422	1713	SP.Treg	1	NLT (skin)	1.31891	1.5212	-11.5626	0.825418	-0.298973	-0.90499	-0.132352	7.36371	-3.97085	0.627722	1.72051	-2.30303	-5.69379	-2.41987	1.03217	-1.73548	3.32319	-0.364522	0.233779	-0.776432	-2.08281	1.71824	-0.602616	0.827503	2.65626	0.162489	-2.95193	-0.688136	1.81295	0.801951	2.6258	-1.23247	0.788813	0.918057
ACTTACTTCGTTTAGG-1_1	SP.s11	4734	1661	1.83467	2	SP.Treg.WT	3995	1658	SP.Treg	2	cTreg (Spleen LT)	5.51778	-1.46826	-15.4069	-31.1245	-19.2998	2.83531	-1.81641	-4.01499	3.33999	-3.06682	-2.83603	2.02417	-1.09231	-2.9686	4.11668	-1.39394	1.18293	-2.43481	13.971	-9.03498	4.1418	-7.23442	-0.318068	-0.431171	-1.00532	-4.17916	0.520324	-2.72546	-1.62356	-1.47172	-1.28904	1.7198	0.174721	-0.601411
ACTTGTTAGCAGATCG-1_1	SP.s11	3897	1532	2.53456	2	SP.Treg.WT	3779	1532	SP.Treg	2	cTreg (Spleen LT)	4.99291	-1.54993	-17.5963	-23.2175	-16.8134	1.01601	-2.41406	-0.00961277	1.29731	1.3437	-2.86348	2.31244	-0.287523	-1.46187	1.30972	-2.58669	-0.673296	-0.826839	-0.493921	0.205144	1.3163	-2.93185	1.55674	0.255145	0.140725	0.123532	-1.80174	-0.13037	0.656974	0.155525	-0.950214	0.122789	-0.369133	-0.851919
ACTTGTTGTCTCTCGT-1_1	SP.s11	5573	2345	3.49525	2	SP.Treg.WT	4270	2324	SP.Treg	2	cTreg (Spleen LT)	5.81238	0.75307	-27.4546	-15.4277	-11.0228	-1.18305	5.34352	4.37166	5.29569	-0.0621184	-4.41521	-4.97751	2.11286	-1.79977	4.19068	3.74369	-4.41749	0.6424	0.597496	-3.72545	0.683987	-0.127922	-1.37669	-0.287017	-0.336723	0.0337132	-0.1015	1.42984	0.539649	-0.960524	0.832447	-0.842006	-0.0950678	2.99381
ACTTGTTTCGAGGTAG-1_1	SP.s11	4826	1757	1.88445	2	SP.Treg.WT	4038	1755	SP.Treg	2	cTreg (Spleen LT)	4.13161	-0.326754	-15.7079	-22.3004	-16.4578	-0.634327	-0.349602	-1.01326	0.704893	-5.19099	0.575001	-2.16354	-1.72048	-2.05179	1.24172	-0.312021	0.915977	0.434268	0.0531114	1.07125	0.716863	0.135569	-2.01179	1.04906	1.8864	-2.43431	0.483808	-0.304613	0.979239	-0.333838	-2.56403	-0.29988	-0.343694	-0.855139
ACTTGTTTCGTTTAGG-1_1	SP.s11	2566	1446	1.40242	0	SP.Treg.WT	3177	1448	SP.Treg	0	eTreg (Spleen)	-3.5801	0.0919284	11.5845	16.1678	1.60387	2.2592	-1.45427	1.57988	-5.64542	2.79473	-9.97943	4.29953	0.0143151	7.30049	-0.659534	4.48295	-0.753107	-1.82936	0.797293	0.356901	2.76545	8.08708	0.987269	-0.632822	3.32175	0.545314	-2.91651	0.256837	3.55842	1.01419	-5.74661	-1.37653	-1.07098	0.516169
ACTTTCAAGGTGTTAA-1_1	SP.s11	6389	2420	1.18787	3	SP.Treg.WT	4307	2373	SP.Treg	3	NLT-like (colon)	-2.36099	-4.19155	32.7535	-13.8161	3.75217	16.7119	13.6478	5.89321	10.6733	-0.984141	1.79081	4.1788	3.03561	7.4618	-4.08647	3.33749	3.63349	0.925094	-0.666734	0.124441	-2.27058	0.695882	0.553022	-1.70483	4.82787	0.953476	4.34488	2.21878	-0.390848	0.517712	-1.1041	0.242376	-2.27878	-2.24579
ACTTTCACACGTCAGC-1_1	SP.s11	3110	1649	2.9846	1	SP.Treg.WT	3365	1649	SP.Treg	1	NLT (skin)	-1.15851	2.29767	-5.8779	17.785	4.86132	-6.59286	-0.742098	5.19059	-4.57909	-1.52462	2.81283	-1.97592	-0.798558	-4.0563	1.07701	-2.34639	-1.90195	0.723501	-0.835159	-0.718259	-1.62023	0.122284	-1.43113	3.35355	-1.6391	0.46005	-0.0454026	-4.13898	-0.838161	3.90069	-2.85511	-0.704443	-1.06027	2.89957
ACTTTCAGTGTCTGAT-1_1	SP.s11	3353	1793	2.25854	2	SP.Treg.WT	3471	1793	SP.Treg	2	cTreg (Spleen LT)	6.13101	0.748891	-27.8447	-17.2261	-7.74654	-9.33499	3.46168	3.7786	4.41434	3.28201	-4.75186	0.904582	0.482635	-0.994893	5.45712	5.32532	-4.42504	-3.27727	-0.986941	1.61073	1.19238	-4.91206	-1.23518	3.6654	-2.82246	5.51631	-3.12519	-0.0238993	3.06673	-0.827074	0.802727	0.338244	2.38123	0.864594
ACTTTCAGTTCCACTC-1_1	SP.s11	3894	1819	1.61456	2	SP.Treg.WT	3798	1819	SP.Treg	2	cTreg (Spleen LT)	5.89844	0.705741	-29.24	-20.3661	-11.026	-3.31855	2.22708	5.48475	3.53597	7.32084	-5.39974	0.0774404	9.52988	1.65462	-6.91845	-0.835131	-1.23226	-4.22871	0.439016	-0.472524	-7.62143	-1.41597	2.82497	1.2862	0.942588	0.625023	0.018676	0.460624	-0.463249	0.328997	1.82122	-0.843804	0.485625	1.5266
ACTTTCATCAGAGCTT-1_1	SP.s11	3222	1666	2.63076	1	SP.Treg.WT	3423	1665	SP.Treg	1	NLT (skin)	-0.0381316	2.4744	-13.7336	3.7797	0.694527	-4.49976	2.80643	5.70679	2.01203	1.71465	0.569628	-2.05805	-3.69329	-4.1295	-1.98245	2.52086	-2.39585	-1.32094	0.98272	-0.561808	5.36241	4.06385	-0.257116	-0.51371	-1.44204	1.0869	1.2527	2.74621	2.16406	-0.0091063	-3.93129	-1.4136	-0.781639	-1.0766
ACTTTCATCCCAACGG-1_1	SP.s11	5266	2354	1.17558	0	SP.Treg.WT	4296	2349	SP.Treg	0	eTreg (Spleen)	-3.33541	0.451274	24.397	9.23121	17.5784	6.51569	-12.3635	10.4428	0.504779	2.19762	2.43353	-3.94777	-10.2497	-6.62613	-5.47995	-10.9257	2.81582	-2.60119	-2.34889	-2.89813	0.597985	3.29397	-10.4299	-2.82431	-2.79398	6.91626	-12.5994	-1.74277	-8.95001	-9.1632	-9.88232	5.20169	0.947916	2.81268
AGAATAGAGACACTAA-1_1	SP.s11	4506	1835	3.25726	1	SP.Treg.WT	4011	1834	SP.Treg	1	NLT (skin)	3.18695	0.449049	-14.1808	-9.3791	-9.71248	-4.41118	-0.163875	2.97428	-2.86246	-0.761905	1.21988	2.67443	-3.33996	-1.7061	-0.975239	-1.98181	3.36146	3.41152	1.16199	1.15202	-2.05844	1.00648	1.1711	0.630424	-1.09634	-0.629402	-0.724843	0.0543067	0.258777	0.0755453	-1.04674	-0.469831	0.562704	0.212569
AGAATAGAGCTAACTC-1_1	SP.s11	4960	1888	1.90763	2	SP.Treg.WT	4086	1885	SP.Treg	2	cTreg (Spleen LT)	3.58112	-0.688219	-10.8735	-17.7636	-12.0173	-2.27213	-2.80107	-4.55345	2.9107	-5.07961	0.739138	-6.32791	-0.155332	-3.20652	-3.1173	0.603104	0.142021	3.23568	-1.71572	-2.87615	-3.69434	0.399509	0.829996	1.68706	3.014	-1.78313	-2.61874	-2.04344	1.61816	-0.295952	1.01509	-0.592884	-0.0301258	-0.603146
AGAATAGAGTGTCCAT-1_1	SP.s11	5282	1890	2.1546	2	SP.Treg.WT	4134	1888	SP.Treg	2	cTreg (Spleen LT)	0.0580219	5.00021	-34.0088	-15.2598	-11.2027	-4.2169	0.167019	-5.02742	11.1697	0.0628416	-6.48196	-2.83426	-11.0304	5.87124	7.57218	-2.98653	-5.14539	2.19902	-3.23181	-1.51966	1.00834	-3.7541	-1.68174	3.15456	2.6724	0.442638	-0.753772	0.667483	2.92715	0.612553	1.77612	0.366046	-1.52244	-0.854241
AGAATAGTCGGCGCAT-1_1	SP.s11	4671	1690	3.57525	5	SP.Treg.WT	4008	1690	SP.Treg	5	cTreg (LT-like)	3.11705	2.68228	-35.1435	-0.356497	-13.4182	-9.02168	1.3099	13.783	-1.28519	-17.8777	2.93668	0.498037	0.261617	1.032	-1.8437	-1.67901	1.88921	7.23237	0.00428381	-4.35694	-0.239751	2.61201	3.12091	-0.207334	1.44302	0.132527	1.39486	0.360369	-0.451625	0.0913204	-0.660261	1.15234	-1.37657	0.196089
AGAATAGTCTAACTTC-1_1	SP.s11	3199	1606	3.43	1	SP.Treg.WT	3415	1606	SP.Treg	1	NLT (skin)	0.241903	3.40712	-15.9741	6.64402	-1.38213	-9.5543	-0.170832	0.132674	0.994884	0.714148	0.405737	0.410215	0.223582	-2.36972	-2.72499	-0.651676	0.389098	4.26495	3.5405	3.74074	-2.1299	1.83451	-0.514116	1.61914	-0.0151224	1.97995	-0.903359	2.56968	3.86525	5.14231	-2.20244	7.94185	4.06534	-0.795252
AGAATAGTCTGGAGCC-1_1	SP.s11	6320	2294	2.79753	2	SP.Treg.WT	4204	2211	SP.Treg	2	cTreg (Spleen LT)	3.66536	0.927559	-20.279	-11.1576	-14.5157	-7.23496	1.26549	4.93761	-2.1969	-1.821	-0.595041	3.2072	-0.693961	0.506214	1.10315	-1.25022	1.87027	4.7611	-1.15255	-1.68834	-1.79578	1.52592	1.63733	0.74287	0.136768	-0.662791	-0.0441612	0.794236	-0.142254	1.13025	-0.122467	-0.96934	0.166403	-1.69277
AGACGTTAGAAACGCC-1_1	SP.s11	4867	1943	3.1821	2	SP.Treg.WT	4099	1940	SP.Treg	2	cTreg (Spleen LT)	5.82508	-0.253545	-22.2793	-24.9104	-15.3115	0.717281	2.97516	4.70782	3.23599	-2.24668	-3.52229	-1.08793	0.938835	-5.29565	1.81273	1.11391	-1.73635	-2.38745	-0.246203	1.07527	7.19275	-0.646605	1.43672	-0.828781	-2.24763	-0.788261	0.337907	-3.30268	-1.32359	-3.89937	-0.895479	2.58931	-2.97734	-4.45686
AGACGTTCACATTCGA-1_1	SP.s11	4309	1501	3.08156	2	SP.Treg.WT	3884	1501	SP.Treg	2	cTreg (Spleen LT)	3.26401	-0.561642	-12.0425	-22.2272	-17.4375	-0.311968	-1.88373	-3.18079	-1.79204	-2.89269	0.0235874	3.44449	-2.66254	-1.73637	-0.296106	-1.84907	0.52423	5.91562	0.701366	2.68498	0.684668	-2.26171	-0.207076	-0.0437424	1.58082	-2.39893	3.22198	0.45908	0.307549	-0.0993574	-1.80083	0.0855352	0.297906	0.127437
AGACGTTCACGACGAA-1_1	SP.s11	2029	1131	2.16642	2	SP.Treg.WT	3152	1138	SP.Treg	2	cTreg (Spleen LT)	5.82478	0.489243	-30.9513	-19.5406	-6.92087	-4.89331	-2.62912	2.82681	5.72711	4.00715	-3.58681	-4.80901	4.93763	1.00483	-7.8229	0.314896	-1.96142	1.63164	4.57466	3.50636	-4.02357	1.76925	4.42372	1.56097	1.13415	1.02788	-2.25749	2.41396	0.158092	3.83802	-0.27735	0.536851	-1.84826	2.41563
AGACGTTGTCCATGAT-1_1	SP.s11	4267	1965	1.54386	0	SP.Treg.WT	4000	1965	SP.Treg	0	eTreg (Spleen)	-3.5448	-0.839117	13.3599	21.9348	20.5658	2.68649	4.75163	-4.53638	0.861661	-6.98538	-8.18881	5.52499	10.9794	-3.56276	4.86312	-10.8348	-0.268595	4.91747	3.9441	6.43827	3.35156	-0.721559	-0.650467	2.59384	6.50722	0.188527	1.7076	-3.69881	5.0136	-6.44659	-4.98366	0.971638	-3.27369	-4.82434
AGACGTTGTGTCGCTG-1_1	SP.s11	4508	1798	3.98054	2	SP.Treg.WT	4003	1798	SP.Treg	2	cTreg (Spleen LT)	4.74597	-0.895997	-17.059	-19.0023	-11.889	1.18021	1.15792	-2.0363	3.61831	1.47067	-1.95228	0.330474	-1.77972	-3.74829	0.0279552	2.12329	-2.56847	0.50978	1.58265	1.55336	-0.528867	2.54246	-0.603775	-1.66623	-0.0229305	-0.052599	1.42994	1.97015	-0.363351	0.899189	-1.24501	-1.5821	0.863059	1.80405
AGACGTTTCGTAGATC-1_1	SP.s11	4506	2298	2.21729	1	SP.Treg.WT	4113	2298	SP.Treg	1	NLT (skin)	-0.147042	2.87298	-17.2948	2.6521	0.179045	-5.52662	4.77967	8.64535	-2.20386	6.69265	4.82048	8.61212	-5.13936	-0.296232	-1.45943	0.58038	7.21251	-1.94046	-0.039161	1.5963	0.222995	5.79728	-3.04654	1.22153	0.572429	-1.44292	-3.02129	-1.09936	4.28209	-0.0332528	-2.69503	2.99087	3.43882	-2.94836
AGAGCGAAGATTACCC-1_1	SP.s11	2910	1401	1.98903	2	SP.Treg.WT	3347	1401	SP.Treg	2	cTreg (Spleen LT)	5.969	-0.578	-21.2064	-23.0359	-14.6868	0.653493	-0.709277	1.11737	2.75979	2.13543	-3.02061	2.45325	2.44089	-3.04226	-0.437168	-1.03617	-1.23678	0.24623	-0.221279	-2.34736	1.89542	1.72173	2.91916	0.872537	0.48482	1.67549	0.223724	1.00664	0.538383	-0.0988022	0.175655	0.121492	0.254396	1.4116
AGAGCGAAGGTTACCT-1_1	SP.s11	3014	1240	3.11258	2	SP.Treg.WT	3416	1240	SP.Treg	2	cTreg (Spleen LT)	3.49565	-0.649708	-12.3395	-21.5081	-16.1926	-0.356593	-3.28383	-3.95893	-0.245841	-0.522718	-1.1112	2.18156	-3.61061	-4.27705	0.286098	-1.69081	-0.721306	4.88246	-0.615081	0.386132	-3.26746	1.18605	-0.109262	-1.69313	-1.59284	-1.24531	-0.364107	-0.869526	3.45959	1.16072	0.823995	5.80019	7.21968	-1.86952
AGAGCGACATTGGCGC-1_1	SP.s11	2267	1340	2.28371	2	SP.Treg.WT	3148	1343	SP.Treg	2	cTreg (Spleen LT)	6.08335	0.715237	-27.2457	-15.7043	-5.45319	-0.795518	1.42895	1.83354	0.0968851	4.05056	-1.07402	-3.4427	2.08673	-3.56201	-0.598803	3.22459	-3.91338	-3.04904	1.3659	0.652027	0.354419	1.83159	0.0381575	2.06703	0.43995	0.503863	-0.918515	0.480555	0.326506	0.515109	1.35333	-0.603529	1.04395	1.50332
AGAGCGAGTAGAAAGG-1_1	SP.s11	3727	1649	1.51959	2	SP.Treg.WT	3725	1649	SP.Treg	2	cTreg (Spleen LT)	6.24137	-0.742969	-22.5712	-23.8086	-14.5136	1.58888	0.238957	-0.105353	4.21829	3.45638	-4.04457	-1.16168	2.1378	-2.78894	-1.07205	-0.63596	-2.01095	-3.64061	1.39922	0.989794	3.55054	3.34198	1.31427	0.196678	0.26669	1.01067	1.36303	1.56932	-0.590409	1.0242	-1.12213	-0.049123	-0.678185	-0.0819707
AGAGCGAGTCGCTTCT-1_1	SP.s11	952	657	3.65344	1	SP.Treg.WT	2899	843	SP.Treg	1	NLT (skin)	-0.456893	3.30209	-16.3242	10.1872	0.482276	-5.63511	1.64041	-5.09996	2.81744	1.94087	2.52266	-0.149346	-1.62225	-5.76313	-1.45143	4.18545	-0.859155	0.303809	1.69864	1.50749	-1.32235	3.86528	-1.84369	0.037027	1.36184	-0.675032	1.89905	0.734071	1.73395	-1.53134	-1.96627	-1.2214	0.679121	0.735188
AGAGCGAGTGCAGACA-1_1	SP.s11	4087	2039	1.61093	3	SP.Treg.WT	3915	2039	SP.Treg	3	NLT-like (colon)	-4.21417	-2.29371	24.6772	17.243	12.7025	14.9652	7.99408	-0.469781	1.91531	-1.67889	-9.25301	-1.47052	3.84771	0.251046	1.31277	1.39936	7.06961	5.08047	2.90107	6.43424	-1.18669	-1.08534	1.69352	-0.53157	-3.24089	-0.451073	-4.18323	-0.397181	3.23238	-1.29248	-4.04771	-2.92299	-0.795644	2.74944
AGAGCGATCAGAGGTG-1_1	SP.s11	4713	2230	3.79478	1	SP.Treg.WT	4153	2229	SP.Treg	1	NLT (skin)	-1.05658	3.54578	-18.2915	26.8674	4.3798	-18.3719	2.47604	-9.93949	6.39966	0.626606	7.91825	-2.74901	10.0232	-5.17589	0.743719	1.29667	6.23072	0.451072	0.566485	0.762186	2.1989	1.25208	0.69396	-4.25595	-0.170989	-1.08832	-3.41017	2.28568	0.220875	2.05322	-1.16096	-2.83219	-1.6658	-0.41319
AGAGCTTAGACACGAC-1_1	SP.s11	4469	1831	2.83799	2	SP.Treg.WT	3994	1830	SP.Treg	2	cTreg (Spleen LT)	5.54202	-0.591909	-20.3238	-22.0853	-17.296	0.361539	2.49521	4.24129	4.04864	-1.01032	-3.44586	2.74296	1.26447	-1.61799	-0.186226	0.774399	0.391006	1.25941	-0.258428	-0.236041	3.67085	-0.396274	-0.0843938	0.535204	-0.953503	0.25296	3.158	-0.0330055	-0.925126	-1.24694	-0.0891389	0.538066	-0.0116245	-0.0227048
AGAGCTTGTAACGCGA-1_1	SP.s11	5573	1950	2.41503	4	SP.Treg.WT	4131	1926	SP.Treg	4	cTreg (bLN LT)	2.6281	-1.38156	2.87035	-31.4295	-15.58	-1.8887	-3.86962	-8.72158	0.711555	-4.9792	2.79829	4.4638	-1.23633	-0.100231	0.0731036	-0.415111	2.23587	4.19607	-1.27263	1.17907	-1.58618	-3.88579	-4.36949	-0.779183	1.95735	0.939238	-2.77877	2.00738	-5.04029	-1.51539	-4.06024	0.9592	1.6057	0.195821
AGAGCTTGTAGTACCT-1_1	SP.s11	3163	1572	1.79924	1	SP.Treg.WT	3407	1572	SP.Treg	1	NLT (skin)	-2.76406	2.31136	-7.89224	10.6825	0.538509	-5.14187	0.036557	0.478234	-4.42571	-2.96746	-4.59502	3.68373	-3.40037	-3.80351	1.31598	0.653401	0.186343	1.31291	1.46786	1.97275	-2.66406	2.18178	-1.71259	1.60376	2.26769	0.239527	1.89058	2.15004	-1.32588	2.68661	1.87822	0.154569	-2.51025	-1.19511
AGAGCTTGTCCATCCT-1_1	SP.s11	4202	1765	1.35039	3	SP.Treg.WT	3922	1765	SP.Treg	3	NLT-like (colon)	-3.71052	-3.08048	32.6107	-4.01127	7.90223	16.4489	2.76284	5.06554	7.95325	-3.24024	-2.13413	-1.8726	-3.24943	-5.57974	0.908326	0.398804	1.95728	0.932675	-0.803875	0.462373	-1.01466	-1.9876	-0.471085	-0.460006	-5.0301	4.45145	-0.903287	-3.25635	-0.226936	2.63765	-0.271269	2.6293	-3.57157	2.18616
AGAGCTTGTGGTTTCA-1_1	SP.s11	2189	1103	2.37118	0	SP.Treg.WT	3221	1105	SP.Treg	0	eTreg (Spleen)	1.01018	-2.84079	9.41976	-11.6106	-4.06455	3.98894	-2.67911	-2.17797	-1.46671	-1.692	1.77706	4.30065	-5.99624	-2.43552	-3.61924	-4.29745	1.6106	2.19698	1.75148	2.71635	0.769941	1.48689	-3.12054	-2.5861	1.14377	-1.07298	0.0356355	1.21893	-0.346371	1.78899	2.0416	-1.11853	1.67261	2.54484
AGAGCTTTCCAGAAGG-1_1	SP.s11	6041	2361	1.61743	7	SP.Treg.WT	4287	2328	SP.Treg	7	NLT-like (skin)	-0.714848	6.7613	43.4241	11.5803	17.5413	1.58536	-21.5067	4.43444	2.11105	-5.27785	-5.30816	9.06572	1.58882	-7.29116	11.4681	-2.66905	6.55531	-1.45782	20.2729	-4.56505	0.706656	-4.38933	-5.64389	2.83673	1.51202	-0.454118	2.58244	-1.42184	-0.934357	3.55533	2.11271	3.34478	-5.37267	-2.15391
AGAGCTTTCTTGGGTA-1_1	SP.s11	3469	1859	2.53529	1	SP.Treg.WT	3532	1859	SP.Treg	1	NLT (skin)	-1.0342	3.87704	-18.9973	30.1543	9.28235	-19.4409	3.59774	-12.0705	12.9507	0.0456529	9.50746	-7.12016	14.0019	-1.67652	-3.9488	7.31007	7.86271	-3.18078	15.9987	-10.3279	1.22496	-3.15532	2.02525	-1.67125	-0.509176	2.24986	-1.54586	-1.89555	-0.327991	-1.35391	0.232038	-2.78183	1.26482	-1.43389
AGAGTGGAGCGATCCC-1_1	SP.s11	3068	1562	1.81995	3	SP.Treg.WT	3355	1562	SP.Treg	3	NLT-like (colon)	-1.59876	-3.82225	19.1528	-11.9369	-0.953402	9.31457	4.09977	-0.174462	3.53085	1.64526	2.24261	0.335726	-4.47219	-0.75526	-1.66056	2.19136	4.07688	-1.94369	-1.23129	-0.812172	-0.197864	-0.975232	-1.56519	-1.17494	3.40808	1.83608	-1.42327	-0.477087	1.61668	0.0973185	1.39263	-1.10453	-0.259094	-0.23835
AGAGTGGGTCTCGTTC-1_1	SP.s11	2978	1383	3.04756	2	SP.Treg.WT	3369	1383	SP.Treg	2	cTreg (Spleen LT)	6.1626	-0.192017	-24.3435	-21.6839	-14.7515	-0.887566	1.99605	5.14891	5.93059	-2.07195	-3.92165	0.742989	4.60393	-0.683797	-1.97167	-1.24542	-1.46375	-1.71765	-0.535087	0.208198	2.43517	3.0056	1.14088	-3.42459	0.438694	2.6864	4.32858	-4.86206	-3.7801	6.0558	-2.37851	-3.50004	-0.391794	1.11102
AGAGTGGTCCCTCTTT-1_1	SP.s11	4052	1868	2.67945	5	SP.Treg.WT	3880	1868	SP.Treg	5	cTreg (LT-like)	3.16143	1.64292	-19.0508	-2.33186	-8.84703	-6.90601	-2.98864	5.33376	1.62226	-5.56266	2.39674	1.5447	-2.07385	-6.40227	0.705111	3.03343	2.2232	5.76989	-2.12445	-5.80034	0.435128	0.28339	-0.299807	0.0193199	-1.5935	4.9666	-1.66216	0.26391	2.09535	-0.815453	-0.238665	-1.02218	-1.07403	-1.0478
AGATCTGCACAACTGT-1_1	SP.s11	4791	1990	2.47813	7	SP.Treg.WT	4104	1989	SP.Treg	7	NLT-like (skin)	0.352553	6.2316	36.9527	10.0659	-8.8114	-5.3631	-0.646247	1.92471	-1.83552	-2.00744	-0.642047	-0.0955833	0.0970209	-5.3224	5.14952	-1.58787	4.25814	4.95495	9.23569	-12.1033	-2.37264	-5.24733	-2.47453	-2.01548	2.44378	-2.01659	-2.75855	-0.884927	3.86615	6.35417	0.60277	7.1046	7.13565	-5.33182
AGATCTGGTAAGTGTA-1_1	SP.s11	4566	1749	2.83843	2	SP.Treg.WT	3999	1749	SP.Treg	2	cTreg (Spleen LT)	5.28587	-0.830334	-14.8191	-21.7428	-17.6981	0.55211	0.629305	1.83047	-0.180733	0.825756	-3.38999	4.32121	0.24709	-2.1591	-0.618372	-3.00763	-0.953397	3.1373	-0.0158306	-0.0965749	3.92377	1.53291	2.77229	-0.996653	0.0138288	-0.657468	1.97643	0.37477	-0.824899	-0.305137	-0.017167	-0.376602	-0.238881	-0.171066
AGATCTGGTCTTGATG-1_1	SP.s11	2954	1375	2.36967	2	SP.Treg.WT	3356	1375	SP.Treg	2	cTreg (Spleen LT)	6.38448	-0.907356	-24.1807	-27.8775	-18.9376	1.03338	-0.498396	4.91823	4.0429	3.83734	-5.67105	5.39111	0.219921	1.35842	-2.16035	-3.61143	0.283621	-2.54746	0.854792	4.14607	8.95953	-1.3657	1.94499	-0.935299	-2.91396	0.479625	-0.260814	-0.686558	-0.0570941	-1.1345	-1.40915	-1.99712	0.253073	-3.95466
AGATCTGTCAGCTGGC-1_1	SP.s11	7462	2366	3.65217	5	SP.Treg.WT	4241	2126	SP.Treg	5	cTreg (LT-like)	3.24191	2.72169	-35.5443	-0.246797	-16.8075	-10.533	4.93633	14.1436	-0.108771	-20.387	1.59589	-1.69627	3.0634	-1.78829	2.2318	-3.08001	1.03973	4.0128	-2.35955	-5.6671	3.35252	0.477832	2.31619	-0.844404	0.0669565	0.62925	-3.73494	-1.8892	0.347522	-0.118639	-0.0623164	1.3624	-2.88486	-5.47857
AGATCTGTCTCACATT-1_1	SP.s11	2512	1325	2.34592	5	SP.Treg.WT	3223	1326	SP.Treg	5	cTreg (LT-like)	1.31361	2.35253	-21.0781	1.5106	2.24455	-7.9606	1.87917	4.86208	0.761423	-7.89742	2.952	-3.82302	-2.88998	-0.159928	-0.805092	-0.637178	1.61173	-4.14897	2.67814	4.82584	-2.7176	-0.0886394	-0.212167	-0.017668	2.64823	0.0260385	2.5348	-0.616692	0.42237	-0.0664944	0.522461	1.15309	-1.22665	-1.9596
AGATTGCAGGCACATG-1_1	SP.s11	3765	1627	1.59363	2	SP.Treg.WT	3736	1626	SP.Treg	2	cTreg (Spleen LT)	6.75861	-0.236684	-25.5466	-25.9714	-17.071	1.8674	2.32502	4.22423	8.63419	2.7926	-9.81882	-0.360495	3.87831	-3.65885	-1.59987	-3.59178	-7.53226	-6.33644	2.01128	1.43003	7.34437	4.41561	3.62015	-0.850724	-2.50263	0.534148	2.3952	0.523743	-1.92448	-2.07656	2.66732	-0.736659	0.990972	3.21469
AGATTGCCACACATGT-1_1	SP.s11	5592	1984	2.92753	2	SP.Treg.WT	4165	1969	SP.Treg	2	cTreg (Spleen LT)	4.55223	-1.07634	-13.5168	-20.3111	-19.0019	1.49082	-0.462667	-0.150223	3.03828	1.83058	-3.48524	3.56948	5.17531	-0.354639	-0.504525	-1.55245	-1.95688	1.97226	-2.25542	-3.24963	-4.02382	-1.5605	-2.0387	-0.319677	-0.534437	-0.198518	-2.48309	-0.54112	-0.139054	0.560208	1.66139	-0.179818	0.162927	-0.827901
AGATTGCCACAGAGGT-1_1	SP.s11	5124	2087	3.33203	1	SP.Treg.WT	4167	2085	SP.Treg	1	NLT (skin)	3.46748	0.535865	-15.3135	-7.44098	-8.57761	-0.601986	-1.42175	6.87686	-2.73584	3.55426	-0.169858	3.76294	-4.2082	-1.48767	-1.27018	-0.0219323	3.38409	4.30516	-0.925127	0.115334	-0.750226	-0.245527	-0.845722	0.0382848	1.03928	0.320011	0.485356	1.10341	0.877679	1.63633	-0.744677	-1.13115	-0.571827	-1.32277
AGATTGCCAGGACGTA-1_1	SP.s11	3213	1534	4.12915	2	SP.Treg.WT	3439	1534	SP.Treg	2	cTreg (Spleen LT)	5.7032	0.415117	-27.4523	-21.8038	-13.6482	-4.09186	1.05845	6.94687	-0.803697	3.6586	-3.26873	3.2232	4.18806	-1.76906	-1.01064	-2.80521	-1.29847	3.69022	0.965435	-1.08625	1.0786	1.61917	2.34028	-0.403376	-1.05338	-0.614462	-0.401094	1.63412	-0.0370249	0.753997	-1.79383	-1.03664	-0.0747155	-0.125047
AGATTGCCATCGATTG-1_1	SP.s11	7007	2347	2.47899	2	SP.Treg.WT	4235	2209	SP.Treg	2	cTreg (Spleen LT)	4.5539	-0.553125	-19.3864	-20.4223	-17.9061	1.45365	-0.114594	2.293	1.56962	4.44087	-2.6814	1.42343	0.586362	-0.656512	-1.40354	-3.15281	4.15864	1.41925	-0.434111	-1.32361	-0.10448	7.17197	-2.92683	-1.46927	0.237287	-1.60917	0.23057	2.40572	0.174261	2.60465	-4.24512	-1.53963	-0.919583	-1.17256
AGATTGCGTACCGGCT-1_1	SP.s11	4694	1850	2.50957	2	SP.Treg.WT	4049	1850	SP.Treg	2	cTreg (Spleen LT)	5.86056	-0.813631	-19.6354	-24.3459	-17.6055	2.58594	-3.76377	0.504404	5.59482	0.357011	-5.6744	-1.65743	5.06183	-7.13556	1.62691	-4.52361	-3.29124	-4.13933	-0.717372	-2.7475	0.122342	1.14915	2.9319	-2.55306	-1.96023	0.874785	-2.97738	-1.39527	-1.52303	-1.22679	7.84357	-2.63498	1.75803	1.78723
AGATTGCGTCTTGCGG-1_1	SP.s11	3173	1414	2.38843	2	SP.Treg.WT	3432	1414	SP.Treg	2	cTreg (Spleen LT)	5.8331	-0.626152	-21.0857	-23.8675	-17.3653	2.03378	0.791532	1.75987	4.25608	3.17786	-5.50811	1.75139	4.91856	-1.79685	-0.148186	-1.21753	-1.22234	-3.39575	-1.04533	-1.4737	2.55101	1.80987	-2.38668	-1.46629	-0.729316	-1.16454	0.646659	-0.54673	-1.22078	-0.926027	-1.06686	0.67773	-2.43733	-3.51008
AGATTGCGTTGATTGC-1_1	SP.s11	3871	2001	1.93249	1	SP.Treg.WT	3809	2001	SP.Treg	1	NLT (skin)	-0.523257	5.98712	-0.744486	34.6532	13.3497	-17.3796	1.94755	-7.95723	4.34163	4.55685	-0.47163	1.16499	9.27232	-5.46593	8.93734	-5.05602	9.26257	-6.18918	12.8565	-14.7249	3.87344	-0.471657	0.624542	-1.96127	3.67706	-2.56517	3.28406	3.11238	-0.811402	1.50753	-5.33709	-2.21073	0.281229	-1.58618
AGCAGCCAGCTAACAA-1_1	SP.s11	4151	2083	2.1875	1	SP.Treg.WT	3951	2083	SP.Treg	1	NLT (skin)	-1.24442	3.55567	-12.2512	19.2076	5.642	-10.8293	4.37925	0.661407	0.0412396	2.65295	3.4436	5.4939	-3.47303	-4.31335	1.3615	0.811554	1.35741	-3.06953	2.03389	3.64169	-3.7068	1.05667	1.89155	0.52949	-0.601033	-1.7462	1.09084	-1.22606	0.950879	-2.09994	-0.646392	1.5622	-2.61792	-0.268937
AGCAGCCAGCTTCGCG-1_1	SP.s11	1596	968	4.9375	1	SP.Treg.WT	3267	1037	SP.Treg	1	NLT (skin)	-0.625238	5.12675	-26.8753	21.4782	1.93709	-21.06	9.34383	15.0955	15.4423	-6.47688	-10.2259	-7.63157	-15.5771	19.8354	9.20996	-2.30183	-5.10055	11.8096	-4.62873	-6.79277	6.10498	-3.5308	0.419885	2.18033	0.434488	4.87982	0.679033	2.33108	1.66303	0.503914	2.94554	-1.01477	0.709276	-0.386453
AGCAGCCCAGGTCTCG-1_1	SP.s11	2546	1339	2.35479	5	SP.Treg.WT	3221	1341	SP.Treg	5	cTreg (LT-like)	3.64963	1.90994	-28.0877	-7.58727	-9.03833	-0.672202	3.87716	6.65469	0.421911	-6.92342	1.65196	0.663642	3.97601	3.76685	-0.899026	0.174191	-3.32963	-6.1728	0.58941	1.02984	-3.38005	-1.21208	-2.72602	-1.0212	0.268635	2.65447	0.822414	0.490726	-0.0967162	-0.683242	2.46137	-0.593128	0.685352	2.23087
AGCAGCCGTACTCGCG-1_1	SP.s11	4182	1731	3.65068	1	SP.Treg.WT	3901	1731	SP.Treg	1	NLT (skin)	3.26268	0.96664	-22.8389	-6.13393	-12.2579	-7.19089	0.720394	3.43511	-3.22439	-0.929955	1.58063	2.406	0.198913	1.90194	1.71786	-0.818797	0.204696	2.14321	1.24245	3.43811	-2.54721	-1.28468	-0.946419	-3.12593	-1.03917	0.480572	-1.48618	2.87685	0.585777	2.97401	-1.97654	-1.6294	1.2189	1.0028
AGCAGCCTCCTCCTAG-1_1	SP.s11	6340	2354	1.14888	3	SP.Treg.WT	4251	2287	SP.Treg	3	NLT-like (colon)	-3.50824	-3.30729	30.879	-7.90408	12.9709	16.1185	11.2389	9.89176	11.5342	-14.0447	7.70347	1.54859	0.471641	-1.15332	0.756156	-1.20151	-1.45975	-1.7436	1.87044	7.2643	-3.2761	-9.56755	2.14333	-12.6023	2.09368	7.05096	-6.29357	3.5183	-4.07006	-0.410425	-0.335408	-0.728991	0.0483407	1.39619
AGCATACAGACACTAA-1_1	SP.s11	7904	2484	2.97679	2	SP.Treg.WT	4251	2200	SP.Treg	2	cTreg (Spleen LT)	3.37539	0.267172	-16.9918	-12.3837	-16.4255	-5.04511	0.757043	1.88734	-0.751919	-2.89869	0.617522	1.1892	-3.31154	-3.94704	1.16576	1.04636	3.19089	7.06915	0.855779	1.34867	2.0996	-1.4134	0.798382	0.274857	-0.132613	0.716502	-0.927386	0.741451	0.466983	1.64153	-3.33989	1.36627	-2.34872	-2.84648
AGCATACAGTCACGCC-1_1	SP.s11	4855	2226	2.11629	3	SP.Treg.WT	4201	2225	SP.Treg	3	NLT-like (colon)	-2.56759	-3.57347	26.4663	-19.5173	8.44355	9.62935	10.2801	7.05007	3.7276	1.36247	0.740313	2.15404	-5.94464	-7.79722	2.00343	-2.61362	4.52028	3.21422	3.18026	4.92663	-1.6156	-1.04134	3.73466	-0.934177	-0.143265	2.05063	-10.0375	0.07605	3.98536	3.08464	2.07684	-3.03116	-0.0324249	2.57672
AGCATACTCTCCGGTT-1_1	SP.s11	5166	2275	4.57176	2	SP.Treg.WT	4229	2272	SP.Treg	2	cTreg (Spleen LT)	4.89477	0.997636	-26.2399	-18.6786	-12.936	-6.79415	4.46787	14.2684	-0.376323	5.62411	-4.05073	-3.84584	4.47297	-2.47878	0.644469	2.46211	0.985453	1.85594	1.09401	2.15536	3.36982	0.640252	0.875968	-1.34545	-2.05626	-1.34255	-4.02534	-1.84051	0.85288	0.719839	0.104356	0.921889	-1.18738	1.18291
AGCCTAAAGAAGCCCA-1_1	SP.s11	4748	2033	2.68964	1	SP.Treg.WT	4104	2033	SP.Treg	1	NLT (skin)	-1.50291	1.90293	-7.85865	29.2151	3.42438	-8.83726	3.66097	-8.39643	2.6188	-1.4424	6.48665	3.8371	8.46013	-3.23682	3.3586	-4.7802	-3.59216	7.62322	4.24587	1.98189	2.1327	3.5505	0.00894155	1.18882	-2.60911	5.7093	-1.67525	-2.53333	1.51699	-3.23043	-0.0300435	1.55132	-2.28067	-4.84872
AGCCTAAAGCAATATG-1_1	SP.s11	5491	2158	3.07804	2	SP.Treg.WT	4248	2148	SP.Treg	2	cTreg (Spleen LT)	6.38523	-0.00029525	-26.5077	-26.9853	-20.4923	-2.24581	2.5075	11.3143	4.41756	6.73551	-6.06606	5.08205	5.53793	2.31633	-3.05245	0.353305	0.820915	-2.35185	-0.34254	-0.216547	5.58782	2.32259	0.801806	1.08304	-3.47945	2.15679	1.71009	1.63045	-0.812333	-0.744249	-1.68277	-1.7799	1.31444	-2.18296
AGCCTAACAGCTTCGG-1_1	SP.s11	5060	2183	2.88139	1	SP.Treg.WT	4219	2181	SP.Treg	1	NLT (skin)	-1.012	3.90652	-20.2473	26.7709	-0.231901	-14.7166	0.413533	-7.19522	12.5575	0.704272	0.808171	-7.07583	-2.51038	-4.68686	-1.2093	-0.0660069	13.311	-4.68263	-1.56955	-2.33868	-3.28686	5.13901	2.30319	-5.3597	3.46767	-2.65407	-2.45523	0.977779	3.29048	-1.07529	-2.25585	-3.16627	-0.335299	-2.23172
AGCCTAAGTATTAGCC-1_1	SP.s11	3735	1813	2.02505	1	SP.Treg.WT	3730	1813	SP.Treg	1	NLT (skin)	1.36794	2.74747	-11.0073	7.46793	0.544782	0.699816	-0.548925	7.32914	-2.74969	-2.72378	1.3611	-0.675105	-4.32573	0.117443	-2.15079	1.34965	2.196	3.94659	0.764039	0.200259	5.6672	1.90497	2.72135	3.80811	2.40267	3.27361	2.81066	-0.261426	0.579681	1.3437	4.05917	3.69313	-3.67641	0.053308
AGCCTAAGTCGTCTTC-1_1	SP.s11	4217	1819	2.4281	2	SP.Treg.WT	3925	1819	SP.Treg	2	cTreg (Spleen LT)	3.82836	-0.902891	-11.6318	-16.711	-10.7637	-0.0267554	-1.28752	-1.95668	1.07527	0.832209	-1.29827	-1.40298	-2.01183	-1.22727	-2.50084	0.287796	1.56312	2.32269	0.132569	-0.157179	-0.386039	1.20358	1.09532	-0.762367	2.19525	-0.859534	2.80734	0.974215	0.231675	0.212564	-2.52834	0.819532	-1.41187	0.0778714
AGCGGTCAGACGACGT-1_1	SP.s11	6064	2180	1.74486	3	SP.Treg.WT	4185	2148	SP.Treg	3	NLT-like (colon)	-1.69415	-4.09955	19.4819	-13.342	-2.33299	8.96868	4.91161	3.81125	3.64153	0.334595	-0.335125	4.36003	-7.28185	-1.92464	-1.19574	1.83418	3.7082	-2.48339	0.381968	1.46666	-4.25789	1.27418	-0.300707	0.482219	0.263787	2.02379	-0.0597271	-0.448506	1.00468	0.445902	0.0973767	0.61696	-2.23841	-1.60884
AGCGGTCAGTGGTAGC-1_1	SP.s11	4148	2172	3.1265	1	SP.Treg.WT	3968	2172	SP.Treg	1	NLT (skin)	-0.1364	3.54768	-17.2731	13.0074	1.62006	-9.39922	2.04245	5.13547	2.16045	1.63698	5.43465	4.52595	-4.70301	-5.47256	0.379257	8.22233	0.687923	-1.47115	3.5656	5.66157	-0.832469	-0.643612	2.05418	0.205537	-0.11351	3.70584	-3.32794	2.40096	1.49531	1.52214	0.815313	0.00255153	-3.32289	1.45545
AGCGGTCCATTGAGCT-1_1	SP.s11	3509	1898	3.0467	1	SP.Treg.WT	3553	1898	SP.Treg	1	NLT (skin)	-0.5998	2.52344	-6.20771	14.7806	3.09089	-5.1186	2.64662	3.03328	-3.09159	1.15205	1.94767	-2.48319	-4.35497	-4.02604	1.99962	1.44765	-1.82248	-0.565658	0.307914	1.97862	0.790625	-0.334655	-0.295863	1.28779	3.24777	-1.91835	0.158508	2.21898	2.31051	-0.593228	-3.87142	-1.1518	-3.87726	0.503508
AGCGGTCGTAGAGTGC-1_1	SP.s11	4570	2121	2.04882	3	SP.Treg.WT	4109	2120	SP.Treg	3	NLT-like (colon)	-3.41394	-3.85343	29.1559	-12.1625	8.69196	8.39	12.3222	2.07404	9.54049	3.15543	2.13296	0.291245	2.16786	0.0690163	0.930523	-2.52652	-2.24682	1.7895	2.5315	1.30617	2.67012	5.05389	-4.78882	1.69022	3.68977	1.18433	4.31307	-1.78631	3.38966	-3.58447	-5.86681	0.311185	-2.15949	-5.10619
AGCGGTCGTCCAGTAT-1_1	SP.s11	2828	1445	3.88144	1	SP.Treg.WT	3293	1445	SP.Treg	1	NLT (skin)	0.417003	3.61162	-19.7195	9.0275	-4.82123	-10.3826	1.01732	-1.80395	2.13906	1.6386	4.49479	5.991	-1.83798	-0.602692	2.31859	6.6781	-0.698777	3.80094	2.24043	2.76121	-3.68156	1.01945	-2.24492	0.735348	-3.96635	3.32056	-2.78482	1.33	-0.101938	-0.25774	-0.21888	-2.76412	2.08062	1.15633
AGCGGTCTCCGTTGCT-1_1	SP.s11	3288	1750	2.89943	1	SP.Treg.WT	3439	1750	SP.Treg	1	NLT (skin)	-2.3269	3.70596	-11.9756	27.3861	12.9413	-19.0778	4.90204	-2.66179	2.67302	-0.895494	2.52988	7.96632	6.64862	-3.22211	6.2488	-4.51336	3.5767	-1.05148	-1.05796	3.24632	2.0748	1.10438	-2.50966	-0.991941	-1.77703	-1.67825	2.78145	2.99509	-4.44233	6.52751	0.323847	-3.62524	1.02174	4.32285
AGCGTATAGTACGTAA-1_1	SP.s11	4442	1844	1.79292	2	SP.Treg.WT	4010	1844	SP.Treg	2	cTreg (Spleen LT)	5.10714	0.0755499	-24.6713	-13.8331	-13.4691	-1.97147	-1.25466	-0.431834	6.56112	0.0809867	-6.01635	-7.16897	2.71699	-8.20282	-1.81064	-2.47534	-0.344659	-3.57668	-0.163734	-2.90961	-0.764028	5.39037	1.39365	-3.88697	-2.23686	-0.320878	-2.9923	-2.68564	-1.70483	-2.00663	1.57406	0.0299405	-1.55701	-5.46181
AGCGTATGTATGCTTG-1_1	SP.s11	5989	1927	2.47961	2	SP.Treg.WT	4112	1890	SP.Treg	2	cTreg (Spleen LT)	4.88545	-1.29497	-15.9876	-26.2513	-19.2967	5.26769	-11.1026	1.13859	5.27657	-5.07066	-0.738933	2.18184	-1.38833	-5.85961	0.571232	-1.35711	0.570327	1.7896	-0.439742	0.439884	4.95794	-1.77421	-0.128899	-3.68359	-2.35036	-0.549117	-1.67675	-4.19542	-0.650937	-3.72648	-0.833581	3.09108	-4.26318	-7.59346
AGCGTATGTTATTCTC-1_1	SP.s11	6359	2438	2.25211	3	SP.Treg.WT	4247	2377	SP.Treg	3	NLT-like (colon)	-1.78977	-3.99191	19.6367	-12.0878	-1.94787	10.0761	7.80609	2.98574	6.15686	-1.37322	3.01314	2.50682	-5.45408	-1.41795	-1.98574	6.24989	3.34666	1.32065	2.35706	-0.779456	4.68956	-1.36068	-2.18667	0.912026	1.99676	1.70877	0.923617	-2.14956	0.389953	-2.73906	3.72825	-1.88589	1.58043	-2.03249
AGCGTATTCCAGATCA-1_1	SP.s11	2368	1349	1.68848	1	SP.Treg.WT	3181	1352	SP.Treg	1	NLT (skin)	-2.7418	-3.8452	-12.1205	8.4522	4.50206	2.70412	2.9468	9.03991	1.29972	-2.41811	1.54818	1.31832	-4.08309	-3.03735	-1.35484	-0.998535	1.00619	0.355444	-1.58321	-2.5886	1.20676	-0.995976	0.621984	-0.131963	2.41038	3.05978	-0.646967	-0.502408	2.5633	0.448896	-0.566548	0.887536	-2.4099	-1.70931
AGCGTATTCTTGAGAC-1_1	SP.s11	6187	2402	3.64164	2	SP.Treg.WT	4250	2362	SP.Treg	2	cTreg (Spleen LT)	4.24981	1.37945	-22.1011	-10.8672	-12.4608	-3.60391	3.5043	10.2074	3.3876	-5.84577	-1.65159	-2.85951	2.6379	-4.07274	0.273428	1.2894	-1.01732	4.10926	-1.67813	-5.34928	2.93821	-0.142098	3.00445	-2.91553	1.29256	4.22425	0.580493	0.120823	-0.482278	-1.95319	2.82507	-0.235427	-1.46709	-1.67704
AGCGTCGCACATTTCT-1_1	SP.s11	2236	1135	2.22519	4	SP.Treg.WT	3236	1141	SP.Treg	4	cTreg (bLN LT)	3.31705	-1.72069	-2.96752	-19.4794	-9.03639	-1.04525	-2.64808	-2.22401	1.79299	2.44004	-1.83879	-0.391559	-2.54256	0.156809	-3.67354	-0.845709	2.56092	0.853465	2.88055	2.4905	-2.75784	-0.860817	3.39442	-0.756914	-0.449051	-0.379508	-1.03836	0.605704	1.00777	0.624865	-1.17658	-0.72349	-0.838354	0.457247
AGCGTCGCATTACGAC-1_1	SP.s11	4599	1834	3.3471	2	SP.Treg.WT	4035	1833	SP.Treg	2	cTreg (Spleen LT)	4.89043	0.0645414	-17.0674	-17.1637	-15.3894	0.875667	-1.05051	4.23157	2.96917	-0.0924569	-2.50875	-1.41569	2.22549	-5.50691	0.870117	0.127999	0.227575	-0.0956002	-0.958784	-2.12989	-3.88297	1.46913	-1.58948	-1.82795	-0.0469212	-0.617211	-4.64149	0.524394	0.626659	1.58768	-0.430165	-0.764112	-1.0984	0.0806329
AGCTCCTCATGTTCCC-1_1	SP.s11	5830	2339	2.32717	2	SP.Treg.WT	4261	2302	SP.Treg	2	cTreg (Spleen LT)	4.65105	-0.335894	-18.1524	-17.2944	-12.9081	-3.19174	0.282224	0.211661	2.40902	1.25409	-0.337581	-5.50278	3.07208	-3.9748	3.18987	2.50488	-0.476371	-1.39288	-0.614539	-0.166414	-0.455007	2.79128	-1.7565	-0.271227	1.90662	-2.49616	-1.51883	1.38999	1.66614	-0.268152	-1.97992	-2.64287	0.0336171	-0.288289
AGCTCCTTCAGTCAGT-1_1	SP.s11	3368	1523	3.93841	5	SP.Treg.WT	3508	1522	SP.Treg	5	cTreg (LT-like)	4.76045	1.63431	-30.232	-7.59358	-13.9526	-2.31939	5.27388	11.4032	2.10872	-5.85602	-3.63239	-0.802615	4.12208	-0.190354	0.214611	0.158431	-2.28377	-8.47717	3.23238	-0.35034	4.10295	0.56656	2.13967	3.45606	-2.07547	-2.46038	-0.715918	-1.47188	-1.77057	-1.50894	-0.601357	0.293004	0.625331	-0.138107
AGCTCTCAGATGCCTT-1_1	SP.s11	3970	1802	2.4378	2	SP.Treg.WT	3837	1802	SP.Treg	2	cTreg (Spleen LT)	5.1327	0.796495	-24.9489	-11.4542	-12.4674	-0.0955853	3.28871	6.15455	0.535674	-0.827028	-1.63562	-1.40233	4.57607	-0.635893	1.05248	0.201558	0.187218	-1.41275	-1.28781	-1.50961	-1.4891	0.42871	-2.65894	-1.99294	-0.64699	0.0234992	-0.00455653	-0.0612962	-0.238215	0.614382	0.38369	-0.112478	-0.10575	1.40161
AGCTCTCAGTCTTGCA-1_1	SP.s11	6546	2280	2.8959	2	SP.Treg.WT	4197	2182	SP.Treg	2	cTreg (Spleen LT)	4.45022	0.00457969	-17.5959	-14.9348	-15.0515	1.04807	3.04834	2.62448	3.94805	-5.06014	-2.34101	-2.52011	-0.956989	-4.02751	-1.04729	1.43077	-0.598127	5.46482	-0.00333699	-1.41382	0.493653	3.52991	-0.996295	-0.595919	1.46928	-0.71492	2.34259	-0.638972	-0.647646	-1.55906	0.964695	-0.616771	-0.263433	-1.39107
AGCTCTCCACGTTGGC-1_1	SP.s11	3506	1835	1.50697	1	SP.Treg.WT	3554	1835	SP.Treg	1	NLT (skin)	-2.72336	2.99432	-8.60679	25.9193	12.6652	-8.34816	0.680688	-6.46445	-0.338801	-0.331168	-0.5023	6.35931	4.33639	-4.93609	4.54762	2.60435	-1.56341	-0.909964	1.73768	2.33282	1.05641	5.04332	-0.896488	-0.0972941	-3.45482	2.92011	-0.850919	-0.286183	4.47086	-4.54104	-4.36277	-4.97994	-1.63141	-4.67685
AGCTCTCCAGATGGCA-1_1	SP.s11	5011	1940	2.84804	2	SP.Treg.WT	4108	1936	SP.Treg	2	cTreg (Spleen LT)	4.22508	-0.413951	-14.9822	-12.7024	-14.8491	-3.44466	0.370249	1.60313	-0.16823	1.25043	-2.32204	2.16465	-1.93342	0.405374	0.336044	-1.1983	-1.36031	1.90048	1.60108	2.43247	-1.10236	-1.21843	-1.02794	-1.66158	-1.63534	0.104023	-1.17591	0.951556	1.02979	0.948129	-2.14834	0.613262	-0.70231	0.0619635
AGCTCTCGTCCGCTGA-1_1	SP.s11	2743	1310	2.38698	2	SP.Treg.WT	3307	1310	SP.Treg	2	cTreg (Spleen LT)	4.43953	0.239564	-17.7633	-8.48539	-9.78268	-0.267541	3.38206	4.66333	0.467769	1.12997	-0.878761	-0.383609	-1.65047	2.62183	-1.38868	3.16195	1.0811	2.0721	2.69214	2.99919	1.0287	3.73406	-4.6169	-1.62698	-0.450148	-0.375674	3.77856	1.77582	-1.7639	1.03322	-2.77811	0.0310564	-0.231032	-1.78562
AGCTCTCGTGCAACGA-1_1	SP.s11	5765	2020	3.66782	2	SP.Treg.WT	4181	1984	SP.Treg	2	cTreg (Spleen LT)	4.34582	-0.303923	-15.6096	-21.8684	-18.5392	-1.12452	-1.28515	4.4003	-0.794606	-1.33587	-1.01183	2.40824	1.00258	-1.02089	0.633378	-0.969933	1.29099	1.60311	-0.714745	1.56945	-0.668682	-2.78827	-1.68026	-2.47338	-0.495479	-2.0539	-0.522828	-0.273416	0.741796	1.06185	-2.87762	0.105164	-1.36361	-1.09398
AGCTCTCGTGGCGAAT-1_1	SP.s11	3210	1724	3.20373	1	SP.Treg.WT	3402	1724	SP.Treg	1	NLT (skin)	-0.38569	2.52473	-9.53442	14.8093	5.14511	-9.17116	4.48385	8.68723	-0.620238	3.40071	0.628881	0.0533431	-6.04259	-3.34648	0.50246	-2.76603	2.09449	-2.46932	5.2195	7.66894	-0.213984	2.84636	4.55123	-2.01976	0.932449	-0.753828	-1.58116	0.457692	1.08986	1.19276	-1.08333	1.47828	-1.40122	2.18255
AGCTCTCGTTGACGTT-1_1	SP.s11	5131	1917	2.35271	2	SP.Treg.WT	4114	1915	SP.Treg	2	cTreg (Spleen LT)	6.21594	-0.588494	-22.3943	-18.0959	-15.3258	2.35716	-6.37705	8.80829	7.87708	2.24918	-5.21267	0.809838	4.43587	-4.41172	-0.495427	-2.79691	-3.22745	-1.84651	1.95595	1.07096	-0.25288	5.61097	2.16934	-2.62526	2.42821	-0.746377	0.512277	1.48173	-1.40019	1.93056	3.04064	-3.3503	0.713602	1.24115
AGCTCTCTCAGTCCCT-1_1	SP.s11	3853	1912	1.13842	2	SP.Treg.WT	3781	1912	SP.Treg	2	cTreg (Spleen LT)	6.12753	0.526308	-25.885	-19.6761	-14.5833	-2.52498	3.39985	7.45946	2.50458	2.14375	-4.66997	-0.985375	3.52887	-2.67087	2.46059	1.45532	-1.70814	-3.03834	-2.36695	-2.44472	2.87174	-2.47312	2.17265	1.2523	-2.29298	2.36164	-0.209629	-1.52253	-0.821376	-2.70034	1.89081	0.881339	0.588839	-0.997552
AGCTTGAAGTGACATA-1_1	SP.s11	2843	1533	1.57673	1	SP.Treg.WT	3277	1533	SP.Treg	1	NLT (skin)	-4.02383	0.71295	-9.51545	0.236243	2.2176	-0.104606	2.49488	0.463026	-1.5998	-1.45593	-4.82107	-1.96584	-3.98135	-5.00752	2.64582	-0.753878	4.37525	0.845202	0.548163	1.43785	-2.46595	1.38776	-1.02633	1.78843	1.70057	-0.24915	2.5737	0.456637	-1.37161	1.3225	3.78394	-0.582046	-0.0410616	-1.23915
AGCTTGAGTAGGGTAC-1_1	SP.s11	6294	2275	1.85479	2	SP.Treg.WT	4194	2197	SP.Treg	2	cTreg (Spleen LT)	4.90809	-0.679266	-17.4402	-18.7976	-15.9691	-2.51865	-1.09972	-1.31771	4.96561	0.535839	-4.53275	-4.14291	-1.08511	-5.15791	3.75931	-0.152865	-3.42343	1.24573	1.32561	0.55084	-0.0742037	1.96912	-2.78543	-1.408	-0.165928	-1.27542	-1.78568	-1.1683	-0.201396	0.118135	-0.939906	1.77552	-3.32275	-3.71397
AGCTTGATCATCTGTT-1_1	SP.s11	2782	1395	3.76344	5	SP.Treg.WT	3306	1397	SP.Treg	5	cTreg (LT-like)	1.47106	2.78568	-32.6285	4.95839	4.97766	-16.1832	5.81179	12.9286	-3.56844	-11.4674	4.40199	2.44145	0.782212	-1.03647	4.76606	-5.1483	2.45236	-2.7797	-0.0581251	-1.12296	0.0169199	5.63075	2.65166	2.46552	-0.340219	-2.9537	-0.437475	-0.570885	-0.269391	0.813371	-2.90832	1.65909	-1.36002	2.11423
AGCTTGATCCCGGATG-1_1	SP.s11	4540	2139	3.03564	7	SP.Treg.WT	4081	2139	SP.Treg	7	NLT-like (skin)	-0.200739	6.43299	39.2854	11.0281	4.2345	-5.33259	4.43242	-0.719767	-1.02861	2.61169	4.93842	6.08835	1.16199	-0.0423132	5.62463	1.85982	0.402671	1.99424	15.0201	-9.58955	2.5423	-4.51153	-0.0216531	-1.44807	-0.227597	-0.825725	-0.993415	-2.64039	-1.19779	-0.0964751	0.61534	0.436348	1.05825	-0.31541
AGCTTGATCCTTGACC-1_1	SP.s11	5141	2235	1.9425	3	SP.Treg.WT	4245	2230	SP.Treg	3	NLT-like (colon)	-1.54044	-4.66157	22.2484	-18.7184	1.74236	7.47226	-1.23985	19.582	1.4179	9.97434	-0.584611	9.52422	0.102416	2.73343	-6.90642	-3.19669	9.02067	-0.927557	-3.90967	-6.95001	-0.732459	1.72692	-4.92261	1.36544	4.09557	4.25061	-3.46624	0.419316	-0.656131	-0.526901	-2.57423	2.03423	-1.01365	0.583257
AGCTTGATCGTCACGG-1_1	SP.s11	2826	1579	1.69312	0	SP.Treg.WT	3269	1581	SP.Treg	0	eTreg (Spleen)	-4.1365	0.262541	20.7183	16.8369	11.8759	1.81191	2.57385	-0.346392	-6.29101	-1.51685	-5.66948	-1.59051	0.674787	-2.31144	4.11808	-2.7953	-1.596	-2.27557	-0.066706	1.93465	0.402859	-1.64128	1.8995	5.31656	1.73412	1.67141	2.62528	2.13602	3.18712	-3.17135	-3.31267	-0.370035	-4.14475	-1.27196
AGGCCACAGAGGTTAT-1_1	SP.s11	1070	660	4.6729	5	SP.Treg.WT	3098	866	SP.Treg	5	cTreg (LT-like)	2.59492	2.36963	-34.2869	1.76522	-7.97152	-9.96425	4.48459	15.7566	-2.28273	-8.26345	2.092	-0.933965	3.33485	7.33934	-4.52669	-2.61289	4.35537	1.98698	1.51984	0.409238	-1.25043	1.00901	3.51673	-0.040351	2.25638	-1.26799	-1.21677	1.45149	0.788858	1.32726	-1.67206	-1.54906	1.0925	1.44435
AGGCCACAGATGTAAC-1_1	SP.s11	5406	2097	2.06604	2	SP.Treg.WT	4173	2081	SP.Treg	2	cTreg (Spleen LT)	5.37919	0.706669	-24.9729	-14.3485	-15.286	-2.10688	0.599559	5.33061	4.83818	-1.44773	-6.17197	-4.01776	4.46083	-5.35703	0.164287	-1.14206	-2.77888	-2.70319	-0.835011	-3.41197	-2.0399	3.70255	0.571345	-1.70708	-1.28692	-0.813525	-2.44293	-3.96984	-2.15767	-2.71101	3.81859	0.840464	-0.709328	-4.79427
AGGCCACCAAACTGTC-1_1	SP.s11	2984	1582	2.89903	1	SP.Treg.WT	3323	1582	SP.Treg	1	NLT (skin)	0.645255	3.29256	-17.8567	4.20318	-4.50404	-8.81614	3.51699	2.13063	0.276339	1.89743	2.63053	2.13105	-5.82609	-2.70768	0.423661	4.32004	1.89158	3.43608	3.23522	4.57789	-4.00188	0.923477	-0.409009	2.52058	0.369091	3.4154	-4.16331	-0.283331	-5.31743	-1.4902	-0.52874	0.181137	3.07758	-0.437239
AGGCCACCAGGCAGTA-1_1	SP.s11	4212	1845	2.27327	2	SP.Treg.WT	3934	1845	SP.Treg	2	cTreg (Spleen LT)	4.70777	0.355869	-23.0175	-13.2462	-11.6639	-3.3083	-2.23967	5.93812	0.675466	0.670073	-2.22654	-3.55959	1.14846	-4.30343	0.176227	-2.60061	-0.195567	-0.152362	0.369228	-1.92818	0.220998	5.85897	-2.04909	-3.34003	-3.36549	-1.8218	-3.47265	-2.15752	-0.793414	0.0263687	-3.65044	2.18577	-3.66632	-5.7055
AGGCCACGTAGAAAGG-1_1	SP.s11	3857	1772	3.8342	1	SP.Treg.WT	3777	1772	SP.Treg	1	NLT (skin)	1.33477	3.50022	-21.4127	7.55213	-2.5168	-17.0094	4.2423	-0.179348	7.87193	-9.6588	3.18644	-1.9378	-2.56543	3.37464	-0.150141	3.69501	0.528485	6.25449	-1.83575	-5.25248	2.64737	2.29561	1.80426	0.775758	0.762566	4.06264	3.47264	1.55775	0.590468	-1.9524	-0.211993	-2.00147	1.33946	0.929931
AGGCCACGTAGCTGCC-1_1	SP.s11	3020	1718	2.31252	3	SP.Treg.WT	3316	1718	SP.Treg	3	NLT-like (colon)	-0.973878	-4.63713	20.5687	-16.925	-3.77746	-1.20597	8.30129	6.39522	0.759561	7.86436	1.58952	2.86729	-1.71772	5.34232	-0.693416	8.42608	3.07315	-0.449451	-1.2253	0.382323	0.908741	2.88463	-6.82186	2.40757	1.52478	-0.138113	2.0786	-1.12841	-0.239248	-1.20855	-1.34704	-1.07468	0.91493	-2.65663
AGGCCGTAGAATAGGG-1_1	SP.s11	4743	2187	1.17796	0	SP.Treg.WT	4161	2185	SP.Treg	0	eTreg (Spleen)	-4.76669	-0.698387	19.8056	17.6641	6.52931	6.58275	8.5801	1.87308	0.0586086	-4.88695	-11.9133	-6.11703	2.24476	-0.782724	1.81947	7.76646	11.4584	0.667287	-0.186431	3.64542	-1.49545	-2.36251	-5.34033	6.26507	2.81487	0.238513	5.65826	-0.977579	-2.87785	1.2732	6.52451	3.87283	-2.17331	0.900734
AGGCCGTAGTCCATAC-1_1	SP.s11	2775	1541	1.94105	0	SP.Treg.WT	3246	1543	SP.Treg	0	eTreg (Spleen)	-2.62952	-2.26257	17.3084	-2.94931	6.3847	4.92804	3.63932	0.506379	-5.04491	-0.74339	-0.599299	-0.787706	2.54154	4.65917	-0.770279	-2.65581	-1.95161	-1.42853	-0.00145129	-1.55967	0.146847	2.85	2.64841	-0.68867	2.21796	0.966143	0.0950122	1.06181	1.98004	-1.10758	-0.67777	-1.76569	2.32516	0.84674
AGGCCGTCACCGGAAA-1_1	SP.s11	5181	2070	1.69557	2	SP.Treg.WT	4155	2066	SP.Treg	2	cTreg (Spleen LT)	5.01681	1.09925	-27.0759	-10.0917	-12.016	0.882119	-1.09967	4.25538	0.545448	-4.5157	-1.11413	0.113077	1.42675	-0.68819	0.652566	-2.72234	-2.05815	-5.38437	-0.919404	0.403752	2.73436	-1.85906	0.837766	-0.230911	0.437589	-0.66783	0.329659	-0.730616	1.45928	-0.724364	-0.108151	0.514111	-0.219928	-0.202847
AGGCCGTCACTGTTAG-1_1	SP.s11	5925	2067	1.34839	2	SP.Treg.WT	4168	2034	SP.Treg	2	cTreg (Spleen LT)	4.37386	0.0404969	-13.3509	-19.8604	-15.0738	-3.6132	-2.232	1.59431	1.83876	-3.29784	-2.92518	1.27113	3.72193	-1.28336	1.28892	-3.33415	-2.15662	2.05617	-0.711243	-0.954796	-7.78771	-0.549921	-1.83576	-0.885376	-0.477912	-1.4925	-3.22258	-0.709773	-0.234499	1.26651	2.79047	-0.011299	-0.853358	-1.065
AGGCCGTGTCCGAAGA-1_1	SP.s11	6002	2398	2.35841	2	SP.Treg.WT	4272	2366	SP.Treg	2	cTreg (Spleen LT)	6.63565	0.438274	-28.2605	-18.5909	-9.15995	0.915319	5.27984	9.4534	4.5229	2.70479	-2.00673	1.50575	2.82795	4.38171	-0.844942	1.13341	-1.42327	-6.62951	0.518976	0.230786	1.88171	4.1559	-0.978793	1.20903	-0.45522	0.71741	0.764621	0.589157	-0.316631	0.609781	-2.59909	-1.04275	-0.357798	-0.379323
AGGCCGTGTTACCAGT-1_1	SP.s11	5412	1996	3.4858	2	SP.Treg.WT	4164	1978	SP.Treg	2	cTreg (Spleen LT)	5.03192	0.78791	-28.5579	-7.8352	-21.3816	-1.50267	1.24716	8.43108	1.80743	-6.44267	-2.4221	2.823	5.13205	-0.323154	2.39541	-3.20574	1.99707	-2.13256	0.328984	3.65283	5.71426	-1.10404	-3.23804	-2.61278	-4.79728	-3.03471	-4.04721	-3.66957	-1.70398	-1.08284	-3.53058	2.10222	-4.35471	-8.92841
AGGCCGTTCACGGTTA-1_1	SP.s11	3628	1598	3.60683	1	SP.Treg.WT	3631	1598	SP.Treg	1	NLT (skin)	3.37643	1.39778	-19.2664	-1.21909	-5.35968	-6.9709	2.40646	2.04244	-1.54014	-1.02374	0.469853	-2.1719	-0.0174206	-1.91025	-0.078499	-0.497783	-1.94839	-1.28491	2.11793	3.81904	-4.14127	-0.261654	1.81961	-2.13898	-0.252101	-2.21356	-1.54096	1.58878	0.547522	1.08588	-1.0649	-0.0794439	-0.0609381	3.2938
AGGCCGTTCCCTTGCA-1_1	SP.s11	1216	750	0	0	SP.Treg.WT	3187	855	SP.Treg	0	eTreg (Spleen)	-5.29853	-0.739417	24.1884	23.7729	-2.49122	1.70753	-3.00049	-1.74335	-1.76498	-6.74771	-6.89851	1.36137	-0.453266	3.08314	1.64014	4.2705	5.90288	0.577616	1.97673	5.17556	5.38334	3.82076	-0.58857	0.180614	2.9183	1.61643	-1.64993	-1.32982	5.25131	3.61918	1.58535	12.5763	-2.33925	7.99245
AGGCCGTTCTCAAGTG-1_1	SP.s11	3581	1761	2.8247	5	SP.Treg.WT	3596	1761	SP.Treg	5	cTreg (LT-like)	2.57643	1.96059	-20.8449	-0.372259	-6.18306	-7.00368	2.95364	7.4317	-3.82787	-2.45607	1.48341	2.80087	-2.27029	0.689102	0.987572	2.85648	0.717249	-0.522171	-0.0614829	1.92892	-1.18979	-1.94075	-3.63289	1.02649	0.0301165	-0.260664	1.921	0.957511	-0.329256	0.687695	-1.11282	-0.580187	0.619296	-2.97874
AGGGAGTAGATCTGAA-1_1	SP.s11	4663	1806	2.22412	2	SP.Treg.WT	4023	1806	SP.Treg	2	cTreg (Spleen LT)	5.43211	-0.908546	-20.8241	-17.8413	-11.1566	-0.0745512	-2.48525	1.13649	3.56865	2.16847	-1.17071	1.40304	0.89673	-1.54627	-0.867989	0.302932	-2.27191	0.0734598	-0.219623	0.598489	-0.782586	-2.75539	-0.873966	1.22613	0.0388902	1.80066	-1.26377	-0.256331	1.5535	0.796647	0.59382	0.91422	-1.3527	-0.813058
AGGGAGTAGCTAACAA-1_1	SP.s11	4338	1841	2.55819	1	SP.Treg.WT	3957	1841	SP.Treg	1	NLT (skin)	3.15993	-0.136873	-12.6695	-8.91383	-6.5288	-2.11842	-0.0451304	-3.00481	-0.971581	-0.357397	0.106619	-0.0758795	-3.71756	-0.260863	-1.01334	-1.53473	1.9392	3.659	0.623324	0.0471218	-5.58411	1.36536	1.98281	-1.04999	3.05502	-1.19464	-0.89947	-0.757183	-0.10449	0.271749	1.65197	-0.313453	-0.159309	0.4609
AGGGAGTCAAGCGTAG-1_1	SP.s11	5776	2321	2.02387	0	SP.Treg.WT	4280	2296	SP.Treg	0	eTreg (Spleen)	-1.32411	1.3011	-1.74	4.73258	5.29054	-1.94245	0.777133	-7.17211	5.67198	-1.01787	4.23285	0.89631	-0.0737201	-2.20092	-4.96629	-1.31988	1.5978	3.51424	1.63595	4.11635	-5.55571	-3.42857	3.74038	-0.476872	0.367081	-1.03369	-0.590346	-1.28482	0.307695	-0.278249	0.448078	1.44104	-0.507596	-1.09432
AGGGAGTCAAGTCTAC-1_1	SP.s11	3300	1734	2.62206	1	SP.Treg.WT	3446	1734	SP.Treg	1	NLT (skin)	0.338194	2.67085	-14.1234	3.4227	-1.13367	-3.95503	1.1753	0.909005	-1.65276	2.161	0.398235	-2.21129	-5.59734	-3.46493	0.700224	3.11483	-0.174449	0.741847	0.187302	-1.6431	1.01681	3.04646	1.0907	-0.14879	1.61828	1.27565	1.4678	-0.0084041	1.03077	-2.00121	-0.660308	0.0312992	-0.20467	-0.703515
AGGGAGTCACCTCGGA-1_1	SP.s11	4084	1731	1.97996	2	SP.Treg.WT	3873	1731	SP.Treg	2	cTreg (Spleen LT)	4.79888	-0.69434	-17.1205	-18.6838	-14.202	-0.241925	0.415586	-0.243171	2.16401	1.99708	-2.41711	0.584005	0.912675	-2.35859	-0.421468	1.28837	-1.6194	1.97212	1.07659	-0.633906	-0.646234	3.14352	-0.533338	0.314933	1.09817	0.673419	1.19576	1.52857	-0.247503	-0.183507	1.02722	-1.43067	-0.919663	-0.773987
AGGGAGTCAGGACCCT-1_1	SP.s11	3539	1446	2.84667	2	SP.Treg.WT	3606	1446	SP.Treg	2	cTreg (Spleen LT)	5.56604	-1.15152	-18.6644	-25.5309	-15.2856	3.1744	-3.54897	1.87347	4.90343	-0.76434	-1.83201	2.18864	0.318356	-4.64714	-0.223966	0.738808	-0.777233	-1.61834	-0.646204	-0.289442	4.43597	-2.15138	3.01875	0.686811	2.05512	1.60028	0.464987	1.63486	0.232445	0.496204	0.971755	-1.49447	-0.329869	0.382005
AGGGAGTGTAGCTGCC-1_1	SP.s11	3345	1749	1.34529	4	SP.Treg.WT	3472	1749	SP.Treg	4	cTreg (bLN LT)	3.97282	-1.63784	-6.00554	-16.2859	-9.25503	1.02236	0.200639	-3.74578	2.18144	1.79173	1.3127	-2.30494	3.35782	-2.44487	0.908879	3.49292	-1.04791	-2.0786	-1.33068	-2.14693	-0.828247	0.886588	-2.63367	2.81624	0.594082	1.30825	-2.36343	-0.0810156	1.88822	0.395439	-0.366624	0.169063	-0.907739	0.21364
AGGGAGTGTATGAAAC-1_1	SP.s11	3928	1582	3.86081	2	SP.Treg.WT	3795	1582	SP.Treg	2	cTreg (Spleen LT)	5.91581	-0.750452	-24.3535	-24.2466	-18.1936	1.3906	-0.0830269	3.03527	2.98451	2.90543	-4.6544	0.577641	2.29856	-3.08649	-1.00751	0.689121	-2.61134	-1.68272	1.18259	1.90952	3.10567	1.37871	0.78738	-2.52287	-4.15734	0.246228	-0.310703	0.17935	-1.68207	-0.744179	0.019629	-0.0132716	-0.768382	0.689039
AGGGAGTGTGTTTGTG-1_1	SP.s11	3302	1397	2.60212	2	SP.Treg.WT	3504	1397	SP.Treg	2	cTreg (Spleen LT)	5.29526	-1.39752	-17.0457	-19.4659	-14.2488	3.4003	-1.66386	-1.27792	2.82824	2.75724	-3.04489	1.21152	0.819085	-1.96288	-1.16016	-2.01246	-1.99571	0.0637539	0.117529	-0.956611	-0.396296	3.21887	-2.06013	-1.4318	0.427289	-0.290306	1.36604	1.22541	-0.705131	0.760044	0.019321	-0.688723	-0.520216	0.807364
AGGGAGTTCCACGAAT-1_1	SP.s11	4594	2023	1.8245	1	SP.Treg.WT	4071	2021	SP.Treg	1	NLT (skin)	0.988204	1.70633	-11.2937	0.855744	0.372297	-3.61984	-0.875861	4.55495	-2.33994	2.40459	-0.329535	0.382518	-6.12043	-6.66438	-1.39798	-4.3899	1.45547	2.94007	0.581153	-0.435225	-4.39162	1.33999	-0.962041	-1.18245	-1.23097	2.62402	-2.76499	-2.61357	-0.0257927	-0.339797	3.15704	-0.0183131	-1.56295	-0.996294
AGGGATGAGAAGGGTA-1_1	SP.s11	4340	1924	2.92223	2	SP.Treg.WT	3987	1922	SP.Treg	2	cTreg (Spleen LT)	3.91623	0.0351992	-14.3908	-15.6787	-8.67942	-4.2285	0.960555	0.364051	2.64345	-4.95835	0.49712	-4.07143	4.50283	-3.43614	-0.823174	2.80571	0.798063	8.32393	-2.01552	-6.94933	-6.01664	3.68159	0.544196	-2.35913	2.18655	-0.356038	-3.39787	-2.57538	-1.98849	0.0245601	5.71501	-1.64598	-0.176945	-0.508065
AGGGATGCACTTAAGC-1_1	SP.s11	4075	1806	2.77029	1	SP.Treg.WT	3885	1806	SP.Treg	1	NLT (skin)	-0.667216	3.31388	-18.0081	20.7363	0.693766	-11.4147	-0.827695	-6.99931	4.86226	2.19247	1.40555	1.18569	1.49046	0.692778	-7.65187	0.40181	0.0505916	2.85504	4.06608	2.79618	-7.59194	1.44988	4.20317	-0.264969	3.11899	-0.591697	0.00360682	0.617959	-0.246734	0.78592	0.378567	0.0387806	-1.52969	-0.0921412
AGGGATGCATATGCTG-1_1	SP.s11	4776	1754	2.32023	2	SP.Treg.WT	4030	1754	SP.Treg	2	cTreg (Spleen LT)	4.52332	-1.23183	-14.2139	-22.4687	-18.8804	3.26737	-1.27158	-1.66748	1.08199	-0.634979	-1.85746	2.70291	-0.865334	-1.67319	0.146442	-1.47924	1.41215	2.19908	-0.26674	1.68953	2.08494	-1.72357	0.492642	-0.602241	0.610332	-1.46263	1.93853	-1.1448	0.058685	-1.04988	0.0534921	0.520729	0.0909424	0.159276
AGGGATGGTAACGACG-1_1	SP.s11	5076	1996	3.04579	2	SP.Treg.WT	4124	1991	SP.Treg	2	cTreg (Spleen LT)	5.02071	-0.151036	-18.2946	-22.1826	-17.4773	-0.885673	0.295722	5.36036	2.92905	-1.11027	-5.27987	0.947955	1.65463	-3.9276	0.660054	-0.429364	-1.03329	2.61297	-0.974407	-1.71348	1.92814	-1.57664	-0.360939	-2.4746	-4.27583	1.1552	-2.08656	-2.62347	-1.32816	-1.72607	-0.419446	3.07572	-2.97729	-4.57399
AGGGATGGTAGAAGGA-1_1	SP.s11	5722	1891	2.16594	2	SP.Treg.WT	4136	1861	SP.Treg	2	cTreg (Spleen LT)	3.45357	-0.327037	-12.1864	-21.723	-19.8529	-2.93331	-3.0591	1.9955	-0.961552	-3.36068	-1.57277	6.47156	-2.09618	-1.84108	-0.244313	-5.28503	3.68139	7.40617	-0.119309	-0.179684	-0.7661	-2.36136	1.10608	-3.09597	-1.51515	-0.646309	-2.0157	-1.21241	-0.342834	0.0701577	0.765645	0.625874	-0.994849	-5.52085
AGGGATGTCCCTCTTT-1_1	SP.s11	4808	2205	1.78571	3	SP.Treg.WT	4190	2202	SP.Treg	3	NLT-like (colon)	-3.16952	-3.88365	28.9917	-9.11981	6.53655	13.2194	13.8211	7.61202	9.36229	-6.03462	3.4614	4.79541	-1.89494	-2.88056	1.87338	3.60234	0.643262	5.36405	-1.47961	-4.63442	0.457604	-0.449555	7.28994	-1.54123	0.787819	4.90339	-1.19764	0.628675	0.885514	0.931669	0.740654	1.54801	-3.74341	-2.24111
AGGGTGAAGGCAATTA-1_1	SP.s11	2832	1435	3.28158	5	SP.Treg.WT	3303	1435	SP.Treg	5	cTreg (LT-like)	2.1195	2.68315	-35.2963	3.64466	-1.22469	-11.6993	4.93019	19.5466	-6.24181	-16.5401	5.29903	0.0503861	-3.134	4.51454	-1.04708	-1.48613	0.884208	1.66221	0.509009	-0.823878	0.383606	0.919878	1.17703	-3.58099	-0.230593	4.74772	3.74905	2.71038	-0.293032	0.895876	0.614589	1.36877	-1.2702	1.91161
AGGGTGAGTCCTCCAT-1_1	SP.s11	4344	1574	2.41047	2	SP.Treg.WT	3912	1574	SP.Treg	2	cTreg (Spleen LT)	4.46242	-1.31406	-13.9135	-24.7092	-19.6155	3.27091	-3.20256	-4.40248	3.03148	-1.093	-1.09595	1.19787	-0.393019	-3.09818	0.156764	-0.823173	-0.671686	2.77427	0.816688	1.57358	0.87181	-0.729144	-1.8434	-0.613639	0.835771	-1.94839	1.32156	0.864498	0.83188	0.668036	-3.09054	0.173477	-1.12673	-0.330488
AGGGTGATCACTTATC-1_1	SP.s11	4159	1847	3.91263	5	SP.Treg.WT	3919	1847	SP.Treg	5	cTreg (LT-like)	1.72791	2.94448	-34.916	4.38964	2.62524	-16.1051	6.66513	14.6765	-3.07696	-19.4042	9.23115	6.02332	2.53742	2.01916	0.780827	-1.79597	-0.0929834	3.14269	-0.846699	-2.733	0.978238	-1.85832	2.54045	1.44857	0.962427	3.80949	0.985122	1.64426	1.11204	-0.664135	1.88271	-1.6116	-1.4159	0.172367
AGGTCATGTAGCGTGA-1_1	SP.s11	599	463	1.66113	3	SP.Treg.WT	2822	789	SP.Treg	3	NLT-like (colon)	0.939959	-3.48606	12.2231	-15.2498	-3.316	0.839707	0.246291	-0.263729	1.03704	4.26403	1.14476	0.933263	-0.722971	1.37003	0.258364	1.53265	0.680053	0.570849	-0.554361	-0.750266	0.552489	3.05092	-2.23714	0.200712	1.5685	-1.01338	1.46138	0.684022	-0.0610884	0.150143	-0.534972	-0.499688	-0.703231	0.164602
AGGTCATGTTGCGTTA-1_1	SP.s11	3545	1492	2.2216	2	SP.Treg.WT	3600	1492	SP.Treg	2	cTreg (Spleen LT)	5.88763	-1.07029	-20.9673	-27.9528	-19.1402	2.38492	0.139286	2.76106	4.17656	2.51378	-4.01387	4.98529	1.04876	-2.14507	-1.86797	-0.115467	0.770195	-0.853182	0.259423	1.59862	5.03752	-0.309894	0.240005	0.70651	-2.55904	1.32072	0.586587	0.784664	-0.500624	-0.581478	-2.72133	0.266898	-1.45437	-3.22946
AGGTCATTCAACGAAA-1_1	SP.s11	6756	2149	1.90716	2	SP.Treg.WT	4161	2035	SP.Treg	2	cTreg (Spleen LT)	4.20889	-0.506095	-15.0824	-23.857	-19.9216	0.993458	-0.526639	-0.491858	2.80482	-5.27638	-2.8825	0.969857	0.30848	-2.99468	1.21526	-1.30275	-0.310884	3.96244	-0.363917	-1.18579	-0.0859094	1.10003	-0.87799	-1.36395	-1.43632	-0.408896	-0.495401	-1.23143	-1.36445	-0.639479	0.18196	1.95619	-1.5725	-2.65112
AGGTCATTCGATCCCT-1_1	SP.s11	3725	1659	2.62805	2	SP.Treg.WT	3721	1659	SP.Treg	2	cTreg (Spleen LT)	3.27131	0.618579	-16.986	-11.8332	-12.0491	-5.18555	0.0119667	0.936188	-1.12717	-1.08741	0.854627	-1.2513	-2.84578	-1.63878	0.556693	0.770928	3.63873	5.93093	0.453286	0.476456	1.16353	1.2924	-0.00312025	0.310606	-0.293877	-0.634916	0.2661	0.765905	0.432027	0.578482	-1.69753	-0.854262	-0.835833	-1.4989
AGGTCATTCTTAGAGC-1_1	SP.s11	3205	1770	2.64139	3	SP.Treg.WT	3383	1770	SP.Treg	3	NLT-like (colon)	-0.811896	-4.65536	20.1354	-16.9101	-4.72292	-3.43761	6.08051	6.36665	1.33549	4.6485	-0.672514	3.87948	-3.27961	1.0927	-1.55977	7.16988	0.562759	-0.0659245	5.6029	-2.81111	3.38369	2.18155	-4.39853	3.75887	-0.538566	0.990867	4.08738	1.68735	0.0431484	-3.98374	-0.548891	-3.75303	-0.224179	-0.754343
AGGTCCGAGATGTAAC-1_1	SP.s11	3757	1719	2.26124	1	SP.Treg.WT	3741	1719	SP.Treg	1	NLT (skin)	-0.715971	4.91647	-25.0573	22.5947	3.0007	-23.5452	2.38151	-1.69381	20.0173	-1.06919	-5.66576	-8.16899	-13.899	17.7916	-3.51513	1.9552	-1.01187	1.36606	-0.31682	3.83187	-5.41694	-2.63508	3.14394	6.28359	-1.5668	-1.07192	-1.56078	-1.96833	0.421395	-2.73791	-1.26996	0.100759	0.924813	0.144811
AGGTCCGTCGAACGGA-1_1	SP.s11	4516	2045	3.22083	5	SP.Treg.WT	4070	2045	SP.Treg	5	cTreg (LT-like)	2.0833	2.29174	-23.5943	3.45854	0.639327	-2.27605	0.874507	11.5295	-3.65597	-5.34632	0.680227	-2.94317	-0.201388	4.72502	-0.95851	0.394567	0.413608	-5.27961	-0.365764	-0.745574	-0.837941	2.48334	-1.0955	3.85293	-2.24226	-1.03576	0.462177	0.241754	1.39112	-0.767718	-5.52065	-0.564269	0.668388	0.399031
AGGTCCGTCTACCTGC-1_1	SP.s11	4503	2092	2.41044	2	SP.Treg.WT	4067	2092	SP.Treg	2	cTreg (Spleen LT)	5.77849	0.701536	-27.2115	-17.5746	-11.087	-3.65949	2.72845	6.59425	-0.852212	0.529372	-3.29356	-1.35607	1.92439	-3.52079	2.44883	-0.63147	-2.33533	-1.78369	0.981341	0.51294	-1.0497	-0.715793	0.0410209	3.03123	0.978196	-0.141343	-0.856366	-0.549362	1.44136	0.0299804	1.57309	-0.728341	1.61211	0.38049
AGTAGTCAGTCTCAAC-1_1	SP.s11	2204	1287	3.57143	1	SP.Treg.WT	3135	1292	SP.Treg	1	NLT (skin)	0.0895844	2.45575	-13.5912	3.49474	0.366106	-1.806	0.587879	0.458104	-0.683269	-0.107016	0.321009	-6.81085	-2.40426	-4.52495	-1.1328	3.82678	-2.21964	0.505911	1.0279	0.627186	1.96937	1.32864	3.2563	-0.59311	2.40827	-0.593297	0.503191	1.50269	0.449098	0.629172	-1.26058	-1.19097	-0.253904	-0.523604
AGTAGTCCATCGTCGG-1_1	SP.s11	3826	1777	2.20951	1	SP.Treg.WT	3756	1777	SP.Treg	1	NLT (skin)	3.29597	0.15551	-13.6642	-9.4123	-9.79178	-2.76686	-0.0686429	0.876302	-1.40022	-0.0949276	0.340581	-1.32096	-2.61492	-2.64162	-0.800578	-0.0622433	1.75176	3.55312	1.26623	1.24649	-3.7034	1.52826	0.525739	-0.228116	-0.515172	-1.534	-1.88099	-0.293007	0.418604	1.1967	0.0220602	-0.829409	0.459061	0.876867
AGTAGTCGTCGCCATG-1_1	SP.s11	3191	1632	2.1923	1	SP.Treg.WT	3392	1632	SP.Treg	1	NLT (skin)	-0.952732	5.35252	-25.1432	20.8691	7.31029	-15.4123	1.18621	-0.18672	16.7482	4.87491	-10.6898	1.95873	-14.7212	13.8031	8.97923	-6.13621	-12.1592	6.51456	-0.910908	-0.389192	2.18432	-2.03051	-8.19136	3.41983	2.03162	2.91471	-1.35532	2.83225	1.39355	3.12929	1.55361	-0.505132	-3.80479	-0.3593
AGTCTTTAGTGCCAGA-1_1	SP.s11	2511	1378	1.7077	1	SP.Treg.WT	3184	1378	SP.Treg	1	NLT (skin)	2.00756	2.38509	-6.34891	11.0315	-0.436341	-3.89019	-0.562958	2.21461	-5.2187	-4.26431	-3.00711	-3.91007	-0.349889	-1.0116	1.12896	-0.27215	0.352698	2.24471	-1.9562	-4.20889	-5.81969	3.61176	1.86977	-0.229758	2.62952	-0.280657	1.3995	-1.58836	-1.23967	-0.80564	3.39222	-1.36047	0.296994	-0.319499
AGTCTTTTCAGCTGGC-1_1	SP.s11	3728	1575	2.7056	2	SP.Treg.WT	3719	1575	SP.Treg	2	cTreg (Spleen LT)	4.80562	-0.670746	-14.575	-14.375	-12.4179	-2.61217	-0.0115034	-0.19279	1.76057	-0.00158746	-0.470728	1.2968	0.737068	2.91503	-5.2015	0.400699	2.10384	2.89842	0.0866511	-0.467046	-0.713611	0.817533	1.3514	0.40004	0.583568	-1.75105	2.29012	0.099043	-0.367544	-0.357376	-2.54965	0.744711	-0.445494	-0.444214
AGTCTTTTCTCCTATA-1_1	SP.s11	3181	1631	2.19711	1	SP.Treg.WT	3411	1631	SP.Treg	1	NLT (skin)	2.23502	-0.986397	-11.4985	-4.83503	-5.64328	-0.55916	-1.55961	0.838505	-2.28235	1.50532	0.581793	-0.971001	-3.32885	-0.720047	0.0126986	2.30924	1.15974	0.993875	-1.99022	-1.88281	0.177739	-0.922514	-1.74369	1.53418	-0.465138	1.78158	-0.0318597	0.597176	2.40237	-0.126725	-2.18503	-1.41889	-0.342153	-1.16186
AGTCTTTTCTGAGGGA-1_1	SP.s11	3100	1314	1.93237	2	SP.Treg.WT	3443	1314	SP.Treg	2	cTreg (Spleen LT)	5.6851	-0.607852	-30.4918	-21.5482	-14.7924	-1.48376	-2.27673	0.895989	2.23378	-0.372125	-2.1261	0.880198	3.09246	0.685096	-4.7317	-3.00173	-1.95686	0.781063	1.41053	0.148439	-0.418448	3.08548	1.54254	1.89886	-0.65321	-1.38296	0.519954	1.39668	-0.435355	1.74	-3.04323	1.15198	-1.05776	1.15327
AGTGAGGAGGCACATG-1_1	SP.s11	2189	1190	3.09936	1	SP.Treg.WT	3177	1195	SP.Treg	1	NLT (skin)	1.89336	2.25618	-20.979	1.33227	1.47631	-2.85698	-0.354118	7.26443	-2.30488	-5.94308	0.403379	-2.95436	-3.63161	-0.78116	-2.02377	-1.56653	-0.7762	-0.32095	2.43294	3.7618	-2.40299	-2.10964	2.95734	-3.84999	2.79364	1.97733	1.22554	2.12452	1.54014	0.867904	0.141409	-0.679825	1.19928	1.91706
AGTGAGGAGTTCCACA-1_1	SP.s11	4337	1803	2.8341	2	SP.Treg.WT	3954	1803	SP.Treg	2	cTreg (Spleen LT)	3.15834	0.738919	-22.5967	-6.17437	-10.8969	-6.42589	0.538193	0.713068	-2.14294	-4.608	2.64229	3.05299	-3.9832	-2.33527	4.25413	-0.231854	1.45255	3.2931	1.86344	3.43241	-3.33071	-1.34622	-3.79367	-3.34792	-2.16954	0.895419	0.350551	1.46731	-0.208103	-1.43889	1.55801	-2.68171	-0.614809	0.0473429
AGTGAGGCAGGTGGAT-1_1	SP.s11	4794	1668	2.14718	2	SP.Treg.WT	4017	1668	SP.Treg	2	cTreg (Spleen LT)	3.51561	-1.08483	-11.3017	-22.5731	-16.2614	0.299377	-2.3946	-1.45585	-0.0170581	-3.59653	-0.15967	2.94434	-2.24735	1.80609	-3.51814	-2.50522	1.7575	1.70183	1.70968	3.29476	-3.05254	-1.00117	-1.1541	-2.78156	0.860509	-1.02624	1.30118	1.39296	-0.327836	0.96741	-1.46079	0.533447	-0.781579	0.0238963
AGTGAGGGTCCCTACT-1_1	SP.s11	4747	1752	4.25353	2	SP.Treg.WT	4017	1751	SP.Treg	2	cTreg (Spleen LT)	4.14991	-0.25902	-15.5957	-22.2793	-17.2048	-1.71754	-1.03479	3.28001	-0.371421	-6.5933	0.345127	1.44436	0.01359	-1.26341	1.36009	-0.351824	0.327114	2.5925	0.50581	1.15729	0.7908	-0.810174	-0.504956	-4.44815	1.21372	0.908869	2.26498	1.88387	0.108954	0.567144	-1.53926	-0.793368	0.0561716	-0.209945
AGTGAGGGTGTTCGAT-1_1	SP.s11	7375	2405	3.89716	2	SP.Treg.WT	4236	2200	SP.Treg	2	cTreg (Spleen LT)	4.34842	0.724307	-23.8362	-8.71794	-14.1319	-1.8791	2.206	2.81855	2.63184	-6.13646	1.26845	-3.53156	1.8122	-0.126778	1.30359	0.504876	-1.67363	0.514542	0.158704	1.67726	0.221891	-0.777487	-1.54007	-6.1129	2.72914	2.9135	5.14918	-2.40072	-0.185725	2.35002	-2.49608	-3.05728	2.01249	1.55796
AGTGAGGTCAACCATG-1_1	SP.s11	4833	2163	1.56992	3	SP.Treg.WT	4156	2161	SP.Treg	3	NLT-like (colon)	-3.84057	-3.66811	25.8271	-0.746149	7.0357	5.01563	6.6596	5.57634	-1.86363	-3.96088	-2.59567	5.57364	2.61002	1.75476	-1.40666	-3.65339	1.34557	2.86961	-0.230977	-0.80589	-0.21992	-2.0809	-1.34106	1.86779	4.21926	3.84569	0.251381	-0.972555	1.71036	-0.968227	1.93686	-0.108389	-1.51632	-1.84131
AGTGAGGTCATCGATG-1_1	SP.s11	4137	1909	1.78142	2	SP.Treg.WT	3923	1909	SP.Treg	2	cTreg (Spleen LT)	5.63296	1.08171	-25.5379	-14.8302	-12.4223	-2.13676	1.04653	8.92642	4.41921	1.29316	-6.70734	-1.62588	5.59225	-4.42754	0.0437049	0.580989	-4.24571	-4.98822	1.38317	-0.348712	-7.79336	1.65645	-0.476208	-3.28181	-0.382419	2.86243	-2.50118	-1.4137	-1.89395	-0.345545	6.97676	-2.2957	1.0148	-0.495063
AGTGAGGTCGAACGGA-1_1	SP.s11	5567	2076	2.5664	2	SP.Treg.WT	4190	2060	SP.Treg	2	cTreg (Spleen LT)	5.2651	-0.164388	-17.1225	-23.7238	-15.548	0.803779	-1.63166	2.57975	2.83904	-4.8066	-2.05586	-3.62571	2.67005	-1.78933	-0.71262	-2.76269	-2.04244	-3.21738	0.837008	2.0224	1.17265	-0.080603	-1.7947	-4.15561	-0.448946	-0.221749	1.85475	-0.82663	0.407964	-1.24861	-0.820612	1.21017	-0.857064	3.73223
AGTGAGGTCGGCTTGG-1_1	SP.s11	2975	1432	3.27759	1	SP.Treg.WT	3357	1432	SP.Treg	1	NLT (skin)	3.97915	0.404814	-23.4717	-5.62159	-6.95628	-0.861547	1.91264	1.05212	0.810963	-3.76145	1.65496	-1.23215	-3.91648	-3.35552	-0.00747617	2.95933	-0.828068	-0.659935	1.11074	2.36973	-1.86563	2.33364	-3.12058	-3.68423	1.65613	1.00423	2.56367	2.34574	4.29939	3.29885	-0.569741	6.98386	9.21169	-3.03384
AGTGAGGTCTGTTGAG-1_1	SP.s11	4812	1954	2.57475	2	SP.Treg.WT	4094	1953	SP.Treg	2	cTreg (Spleen LT)	4.91863	-0.343591	-17.1186	-22.5825	-18.2221	-2.44964	-0.420772	2.79904	3.55893	-3.8552	-3.7518	1.74784	1.14328	-4.35761	0.710299	-0.641374	0.284507	-2.44065	-0.43673	0.402816	3.02704	-1.56514	-1.98612	-4.26038	-4.11272	1.44842	-2.64389	-3.86524	-1.44102	-3.37965	0.560139	3.614	-3.63059	-8.26532
AGTGGGAAGACCACGA-1_1	SP.s11	3984	1748	2.13086	2	SP.Treg.WT	3836	1748	SP.Treg	2	cTreg (Spleen LT)	4.55632	-0.48429	-17.7262	-17.1835	-12.8202	-0.357654	1.59806	0.369738	1.97118	-0.102822	-1.61829	1.16681	2.52958	-3.40129	2.43746	0.435649	-2.38645	0.951908	-1.09474	-1.8916	-3.88838	-1.12639	-0.702813	1.24797	1.15339	0.368114	-2.28064	-0.672446	0.709918	1.25363	3.02482	1.04636	-0.12277	1.75825
AGTGGGAAGAGCCCAA-1_1	SP.s11	4910	2119	2.43803	1	SP.Treg.WT	4142	2118	SP.Treg	1	NLT (skin)	3.35856	-0.0169091	-11.1922	-3.86298	-3.2688	-0.937495	-0.813303	-0.331817	0.278637	3.51828	-0.462797	3.35178	-2.48338	-2.79349	1.12057	0.12392	-3.72061	0.832856	0.259015	0.257668	-3.61149	0.497716	-0.194784	-1.31575	1.66662	-0.320888	-1.93121	2.33019	0.668442	-0.766471	3.14287	-2.4462	-2.25134	1.53829
AGTGGGACAAGCGATG-1_1	SP.s11	2919	1377	3.07903	2	SP.Treg.WT	3336	1377	SP.Treg	2	cTreg (Spleen LT)	4.06732	1.48898	-22.7676	-10.3403	-12.2608	-6.59977	2.06778	5.79466	3.51142	-10.9911	0.750025	-5.83963	2.98613	-4.20599	3.17168	1.51581	0.620443	0.668899	-0.981557	-2.18703	1.39752	-0.783159	-2.44028	-3.19176	1.96038	2.74735	-1.27043	0.488507	0.949364	0.85377	-0.459195	1.2223	-2.84043	-3.97951
AGTGTCAAGTAGTGCG-1_1	SP.s11	3224	1783	2.40815	1	SP.Treg.WT	3400	1783	SP.Treg	1	NLT (skin)	0.0192938	2.4546	-13.965	3.71191	1.07508	-2.10388	0.761506	4.594	-1.15133	1.64602	2.27339	-2.13474	-2.62222	-1.57063	-0.892969	1.7803	-0.87118	-0.729365	1.06109	1.1314	0.516309	2.6974	1.31195	-2.57013	2.36839	1.21469	0.394548	0.580475	0.62118	0.566295	-1.59121	-0.256358	-1.01033	1.01049
AGTGTCACAACTTGAC-1_1	SP.s11	3585	1557	2.06301	2	SP.Treg.WT	3606	1557	SP.Treg	2	cTreg (Spleen LT)	5.60918	-0.711208	-20.9204	-9.30867	-12.1847	0.408994	-1.3706	3.37691	0.0721159	-0.1863	-0.399488	3.64886	-1.72797	0.0718288	-1.69143	-2.91334	1.24684	-0.0754422	-0.0738403	0.232158	3.00199	-1.6013	3.23013	0.773773	1.92013	1.34821	1.59542	0.424506	0.811389	-0.608763	1.63167	-1.05354	0.529441	-0.491086
AGTGTCACAGCTGCAC-1_1	SP.s11	2144	1249	3.95717	1	SP.Treg.WT	3100	1265	SP.Treg	1	NLT (skin)	-1.05795	3.25258	-14.0821	11.517	3.71918	-7.88795	1.86966	3.35737	-1.60223	-2.07171	0.103568	-0.858376	-2.52004	-2.79009	2.03815	0.766036	-3.32915	-0.665565	5.2899	0.150399	-0.566345	0.444992	-1.45417	-4.92371	1.45485	2.66867	0.0789679	1.26565	0.586067	1.20758	0.373539	-0.221561	-2.07183	0.217977
AGTGTCAGTTATGCGT-1_1	SP.s11	3182	1453	2.68918	2	SP.Treg.WT	3440	1453	SP.Treg	2	cTreg (Spleen LT)	4.17692	-0.511385	-14.8517	-14.5794	-13.1187	-2.59971	-0.44593	0.0201532	0.0925238	1.62	-1.43295	2.13411	0.705295	1.20852	-2.33997	-0.767989	1.29776	2.68997	-0.23602	-1.09191	-2.70974	2.16088	-3.16356	-1.86384	-0.3952	0.281848	1.77724	1.36781	-0.484527	1.64801	-2.12957	-1.22271	-0.623192	-1.9089
AGTGTCAGTTTGGGCC-1_1	SP.s11	4747	1976	3.32702	1	SP.Treg.WT	4075	1974	SP.Treg	1	NLT (skin)	-0.231452	3.58253	-19.4895	11.9365	-1.45383	-9.63535	1.51058	-6.88241	5.10483	-3.99286	7.21624	2.88881	3.58569	-5.26539	0.866203	2.74988	0.167095	4.30465	-0.410788	1.86774	-1.26616	-2.02075	-2.55079	-1.84109	1.67302	6.24581	2.65126	-11.4195	-2.67818	3.73174	1.22095	-5.32645	1.97766	1.15228
AGTTGGTAGACAGGCT-1_1	SP.s11	3802	1774	1.65051	2	SP.Treg.WT	3749	1774	SP.Treg	2	cTreg (Spleen LT)	5.81676	0.40134	-27.4698	-23.559	-14.5065	-1.57159	0.877617	7.45501	4.70744	0.905942	-7.7617	-3.4152	4.26864	-5.64872	-0.863832	-3.86675	-2.05413	-6.10446	0.192543	-0.242303	0.841341	3.28354	0.882343	-4.77152	-1.93277	-1.29167	-2.78004	-3.96567	-2.59657	-3.09172	5.10253	-0.893986	-0.303018	-5.35377
AGTTGGTAGAGGGCTT-1_1	SP.s11	5755	1887	1.94242	2	SP.Treg.WT	4102	1850	SP.Treg	2	cTreg (Spleen LT)	3.8779	-0.886854	-14.4608	-23.9698	-19.9454	1.09611	-1.33559	-3.33913	1.14444	-6.23154	-0.916535	2.53911	1.08243	-1.62574	1.632	-4.42511	0.604303	4.31562	-0.938836	-1.31125	-2.06027	-0.284904	-3.18193	-3.18028	2.54526	-2.02834	2.06902	-0.514056	-0.0362729	-0.0653946	0.013006	-0.0637321	-1.51029	-1.01859
AGTTGGTAGCCAGTAG-1_1	SP.s11	4790	2113	1.5807	2	SP.Treg.WT	4160	2112	SP.Treg	2	cTreg (Spleen LT)	0.0805372	5.00216	-32.8992	-14.697	-10.6481	-9.14231	2.08083	4.01738	10.869	2.47447	-8.91493	-6.36031	-0.651226	1.09226	2.4783	-0.45955	-1.3583	0.128569	-2.25766	-3.93083	-7.61535	0.942081	0.98153	0.732085	-2.29332	1.25073	-6.55177	-3.15242	-0.505841	-0.813003	8.60425	-0.331437	0.795158	-3.05352
AGTTGGTAGTTGTAGA-1_1	SP.s11	6789	2308	1.92789	2	SP.Treg.WT	4214	2202	SP.Treg	2	cTreg (Spleen LT)	4.30748	-0.223768	-16.6565	-15.9875	-17.2091	-1.54159	-0.11443	-0.287238	3.4912	-4.7451	-1.80461	-4.25308	1.53065	-4.18096	2.69556	0.0667054	0.729297	1.53199	-1.93078	-4.7302	-1.92736	2.51488	-1.91442	-1.31337	2.90963	0.337123	-1.98851	-0.379504	0.887844	1.39036	-0.173721	-0.44247	-2.07045	-1.65907
AGTTGGTGTAGAAGGA-1_1	SP.s11	4269	1993	3.4394	1	SP.Treg.WT	3978	1993	SP.Treg	1	NLT (skin)	0.678512	3.2322	-18.4322	3.84814	-3.6306	-12.8864	3.43785	6.08568	-2.61036	0.315888	1.0605	0.0780582	-1.43379	-2.53157	2.7056	0.959915	1.45977	5.3033	3.0988	3.80855	-4.99798	-1.81718	-0.726571	-2.70672	-0.239116	2.72651	-0.969692	2.25883	0.227962	2.42514	0.0768835	-0.81885	0.0145971	0.825227
AGTTGGTGTAGGACAC-1_1	SP.s11	4958	2064	2.19272	2	SP.Treg.WT	4152	2064	SP.Treg	2	cTreg (Spleen LT)	5.26879	-0.148476	-29.2468	-27.2872	-9.59985	0.959233	-7.69467	18.3579	8.32896	3.6831	1.26924	5.99957	0.595496	3.18196	-0.240752	2.54541	6.06161	0.873999	1.51485	2.7471	4.34798	3.36635	-2.6173	1.42279	-3.68612	0.696268	0.484852	-4.69498	-1.52975	-1.11394	-2.27284	-0.524934	0.313579	-4.9359
AGTTGGTTCCGCGGTA-1_1	SP.s11	3850	1800	2.7195	1	SP.Treg.WT	3779	1800	SP.Treg	1	NLT (skin)	-0.660803	2.63411	-9.04592	13.6477	2.45815	-5.20357	1.9741	2.76198	-1.77057	4.79171	-1.34632	-0.178478	-2.13062	-2.02841	2.4136	-6.49418	-1.96979	0.0887331	2.99881	3.87189	-0.968805	5.78978	-1.737	-0.803079	1.87651	-0.268933	1.00012	1.38341	0.0216947	2.86998	-1.43454	0.378565	-3.56357	-1.57183
ATAACGCCACTTCTGC-1_1	SP.s11	1581	1020	4.67762	8	SP.Treg.WT	3106	1146	SP.Treg	8	NLT (colon)	-0.0510319	1.06704	-7.3098	42.4997	10.5985	-12.977	6.05155	15.2987	-11.3017	15.9384	2.58023	-3.0962	5.91104	2.2157	6.79781	-3.27307	1.62907	3.63141	-1.9243	1.68733	2.53055	-3.86512	2.4236	-3.3636	-0.00055188	-3.78858	-0.0424518	-3.12087	-0.181123	-2.34359	-0.276739	-0.295771	-2.01014	-4.51505
ATAACGCCATGTCCTC-1_1	SP.s11	5547	2319	3.09631	1	SP.Treg.WT	4285	2305	SP.Treg	1	NLT (skin)	-1.59722	2.03717	-7.76248	28.9307	4.91834	-6.499	6.31504	-3.30937	0.203175	-3.02719	5.14806	6.53886	5.66668	-5.68306	6.14561	-0.640011	-7.16263	8.2333	-1.09033	-1.52713	-0.864823	-1.15152	-1.98836	1.74037	1.54709	4.73921	4.69323	-10.5215	-0.932886	4.14268	-1.26801	-1.45406	1.33309	2.08051
ATAACGCGTTGGGACA-1_1	SP.s11	4058	1843	1.69492	2	SP.Treg.WT	3874	1843	SP.Treg	2	cTreg (Spleen LT)	4.97383	-0.47468	-9.59788	-13.836	-8.05587	2.99501	1.93961	0.136481	8.54943	1.72434	-1.48131	-1.45519	-2.73373	-1.73116	0.864943	3.86693	-1.12616	0.306087	1.80761	1.40804	1.84302	5.96149	-4.82713	1.78287	3.54034	1.97759	-0.884551	3.42641	-6.43452	-0.964436	-5.82249	1.29026	1.72845	-0.0984329
ATAACGCTCCTCTAGC-1_1	SP.s11	3364	1910	1.96078	1	SP.Treg.WT	3468	1910	SP.Treg	1	NLT (skin)	-1.16182	3.36748	-7.87283	16.4986	6.53631	-9.21704	6.79686	0.472458	1.45773	-0.039118	3.15184	1.10501	-6.17065	-3.91489	2.66056	3.45532	-3.4718	3.25697	-0.143841	0.818805	1.81548	-0.980124	0.491206	1.02087	-1.83264	0.593965	-1.08299	-2.0716	0.0444295	-1.27666	-0.0483761	0.635201	-1.62685	-1.23003
ATAAGAGAGGCCCTCA-1_1	SP.s11	3855	1720	3.33419	2	SP.Treg.WT	3772	1720	SP.Treg	2	cTreg (Spleen LT)	3.83958	0.418293	-17.4362	-10.9928	-9.80412	-2.59601	-2.06432	4.82771	2.51393	-0.0819051	-1.60915	1.22759	-3.20368	-4.12303	-0.793975	0.600628	2.14184	6.92351	0.684474	0.35065	-0.435425	4.47876	-0.787748	0.0378205	-0.632474	0.529849	-1.61296	-1.07297	-1.59355	0.0144249	2.51311	0.0110732	-0.484229	-3.75798
ATAAGAGAGTGATCGG-1_1	SP.s11	1343	816	0.0744048	0	SP.Treg.WT	3273	906	SP.Treg	0	eTreg (Spleen)	-5.33662	-0.728394	24.106	23.6764	-2.3929	2.7148	-3.19934	-2.94375	-1.16139	-7.1017	-9.9047	2.10981	-0.0578162	2.5696	4.02877	8.46866	7.16409	-1.23223	2.05296	5.89402	6.67771	2.39361	-2.18698	2.12409	2.55531	2.01662	-2.4939	-3.73849	3.82759	2.86995	2.03858	15.2783	-8.53329	13.7912
ATAAGAGGTGCCTGGT-1_1	SP.s11	4359	1956	2.65264	1	SP.Treg.WT	3996	1956	SP.Treg	1	NLT (skin)	1.50869	1.02764	-11.197	-1.07104	-0.631261	0.205225	0.9138	5.96483	-1.31396	2.97494	-1.67911	1.469	-5.50627	-2.48236	-3.31488	-2.35612	1.45974	2.24918	1.91273	0.817203	0.00606904	0.946853	2.80774	-0.0481853	2.29831	1.76927	-1.242	0.291774	1.61211	1.7288	0.354263	1.6078	-2.1273	0.658897
ATAAGAGGTTCCAACA-1_1	SP.s11	2879	1482	1.83645	2	SP.Treg.WT	3299	1482	SP.Treg	2	cTreg (Spleen LT)	-0.202108	4.96848	-32.7906	-14.6864	-6.50846	-9.56612	-2.40179	3.02759	12.7123	3.69822	-10.8865	-9.32683	0.296392	7.95644	-5.94769	-3.32376	-2.76934	5.37019	-1.99808	-3.64571	-9.95833	0.944338	1.72151	0.191422	1.82584	0.523969	-3.80443	-2.04362	-0.463883	0.973365	6.50142	-2.16163	1.99074	-0.556681
ATAAGAGTCTCACATT-1_1	SP.s11	2516	1250	1.15125	2	SP.Treg.WT	3262	1252	SP.Treg	2	cTreg (Spleen LT)	6.02463	-1.09816	-22.3304	-22.005	-13.254	4.72801	-4.11517	3.53194	4.60359	3.54579	-2.11889	3.2249	2.04653	-1.02702	-0.277809	1.20545	-1.0801	-2.68513	0.25519	1.03373	1.19917	1.02847	0.8245	1.75715	-1.48216	0.530262	0.629473	0.266843	-0.452435	0.485109	-0.566339	0.570379	0.153809	-0.834585
ATAGACCAGTGGGATC-1_1	SP.s11	3829	1916	4.50286	1	SP.Treg.WT	3792	1916	SP.Treg	1	NLT (skin)	-1.84194	4.33861	-16.4814	24.4935	11.8746	-23.9602	4.6409	-4.31497	13.0451	4.39189	0.0669423	-0.187076	-2.35014	-0.48038	0.550522	-1.36827	0.506718	3.82353	-1.24932	-1.11843	-3.27469	3.60674	3.8802	-1.97081	0.657137	-0.389661	-0.836713	-2.08434	-2.88365	-1.53625	5.36467	-0.871516	1.0653	0.463836
ATAGACCCACACGCTG-1_1	SP.s11	3083	1446	2.72197	2	SP.Treg.WT	3404	1446	SP.Treg	2	cTreg (Spleen LT)	6.14963	-0.246197	-19.9363	-16.2773	-11.4329	-0.717592	0.666108	2.25917	3.7636	1.78224	-3.41925	0.898139	-0.536121	-3.26441	-1.70976	0.298191	-2.87793	0.98482	1.9806	1.42293	2.03305	1.92464	2.07595	0.487874	-1.88624	1.2411	1.48755	2.2353	-0.624312	-2.17216	2.65402	-3.30704	0.0122037	2.10884
ATCACGAAGAGACTAT-1_1	SP.s11	4170	1907	1.1018	3	SP.Treg.WT	3942	1907	SP.Treg	3	NLT-like (colon)	-3.10059	-3.43725	26.7999	-8.88394	7.86438	5.21071	8.85771	2.2426	13.0616	-0.0845915	-2.51259	-2.21779	-7.15526	-1.80989	2.53008	0.828357	-6.00012	-1.17166	-1.85576	-0.794122	3.49326	-0.101706	-2.53169	-0.141239	0.6676	2.51369	-1.04937	-0.78171	7.32879	2.05798	3.30411	9.93183	11.0989	-2.23218
ATCACGAAGGTGCTTT-1_1	SP.s11	3612	1850	2.37307	1	SP.Treg.WT	3616	1850	SP.Treg	1	NLT (skin)	-0.184045	5.78447	-11.1891	15.3439	3.00373	-7.44787	5.80694	5.69991	-4.52674	6.04381	2.26727	10.0773	-7.4718	-3.67357	2.25769	1.40772	2.41058	-1.16029	11.8217	-2.39748	-2.40035	-0.756646	1.31499	0.758604	-0.750523	-0.115819	-1.14721	-0.481144	-0.659817	0.997683	1.47	0.953315	-0.813451	0.798308
ATCACGAAGTCTCAAC-1_1	SP.s11	6606	2339	3.30916	2	SP.Treg.WT	4222	2227	SP.Treg	2	cTreg (Spleen LT)	5.1511	-0.588393	-30.4468	-21.9299	-17.3934	-4.61019	-1.37212	0.736363	4.87404	1.68118	-5.53978	0.42122	3.13011	1.95573	-0.562815	-3.69323	1.68862	1.4046	-1.52559	-0.0210103	-2.65141	-1.26646	1.90411	-1.37904	2.28736	-1.824	-1.36024	2.37791	1.2214	2.65732	1.0591	-2.07815	1.12226	0.449551
ATCACGAGTTTAAGCC-1_1	SP.s11	4676	1936	2.49893	2	SP.Treg.WT	4056	1935	SP.Treg	2	cTreg (Spleen LT)	4.13291	-0.264762	-16.0794	-9.53182	-9.64299	3.09424	3.64605	2.30327	1.53726	0.300908	1.11417	-1.21998	-2.50882	-0.787332	-1.00412	4.43622	1.73433	2.99351	-0.614408	-0.170924	3.01106	0.244549	-0.529247	0.744533	0.569199	-0.364306	1.73203	-0.600979	0.137051	-0.507987	-1.27229	-0.00610965	0.274735	-1.38374
ATCACGATCACAGTAC-1_1	SP.s11	3777	1764	3.58744	1	SP.Treg.WT	3741	1764	SP.Treg	1	NLT (skin)	0.682585	2.37301	-16.2536	2.53517	-1.5694	-4.74912	1.24092	5.44404	-5.73955	2.2811	0.758807	-1.88364	-2.68448	-3.12792	0.148274	-0.743009	-0.384682	4.00446	0.408809	-0.700118	-2.43022	-1.02813	5.57969	0.803499	0.220862	1.48161	-0.156741	-0.045922	-0.408704	-0.362186	2.77812	0.132416	0.528194	-0.223731
ATCACGATCTCCCTGA-1_1	SP.s11	2421	1330	2.10396	2	SP.Treg.WT	3182	1333	SP.Treg	2	cTreg (Spleen LT)	5.85109	0.0549113	-23.7978	-17.873	-11.9194	2.55321	2.91	4.006	5.39081	7.555	-4.15387	0.51136	3.80395	-0.167285	1.31752	1.77052	0.518029	-2.87269	-1.70706	-1.26298	-0.112141	0.537686	-1.71479	0.190794	0.858641	-0.117156	-2.2976	-0.275881	1.13873	0.975171	-0.368184	0.518686	-1.74356	-1.55449
ATCATCTAGCTCTCGG-1_1	SP.s11	3997	1776	3.19521	2	SP.Treg.WT	3853	1776	SP.Treg	2	cTreg (Spleen LT)	6.1892	0.46681	-28.5577	-20.667	-14.5618	-2.35396	3.79401	8.1074	5.83729	5.3256	-7.36376	0.895034	4.01982	0.74064	-4.72478	0.76864	-0.639712	0.710059	1.19124	-0.542668	-1.89912	2.34068	1.42169	1.19336	1.11699	0.920278	0.7747	1.73274	0.0861357	1.36947	-2.22038	-0.477716	-0.669426	-1.13269
ATCATCTTCAGAGCTT-1_1	SP.s11	4415	1717	2.32087	2	SP.Treg.WT	3965	1716	SP.Treg	2	cTreg (Spleen LT)	4.6055	-0.949871	-17.2587	-22.7009	-17.6609	0.503373	-1.77107	-0.257066	0.818105	-0.602493	-3.45119	2.86252	0.95641	-4.54939	-0.180567	-4.3585	0.121063	2.10602	-1.56679	-2.01946	-1.51392	-0.451584	1.73065	-0.374524	0.204337	-1.45361	-0.672999	-0.736192	-0.656524	-1.22389	3.89941	-1.40256	0.698048	-0.0556766
ATCATCTTCATCGATG-1_1	SP.s11	5239	1865	0.877528	2	SP.Treg.WT	4096	1863	SP.Treg	2	cTreg (Spleen LT)	5.33315	-1.31599	-18.5856	-26.9966	-18.7855	2.71902	-3.54739	0.0763843	3.38999	0.168622	-2.68441	0.837398	-0.00988538	-2.03329	-0.437699	-1.63289	0.69236	-0.149666	-1.67202	-0.430812	4.43427	-0.206016	-0.37704	0.339485	0.617803	0.816541	0.739517	0.248742	-1.22932	-1.68467	-2.78209	0.87427	-0.0919862	-1.07205
ATCATGGAGTGTACTC-1_1	SP.s11	3633	1350	4.92706	2	SP.Treg.WT	3635	1350	SP.Treg	2	cTreg (Spleen LT)	3.34107	-0.0643785	-11.7188	-13.3797	-13.7492	-3.62131	-1.51637	-1.31685	-2.18283	-7.27232	2.6234	4.45256	-0.704468	-1.2556	3.41379	-3.60977	2.1125	5.61351	-0.253949	1.36976	-4.74592	-3.02718	-3.49305	-3.09872	-2.0588	-2.44794	-2.85122	-0.698509	-0.291462	0.595659	0.700309	-1.7525	-0.130821	-0.846625
ATCATGGGTACATGTC-1_1	SP.s11	4766	2317	1.76064	3	SP.Treg.WT	4217	2316	SP.Treg	3	NLT-like (colon)	-0.224668	1.23075	25.7199	-22.6017	13.0331	2.67862	5.04258	7.29184	0.292654	5.27533	0.790438	-7.5732	-5.08127	-3.3739	-9.34978	-8.99864	7.66187	0.463478	5.32988	8.96891	2.90344	-0.225529	3.16714	-0.231002	1.51299	-1.20381	-6.07183	-2.72729	0.975543	-0.495975	5.23064	-1.92471	2.47384	1.0813
ATCATGGGTGTGCGTC-1_1	SP.s11	3057	1584	2.12349	1	SP.Treg.WT	3338	1584	SP.Treg	1	NLT (skin)	-1.21928	2.42242	-5.51736	9.45465	3.46374	-3.00279	-3.28418	1.2001	-0.191313	1.57896	-0.0737922	0.699981	-7.57819	-2.8826	-2.31937	-1.30936	0.330083	-1.27449	-1.22523	-2.23031	-2.36491	2.64378	-3.06084	0.145113	-5.85511	2.1692	1.44249	-2.17578	-1.53003	-0.409094	-2.74908	0.261459	-0.267229	2.54081
ATCATGGGTTAAGTAG-1_1	SP.s11	4079	1820	1.95695	2	SP.Treg.WT	3878	1820	SP.Treg	2	cTreg (Spleen LT)	6.29597	-0.149027	-23.9965	-21.5077	-12.5572	-0.532857	1.80785	4.01678	3.85515	-1.70481	-2.7352	0.0971382	2.72273	0.568654	-1.6204	-2.29654	-2.18386	-1.54825	-0.133587	-2.05066	2.92945	1.43135	4.16692	0.630217	1.91165	1.74689	1.11919	0.907239	-0.450249	-0.824788	2.44644	-0.740572	0.30228	2.96299
ATCATGGGTTTCGCTC-1_1	SP.s11	3355	1611	1.33968	2	SP.Treg.WT	3503	1610	SP.Treg	2	cTreg (Spleen LT)	5.08096	-0.437696	-18.1816	-17.9895	-13.4357	1.13457	0.287094	1.0187	1.06339	1.08446	-4.41333	-2.30897	0.294366	-3.4307	0.231985	-0.836321	-2.48654	-0.441896	0.457315	-0.247701	-1.31267	1.98469	-0.115371	0.613549	-0.0601614	-0.514197	-0.226804	0.800019	-0.210181	0.349477	0.599382	-0.493996	-0.57812	0.38173
ATCCACCCAAAGCGGT-1_1	SP.s11	5632	2399	3.12887	1	SP.Treg.WT	4316	2388	SP.Treg	1	NLT (skin)	3.16235	1.04494	-19.1735	-5.34716	-7.67359	-4.67918	5.84997	9.44829	-1.14384	5.09847	0.954835	-1.5268	1.04402	1.63251	-0.94862	5.16747	3.88132	0.693359	-0.381017	1.09913	-1.5881	-0.457623	-1.6021	2.65175	0.258983	-2.30091	-1.05017	-0.688871	1.56677	-0.0313063	-2.84015	-0.946732	-0.425575	-2.09794
ATCCACCCATCACAAC-1_1	SP.s11	5167	1728	2.23852	2	SP.Treg.WT	4045	1724	SP.Treg	2	cTreg (Spleen LT)	4.40063	-0.285897	-15.1577	-23.0861	-17.7342	2.09824	0.0282204	1.73488	2.96008	-5.61897	-0.982905	2.08671	0.452473	1.41947	1.81444	-2.10459	0.484329	1.09543	-1.04904	0.615965	-1.06979	2.30242	-1.74226	0.407533	0.0290266	-3.99884	0.982104	-0.234766	2.27521	1.18222	-1.86109	4.87315	4.93213	-1.73746
ATCCGAAAGCCCTAAT-1_1	SP.s11	5277	2214	2.12041	1	SP.Treg.WT	4233	2209	SP.Treg	1	NLT (skin)	-1.70348	4.22094	-16.6992	24.7009	12.6102	-21.4844	2.7263	-3.46235	15.5665	-2.92444	1.10739	2.26337	-0.315669	2.3918	-0.964239	-5.52831	3.20141	6.01937	-2.34744	-3.10197	-1.82419	-0.0870234	9.40023	-2.20899	2.53807	3.37952	2.35112	-4.85163	0.129588	-3.80912	2.97742	4.79235	-4.11591	-2.08749
ATCCGAAGTCGGATCC-1_1	SP.s11	3707	1445	1.2631	4	SP.Treg.WT	3706	1445	SP.Treg	4	cTreg (bLN LT)	4.00507	-2.8856	-1.11225	-33.6726	-18.3084	0.452982	-3.19465	-3.60942	2.10224	-0.622172	-2.04919	5.72723	-0.182531	-0.424168	-2.49016	-2.59977	0.403171	0.695679	-0.352987	-0.180684	0.050914	-2.24439	-0.974612	2.31977	-2.06854	-0.475867	-0.355104	-0.143499	0.534467	-1.00892	-2.16778	1.4163	-0.917783	-1.73968
ATCCGAAGTCGTTGTA-1_1	SP.s11	3817	1417	1.912	4	SP.Treg.WT	3734	1417	SP.Treg	4	cTreg (bLN LT)	4.89379	-2.45166	-3.50877	-34.3885	-20.8863	4.22731	-3.99824	-2.14511	3.43747	1.38002	-4.3876	6.51672	-0.733697	0.817453	-2.56468	-5.28778	0.390515	-0.0182466	-0.213085	1.05137	3.80223	1.13614	-0.0146525	-0.699956	-2.36452	-0.936442	2.11312	1.43154	-0.484155	0.0997065	-2.38222	-0.497635	-0.284264	0.31075
ATCCGAATCAGGTTCA-1_1	SP.s11	3328	1351	2.55179	2	SP.Treg.WT	3521	1351	SP.Treg	2	cTreg (Spleen LT)	3.93617	0.0366496	-16.0098	-14.8167	-15.1423	-2.4046	-3.64285	2.56451	1.207	-3.28858	-2.03081	0.137817	0.138626	-2.94211	-1.26025	-2.48227	-0.538932	6.63244	-1.31398	-4.4328	-2.71336	0.766259	0.559648	-1.26015	-0.834964	0.207407	-0.0160364	1.0585	-0.175276	1.36943	-0.481365	0.332314	-0.233806	3.04955
ATCGAGTCAATCCAAC-1_1	SP.s11	5485	2120	2.21778	2	SP.Treg.WT	4195	2100	SP.Treg	2	cTreg (Spleen LT)	5.52062	-0.499202	-19.9865	-26.5779	-18.2211	0.411916	0.547004	3.86397	2.31358	-0.683761	-3.19208	-1.39097	0.107052	-4.61928	0.940686	-0.134829	0.954202	-0.662258	0.251657	1.77008	9.19002	-0.915324	2.97012	-0.772588	-3.14688	1.53934	0.151328	-2.61265	-0.941607	-1.72958	0.801585	1.33386	-1.08217	-1.52787
ATCGAGTCAGTGGGAT-1_1	SP.s11	2515	1321	1.62763	2	SP.Treg.WT	3231	1322	SP.Treg	2	cTreg (Spleen LT)	6.38625	-0.406854	-22.4107	-20.2102	-12.2535	-0.0977919	0.0366563	1.44336	1.50619	0.305893	-2.91062	-1.99289	1.79523	-4.04514	-1.3615	-0.108403	-2.99992	-2.18518	0.964374	0.170581	3.4218	-0.711288	3.74035	1.64092	0.869166	1.78851	0.493118	-0.410109	-0.207137	-1.23953	1.93459	-0.0561367	0.600376	2.61055
ATCGAGTGTCCATGAT-1_1	SP.s11	3366	1505	2.63938	2	SP.Treg.WT	3515	1505	SP.Treg	2	cTreg (Spleen LT)	5.49807	-0.854316	-21.552	-21.7792	-15.3105	0.913621	1.33944	1.49416	1.33335	2.28192	-2.72048	3.12461	0.137947	-1.05173	0.0320414	0.947142	-0.845081	-2.00195	-0.129416	0.345267	0.426049	-0.563448	-0.0414149	-0.689743	-0.812814	2.42797	1.29847	0.646434	0.131247	-0.177348	-0.0469544	-0.110767	-0.350791	-0.431054
ATCGAGTTCATCTGCC-1_1	SP.s11	5446	2009	3.11412	2	SP.Treg.WT	4158	1991	SP.Treg	2	cTreg (Spleen LT)	4.9495	0.421135	-23.7368	-15.3803	-15.8308	-2.48131	1.20863	3.0567	0.545304	2.51091	-4.59207	1.59748	7.05061	-1.77351	0.568054	-2.39336	-2.13968	3.87323	-1.64672	-4.25165	-8.66752	-0.145292	1.82372	-0.422617	0.0463645	0.427623	-2.98784	-0.602105	-0.721892	0.49886	6.3581	-1.78164	2.34316	1.80088
ATCTACTAGAACTCGG-1_1	SP.s11	3973	1682	2.41024	2	SP.Treg.WT	3822	1682	SP.Treg	2	cTreg (Spleen LT)	6.75727	-0.594011	-25.7676	-27.1051	-19.8779	0.737397	0.533419	7.94721	3.4009	4.24477	-6.87379	4.73926	4.30393	-1.40228	-1.92743	-4.81971	-2.98595	-6.02698	0.309489	0.385544	7.3815	1.86221	5.09634	-0.408924	-2.83428	1.37168	1.15493	1.19205	-1.60013	-0.829461	1.1928	-1.46906	1.84838	1.42117
ATCTACTAGAGACTTA-1_1	SP.s11	3455	1660	2.48268	2	SP.Treg.WT	3549	1660	SP.Treg	2	cTreg (Spleen LT)	5.55514	0.856431	-24.7606	-15.1779	-12.7763	-3.93938	2.18888	4.30172	2.04816	2.49538	-4.15956	-0.397828	2.76096	-2.85116	-0.526439	0.872053	-2.91874	-1.13574	0.665235	-2.15576	-4.14957	3.79624	1.3117	2.07455	-2.86294	2.05705	-3.5635	0.232377	-1.49825	0.742763	2.78161	-1.31531	1.20216	-1.4471
ATCTACTCACGAGAGT-1_1	SP.s11	4247	2149	1.36342	3	SP.Treg.WT	4017	2149	SP.Treg	3	NLT-like (colon)	-2.64241	-4.55078	27.9033	-15.2868	8.47548	7.50631	13.564	10.9674	2.12093	6.78988	0.274379	4.39546	-2.0555	-0.473339	0.976458	-1.8017	2.19241	-1.12452	-2.31346	-3.01629	-1.65417	2.52712	1.19884	-0.368059	3.46891	-0.947906	-2.82191	-1.31626	1.60497	-0.43975	0.941937	0.606053	-0.801093	1.06703
ATCTACTCAGTCAGAG-1_1	SP.s11	6047	2277	3.58737	5	SP.Treg.WT	4215	2220	SP.Treg	5	cTreg (LT-like)	2.80573	2.97652	-33.2586	0.580861	-4.1683	-6.67554	8.07678	12.9434	-2.41508	-12.6446	-1.1999	1.93496	2.50676	2.38378	3.62537	-0.326577	0.998612	3.37974	-0.961803	-2.19805	-0.141692	0.305601	4.45007	4.02713	2.21032	-1.05272	0.0412808	-0.818186	1.32394	0.507353	-0.00677594	1.67736	0.3288	-0.635372
ATCTACTCATGGATGG-1_1	SP.s11	3614	1612	2.4855	2	SP.Treg.WT	3619	1612	SP.Treg	2	cTreg (Spleen LT)	5.57158	0.043188	-23.7596	-20.0503	-15.9384	-0.957323	0.662193	6.87598	0.0652045	-0.467427	-3.25851	1.05114	0.856123	-2.87914	-0.162266	0.920968	2.29804	0.869423	-0.361004	0.116649	6.38076	-0.427499	1.79538	1.76219	-2.10535	1.04379	-0.615793	-3.11209	-0.206068	-2.50716	-0.0541219	2.4269	-1.62687	-6.25973
ATCTACTTCGCCGTGA-1_1	SP.s11	6351	2324	2.38656	2	SP.Treg.WT	4223	2263	SP.Treg	2	cTreg (Spleen LT)	5.13719	-0.446022	-18.8529	-16.2731	-10.8994	-0.292403	0.871924	0.649734	5.75668	0.803137	-2.04804	-1.78945	-1.88681	2.76816	-0.654054	3.26227	-2.8037	0.0924753	0.581386	0.773662	1.81755	0.0273393	-1.00151	2.56725	0.834815	0.305203	2.16348	1.32686	0.788841	-0.553302	-1.24176	-1.29997	-0.565057	1.3177
ATCTGCCAGCCAGTAG-1_1	SP.s11	5607	2183	2.2242	2	SP.Treg.WT	4224	2164	SP.Treg	2	cTreg (Spleen LT)	5.87276	-0.0936059	-22.3221	-24.7559	-16.5087	1.61563	2.67373	4.80492	4.93802	0.227348	-4.73135	-3.7719	0.93622	-4.53127	0.583532	0.171202	-1.09776	-1.83335	1.05252	1.05418	4.73275	1.60768	0.775531	-2.70994	0.515167	-0.322508	0.0509195	-1.3475	-0.216519	-0.917987	-1.19881	0.293808	-1.21385	-2.17526
ATCTGCCAGCTTCGCG-1_1	SP.s11	1171	730	4.26257	5	SP.Treg.WT	3179	924	SP.Treg	5	cTreg (LT-like)	2.26431	2.44216	-35.1408	3.40448	-2.49788	-11.7189	6.36057	18.4766	-5.46529	-12.0561	4.17194	-6.01867	2.91278	4.81546	0.863849	-1.21869	0.0330111	-3.12272	3.01741	2.10766	-2.46908	1.69003	2.53651	-2.50517	1.21093	0.17029	-1.42742	2.60188	0.652449	2.15684	-1.84403	-0.828304	1.61625	2.74749
ATCTGCCCAGCCTGTG-1_1	SP.s11	4980	2315	1.26455	3	SP.Treg.WT	4234	2312	SP.Treg	3	NLT-like (colon)	-3.44122	-4.26843	29.2705	-14.0502	15.2988	7.4011	14.5763	8.57974	7.4065	6.89182	-1.00828	5.07979	6.10908	0.6995	-0.39103	-5.83562	-3.67821	2.35028	3.96409	2.99058	-3.32439	5.38273	-0.778529	0.198822	7.13556	-0.900318	3.35633	0.701508	4.13272	-0.325004	-6.98074	3.27067	-5.98965	-3.45662
ATCTGCCGTAGCTGCC-1_1	SP.s11	4361	2066	3.47826	2	SP.Treg.WT	4035	2066	SP.Treg	2	cTreg (Spleen LT)	4.92908	1.02214	-19.4017	-7.33572	-7.56999	-5.3305	3.24631	5.89778	1.89981	3.21036	-1.63131	-6.24268	1.99434	0.205989	1.50318	3.91815	-0.963736	1.44581	0.00142679	-0.49942	-2.59375	3.47727	-0.509746	-2.23964	0.0264083	-0.414211	1.03596	1.35362	-0.867622	1.68028	0.756252	-1.06384	-0.042917	-0.606717
ATCTGCCTCCAAATGC-1_1	SP.s11	3497	1747	1.79795	2	SP.Treg.WT	3571	1747	SP.Treg	2	cTreg (Spleen LT)	5.87727	0.877176	-26.1741	-17.6336	-10.5124	-2.62539	2.13841	7.22517	3.21413	3.91337	-5.09813	-1.87811	4.94761	-0.529505	-3.64704	-0.158678	-0.0941154	-0.261111	-1.88269	-3.38567	-1.3171	-0.557734	1.23201	-1.36295	-1.571	1.10762	-1.02849	-1.12579	-0.29082	-1.16092	0.960692	0.625743	-0.657263	-0.418363
ATGAGGGCAACACCCG-1_1	SP.s11	4279	1664	2.4071	2	SP.Treg.WT	3928	1664	SP.Treg	2	cTreg (Spleen LT)	4.63021	0.59602	-25.5882	-9.13672	-18.7794	-0.714298	0.284253	4.33246	3.03075	-1.8395	-3.27658	2.89833	3.72146	3.45333	-1.12782	-4.41343	-1.68531	-2.22273	0.898436	3.25553	-2.21147	-2.07317	-4.16638	-10.3755	-0.125743	2.16519	2.39618	2.34083	-1.09084	1.16727	0.395092	-0.941723	-1.238	-0.285385
ATGAGGGGTATATGAG-1_1	SP.s11	3993	2134	1.52576	3	SP.Treg.WT	3894	2134	SP.Treg	3	NLT-like (colon)	-2.77606	-4.51737	27.6739	-13.0034	7.81328	7.51065	12.2624	5.78318	6.16053	4.27415	-0.0615414	0.197594	1.57467	0.8706	2.93918	6.407	-1.926	-5.42193	1.19421	0.936166	-2.42384	4.75206	-1.31638	-4.33939	3.36669	3.77966	-0.519225	0.962081	3.18226	-0.868323	-3.80767	-2.07254	-5.33691	-6.52132
ATGAGGGGTATGGTTC-1_1	SP.s11	4667	2303	2.21843	3	SP.Treg.WT	4175	2302	SP.Treg	3	NLT-like (colon)	-1.49116	-4.23801	18.2553	-16.1101	-1.96965	2.01324	8.10431	8.61962	1.47275	1.02193	1.32226	-4.95109	-0.141333	-1.58049	1.31087	8.038	1.73197	-3.82664	-0.558315	1.51453	0.935708	-1.65029	-7.79862	-6.84728	1.74597	3.7392	3.99977	-0.153753	1.48074	-5.9671	1.91317	-3.60795	-3.03871	-1.99859
ATGAGGGGTGTGACGA-1_1	SP.s11	2563	1494	2.71739	5	SP.Treg.WT	3162	1497	SP.Treg	5	cTreg (LT-like)	-0.568184	1.18209	-6.10719	20.8454	6.97838	-4.19998	4.28914	3.3728	-1.85138	-0.798821	-0.730145	2.83743	3.34624	-1.04973	3.55631	-2.73814	-5.8747	-2.92965	0.962659	-1.14449	-7.72143	7.82359	-4.13474	-11.5625	3.48265	2.93978	2.0239	1.3457	-0.90851	-0.785516	2.35649	-0.557725	-2.47878	0.910444
ATGAGGGTCACTCCTG-1_1	SP.s11	5433	2252	2.16553	2	SP.Treg.WT	4272	2243	SP.Treg	2	cTreg (Spleen LT)	3.80616	0.96755	-22.6092	-6.57162	-8.0661	-6.22176	2.56581	-0.239904	1.47613	-9.93456	-0.304874	-1.36874	2.0868	-5.6525	8.90291	-1.0901	7.24427	0.86191	0.0977601	3.86362	-6.97546	-4.51285	-7.11338	-7.83155	0.505787	0.992118	3.87001	6.26302	0.502146	2.44933	-6.6105	-2.56141	-2.58324	-4.03557
ATGAGGGTCCCAACGG-1_1	SP.s11	5364	2104	3.58736	5	SP.Treg.WT	4196	2095	SP.Treg	5	cTreg (LT-like)	3.82329	1.23823	-24.9079	-8.10526	-10.7777	-3.99762	5.24197	9.50473	1.78957	-7.16246	0.776133	4.40927	-4.65279	-1.06758	0.478548	0.20801	1.83879	-3.91371	4.96077	8.44464	-0.564887	-1.17129	-5.61178	-10.7388	-1.32592	5.18435	0.211633	1.39252	0.361863	0.73986	0.610426	0.331905	-1.15113	-0.174521
ATGCGATCACGAAGCA-1_1	SP.s11	6372	2413	2.75517	1	SP.Treg.WT	4245	2341	SP.Treg	1	NLT (skin)	3.42744	-0.378373	-10.8107	-12.0069	-9.13923	-7.65775	-3.01809	-1.73277	3.0844	1.1818	-1.81795	0.0333538	0.357804	1.22641	-1.04753	0.830641	-1.99167	7.07389	0.574193	0.689088	-6.93522	-2.74779	0.700453	-0.00413227	-0.461702	0.161369	-3.56829	0.534912	1.06491	1.75169	1.79355	-1.33818	0.415944	2.80192
ATGCGATCATCGGAAG-1_1	SP.s11	2605	1425	2.9423	6	SP.Treg.WT	3196	1425	SP.Treg	6	eTreg (bLN)	-5.99305	1.48673	20.3726	28.373	-0.0524996	-2.25911	-13.9474	3.77848	5.66956	1.87017	4.707	1.38156	-0.483994	-2.34066	-3.28492	6.39848	-1.32344	5.26957	2.24607	3.50719	-3.63538	1.97963	-0.681124	1.04968	-0.0928691	-0.677971	0.274532	-0.200426	0.306475	-1.10045	-2.02455	-0.507635	1.19474	-0.548192
ATGCGATGTCACCTAA-1_1	SP.s11	3744	1781	2.58943	2	SP.Treg.WT	3732	1781	SP.Treg	2	cTreg (Spleen LT)	5.53426	0.631915	-24.9556	-14.2834	-11.7386	0.0925729	-1.57214	4.46891	4.05164	1.19004	-6.02058	-4.46933	3.30903	-7.90903	-2.38136	-0.78031	-3.87745	-2.28875	-0.877416	-3.77824	-1.77663	4.11812	2.21446	-1.5813	-1.9321	1.00336	-1.7496	-2.56035	-1.80565	-1.84864	6.4542	-2.63932	2.11075	1.27678
ATGCGATGTCAGATAA-1_1	SP.s11	5389	1981	3.92302	2	SP.Treg.WT	4152	1968	SP.Treg	2	cTreg (Spleen LT)	6.11241	-0.501255	-23.2655	-28.6307	-22.23	1.5088	-1.44841	7.57742	3.57507	2.57523	-5.57049	6.4668	4.01957	-0.691822	-3.16556	0.362089	2.71844	0.947293	0.82188	1.73338	9.37377	0.0260007	1.62249	0.930997	-2.94816	2.81911	0.116397	-0.827363	-1.1974	-1.21988	-2.3395	3.30067	-3.64716	-6.28621
ATGCGATGTGTGCCTG-1_1	SP.s11	3289	1521	1.69287	2	SP.Treg.WT	3471	1521	SP.Treg	2	cTreg (Spleen LT)	6.69145	-0.390042	-24.8365	-25.053	-14.436	0.327729	1.02838	3.60481	3.6256	3.68239	-4.77475	0.356692	1.45406	-1.52841	-1.4312	-1.13119	-2.70188	-4.63586	1.48633	1.94053	4.26081	2.42198	3.18509	1.51095	-2.21468	2.55651	0.130419	2.05134	-0.925128	1.02016	-0.0837786	-1.31248	0.28634	1.06709
ATGGGAGAGAATGTTG-1_1	SP.s11	3313	1683	1.41311	1	SP.Treg.WT	3461	1683	SP.Treg	1	NLT (skin)	-0.389059	5.19983	-25.9848	20.4685	-4.07914	-14.6434	-0.431167	-2.88517	15.4838	1.95914	-12.3115	-10.4456	-10.5911	13.3222	6.4061	-1.14418	-9.23509	7.88805	-3.37057	-3.8286	-1.18162	2.24786	-7.45586	1.98502	-1.11214	1.91405	-4.18194	-5.4578	-0.0281189	4.81158	1.79289	-5.25877	-0.0233003	-2.46805
ATGGGAGAGACGCACA-1_1	SP.s11	2374	1266	1.34567	2	SP.Treg.WT	3216	1268	SP.Treg	2	cTreg (Spleen LT)	6.70401	-0.496006	-25.228	-25.0066	-11.4764	0.288087	-0.32514	2.24204	4.67837	5.21674	-4.62603	-0.665589	4.76366	-0.14094	-2.3029	-1.59934	-3.90033	-6.19614	1.84323	2.11514	1.65054	-0.206952	3.94892	0.0670839	-0.467659	1.43719	1.12085	1.59108	-0.913003	0.23766	1.36143	-0.518052	0.881391	3.40643
ATGGGAGAGAGGTTAT-1_1	SP.s11	3909	1560	2.83525	2	SP.Treg.WT	3788	1560	SP.Treg	2	cTreg (Spleen LT)	6.2546	-0.128158	-33.2653	-16.0677	-11.7456	0.0758407	-5.97173	2.84031	12.5335	0.447117	-8.08648	-2.69164	-3.94194	1.93144	3.81888	-3.93388	-8.09513	-2.74152	-0.860289	-1.57861	3.8379	-0.655077	1.29266	-0.886564	2.70875	1.93547	1.08864	2.55898	1.56801	0.0861168	2.52605	-1.66347	0.828012	5.05651
ATGGGAGCACTCGACG-1_1	SP.s11	4927	2047	2.2893	2	SP.Treg.WT	4141	2046	SP.Treg	2	cTreg (Spleen LT)	6.25206	0.0279478	-25.9971	-22.1773	-16.517	-1.45656	-2.65911	9.4261	2.87394	3.24013	-4.1981	1.59804	2.57021	-3.07605	-0.354389	1.15291	0.195469	-1.33042	1.67443	2.8144	1.3801	1.45018	-0.313617	1.18505	-5.50883	-0.0549274	-3.72197	-1.10393	-0.557758	0.236966	-1.44179	-0.167244	-1.76803	-7.43517
ATGGGAGGTAGAAGGA-1_1	SP.s11	4422	1894	2.61556	2	SP.Treg.WT	4009	1894	SP.Treg	2	cTreg (Spleen LT)	4.59599	1.09099	-21.2935	-12.2349	-16.344	-1.61331	3.28623	10.4942	0.993523	-3.94767	-3.16989	1.3605	4.43603	-1.00215	-0.278593	-1.87834	2.02616	1.24843	-3.27413	-5.78781	5.9753	-0.831099	5.56005	-0.295237	0.612462	2.56392	1.23786	-1.69167	-0.277531	-2.20531	1.28499	2.43302	-1.90153	-3.80241
ATGGGAGTCGTCCGTT-1_1	SP.s11	4868	2022	1.06601	3	SP.Treg.WT	4129	2022	SP.Treg	3	NLT-like (colon)	5.33854	0.493221	15.8091	-18.2062	-4.07318	5.3965	-1.30448	2.36438	4.72797	1.27887	-3.40753	-2.5537	0.711534	-0.655122	-3.76439	-1.09384	-1.99444	-1.78269	1.30409	-1.42131	-4.66635	3.03944	-1.24307	-2.32369	-0.089158	0.0250689	-0.47812	-0.553436	2.65855	-3.3856	0.472044	-2.70779	0.914221	1.13675
ATGTGTGAGAGGGCTT-1_1	SP.s11	4268	2067	1.35293	1	SP.Treg.WT	3994	2067	SP.Treg	1	NLT (skin)	1.08018	1.33196	-13.4908	1.04879	-1.22591	-3.74097	5.20748	3.43209	3.4353	-0.550517	1.21324	-7.11374	-4.41961	-1.99305	1.05604	-0.911124	3.04676	-2.40537	0.899042	4.00523	4.67537	0.0605092	0.0543231	-4.55622	1.05896	0.246288	1.50296	-2.25373	0.888791	-2.43754	3.07227	-0.700571	1.16377	2.25145
ATGTGTGTCGCGATCG-1_1	SP.s11	3517	1734	2.07327	1	SP.Treg.WT	3569	1734	SP.Treg	1	NLT (skin)	-1.6808	4.25438	-17.024	22.9309	9.6625	-15.8387	-0.503314	-4.19771	11.0042	-2.37319	-2.81182	1.37717	1.24951	3.36618	-1.62363	-2.64346	-1.70325	-3.09334	3.06655	4.69563	-6.87558	1.71592	0.257813	-5.22886	1.24421	2.28663	-0.66857	1.34072	2.67526	0.0218651	-2.95744	0.766773	-1.38497	4.76056
ATGTGTGTCTGGTTCC-1_1	SP.s11	3950	1828	3.08548	2	SP.Treg.WT	3828	1828	SP.Treg	2	cTreg (Spleen LT)	4.20458	1.49847	-21.1819	-10.5687	-11.364	-5.84072	2.51813	7.63777	-1.55586	-3.03865	1.47802	2.36548	4.97987	2.47042	-2.88557	0.670668	1.82262	1.80572	-1.04984	-2.78845	-1.20519	-0.877543	3.95286	1.49429	-0.938871	2.2419	-0.862925	0.239984	-0.585128	-1.4094	1.04829	-0.45375	0.968509	-0.592692
ATGTGTGTCTTAACCT-1_1	SP.s11	4272	1769	1.77695	2	SP.Treg.WT	3938	1769	SP.Treg	2	cTreg (Spleen LT)	4.8824	0.661937	-25.4224	-9.52062	-15.519	-0.710147	1.90223	6.0388	-0.562588	-2.77216	-1.1404	1.29515	3.40654	0.367791	-0.0503594	-3.3814	-0.838974	-3.75561	0.270648	1.21333	-0.0392878	-1.21646	-1.85652	-5.41806	-0.314097	3.40618	-0.0903474	0.189232	-1.0989	-0.302388	1.14846	0.911159	-1.93919	-2.99879
ATTACTCAGACCCACC-1_1	SP.s11	4814	1269	1.86916	5	SP.Treg.WT	3882	1263	SP.Treg	5	cTreg (LT-like)	2.98636	2.76895	-36.1626	-0.88793	-7.0845	-1.20538	4.4158	11.5072	1.03749	-20.7559	5.18661	1.25393	-1.19542	3.01924	-0.141843	1.97595	0.386001	-0.117569	-2.38756	-7.34717	-0.528179	2.96033	5.14599	8.02156	4.66624	3.03053	0.510165	-0.778949	0.542037	-1.07392	3.28559	1.13861	-1.77761	0.305653
ATTACTCGTAAACCTC-1_1	SP.s11	4295	1741	2.18656	2	SP.Treg.WT	3938	1741	SP.Treg	2	cTreg (Spleen LT)	3.95447	1.27695	-20.6334	-11.2498	-12.9735	-6.62595	2.72452	5.74535	1.0554	-3.25846	-2.2784	0.379482	-2.00563	0.0538166	-0.594331	0.866804	0.308319	6.66528	-0.955072	-2.66882	1.94422	0.956326	4.00034	3.58017	0.063158	0.855993	1.15956	0.644261	0.486943	-0.161088	-1.04823	1.84699	-0.132602	-0.0978293
ATTACTCGTGACTACT-1_1	SP.s11	5106	1768	1.89453	4	SP.Treg.WT	4044	1763	SP.Treg	4	cTreg (bLN LT)	3.61942	-2.8331	-0.777379	-33.5185	-17.1748	1.99396	-1.48553	-5.29574	0.639829	-0.0161447	-0.631506	5.01112	1.77903	0.545224	-1.14903	-2.07216	-1.53059	2.38668	0.451911	0.561142	-1.20247	0.322014	-0.639535	1.61768	0.886691	-1.07982	0.972012	1.29144	0.796735	1.54092	-0.688687	-0.0756292	-1.0574	0.693509
ATTACTCTCAACCATG-1_1	SP.s11	5216	2100	1.9544	2	SP.Treg.WT	4180	2093	SP.Treg	2	cTreg (Spleen LT)	3.98075	-0.171014	-14.9192	-16.1459	-14.5668	-2.48136	-1.94949	-1.30459	3.94249	-3.69487	-0.565663	-2.41328	2.49687	-4.77118	2.1406	0.190653	0.99335	5.27738	-1.868	-4.17885	-5.99614	2.5128	-1.71646	-0.69268	0.708324	-1.59842	-5.45056	-1.77286	1.23484	1.39066	1.52977	-0.364042	-0.688411	0.455619
ATTATCCAGTGTCTCA-1_1	SP.s11	3731	1873	2.40964	1	SP.Treg.WT	3728	1873	SP.Treg	1	NLT (skin)	-0.540009	3.20243	-11.9061	14.737	0.0102002	-7.21322	4.46916	3.1539	-1.6701	3.93152	0.825565	1.9495	-3.83592	-4.67568	3.72274	-0.357912	2.34249	-1.31817	0.552011	0.433603	-0.536065	3.77992	1.12769	-0.713389	0.682949	-0.837784	-0.476482	-1.18845	1.86488	-1.76492	0.0208607	-1.12813	2.27042	2.42138
ATTATCCCAAGGACTG-1_1	SP.s11	4784	2002	2.46449	2	SP.Treg.WT	4118	2001	SP.Treg	2	cTreg (Spleen LT)	5.38883	0.337079	-24.6156	-17.1054	-14.1142	-3.49184	3.04898	4.02149	1.59885	3.11762	-3.27329	2.99777	1.93604	-0.468835	0.273309	1.71374	-1.61094	1.95853	-0.0455025	-0.111292	-2.96476	-1.60255	-0.495283	1.62481	0.314662	0.422058	0.384018	0.258893	0.57787	-0.201783	-0.235722	-1.34502	1.78597	0.227123
ATTATCCCACCAGCAC-1_1	SP.s11	3814	1881	2.63432	1	SP.Treg.WT	3769	1881	SP.Treg	1	NLT (skin)	0.283802	1.7703	-10.5984	3.31117	0.742741	-0.752364	-2.86705	10.0945	-1.07035	4.15163	-0.138363	-5.8471	-0.896307	-1.80942	-3.47765	-0.281255	0.449007	2.86908	-2.1847	-4.77937	0.0614621	5.29019	-1.92364	-1.94057	-0.615474	2.45311	-0.557322	0.718448	-4.45322	-2.7391	-7.63963	3.37649	0.545511	3.56207
ATTATCCCAGTCACTA-1_1	SP.s11	2373	1143	3.61648	1	SP.Treg.WT	3267	1144	SP.Treg	1	NLT (skin)	2.92402	0.353674	-12.8103	-3.03249	-7.60227	-0.473319	1.92061	2.1783	-1.04612	-2.15437	1.08306	2.4382	-6.49982	-3.23699	-0.00950346	-0.7769	3.46095	4.30073	0.622507	-0.337042	2.08988	3.08635	2.57328	-1.03408	2.24702	-0.273328	0.685267	0.3877	0.431301	-0.380211	-0.714639	0.0143308	0.65537	1.10288
ATTATCCTCACGCGGT-1_1	SP.s11	4052	1856	1.99409	2	SP.Treg.WT	3881	1856	SP.Treg	2	cTreg (Spleen LT)	6.05291	0.652233	-29.7075	-15.4507	-10.2659	-0.631383	1.23506	3.61089	6.47665	1.37579	-2.41528	-6.07396	0.40265	-5.16133	0.679884	4.0603	-1.13256	-4.61438	0.777594	1.52922	2.7567	-0.76869	2.29458	0.9857	-0.788167	1.2611	0.116083	-1.99331	0.876121	-2.55684	0.00860051	-0.0999132	0.878965	0.179901
ATTATCCTCCAGAAGG-1_1	SP.s11	4746	2031	3.51062	1	SP.Treg.WT	4104	2031	SP.Treg	1	NLT (skin)	0.536142	3.54374	-20.0387	6.55671	-3.79483	-14.5405	1.26705	1.90792	3.89838	0.0351919	1.05898	1.02841	-0.759348	3.8612	-5.00013	1.68139	3.93684	6.44874	0.615889	-0.591028	-2.37139	1.62953	5.44789	0.395872	-4.38294	0.119017	-0.107903	-0.214547	-1.53394	-2.48247	-0.848781	-0.548097	-0.78179	-1.04302
ATTATCCTCTCAAGTG-1_1	SP.s11	3827	1623	2.5267	2	SP.Treg.WT	3746	1622	SP.Treg	2	cTreg (Spleen LT)	5.00749	0.124339	-18.8846	-14.43	-14.9388	-0.575922	1.48092	2.94465	1.61081	-3.12457	-2.35108	-0.520047	-1.67054	-4.08046	0.494333	0.257009	-2.25394	2.611	1.23406	0.258718	3.27515	0.258781	3.32672	0.493021	0.301681	0.503953	1.17653	0.450239	-0.146068	0.138775	0.00804504	1.08234	0.560151	2.45978
ATTATCCTCTTAACCT-1_1	SP.s11	4634	1653	2.2409	2	SP.Treg.WT	3984	1651	SP.Treg	2	cTreg (Spleen LT)	4.28136	-0.842319	-13.7453	-21.4176	-18.6206	-0.462894	-1.76178	-0.914409	1.51856	0.0920419	-3.28452	1.47999	0.149461	0.412467	-1.00741	-1.80968	-2.27347	4.46551	0.697118	0.881285	-2.18475	0.822431	-1.08826	0.994545	-1.1609	-0.89032	-0.18692	-0.391534	-0.93385	0.378803	-0.429221	0.534896	-0.383561	-1.01475
ATTATCCTCTTGTTTG-1_1	SP.s11	4553	1860	2.69619	2	SP.Treg.WT	4025	1858	SP.Treg	2	cTreg (Spleen LT)	4.97353	-0.0871178	-20.0746	-21.5621	-16.7807	-2.00394	2.37694	4.05034	2.68715	1.84774	-3.00527	4.16687	-0.152608	-0.0206257	-0.767808	0.612999	1.35053	4.4349	0.0900694	-0.0827901	3.35234	0.22461	-0.488118	2.10749	-0.235419	0.468139	0.253284	-0.476248	0.960775	0.886576	-0.323004	2.36808	1.73554	-2.94992
ATTCTACAGCACAGGT-1_1	SP.s11	4721	1968	1.96867	2	SP.Treg.WT	4095	1967	SP.Treg	2	cTreg (Spleen LT)	5.23245	-0.386459	-19.6616	-19.2554	-15.5987	0.855013	1.21202	1.71022	3.17248	0.595332	-4.66743	-3.30765	2.29129	-6.34547	0.122257	1.42956	-2.80081	-0.452792	0.219414	-1.32694	1.49522	2.76732	-0.851859	-0.461	-0.0558212	-0.706724	-0.0410407	-0.991196	-0.594683	-0.397161	-0.274857	1.2344	-1.19352	-1.39642
ATTCTACAGTCAAGCG-1_1	SP.s11	7044	2212	1.98328	2	SP.Treg.WT	4185	2071	SP.Treg	2	cTreg (Spleen LT)	4.95396	-1.18548	-17.1049	-26.2199	-18.9309	2.55414	-1.9942	-4.94435	5.05132	-4.20245	-1.1954	-2.51998	-0.428648	-4.23919	1.15697	0.0235544	0.208362	-1.13979	-0.894709	-1.81089	5.12805	2.80162	-0.774674	-1.48991	1.4583	-0.532183	1.12933	1.80753	0.766849	0.693849	-3.18158	-0.317344	-2.06398	-1.44046
ATTCTACAGTCATGCT-1_1	SP.s11	4053	1831	1.89795	2	SP.Treg.WT	3881	1831	SP.Treg	2	cTreg (Spleen LT)	4.26409	-0.484885	-9.64827	-14.7311	-10.0266	2.23312	4.47912	-1.71807	4.56876	-1.18024	0.224772	-5.97516	-1.83226	-4.73727	0.307018	6.04799	1.19717	0.585788	0.264111	-0.613921	-0.184312	3.98741	-3.04346	-0.534234	2.61619	-0.00466923	1.258	-0.732913	0.0265292	-0.902914	-1.27464	-0.932756	-1.63464	-2.80541
ATTCTACCAATGGAAT-1_1	SP.s11	4967	1809	2.71411	2	SP.Treg.WT	4057	1802	SP.Treg	2	cTreg (Spleen LT)	3.14105	-0.471957	-11.9375	-21.5295	-16.4944	-2.0548	-1.71047	-1.81687	-3.27702	-1.21301	1.13637	5.12901	-1.19222	0.508589	1.63082	-3.2084	2.26345	5.99308	-2.18406	-1.49489	-3.40749	-2.60737	0.490961	-0.12193	1.75431	-1.42202	-1.20712	0.207883	1.63227	0.949068	-0.192992	-0.40105	0.60642	-1.31946
ATTCTACCATATGGTC-1_1	SP.s11	3345	1521	2.83075	1	SP.Treg.WT	3504	1520	SP.Treg	1	NLT (skin)	2.99214	0.0764501	-13.2632	-10.2258	-8.19617	-1.9988	1.16089	-1.17936	0.192188	-0.570579	0.623	1.65538	-5.08624	-3.60058	0.869448	-0.82535	0.945041	3.05879	1.05344	0.869572	-0.589471	2.13287	0.203058	0.977418	0.347283	0.239127	0.912311	-0.116481	1.22485	-0.229349	-0.575062	-0.650984	0.53261	-0.284522
ATTCTACGTCGCATAT-1_1	SP.s11	2624	1315	4.45714	2	SP.Treg.WT	3252	1317	SP.Treg	2	cTreg (Spleen LT)	4.32744	0.965487	-22.8266	-12.1202	-10.0557	-6.29159	-0.477028	7.26803	3.82408	-3.84933	-2.81049	-5.22662	-0.744334	-1.89098	1.02296	0.148884	-1.70502	3.81103	-0.737761	-3.58781	-3.32459	3.5412	-0.456908	-6.17715	0.173035	1.59114	-1.1014	0.356294	0.201236	0.93172	0.816484	-0.248613	-1.58811	-0.0695953
ATTGGACAGTTTAGGA-1_1	SP.s11	3634	1738	4.78153	1	SP.Treg.WT	3635	1738	SP.Treg	1	NLT (skin)	1.0127	1.82639	-17.7717	-6.06173	-3.49028	-5.14539	3.27057	4.75423	-3.30704	3.69891	0.256583	-2.58555	0.29514	-1.66151	1.53544	0.235545	-0.246056	3.63423	-0.806469	-1.82415	0.00655551	0.555148	0.889469	-0.987788	2.25743	0.447339	1.38816	1.18633	1.15892	-0.289027	-0.0840182	-0.644072	-0.233443	0.325542
ATTGGACCAATTCCTT-1_1	SP.s11	4364	2083	1.71585	1	SP.Treg.WT	4036	2083	SP.Treg	1	NLT (skin)	1.11342	1.00529	-10.9262	-1.03016	1.708	-1.06178	0.555617	7.75636	-4.68093	4.52621	-4.5886	3.18235	-6.08409	-2.6761	-5.57507	-3.44894	6.84731	-0.728562	-0.406921	-0.760687	-0.731561	2.2442	0.57704	3.02427	-1.50694	3.14705	1.57946	0.172428	2.77813	1.12282	3.72741	5.97986	6.13856	-3.45126
ATTGGACCACTGCCAG-1_1	SP.s11	4695	1975	2.93056	1	SP.Treg.WT	4070	1974	SP.Treg	1	NLT (skin)	0.785626	3.37269	-19.9907	7.58665	-7.97902	-10.7304	0.889947	0.690253	0.264054	0.370907	2.20962	5.22402	-0.0318526	-3.32545	-1.26288	3.0714	1.39997	6.89434	1.424	-0.30349	-4.79558	0.501754	1.59363	-0.204834	-2.92226	1.89556	-2.27111	2.79141	-1.15591	1.912	0.742096	-0.949322	-0.286951	1.69216
ATTGGACGTCACAAGG-1_1	SP.s11	4802	1770	2.62172	2	SP.Treg.WT	4030	1770	SP.Treg	2	cTreg (Spleen LT)	3.78577	-0.461846	-11.7226	-15.1663	-13.6475	0.708517	-5.98595	-0.68098	0.954109	-4.60532	1.32883	-2.2468	-2.22573	-4.43997	-0.119728	-1.52798	1.26628	5.72367	-2.04642	-4.10848	0.777387	1.84752	-1.27422	-2.60229	1.63236	0.0516318	0.318494	1.16688	1.94885	1.37051	-3.75081	0.954004	-2.44049	1.87173
ATTGGACGTCTACCTC-1_1	SP.s11	4578	2082	1.03896	1	SP.Treg.WT	4085	2082	SP.Treg	1	NLT (skin)	-3.02829	1.93769	-8.9409	9.22135	2.73788	-1.74253	2.27595	2.00625	-5.05135	-2.78375	-6.3506	3.289	-4.90689	-2.14736	-0.395083	1.97803	2.57378	4.60371	-0.878242	-2.38484	0.140843	1.70954	3.55888	3.03781	3.82392	2.79387	1.97517	0.301417	-0.0825991	-0.157226	2.42283	1.0408	-2.66384	-2.31054
ATTGGACGTTCACCTC-1_1	SP.s11	4655	1838	2.89451	2	SP.Treg.WT	4019	1836	SP.Treg	2	cTreg (Spleen LT)	6.46277	-0.69876	-23.2788	-25.0066	-13.7789	2.695	0.0141195	2.84577	3.85004	-0.448928	-5.09552	-1.73121	1.6805	-4.4221	0.0679152	-2.05411	-4.45947	-2.86593	-0.0692589	0.252822	6.02696	-0.677858	3.79893	-0.811631	-2.01832	1.21327	2.17071	0.135086	-0.660844	-2.26649	2.50647	-1.46545	1.10885	3.98939
ATTGGACTCTGGCGAC-1_1	SP.s11	4139	1656	3.25615	2	SP.Treg.WT	3890	1656	SP.Treg	2	cTreg (Spleen LT)	4.38952	0.316097	-18.2056	-13.6552	-12.5259	-1.34271	2.63236	1.79999	2.79689	-3.83552	-0.688051	-1.22891	-2.51789	-3.53441	1.00258	2.78789	0.138988	5.12505	-1.34497	-2.11766	3.45657	0.638549	1.0425	0.0246371	1.36584	-0.33103	2.14189	0.431574	0.189811	-0.326515	-1.48889	1.31584	-1.66973	-0.548732
ATTGGTGCAGCTGGCT-1_1	SP.s11	5408	2496	1.88575	0	SP.Treg.WT	4341	2489	SP.Treg	0	eTreg (Spleen)	-2.28238	1.28755	6.94604	29.2669	13.1244	-3.61715	-0.317038	1.57184	3.73515	2.07839	0.741567	-13.275	5.03879	-1.2574	-6.64304	-2.36954	-0.962804	-0.596181	1.48794	2.67304	-2.82676	-3.1288	1.58716	0.312195	0.0780642	1.41588	-0.256502	-3.6775	5.16001	-3.31724	-3.34618	3.67893	-2.51133	2.56502
ATTTCTGAGCGTCAAG-1_1	SP.s11	2946	1488	2.49747	0	SP.Treg.WT	3332	1488	SP.Treg	0	eTreg (Spleen)	1.718	0.0255427	-11.4837	-3.16252	-2.18649	0.588018	-1.70996	0.465387	-1.5263	2.62406	2.49781	1.12227	-5.19131	-2.91692	0.773282	-1.52599	1.97823	0.716808	-0.00528542	0.572379	-0.385233	0.176106	1.46748	-0.357263	2.54552	-0.0635161	-1.79876	1.20445	1.80948	2.01241	-0.545425	0.00478249	-1.66288	1.10862
ATTTCTGAGTGCGATG-1_1	SP.s11	6314	2471	2.89603	2	SP.Treg.WT	4277	2389	SP.Treg	2	cTreg (Spleen LT)	5.47564	0.617096	-25.7226	-16.6418	-12.6613	0.831226	6.16168	4.70888	6.2926	0.462563	-2.99139	2.07189	5.75127	-5.95349	1.15994	2.7231	-0.643325	2.49511	-0.939379	-2.41166	-3.96174	-0.259052	-1.49623	1.05095	-0.751673	-0.482692	-5.66951	-1.71729	0.920351	-0.466226	2.22606	2.0167	-1.58145	0.732358
ATTTCTGCACTACAGT-1_1	SP.s11	5457	1872	2.76456	2	SP.Treg.WT	4109	1858	SP.Treg	2	cTreg (Spleen LT)	4.11854	-0.658348	-13.4657	-21.5035	-19.4307	-0.152062	-1.95571	0.371938	-0.199399	0.398655	-2.93635	2.15286	-1.63668	-1.35446	0.57339	-3.52693	0.122511	3.07256	0.180604	0.67127	-0.531678	1.40021	-2.28479	-2.75535	-1.04239	-2.50925	-0.839745	0.981539	1.09487	-3.00746	1.68387	-4.20734	-2.70306	-1.81676
CAACCAACAGGTTTCA-1_1	SP.s11	2960	1396	2.09106	2	SP.Treg.WT	3368	1396	SP.Treg	2	cTreg (Spleen LT)	5.70573	-1.26803	-21.4024	-22.962	-15.9569	1.23731	-1.4913	0.58517	2.37407	2.79843	-2.57522	1.86644	1.79091	0.306668	-1.35186	-0.499608	-1.86824	-1.84919	-0.545014	-0.177966	0.96566	0.750825	1.22506	-0.954434	-0.807161	-1.20384	2.03917	1.5399	-0.474625	-0.395625	-0.477911	-1.39665	1.74375	1.55681
CAACCAAGTGTGGTTT-1_1	SP.s11	3704	1632	2.50606	2	SP.Treg.WT	3703	1632	SP.Treg	2	cTreg (Spleen LT)	5.85283	0.180708	-27.0282	-20.9283	-15.3112	-1.7369	-0.019406	6.11569	3.17602	3.34888	-4.84087	3.48589	3.92509	-1.41285	-0.848951	-0.6527	-1.28881	-2.38985	1.0762	0.253672	-1.82856	1.98052	-0.174032	-0.0897756	-1.68331	0.936637	-1.64679	1.17289	-0.121771	1.78095	-1.09617	-0.673058	-0.153884	-2.30119
CAACCAATCCTAGGGC-1_1	SP.s11	7000	2472	2.80307	1	SP.Treg.WT	4254	2312	SP.Treg	1	NLT (skin)	2.84668	1.49984	-18.4059	-4.0747	-8.32841	-6.83988	2.96174	4.96324	-1.03965	-0.340602	1.1951	3.98468	-1.58092	-0.0870854	-2.00186	1.93387	1.77183	5.18591	-0.0146185	0.453336	-2.66058	-1.93362	-1.13984	3.35499	-0.839145	2.05696	-0.411763	-1.44559	-0.500388	2.41699	0.159967	-1.64267	1.14657	-2.41536
CAACCTCAGTCAAGGC-1_1	SP.s11	4340	1784	2.27901	2	SP.Treg.WT	3958	1784	SP.Treg	2	cTreg (Spleen LT)	4.06013	0.778807	-20.5584	-11.27	-12.6654	-4.55672	1.62145	3.85961	1.387	-3.76253	-3.79716	0.920702	0.342285	-1.40457	-2.33485	-1.17781	-3.05358	7.12093	0.799543	-3.02071	-2.00422	1.6158	3.74932	3.11194	1.64176	1.2336	1.51023	1.60495	-0.0206972	0.728722	1.65876	0.833024	-0.0746771	2.24937
CAACCTCCACAGGTTT-1_1	SP.s11	4089	2153	1.39364	1	SP.Treg.WT	3923	2153	SP.Treg	1	NLT (skin)	0.272716	3.34765	-17.2562	5.28813	0.766995	-10.6662	3.97529	3.36159	-2.6516	3.20709	4.3416	0.830675	-1.53827	-0.447917	-0.618557	3.61893	0.860035	2.27662	1.11927	2.04271	-2.82553	-0.424888	1.44066	2.36709	-0.283456	-0.180902	-1.93914	-0.801745	0.165759	-0.920304	-1.06496	1.35296	-1.39076	0.671975
CAACCTCCATCCGTGG-1_1	SP.s11	3181	1611	2.92177	1	SP.Treg.WT	3404	1611	SP.Treg	1	NLT (skin)	1.10612	1.60505	-14.5285	1.32164	-2.6742	-3.96588	1.67852	2.03617	-2.92318	2.49508	0.0749153	-2.99039	-4.11394	-5.36969	0.916269	-2.0728	0.221093	0.765742	2.1562	2.3171	0.401521	4.6815	-0.247481	-0.828846	2.77343	-1.12219	-1.43466	1.26331	1.07056	1.89105	0.418534	0.0188658	-1.14836	2.36331
CAACCTCCATCTATGG-1_1	SP.s11	3029	1516	1.44357	2	SP.Treg.WT	3355	1516	SP.Treg	2	cTreg (Spleen LT)	4.31291	-0.439904	-16.1218	-9.14664	-9.28879	0.349437	0.140705	0.0788582	0.339425	1.95696	-0.62079	-4.09633	-3.95958	-3.17587	0.693793	2.24349	2.85015	0.526887	0.929984	2.04618	0.814338	-1.5161	-0.589821	1.23452	-0.668933	-0.206258	-1.42746	-1.27897	1.41661	-0.558084	-1.71631	1.28229	-1.68086	-2.12674
CAACCTCGTGTGCCTG-1_1	SP.s11	4741	2057	2.59384	2	SP.Treg.WT	4115	2056	SP.Treg	2	cTreg (Spleen LT)	6.04555	0.476349	-27.3868	-23.5271	-13.2561	-2.71286	0.686315	10.1588	5.39636	-2.06038	-3.89271	-4.00674	5.19038	-3.45778	0.348003	-1.6411	-2.04453	-7.20835	1.77632	-0.214004	2.8256	4.78739	3.58931	-3.14555	1.23791	2.18037	0.354406	1.06501	0.248897	0.557255	1.6236	-2.54316	-0.0595713	-0.285054
CAACCTCGTTCGAATC-1_1	SP.s11	5638	2240	2.54822	1	SP.Treg.WT	4232	2211	SP.Treg	1	NLT (skin)	3.30772	1.0941	-17.9812	-10.7918	-9.08598	-4.53763	4.00378	8.25578	-1.34102	-3.1707	-0.957243	-0.68736	-3.57433	-3.30152	-2.50064	-1.74981	4.80438	6.70834	1.06823	0.857316	1.13386	1.461	0.805715	-0.0253809	0.89163	-0.988135	-2.1649	-2.05617	-0.164335	0.276024	2.64334	0.158452	-1.36678	-1.44557
CAACCTCTCTTAGCCC-1_1	SP.s11	4650	2069	2.72766	2	SP.Treg.WT	4100	2067	SP.Treg	2	cTreg (Spleen LT)	5.70657	0.926749	-25.9536	-16.4396	-11.7173	0.518057	7.33714	7.65031	3.82983	0.546282	-4.33583	-2.12556	8.35823	-5.07392	3.06536	3.31228	-5.38953	0.300122	-1.67559	-4.26951	-5.84314	-0.918406	-1.20325	2.83512	0.952098	1.44145	-4.67441	-1.20206	1.46315	0.940412	3.42126	1.00226	-0.00498429	1.59225
CAACTAGGTCTTGTCC-1_1	SP.s11	5391	1964	2.36599	2	SP.Treg.WT	4149	1958	SP.Treg	2	cTreg (Spleen LT)	5.32907	-1.22311	-17.8249	-26.3406	-16.7871	4.56485	-0.222008	-0.532235	6.06633	-3.368	-2.87704	0.981556	-0.447923	-7.41816	-0.0614882	-1.52492	-1.96014	-0.321382	-0.706239	-0.677287	4.71962	-0.419689	1.6613	-1.34061	-1.73013	1.33392	-0.600203	-0.457057	1.1729	-2.24698	0.0992924	-0.784505	-0.415233	0.268052
CAACTAGGTGCTGTAT-1_1	SP.s11	6674	2302	2.44158	2	SP.Treg.WT	4215	2200	SP.Treg	2	cTreg (Spleen LT)	4.19418	-0.439483	-15.6324	-21.4351	-17.9552	-0.682244	-0.756733	2.30681	-0.327884	-0.779333	-2.4198	0.530883	-2.25284	-3.06841	1.09972	-0.763519	2.65305	3.48205	-1.40768	-0.387124	0.904487	-0.998814	-2.14881	-2.21712	-0.587329	-1.33589	-0.159368	-1.30795	0.673476	0.137365	-2.50924	0.151372	-1.12224	-4.10471
CAACTAGGTTGCGCAC-1_1	SP.s11	3328	1669	2.4573	2	SP.Treg.WT	3467	1669	SP.Treg	2	cTreg (Spleen LT)	5.92416	0.927582	-30.1219	-15.3716	-8.28344	-4.23272	3.6122	2.47771	8.20596	4.02635	-5.57881	-7.18785	-1.26371	-2.75366	2.20074	4.19373	-4.1439	-2.84961	-0.939139	0.194542	-0.331119	-0.777141	0.127716	-0.327921	-0.903299	2.25217	-1.72979	-0.348081	3.37295	-6.05585	3.42544	-3.48417	-0.527719	0.960567
CAACTAGTCCATGAAC-1_1	SP.s11	4881	2066	1.6162	1	SP.Treg.WT	4133	2064	SP.Treg	1	NLT (skin)	-1.05456	4.85154	-21.4519	18.7267	2.43172	-7.65989	3.3548	2.24663	4.02549	3.8072	-4.4553	4.45941	-14.3144	4.40491	1.79525	-2.32358	-7.1994	2.82768	0.982475	-0.208873	1.76244	2.98608	-0.0652032	3.47893	-0.0649446	2.72611	2.41613	1.02906	-1.03699	0.260305	0.932333	0.685912	-2.80355	-2.42086
CAAGAAAAGACCGGAT-1_1	SP.s11	1863	1015	2.20075	2	SP.Treg.WT	3226	1038	SP.Treg	2	cTreg (Spleen LT)	4.84218	-0.788334	-14.6272	-15.0452	-9.99357	-0.231763	1.44616	-1.05367	2.49954	1.26276	-0.306881	1.19877	0.8973	0.376502	-0.0500438	1.02818	-0.596764	1.21373	0.155988	-0.481074	-1.19051	2.43122	-1.35888	-0.90925	0.857527	0.839738	0.352806	0.196369	0.122245	-0.0328722	1.07467	-0.834515	0.191605	0.60599
CAAGAAAAGGACATTA-1_1	SP.s11	4347	1748	2.38368	3	SP.Treg.WT	3971	1748	SP.Treg	3	NLT-like (colon)	-1.95752	-3.8652	34.4222	-13.981	-1.73842	18.2589	9.04892	1.29565	11.647	0.118394	1.77983	5.92954	-5.17019	-2.03738	1.11814	4.58514	6.669	0.177991	-0.175543	-1.02432	-2.82855	1.66135	1.05594	-0.944519	2.59723	1.55627	-7.5194	1.06969	4.16095	1.56068	1.13453	-1.89221	-3.80446	1.14411
CAAGAAAAGTATGACA-1_1	SP.s11	2430	1056	2.46204	4	SP.Treg.WT	3312	1057	SP.Treg	4	cTreg (bLN LT)	3.77471	-2.74576	-2.20011	-30.7796	-17.2072	3.12532	-2.33819	-5.11082	1.26134	1.86053	-1.92208	1.84024	-1.05691	-0.0511661	1.25432	-2.99891	-1.37871	1.69251	-0.4165	1.04757	1.53471	-1.12485	1.09489	-1.92397	0.136788	-2.50026	2.104	0.719733	-0.161232	0.299686	-1.03659	0.348026	0.737594	2.39961
CAAGAAACAGCCTGTG-1_1	SP.s11	2701	1235	3.62426	2	SP.Treg.WT	3318	1235	SP.Treg	2	cTreg (Spleen LT)	5.0905	-1.48223	-18.0726	-23.263	-16.2017	0.0839584	-0.771657	-1.77852	1.47576	1.77014	-4.24073	0.948494	2.01277	-4.00283	-0.0233328	-2.6655	-2.2921	-0.468378	-0.144135	0.600837	-0.784116	-2.21493	3.10491	-1.95647	-0.0606593	0.00535812	-0.819346	0.187672	-0.735423	-0.597086	4.31786	-1.69609	1.87862	3.11415
CAAGAAACATGTAAGA-1_1	SP.s11	2616	1353	2.52294	2	SP.Treg.WT	3235	1354	SP.Treg	2	cTreg (Spleen LT)	6.00982	0.711369	-29.979	-15.773	-8.33353	-3.77542	-0.985884	-0.417979	7.17267	2.82958	-3.84601	-7.28916	-0.528095	-2.38646	-0.903197	3.33487	-0.983428	-1.24361	1.77197	1.97657	2.50017	0.0941514	3.7657	0.463122	1.03144	0.235617	0.329455	1.06362	1.87393	-0.229547	-1.79583	1.28314	-0.659544	0.765745
CAAGAAAGTCGAGATG-1_1	SP.s11	3519	1737	1.21882	3	SP.Treg.WT	3573	1737	SP.Treg	3	NLT-like (colon)	-2.69813	-3.28342	22.4438	-4.56725	3.38141	7.65752	1.86942	-0.840202	6.87816	0.423171	1.36033	-3.58435	-5.01396	-6.04855	-2.22609	-1.21302	3.66058	0.0283458	-0.426906	-0.79502	0.95208	4.15328	-1.27052	-2.30072	-3.03032	-2.40068	-2.98409	-0.137633	1.04003	0.367969	-1.71265	0.285328	0.679372	3.6432
CAAGAAAGTGGCAAAC-1_1	SP.s11	2971	1228	2.51509	2	SP.Treg.WT	3411	1228	SP.Treg	2	cTreg (Spleen LT)	3.47339	-0.58607	-12.0739	-22.6838	-15.542	0.836174	-1.93606	-1.92048	0.590584	-3.63183	0.840617	0.969203	-3.74679	-0.329178	-0.735865	1.06836	1.33704	4.82006	-0.228949	-0.0148536	2.68612	-0.194266	-0.354613	-1.1382	0.435065	0.67337	2.32728	0.627306	0.588945	-1.46324	-2.83117	-1.8814	-2.74227	-5.97963
CAAGAAATCCCATTTA-1_1	SP.s11	2768	1223	2.44957	4	SP.Treg.WT	3346	1223	SP.Treg	4	cTreg (bLN LT)	4.26106	-1.84989	-8.30342	-25.8257	-14.3461	3.38966	0.847207	-4.18922	4.2531	0.373159	-2.02518	-1.05334	1.9104	-2.47772	1.47266	0.402563	-3.37614	2.47168	-0.735501	-0.568932	-2.05182	-0.68981	0.109029	-0.983001	1.3408	0.445197	1.84294	-5.53748	-0.824827	4.08163	-0.599121	0.0065674	-0.189571	3.55474
CAAGATCAGAGGTACC-1_1	SP.s11	4765	2209	2.44463	1	SP.Treg.WT	4161	2207	SP.Treg	1	NLT (skin)	2.33347	1.7562	-16.8261	0.585573	-5.21511	-4.70084	1.89925	3.29355	0.423574	1.23946	0.907691	-1.45217	-7.73985	-5.25843	2.79549	3.90137	0.30428	5.58771	0.867634	1.96037	2.26341	-0.700674	-1.00857	2.83683	4.13389	4.74112	-3.91315	1.72457	-7.74877	-3.41593	-0.828657	1.33616	2.83142	-1.01341
CAAGATCAGTATCGAA-1_1	SP.s11	3448	1515	1.58684	2	SP.Treg.WT	3553	1515	SP.Treg	2	cTreg (Spleen LT)	6.70917	-0.760788	-24.5196	-26.657	-16.3244	3.35116	-0.737655	4.9927	3.58681	1.13391	-6.52194	2.22054	2.1219	-1.57887	-2.07166	-4.02544	-3.5977	-5.31981	-0.191059	-0.00490651	6.94939	0.556043	7.72491	-0.858832	-1.96214	3.31444	2.3852	1.19632	-1.56288	-2.76306	4.50619	-2.49434	2.08618	2.94211
CAAGATCAGTCTCCTC-1_1	SP.s11	5746	1974	2.43309	2	SP.Treg.WT	4138	1940	SP.Treg	2	cTreg (Spleen LT)	3.38536	-0.522601	-12.0673	-22.3298	-17.1733	0.422034	-0.778525	-3.23903	-0.229303	-2.10694	-0.127022	1.52865	-3.61029	-3.78379	0.524849	-3.28967	3.70817	7.47299	-0.70898	0.230104	1.88564	-0.0816602	-0.902697	-1.89974	1.69164	-3.23685	-0.036602	-1.18702	0.133214	-0.219367	0.224224	-0.612082	0.119021	-0.150789
CAAGATCCAAGCCTAT-1_1	SP.s11	6855	2381	2.18182	2	SP.Treg.WT	4247	2274	SP.Treg	2	cTreg (Spleen LT)	5.52518	-0.0152575	-33.3962	-16.1484	-20.3142	-2.37209	-0.418727	3.87783	10.3125	0.871467	-10.1171	-2.91445	-2.17148	-1.62162	3.61823	-3.15998	-5.60257	1.04873	-1.60748	-2.94501	5.16101	1.42422	-3.53974	-1.61444	-3.95198	-0.0584315	-2.77285	-1.90652	-1.57481	-1.9402	0.196897	0.15876	-2.18376	-4.22997
CAAGATCCACTTAACG-1_1	SP.s11	4263	2028	4.61899	1	SP.Treg.WT	3985	2028	SP.Treg	1	NLT (skin)	1.07901	3.22327	-18.6237	2.3082	-6.59374	-10.686	1.28754	2.66242	0.343267	-0.772894	3.25595	0.734313	-2.33757	-3.25244	0.434126	3.79228	3.71579	6.18226	-0.438918	0.546754	1.6926	-2.6527	1.39212	1.60659	5.17199	6.57206	-7.18964	3.41782	-11.9598	-5.01123	-8.46173	2.99735	4.41761	0.589409
CAAGATCGTAAGTGGC-1_1	SP.s11	2058	1242	3.83309	1	SP.Treg.WT	3070	1254	SP.Treg	1	NLT (skin)	-0.185697	3.6175	-15.9609	13.5012	2.1835	-13.38	5.34402	3.7604	-0.872503	3.13303	4.47242	7.39472	-3.0268	-4.85946	3.32421	7.94312	3.89073	1.68299	-1.66168	-0.944822	-1.20929	0.668694	1.9862	1.53173	-4.20867	0.65616	0.448337	2.35591	2.39538	-1.66977	-0.728694	0.197323	6.52185	1.68714
CAAGATCGTTATCCGA-1_1	SP.s11	4584	1850	2.4788	2	SP.Treg.WT	4025	1850	SP.Treg	2	cTreg (Spleen LT)	5.30745	-0.688529	-19.0498	-24.5205	-17.3792	2.63316	-0.0213215	0.537342	3.43733	0.133194	-3.88066	-3.93334	1.16223	-6.04404	1.00511	0.0439265	-0.301961	-2.88039	-2.23844	-2.97086	4.79627	2.23524	-0.681635	-3.66401	-3.28966	-0.575206	-0.655513	-3.23837	-1.46715	-3.62723	-1.56012	1.66178	-2.04712	-5.74622
CAAGATCGTTGCGCAC-1_1	SP.s11	3498	1868	1.13928	3	SP.Treg.WT	3540	1868	SP.Treg	3	NLT-like (colon)	-3.06585	-4.18935	24.0602	-12.2317	8.12731	7.3528	9.41721	1.02021	2.79275	5.41293	1.53567	3.69444	6.19422	4.13278	-1.27171	-2.94845	-2.9862	1.68966	1.18306	0.458006	-0.527218	2.30938	-0.923787	0.372916	3.18869	1.75571	0.781202	-1.02044	1.00686	-1.54264	-2.28833	0.686324	-1.81959	-3.51862
CAAGGCCAGAGCTGCA-1_1	SP.s11	3243	1707	1.34969	2	SP.Treg.WT	3418	1707	SP.Treg	2	cTreg (Spleen LT)	6.45009	0.202724	-28.5173	-24.2845	-13.7614	0.526829	1.54147	9.15524	1.39756	6.20705	-4.46055	3.86865	5.33097	-1.34268	-1.14881	2.00167	-2.5071	-6.63545	-0.841319	-0.0288051	-1.4482	-2.62236	1.44239	5.30204	-3.844	3.58662	-3.38173	-1.59341	0.35305	-0.634787	3.81285	-0.628384	2.43568	-0.452743
CAAGGCCTCATATCGG-1_1	SP.s11	2072	1191	2.3166	2	SP.Treg.WT	3105	1205	SP.Treg	2	cTreg (Spleen LT)	5.28533	-0.580341	-19.364	-18.4463	-12.292	0.657327	-0.294737	0.394388	3.42779	2.71016	-1.67292	-2.88889	0.413527	-3.84771	1.76958	2.24716	-1.7858	-0.189088	0.36049	1.94871	3.51626	-0.714959	0.583846	-0.238	-2.43818	-1.829	-2.26213	-2.37273	-0.0593734	-2.04115	-0.707753	2.68207	-2.70428	-2.21744
CAAGGCCTCCAAAGTC-1_1	SP.s11	5847	2407	1.41783	3	SP.Treg.WT	4286	2375	SP.Treg	3	NLT-like (colon)	-0.986747	-3.80367	17.5515	-14.0731	-4.54993	3.53326	4.97557	4.09012	2.99775	0.36349	1.29256	-1.21405	-3.85112	-4.2217	0.87939	6.91061	2.13289	-0.963337	-1.12176	1.57334	-2.41965	-4.62316	-1.54033	2.37311	4.00457	3.11674	-2.5348	-3.2771	2.2505	-0.272138	2.94661	1.79068	-3.11782	-3.36902
CAAGTTGAGTTGAGAT-1_1	SP.s11	6146	2448	2.24244	1	SP.Treg.WT	4334	2394	SP.Treg	1	NLT (skin)	-0.704772	3.84365	-20.6582	27.5304	-1.04718	-14.4187	0.131885	-14.9543	10.7294	-2.98854	4.99182	-6.47648	4.34271	-5.37466	2.18017	9.03906	14.2727	-1.46933	-3.34261	-1.48731	2.38218	0.898574	-3.68306	-0.460244	-1.55824	3.30678	-1.68265	0.251512	0.245655	0.00555384	1.20562	-2.10614	-1.58812	-3.48506
CAAGTTGGTACAGTTC-1_1	SP.s11	4699	1829	3.25324	2	SP.Treg.WT	4044	1829	SP.Treg	2	cTreg (Spleen LT)	5.26407	-0.35293	-18.6731	-22.0387	-17.0127	-0.424223	-0.504579	3.18242	1.52935	1.20993	-3.91941	0.183869	0.372667	-2.857	0.826474	-1.34619	-1.16691	2.30371	-0.619319	0.230169	3.97635	-2.64359	3.18231	-1.48382	-0.183293	-0.385604	2.48092	0.271758	0.0683435	-0.451761	-0.0546536	-0.700021	0.86011	1.19345
CAAGTTGGTACCAGTT-1_1	SP.s11	4588	1968	2.15217	1	SP.Treg.WT	4057	1968	SP.Treg	1	NLT (skin)	3.04506	0.464191	-14.0102	-8.00783	-6.73996	-5.78632	-2.00951	2.92189	-2.94918	1.99141	-0.756204	2.4167	-2.64753	-0.497788	-1.17223	-0.518968	0.843448	8.12563	-0.247281	0.184272	-5.40821	-0.828094	-1.46987	-0.0562569	0.53773	-1.2391	-2.78443	-0.874862	0.93064	0.5667	1.36545	-1.1415	0.437986	-1.91415
CAAGTTGGTGACTCAT-1_1	SP.s11	4841	2022	3.03093	2	SP.Treg.WT	4144	2020	SP.Treg	2	cTreg (Spleen LT)	6.08089	0.314854	-27.5548	-21.095	-16.2708	-4.62011	-0.395933	9.42185	4.30395	7.22219	-6.70186	4.06524	3.03883	-3.1891	-3.92378	-0.95689	1.00679	-1.35826	1.34921	0.574082	-1.45531	2.67048	1.40936	-1.15261	-4.75327	2.02266	-4.43112	-0.385362	-0.677106	0.139896	-0.578674	-1.24113	-0.358903	-6.3641
CAAGTTGGTGCACCAC-1_1	SP.s11	7080	2340	2.87648	2	SP.Treg.WT	4234	2200	SP.Treg	2	cTreg (Spleen LT)	5.88018	-0.985203	-20.847	-27.4541	-22.7336	3.39444	0.886854	1.72836	6.39078	1.84282	-5.65791	3.52633	3.94153	-1.73279	-1.71829	-1.36781	-0.734577	0.178513	0.863178	0.705081	5.74555	1.09398	-1.26232	-0.606482	-1.95759	-0.181861	0.156558	0.441022	-0.530539	-0.41975	-3.57562	1.41313	-2.11454	-3.64273
CAAGTTGGTGCAGTAG-1_1	SP.s11	4042	1954	2.07664	1	SP.Treg.WT	3886	1954	SP.Treg	1	NLT (skin)	-1.72772	3.13345	-15.3691	20.2808	8.46643	-12.8364	1.69958	-4.26702	5.50847	1.58294	5.41838	5.69237	4.37526	-1.70133	-4.12722	3.17554	-3.64943	1.3276	5.13341	6.29682	-0.688105	1.23055	4.70363	0.128575	-0.35893	4.66761	0.00584967	-1.3841	2.16046	-1.83034	1.43873	0.939848	-2.87008	0.957951
CACAAACCAAGAAAGG-1_1	SP.s11	3011	1471	2.65428	5	SP.Treg.WT	3364	1471	SP.Treg	5	cTreg (LT-like)	3.08326	2.54351	-34.1721	0.11125	-9.89877	-8.93862	2.83175	16.0651	-2.28966	-9.65544	0.995983	-0.1673	2.23178	0.444025	0.640953	-0.960523	2.15191	5.97029	-1.2487	-4.06147	1.08129	-0.168215	4.22787	-0.197521	0.757637	0.979505	-1.12881	-0.707966	-0.025066	1.3446	0.642915	1.43667	-1.79714	-3.24959
CACAAACCACAGATTC-1_1	SP.s11	3960	1726	3.47345	2	SP.Treg.WT	3827	1726	SP.Treg	2	cTreg (Spleen LT)	4.83036	0.220569	-19.0074	-13.0148	-13.0455	-1.07634	-0.199603	5.09513	0.445878	0.16044	-3.43935	-2.35863	0.655837	-4.38132	1.80525	-1.27498	-1.88255	3.20499	-2.14401	-2.98724	1.45505	-1.30762	1.17078	-1.18328	0.507594	0.928688	0.0572564	-0.898565	-0.107194	-0.815951	2.71859	-1.61694	1.28984	-0.281287
CACAAACGTTCCGGCA-1_1	SP.s11	2334	1310	3.50877	1	SP.Treg.WT	3183	1312	SP.Treg	1	NLT (skin)	-0.732012	2.76493	-9.14013	13.637	2.36805	-6.20258	-0.834985	3.71271	-0.498822	4.37988	0.141432	2.86593	-1.24613	-2.07858	-0.411369	-2.48524	-1.99319	1.91442	1.2503	0.357325	-0.721158	5.81431	1.28758	-1.42745	0.479971	-1.90332	0.898427	0.856735	-1.65546	0.327509	-1.78617	0.766499	-1.80973	-0.795853
CACAAACTCTGTTGAG-1_1	SP.s11	4193	1723	2.25922	2	SP.Treg.WT	3898	1723	SP.Treg	2	cTreg (Spleen LT)	4.87473	-0.444386	-16.1528	-11.3721	-13.8719	2.02862	1.04458	4.13769	0.301165	0.910174	-2.37309	5.39311	-1.23874	1.74211	-1.25772	2.1673	2.8523	3.05796	0.0311045	-1.18624	0.187349	2.51228	-0.250629	-0.802888	1.92985	2.3641	4.17833	1.76518	-1.53559	1.77775	0.0689038	1.03051	-1.22098	-2.78019
CACACAAAGCAGCCTC-1_1	SP.s11	3883	1905	2.18509	2	SP.Treg.WT	3805	1905	SP.Treg	2	cTreg (Spleen LT)	6.30249	0.58763	-28.8669	-20.4544	-13.1593	-2.86087	2.59031	9.77156	7.68611	9.6305	-9.11882	2.30974	8.89673	2.11053	-6.75469	-0.24952	-3.32019	-3.96092	0.816909	-0.284739	-3.10927	-1.7697	4.69756	2.59997	-2.38024	4.00642	-3.43034	0.325524	-0.749682	0.755433	3.08529	-1.3581	1.1273	0.687006
CACACAACATGAACCT-1_1	SP.s11	4221	2134	2.91193	1	SP.Treg.WT	3991	2134	SP.Treg	1	NLT (skin)	-1.85018	3.52152	-12.7643	25.7173	11.2606	-17.7598	3.40824	-2.71172	0.561409	4.21284	4.03331	15.7473	5.46009	-0.188328	1.80493	4.23096	3.21452	2.40084	0.289292	1.40282	1.96533	5.42321	3.72518	-1.22041	-4.27693	0.374003	-5.95648	1.29441	-3.73202	1.55653	1.7898	-2.68175	-1.68256	1.02303
CACACAAGTGTCAATC-1_1	SP.s11	5603	2103	2.51337	2	SP.Treg.WT	4199	2083	SP.Treg	2	cTreg (Spleen LT)	4.18723	0.00630996	-12.8266	-15.5177	-12.5348	-0.405626	-6.46375	3.60755	3.165	0.433689	-1.35902	-6.00125	-0.725263	-5.18563	-0.634552	-1.0567	3.11707	2.84108	-1.35139	-2.77698	-1.62821	4.4245	-4.40719	-4.11377	-1.79557	-1.36943	-2.75913	-1.2045	0.831923	0.744627	-2.44762	-0.478355	-2.38922	-2.87445
CACACAAGTTATTCTC-1_1	SP.s11	3413	1667	2.04738	2	SP.Treg.WT	3520	1667	SP.Treg	2	cTreg (Spleen LT)	6.48631	-0.84597	-22.1526	-18.3371	-9.74896	0.150564	-7.28412	7.06962	5.4765	5.21714	-0.745072	-2.70061	3.83434	-2.99057	3.53919	2.29765	-2.77124	-1.08233	0.732227	2.45592	2.53247	-1.48778	2.07285	0.221438	0.245894	1.57518	-0.29304	-0.0412766	1.33308	-0.352119	0.697907	-0.598305	-0.408535	0.314866
CACACAAGTTTGTTTC-1_1	SP.s11	4335	1923	1.91156	2	SP.Treg.WT	3985	1923	SP.Treg	2	cTreg (Spleen LT)	4.27395	-0.308556	-13.0093	-16.5049	-9.62991	1.43916	-2.81764	-0.00248756	2.43811	1.24579	-1.37095	-6.66556	0.499088	-3.57877	-0.498748	0.952346	1.09642	1.68814	-1.01608	-1.83549	-4.77527	-0.413755	1.16993	-0.697908	2.26123	-0.475965	-2.5671	-1.46371	2.19371	-1.32533	1.79851	-1.31697	-1.34517	1.12903
CACACAATCGTACCGG-1_1	SP.s11	3499	1716	2.89526	1	SP.Treg.WT	3569	1716	SP.Treg	1	NLT (skin)	3.11899	0.906834	-16.3104	-3.99718	-5.2386	-4.87503	0.472669	2.53938	-4.28994	0.206817	-0.0961624	0.250136	-3.75921	-0.696599	-1.17828	-0.828897	-1.3812	4.26251	0.585075	0.816417	-3.7865	3.32916	-2.38255	-1.80475	0.720232	-0.65311	1.92304	0.197665	-0.0817899	-0.654578	1.19239	-2.72851	2.52987	-1.84601
CACACAATCGTTGACA-1_1	SP.s11	3717	2039	2.0145	1	SP.Treg.WT	3715	2039	SP.Treg	1	NLT (skin)	-0.652197	2.58283	-9.86448	14.7382	5.49609	-10.025	5.32571	8.44795	-3.80156	10.0267	1.92467	1.59041	-1.57172	0.375976	1.17056	0.542015	-2.77663	-1.53965	3.34499	4.10132	1.43708	2.35231	1.19851	-0.896266	1.76278	1.37495	1.49212	1.9143	0.979041	1.99943	-2.93825	1.23143	-2.12401	-1.61358
CACACCTAGTGACATA-1_1	SP.s11	4680	2210	2.69116	1	SP.Treg.WT	4129	2210	SP.Treg	1	NLT (skin)	-1.21255	5.03703	-24.0449	22.4244	9.15653	-22.6365	7.69494	-0.0203749	17.8806	7.51828	-5.6024	-2.59453	-5.18812	11.0167	5.96978	-2.30436	-6.48153	1.52446	-2.09394	-1.74768	-1.74718	-1.11134	3.00419	-0.278058	1.46327	2.64669	-1.811	-0.700828	2.16668	-1.80028	0.845311	1.63613	-0.91429	-0.675853
CACACCTAGTTAAGTG-1_1	SP.s11	4770	2115	2.52926	1	SP.Treg.WT	4127	2114	SP.Treg	1	NLT (skin)	-1.7651	2.92829	-6.35058	24.6012	3.63403	-10.5845	3.38156	-1.9541	0.771877	-1.27762	3.02365	4.44222	2.64245	-5.33342	3.18873	-5.92595	2.91673	4.51744	2.5744	3.38634	2.77672	2.57753	-3.06428	1.32887	0.788148	3.18968	2.23712	-4.40993	-3.24899	6.88364	-0.46524	-2.63436	-1.05773	0.970656
CACACCTCATTTGCCC-1_1	SP.s11	3331	1550	1.87947	2	SP.Treg.WT	3499	1550	SP.Treg	2	cTreg (Spleen LT)	3.83775	-0.164151	-13.6611	-6.49456	-7.20723	0.601446	-4.43317	2.44349	3.4764	-1.43793	0.537351	-0.959881	-2.8776	-0.00841576	-2.45936	0.830803	0.838745	3.32193	-1.12274	-2.45104	-0.800542	-1.03949	-1.42939	-0.24525	-1.11861	1.95803	0.398384	0.487649	1.12168	-0.717712	-1.66917	0.70993	-0.906745	1.33584
CACACCTGTGCACGAA-1_1	SP.s11	5081	2108	2.82852	1	SP.Treg.WT	4168	2105	SP.Treg	1	NLT (skin)	0.636429	2.61778	-15.2627	1.90753	-0.395215	-6.13965	1.60391	2.86107	-2.62463	-1.15338	0.652776	1.1746	-5.76483	-3.80061	2.46515	-3.25364	1.07647	2.45479	0.530346	1.70612	-1.27616	-1.44131	-0.0199276	0.0119767	0.69673	-0.680666	0.318038	-1.0188	1.13358	0.16444	0.606768	0.886739	-0.517535	-0.482245
CACACCTTCAGTTGAC-1_1	SP.s11	4245	1885	2.3546	2	SP.Treg.WT	3949	1885	SP.Treg	2	cTreg (Spleen LT)	5.40681	0.393514	-25.2521	-17.5991	-13.5067	-2.03146	1.96531	6.14835	1.14916	1.11284	-6.05421	-1.2596	4.56984	-4.50884	3.49893	-0.406099	2.0182	2.53532	-0.666303	-0.76953	-2.71243	-0.825132	0.624342	0.0204848	-2.28803	1.29599	-0.109424	0.9186	-1.50975	-0.278142	0.458824	-1.22689	0.636452	-3.55699
CACACCTTCGTACGGC-1_1	SP.s11	4883	2003	1.45046	2	SP.Treg.WT	4119	2001	SP.Treg	2	cTreg (Spleen LT)	6.3826	-1.10923	-28.4585	-27.9782	-14.6299	2.57455	-8.50819	8.97378	2.32906	3.76033	-1.62934	4.07124	5.6103	1.24779	0.551125	-1.71184	-1.31775	-2.79887	-1.7515	-0.610574	0.497096	-2.46884	2.17804	2.54819	0.587079	-0.192049	0.502959	-0.603066	0.462027	-0.960812	1.37939	-1.25189	0.702638	-1.141
CACACTCAGAAGAAGC-1_1	SP.s11	4559	1868	2.14254	2	SP.Treg.WT	4032	1867	SP.Treg	2	cTreg (Spleen LT)	4.27999	-0.00435296	-17.7015	-13.5544	-14.7406	-2.39221	0.35357	1.65603	1.1131	-3.04551	0.160032	-1.54946	-2.40235	-4.71599	0.620498	1.88257	1.66488	2.23619	0.78402	0.179424	2.87616	2.02031	-0.711984	1.73806	0.769007	0.523772	-0.443921	-0.158299	1.16273	-0.0367209	-2.28036	1.03344	-1.89037	-2.02233
CACACTCAGCCCAACC-1_1	SP.s11	3983	1995	0.926622	0	SP.Treg.WT	3866	1995	SP.Treg	0	eTreg (Spleen)	-3.5615	1.74423	6.27565	27.4177	9.48776	-3.53755	-8.27267	2.81927	-4.41081	-1.16103	-2.99528	0.5712	-0.607574	2.18934	-7.55702	-2.55159	3.37012	0.525874	0.0843234	0.524053	-1.61271	-1.27	5.12926	2.46171	2.90519	3.37626	1.32146	-1.01036	1.19737	-1.5561	4.1258	-0.194093	-1.57103	-2.77891
CACACTCCACAAGCCC-1_1	SP.s11	2435	1300	1.3923	2	SP.Treg.WT	3221	1305	SP.Treg	2	cTreg (Spleen LT)	5.12954	-0.199966	-19.5535	-16.4004	-10.7859	0.762163	2.93622	0.725607	1.5289	-0.346198	-1.95663	-1.00743	-1.52909	-2.80274	0.897507	1.89229	-2.86077	0.978651	0.799001	0.945991	1.77238	-0.644707	1.62569	2.96459	0.28284	0.960422	-0.207841	-0.491595	0.606224	-0.253245	0.740757	1.97206	-1.0131	-0.612642
CACACTCCACATGTGT-1_1	SP.s11	5101	2335	3.49473	2	SP.Treg.WT	4245	2333	SP.Treg	2	cTreg (Spleen LT)	6.01563	0.948503	-26.6498	-17.7947	-11.5635	-3.09901	5.27264	10.2691	2.6401	4.72094	-3.85473	-2.0539	5.1613	-9.64236	3.1803	2.82543	-2.04377	0.172525	0.532469	0.431442	0.180276	-2.1267	-1.84631	-1.663	-5.25099	1.35296	-9.89252	-4.65486	0.754241	-1.4125	1.10593	2.55507	-3.67333	-6.38167
CACACTCGTGCAGACA-1_1	SP.s11	3078	1538	2.49433	3	SP.Treg.WT	3367	1538	SP.Treg	3	NLT-like (colon)	-1.05805	-4.22975	23.5167	-20.9025	1.10929	5.75734	9.8692	6.6456	1.76721	5.241	1.26093	4.97481	-2.02708	3.49449	-6.18869	-4.02414	6.82262	4.55601	5.30499	6.32292	4.10467	7.55024	-3.99103	-2.00872	3.68434	-5.58911	1.8096	-0.136118	-0.3069	-0.0210437	-0.769159	-0.783821	0.679745	2.82767
CACACTCGTGCATCTA-1_1	SP.s11	4621	1915	2.09548	2	SP.Treg.WT	4044	1914	SP.Treg	2	cTreg (Spleen LT)	4.72152	-0.130788	-16.4592	-17.1337	-14.4382	-0.431495	0.713221	-0.581093	2.75915	1.31904	-4.30517	-2.70862	1.06968	-3.22831	3.46826	-0.941075	0.756249	1.07416	4.33063	-7.0266	-4.52553	0.65427	-3.63474	-0.442676	0.575449	-3.29771	-2.65615	-1.18695	-0.749748	2.51456	1.59824	-0.757936	-0.0349322	-0.931577
CACAGGCAGCTAAACA-1_1	SP.s11	4814	1910	1.94255	2	SP.Treg.WT	4085	1908	SP.Treg	2	cTreg (Spleen LT)	6.23431	-0.591074	-25.0173	-23.368	-16.8685	-0.537835	-2.68476	5.21505	4.43027	2.48879	-3.83707	2.2858	2.50675	-1.96601	-0.390729	-0.250801	0.522039	-2.44829	0.857405	2.13287	3.93673	-0.0163381	1.38712	0.0728508	0.206041	0.988217	2.40578	0.93895	-0.0234598	0.0158189	-1.26148	-0.555391	-0.111842	-2.6012
CACAGGCAGTTGTAGA-1_1	SP.s11	3146	1650	2.31159	1	SP.Treg.WT	3386	1650	SP.Treg	1	NLT (skin)	0.751375	1.56854	-13.2652	-0.136678	0.212241	-4.30749	2.77322	1.99241	0.817376	2.7108	-0.591209	-0.57983	-7.76159	-3.57446	-3.19502	-3.19942	-0.773869	0.744295	5.88427	5.18217	2.36182	7.55719	0.0668183	0.480069	2.70579	-1.49804	0.524067	1.87668	-0.269215	2.02699	-1.68497	-0.338846	-2.6375	-2.79903
CACAGGCCAAGCCTAT-1_1	SP.s11	5065	1955	1.55942	2	SP.Treg.WT	4115	1950	SP.Treg	2	cTreg (Spleen LT)	6.13038	-0.37898	-22.9313	-22.7435	-15.2482	-0.396892	0.823266	2.2283	5.54568	1.36336	-4.24479	0.941087	3.5839	-3.53794	0.558042	-0.606325	-2.97101	-3.92899	0.976576	0.798326	1.45498	1.2366	-0.942353	1.13295	1.84642	1.63314	0.749849	2.49173	0.469998	1.62034	0.225618	-1.4421	-0.0686304	0.747676
CACAGGCCACGGCGTT-1_1	SP.s11	2997	1578	2.89229	2	SP.Treg.WT	3334	1578	SP.Treg	2	cTreg (Spleen LT)	5.65063	0.0307048	-22.0221	-16.5442	-12.1988	-2.74247	-0.711455	4.69257	0.122803	3.2799	-1.98492	0.0438068	2.83066	-1.93436	-1.48855	1.4309	0.303301	-0.825362	0.805242	1.77464	-1.61079	-3.07468	0.433702	0.344335	-2.75893	1.68948	-4.5815	-1.68984	0.760718	-0.270959	-0.623724	0.356365	-0.134902	-0.439498
CACAGGCGTCTAAAGA-1_1	SP.s11	4980	1812	1.8411	2	SP.Treg.WT	4066	1811	SP.Treg	2	cTreg (Spleen LT)	4.83181	-0.888818	-16.4883	-25.2192	-18.3553	3.38967	-0.653242	-0.409647	3.44094	-4.12564	-3.81443	-0.651116	0.69073	-4.80824	0.286887	-1.31184	-1.59724	0.691605	-0.272403	-0.46705	-0.125756	0.032138	-0.150591	-1.84638	0.326367	-0.996346	0.414673	-1.52332	-0.379147	-1.05904	1.45193	0.338281	-0.311108	0.195148
CACAGTAAGAACTCGG-1_1	SP.s11	4012	1812	2.99728	1	SP.Treg.WT	3861	1811	SP.Treg	1	NLT (skin)	1.06055	1.17411	-11.139	-1.20176	-1.89049	-2.51058	3.57587	9.7528	-2.4466	4.87759	-1.95575	7.0276	-9.43813	-4.1777	-2.08306	-5.38343	7.04455	0.477563	2.50858	1.64473	2.52528	4.89095	6.75656	-0.507611	0.501365	2.61091	-1.39707	0.438821	0.935373	0.244429	1.96641	-2.18847	-0.172146	-1.09702
CACAGTAAGGCGACAT-1_1	SP.s11	5182	2006	2.69698	2	SP.Treg.WT	4162	2002	SP.Treg	2	cTreg (Spleen LT)	4.96233	-0.889335	-16.7731	-24.8974	-16.0655	1.96777	-2.56423	1.51208	4.41023	-3.44468	-1.34341	0.00557323	3.00121	-6.00918	2.82442	0.447112	-2.23044	1.56427	-0.916049	-1.08016	0.25095	-2.05239	-0.94258	-1.79083	0.450887	-0.209945	-3.86993	-0.989891	0.387291	0.963505	0.603218	2.26556	-4.00292	-2.92673
CACAGTAAGTGCCATT-1_1	SP.s11	3961	1670	2.26415	2	SP.Treg.WT	3814	1670	SP.Treg	2	cTreg (Spleen LT)	5.70771	-1.06895	-20.6482	-28.1649	-20.5794	1.3516	-0.338064	3.062	1.68021	2.47863	-5.39772	5.02364	1.31561	-2.84347	-0.57736	-2.062	-0.259654	-0.322611	-0.563225	2.46331	5.57888	-3.81629	-1.38435	-0.544495	1.11687	2.96591	-4.00845	0.585157	-10.0527	-5.926	-5.33575	4.17164	0.758773	-5.7642
CACAGTAAGTTAGGTA-1_1	SP.s11	4262	2238	3.60994	1	SP.Treg.WT	4014	2238	SP.Treg	1	NLT (skin)	-1.45088	2.99055	-11.4862	28.253	9.61133	-17.8156	3.10598	-6.61867	2.19149	-0.920496	3.40424	1.33942	13.1578	-0.612403	-1.22623	1.89177	2.15786	5.05651	-1.0756	-1.9073	6.27846	-1.25548	0.675966	1.74989	3.86958	5.29702	-2.90811	2.87205	2.69891	2.37867	4.63639	-5.12686	4.22779	2.64644
CACAGTACAATCTGCA-1_1	SP.s11	5445	2169	2.46007	2	SP.Treg.WT	4214	2149	SP.Treg	2	cTreg (Spleen LT)	5.89918	0.160655	-26.9166	-20.6359	-16.6604	-2.53468	1.14386	5.84983	3.00685	5.23586	-6.70389	-0.075775	3.00458	-1.10563	0.620187	-0.762802	-1.36826	-0.379121	-0.924024	-2.63626	0.801282	1.80993	-0.449855	0.14858	-0.85084	0.761552	-1.10178	0.628042	-0.308252	1.23644	-1.078	-0.281818	-0.574993	-2.8222
CACAGTACATCTATGG-1_1	SP.s11	6462	2346	2.62873	2	SP.Treg.WT	4234	2259	SP.Treg	2	cTreg (Spleen LT)	6.53435	-0.138872	-26.3894	-26.8508	-19.249	-0.810086	1.37903	13.1178	6.93214	3.53583	-10.0091	0.780309	6.20606	-3.60492	-2.43759	-3.73249	-3.13683	-1.79249	1.81134	0.989663	8.24579	3.84683	3.27248	-2.75782	-3.37239	1.6588	0.0682274	-0.918238	-0.799993	-2.0573	-1.49503	1.85401	-2.66395	-5.1161
CACAGTAGTCGAGATG-1_1	SP.s11	4349	2002	2.03895	2	SP.Treg.WT	4010	2001	SP.Treg	2	cTreg (Spleen LT)	5.58102	-0.0207152	-23.6436	-17.4562	-12.3579	1.69849	1.7649	3.00324	6.50399	4.27645	-1.43422	0.506546	3.20829	0.646359	-2.00675	5.5728	3.44134	-2.3701	-3.66016	-5.04276	0.955483	1.57122	-4.72461	1.66565	-0.431762	3.26073	-1.62477	-1.30037	0.800456	-1.13576	-0.952921	-0.791411	-0.75523	-3.23093
CACATAGCAAGTTGTC-1_1	SP.s11	3211	1509	2.32992	2	SP.Treg.WT	3428	1509	SP.Treg	2	cTreg (Spleen LT)	6.67518	-0.588185	-24.5497	-25.4711	-15.4254	1.89947	0.740358	3.2304	3.6745	2.93098	-5.22814	2.62896	1.93162	-3.95622	-2.38223	0.0948749	-1.93499	-4.20033	0.605582	0.863809	4.2494	-0.258975	5.33931	0.950562	-1.26886	2.25631	0.519496	-0.537135	-1.34388	-2.28274	3.02181	-0.617469	1.20824	0.880028
CACATAGCATTGGTAC-1_1	SP.s11	4708	2214	1.97159	1	SP.Treg.WT	4161	2214	SP.Treg	1	NLT (skin)	-3.46283	1.70245	5.43721	23.0746	6.24421	-3.39721	0.0445688	4.40611	-8.37193	2.38748	-9.31916	0.461972	-3.46203	-4.0966	3.72783	-3.06104	2.49697	2.84819	2.13387	3.53545	-0.82648	0.797442	0.940264	1.17432	2.50173	2.84236	-0.732543	-1.33487	0.237872	1.31127	3.60972	-0.403742	-0.792586	-3.28487
CACATAGGTCATCGGC-1_1	SP.s11	4564	2080	1.15999	1	SP.Treg.WT	4095	2080	SP.Treg	1	NLT (skin)	-2.82303	2.94423	-17.0552	29.4423	15.8771	-6.46437	-19.4783	-5.82705	17.5773	-1.76105	3.69408	-2.16739	6.32187	-9.675	-2.94356	-2.28997	7.05819	-8.38892	-4.97819	-4.49353	-0.869015	2.72361	1.74331	1.58231	11.606	5.11784	-1.99139	10.0096	5.25652	11.0495	5.5152	0.413171	9.54026	-2.72915
CACATAGGTCGATTGT-1_1	SP.s11	2571	1194	2.98681	2	SP.Treg.WT	3296	1196	SP.Treg	2	cTreg (Spleen LT)	5.92205	-1.24233	-21.1964	-23.9679	-15.3736	1.89883	-1.33047	0.563826	2.77637	1.01058	-3.29872	2.72808	2.06399	-1.60191	-2.09267	-1.75062	-1.5648	-0.73759	0.598351	1.49965	2.76731	0.177975	2.96273	-1.1387	-0.796648	-0.550818	2.24184	0.992246	-1.27904	-0.964706	0.258454	-0.513682	0.925634	0.998481
CACATAGGTTAAGAAC-1_1	SP.s11	3461	1571	3.16912	2	SP.Treg.WT	3554	1571	SP.Treg	2	cTreg (Spleen LT)	6.23509	-1.13828	-20.9235	-25.6892	-16.9636	1.12904	-0.675853	0.820642	2.10338	3.34008	-3.31441	1.57175	4.86829	-3.98238	1.92456	-4.23141	-2.36337	-3.28677	-0.515236	0.0801451	6.57017	-0.642362	3.42984	-2.65942	-1.86553	-0.636509	-0.644221	0.0862278	-0.640358	-0.973522	0.168008	-1.28115	-0.132504	1.40269
CACATAGTCTGCTGTC-1_1	SP.s11	4150	1942	2.91356	2	SP.Treg.WT	3935	1942	SP.Treg	2	cTreg (Spleen LT)	6.35214	0.636573	-26.4227	-18.9491	-11.6547	-1.81951	2.71285	10.4264	1.9194	6.57072	-5.00141	-1.59763	4.36393	-4.38861	-1.78598	-0.0774414	-2.24031	-1.66983	0.756511	-0.221156	1.89244	0.530539	2.80915	0.699567	-1.57124	2.37939	-1.73575	-0.625109	0.0304359	0.139943	1.20446	-0.684298	0.457245	0.464267
CACATTTAGCGCTTAT-1_1	SP.s11	4135	1873	0.578453	3	SP.Treg.WT	3913	1873	SP.Treg	3	NLT-like (colon)	-4.08353	-3.16018	25.3576	17.5948	12.1227	14.4408	6.1152	3.31074	0.27358	-2.63825	-11.5152	1.09112	3.61968	3.03644	-7.66033	-1.05172	4.67449	2.37463	-0.69573	-2.57825	-0.066706	1.74874	3.28731	0.98113	1.34391	1.3342	0.425454	-2.52414	-0.214457	-3.20406	3.28751	0.0685831	0.803732	1.58204
CACATTTCAAGTTAAG-1_1	SP.s11	2328	1150	1.83761	2	SP.Treg.WT	3242	1152	SP.Treg	2	cTreg (Spleen LT)	3.67159	-0.170723	-13.6016	-6.63273	-8.98321	1.21844	-3.96602	1.57406	1.64997	-2.10444	0.749141	1.43624	-3.0568	-1.63085	-0.981861	1.12603	1.14779	2.83356	-1.56692	-3.44997	-0.288429	1.30809	2.53723	-0.326239	1.28299	1.33952	1.63127	1.55623	0.89457	-0.512823	-0.384641	-0.110362	-1.30668	0.476913
CACATTTCAATGAAAC-1_1	SP.s11	3143	1403	2.95802	1	SP.Treg.WT	3439	1403	SP.Treg	1	NLT (skin)	3.09038	-0.188345	-13.0764	-10.2379	-9.90364	-2.36039	0.527988	-1.81109	-1.24528	0.792103	0.750913	0.775383	-3.41722	-1.7966	2.47699	-0.0302026	1.85125	4.18186	0.28244	0.96943	-0.965536	0.636428	0.139878	-1.87204	-0.429592	-2.40638	1.35291	1.68581	1.43409	1.55996	-3.46894	2.38489	2.63523	0.839298
CACATTTCACGGTTTA-1_1	SP.s11	4418	2096	1.56038	1	SP.Treg.WT	4064	2096	SP.Treg	1	NLT (skin)	-2.42811	3.75952	-12.809	23.2487	9.63316	-10.8912	3.56833	2.35567	0.187467	6.7269	-0.409478	13.5777	-7.36336	-3.25314	3.01166	-4.05643	0.813122	-4.65344	-2.95079	-1.00553	-0.563008	0.823457	1.60145	-0.367356	-0.57171	-1.44326	2.04525	1.30504	-1.83585	0.571351	-1.23765	2.2275	-4.09011	-0.722428
CACATTTCACGTTGGC-1_1	SP.s11	3198	1632	2.55213	1	SP.Treg.WT	3411	1632	SP.Treg	1	NLT (skin)	0.566898	3.08202	-15.4882	3.65523	-3.57124	-6.08613	-0.123999	0.795922	-0.779956	3.76568	0.284484	-0.370395	-5.50741	-2.17624	0.689299	2.9267	-0.616571	1.22023	-0.0388707	0.313214	0.890321	1.56659	-0.463892	0.123876	-0.256354	0.677068	2.99369	0.86589	0.440569	-1.20168	-2.09205	0.851215	-0.852855	-0.792389
CACATTTCAGCTGGCT-1_1	SP.s11	3569	1776	2.06762	2	SP.Treg.WT	3599	1776	SP.Treg	2	cTreg (Spleen LT)	5.55085	0.31743	-21.9605	-16.4598	-10.8218	-2.50129	-0.846017	6.04946	-0.163635	4.1441	-2.69349	1.80217	1.09388	-5.17357	-0.12118	0.627738	-0.467353	0.151561	-0.885969	-0.051759	-1.96078	-1.05224	0.497392	0.121107	-2.04271	2.23705	-2.95471	0.584312	6.80499	4.22752	-0.686986	9.75782	10.7888	-3.23709
CACATTTGTCAAAGCG-1_1	SP.s11	4910	2161	3.56198	1	SP.Treg.WT	4179	2161	SP.Treg	1	NLT (skin)	3.45615	1.91926	-18.837	1.74266	-4.94204	-7.60843	2.10203	6.2245	-0.10842	-1.62856	1.30197	0.989817	1.44413	-2.68618	-0.397157	0.15073	-1.348	4.11509	0.203919	-0.367618	1.23807	-1.51998	0.845739	-1.37989	1.44046	1.49853	2.71355	1.21363	1.88746	0.157165	-2.3367	0.549745	-1.03831	-1.66249
CACATTTGTGTTCGAT-1_1	SP.s11	4848	2234	1.70887	1	SP.Treg.WT	4215	2232	SP.Treg	1	NLT (skin)	-1.47536	4.27388	-15.319	23.545	10.9996	-16.0531	8.58842	-3.86369	12.7354	3.68547	0.583555	4.23893	-12.3373	-4.87588	6.6996	6.14726	0.493634	-3.33671	1.33361	3.58152	2.06366	2.21645	2.91385	-0.348297	-8.18671	3.79962	-0.152009	-4.21818	-1.62633	-4.1841	0.320692	2.93226	-3.92911	-1.4271
CACCACTAGAGGTAGA-1_1	SP.s11	5980	2093	2.402	2	SP.Treg.WT	4174	2049	SP.Treg	2	cTreg (Spleen LT)	4.13896	-0.115894	-13.2633	-20.2775	-19.3431	-2.97657	-0.345412	1.68122	1.05974	-0.396539	-3.76758	4.77023	4.47937	-2.9434	0.909188	-2.75299	0.481084	3.75431	-0.45781	-1.19496	-6.61881	-0.52981	-1.00134	0.584464	-1.96771	0.603586	-4.13458	-2.4432	-1.02805	3.00217	3.0544	-1.53181	0.914926	0.190622
CACCACTAGCCCAACC-1_1	SP.s11	4401	2068	3.5779	2	SP.Treg.WT	4044	2067	SP.Treg	2	cTreg (Spleen LT)	6.35188	0.406096	-25.7372	-20.672	-15.0374	-1.91976	4.92575	8.14667	7.41267	1.89931	-6.19732	-0.186902	1.80419	-1.32272	1.60085	2.76009	-3.23968	-2.28163	-0.317043	-0.694171	7.62466	-0.574288	-0.663151	0.226634	-3.05894	2.06856	-2.90864	-3.10972	-0.316338	-2.91578	-1.14229	3.09077	-2.85932	-6.67163
CACCACTAGTTCGCGC-1_1	SP.s11	3876	1856	1.67353	3	SP.Treg.WT	3797	1856	SP.Treg	3	NLT-like (colon)	-1.09058	-3.95838	17.1499	-14.9901	-2.94248	4.34533	2.65905	5.24405	3.52997	1.54397	3.32086	-4.01239	0.636872	0.0639846	2.24718	5.82082	2.17366	-2.09656	-1.33614	-1.38769	-0.719973	0.0194924	-0.476722	0.0661721	1.00755	0.948784	0.64494	0.813147	1.03036	0.688001	-2.29731	-1.40778	-0.574684	-1.97165
CACCACTGTTGCGCAC-1_1	SP.s11	3327	1697	1.34569	3	SP.Treg.WT	3478	1697	SP.Treg	3	NLT-like (colon)	-0.567893	-4.20718	16.2084	-17.6863	-3.90659	2.62132	1.8778	4.73646	0.315165	3.7838	-0.355157	-1.14022	-1.10319	-0.0277006	-1.59353	1.83641	0.255322	-0.3228	1.56106	1.55824	-1.66712	3.74783	-0.914836	-0.683648	0.910306	-0.00093778	1.4377	2.07456	0.396122	1.62716	-3.02397	-1.11192	0.0626245	-0.504205
CACCACTTCCACGACG-1_1	SP.s11	4238	1754	2.84773	2	SP.Treg.WT	3932	1754	SP.Treg	2	cTreg (Spleen LT)	6.35752	-1.00028	-29.5746	-28.6375	-11.9601	4.97123	-15.1671	13.0809	9.15654	1.83661	-0.894622	1.22865	6.14351	-5.37588	3.13097	-1.07969	-4.87305	-5.35091	0.909404	2.20458	7.72517	-0.658493	6.17945	-0.389006	3.37129	0.803864	1.79634	2.22536	-0.30593	0.186416	3.35926	-3.28793	0.0985667	1.74126
CACCAGGAGATGTAAC-1_1	SP.s11	6684	2292	3.04933	5	SP.Treg.WT	4209	2191	SP.Treg	5	cTreg (LT-like)	4.17655	0.988212	-25.4564	-8.92135	-15.2972	-3.56338	3.18037	7.67873	0.256382	-6.85883	-0.300694	1.32108	2.54154	0.433893	2.10043	-3.44437	3.97165	0.673262	-0.968157	-1.39957	-5.94079	1.56589	-6.63189	-11.8988	1.77248	1.69838	-1.30475	1.83843	0.739208	3.5668	-1.13838	-0.967624	-3.97328	-4.41438
CACCAGGAGCGAAGGG-1_1	SP.s11	3039	1569	1.60814	3	SP.Treg.WT	3340	1568	SP.Treg	3	NLT-like (colon)	-2.33439	-4.45891	23.8768	-13.969	3.10683	5.42573	8.52054	5.58558	2.69193	-1.33648	3.12292	2.05571	2.52671	4.92735	-0.747797	3.07703	0.667687	-3.61967	0.651707	1.58818	-1.45442	2.02605	-3.54038	-6.81519	1.93465	2.17918	4.49565	2.05784	-0.833936	1.20345	1.07443	1.73807	-3.68628	2.0222
CACCAGGAGCTCCTCT-1_1	SP.s11	3072	1597	2.33766	5	SP.Treg.WT	3362	1597	SP.Treg	5	cTreg (LT-like)	2.39143	2.50137	-32.7883	1.3277	-5.04053	-11.3006	6.00279	11.6816	-2.49203	-8.3482	4.68882	1.9587	-1.06651	3.81485	0.137469	3.55053	0.734192	1.29475	1.14096	2.88262	0.00408187	-0.92303	-1.20091	1.71442	-2.24053	0.256324	1.33988	0.189983	0.581517	-1.58453	-2.7984	-1.5328	0.15216	-3.73902
CACCAGGCAAACCCAT-1_1	SP.s11	4165	1896	2.37524	2	SP.Treg.WT	3924	1896	SP.Treg	2	cTreg (Spleen LT)	4.73276	0.0650403	-17.9692	-9.13054	-8.66601	-0.439438	1.81832	3.27228	2.93806	0.208544	0.119854	-2.29304	-3.31671	-0.517502	0.124588	3.70238	0.515697	-4.3035	1.66461	1.87917	1.91174	3.52255	-1.58828	-2.32616	1.07029	0.710691	2.72747	0.970268	0.0700759	1.24846	-2.53647	-0.297387	-2.28714	-0.436583
CACCAGGCATAGGATA-1_1	SP.s11	4263	2227	1.84536	3	SP.Treg.WT	4035	2227	SP.Treg	3	NLT-like (colon)	-1.60222	-4.67822	21.0003	-16.6041	0.314873	-0.586689	11.7068	12.1253	0.316697	5.17867	1.76894	0.43392	3.22571	4.93434	-1.56631	7.75958	-0.0182466	-1.56012	1.37537	2.97838	-3.8237	-0.546012	-5.57913	-3.89234	1.5069	1.47351	4.27012	-0.0961389	-0.182286	-1.95498	1.54249	0.262343	-0.542406	-0.546145
CACCAGGCATTTGCTT-1_1	SP.s11	4262	1880	1.89518	2	SP.Treg.WT	3952	1880	SP.Treg	2	cTreg (Spleen LT)	4.64716	0.700341	-23.1594	-12.7437	-13.6718	-3.7029	2.80508	5.53527	2.59955	-2.06643	-4.93819	-3.44428	2.76142	0.313453	-1.85219	-1.06569	-0.732502	1.55901	-0.357033	-0.881606	-5.40537	1.93386	-0.314404	-4.33777	3.26567	-0.186742	1.02645	0.0421286	-1.11544	0.639937	3.62497	-0.15524	-0.800169	-1.39389
CACCAGGGTCGGATCC-1_1	SP.s11	3473	1869	3.21562	3	SP.Treg.WT	3522	1869	SP.Treg	3	NLT-like (colon)	-2.57841	-4.70628	27.5381	-13.6676	5.41806	7.03037	12.6429	7.78621	6.28114	4.87314	-0.159131	-0.658617	2.35815	0.73207	-4.07015	2.15077	-0.977102	-0.325029	2.74366	1.43107	0.553231	7.02963	-2.136	-4.04683	3.40967	-1.27407	1.74759	1.70502	0.296736	0.706312	-3.39329	-1.07876	0.174509	0.788724
CACCAGGTCTACCAGA-1_1	SP.s11	5405	1986	2.52954	2	SP.Treg.WT	4152	1974	SP.Treg	2	cTreg (Spleen LT)	4.65999	-0.489746	-16.2226	-22.3916	-16.6757	-0.383422	1.87378	1.4157	1.60117	-3.56582	-1.27714	-1.36574	0.445432	-2.49866	2.58658	-1.20087	0.0180685	-1.39593	-1.37479	1.79982	1.19065	-3.66978	-2.92516	-2.60581	7.06508	5.8022	-4.25357	2.65176	-11.6614	-5.9812	-6.86702	4.16777	3.93806	-0.289791
CACCTTGAGGGCTTCC-1_1	SP.s11	4975	2260	1.53815	1	SP.Treg.WT	4223	2256	SP.Treg	1	NLT (skin)	-0.794035	5.18738	-24.6022	19.9746	11.3279	-2.95822	14.554	4.3069	20.9376	1.45061	-9.94731	-10.4787	-10.8363	9.74275	10.8599	1.20404	-13.8609	0.421412	-3.81939	-3.32321	-0.517379	-2.13358	-5.97873	3.7253	1.00876	-3.21166	-1.53609	1.45088	2.43473	0.464203	-2.07446	0.889608	-1.43987	2.87174
CACCTTGAGGTGCAAC-1_1	SP.s11	1650	730	3.14961	5	SP.Treg.WT	3420	856	SP.Treg	5	cTreg (LT-like)	2.2968	2.3899	-35.3164	3.45192	-4.03124	-13.7972	6.24096	21.5729	-4.98782	-13.2619	3.39564	-6.32446	3.6901	7.60008	-1.20627	-1.64314	0.625119	-4.6067	2.60936	3.49254	-2.62647	-1.77825	1.29823	-3.9574	0.721818	1.65544	-1.87226	2.93614	1.41415	3.2185	-2.37234	-0.662906	-0.0826616	0.455948
CACCTTGCATCACCCT-1_1	SP.s11	5644	2114	3.00141	1	SP.Treg.WT	4208	2094	SP.Treg	1	NLT (skin)	0.477755	3.60518	-23.8986	10.3547	-7.41652	-15.9173	3.86803	6.0543	4.4055	-5.31311	3.19873	12.2125	-5.31589	-2.83376	7.00345	2.66017	10.2739	-2.38477	-1.2824	0.181674	-8.75656	1.24585	1.50768	0.79312	-7.14798	-2.21205	-4.16418	-0.205751	0.101471	-0.948465	-2.05413	-1.10712	2.73877	1.35123
CACCTTGGTCTAGTCA-1_1	SP.s11	3954	1822	1.54157	1	SP.Treg.WT	3828	1822	SP.Treg	1	NLT (skin)	4.80648	0.457291	-14.4383	-5.27256	-6.21168	-0.320726	-2.4112	6.64934	-0.286808	0.975533	0.211476	-4.78013	-1.00421	-1.50102	1.18158	0.65471	0.79906	-1.43308	0.678682	1.63481	-1.77937	3.17388	-3.78529	0.728162	0.390466	-1.56871	2.05761	-0.338599	-0.539228	0.279809	-0.580026	0.208845	0.62441	-2.38608
CACCTTGTCAAACAAG-1_1	SP.s11	5774	2441	1.79527	3	SP.Treg.WT	4328	2412	SP.Treg	3	NLT-like (colon)	-1.66094	-4.25146	25.3604	-20.6103	4.80187	4.91425	8.18292	17.0905	1.43265	-2.39217	3.85753	-1.08471	-5.51938	-1.15604	-3.85717	-9.35269	12.3311	1.98366	0.244656	-0.286324	0.818125	7.22496	-4.14597	-0.977122	-1.27454	-4.85874	-10.1503	-5.13471	2.2605	-0.430625	2.67615	-2.27246	2.09091	6.65835
CACCTTGTCAGGCCCA-1_1	SP.s11	2520	1309	2.01741	5	SP.Treg.WT	3241	1311	SP.Treg	5	cTreg (LT-like)	2.65639	2.49471	-24.7246	-1.4383	-3.65466	-3.32219	2.82308	4.24861	-0.800748	-8.82192	3.59155	-2.34334	-1.67154	3.28912	-3.75325	0.549518	1.871	-0.542794	0.273175	0.143378	-1.50947	-0.591673	0.605659	-0.893741	2.23796	0.517549	3.32036	-0.446221	-0.55188	-1.32448	1.22266	1.02102	-0.00572865	-0.923021
CACCTTGTCCCTAATT-1_1	SP.s11	3730	1748	2.16809	2	SP.Treg.WT	3722	1748	SP.Treg	2	cTreg (Spleen LT)	6.02066	0.191278	-25.6501	-21.315	-15.0018	-2.38557	3.10175	10.6898	1.90322	-0.480954	-3.64411	3.20371	2.28467	-1.02236	-0.624218	2.11917	0.0882957	-4.53109	-0.309182	0.274238	4.47143	-2.62281	1.76661	5.89015	-2.77426	2.87436	-0.145265	-2.83323	0.027895	-3.06686	0.894708	0.447798	0.352704	-5.06294
CACTCCAAGATGCCTT-1_1	SP.s11	5716	2263	2.23698	2	SP.Treg.WT	4235	2237	SP.Treg	2	cTreg (Spleen LT)	4.90127	0.512424	-23.9139	-19.4781	-13.7297	-0.863962	0.651781	10.3345	-0.0279183	1.71149	-1.2683	0.629361	-1.93525	-2.44514	-0.497948	2.84621	4.15048	0.197558	1.17266	2.1	3.97903	2.04153	-0.368664	1.08852	-3.155	1.10025	-0.414545	-1.48101	0.0535637	-0.140003	-2.8235	0.517693	-1.59676	-4.31075
CACTCCAAGCTGCGAA-1_1	SP.s11	5594	2365	2.50134	1	SP.Treg.WT	4282	2343	SP.Treg	1	NLT (skin)	0.495086	3.07411	-18.3278	3.7096	-1.85271	-9.41934	2.02723	7.60798	-4.36811	1.67801	0.153488	3.79917	-4.00956	-4.62347	0.757343	0.840663	3.49631	5.00265	-0.79103	2.70878	-6.49498	-4.65581	-0.788669	0.533619	0.24849	1.96826	-2.76113	-0.170607	6.55373	6.07808	3.85943	9.82369	12.0316	-9.76414
CACTCCACAAGCGCTC-1_1	SP.s11	5061	1952	2.50148	2	SP.Treg.WT	4126	1948	SP.Treg	2	cTreg (Spleen LT)	4.48961	-0.229532	-16.4409	-16.6997	-14.9105	-2.25726	-1.00639	-0.539407	1.09723	-1.26303	-0.988674	-3.10402	2.22206	-3.95515	0.113199	-0.818709	-0.313403	1.16711	-0.5436	-1.5213	-2.85628	2.18966	-1.63876	-0.370516	-0.83423	-0.843036	-3.15967	-1.02397	1.0787	0.88131	-1.36545	0.462261	-1.14815	-0.318055
CACTCCACAGACAAAT-1_1	SP.s11	4305	1998	2.31642	2	SP.Treg.WT	3993	1998	SP.Treg	2	cTreg (Spleen LT)	5.27644	0.403168	-24.1852	-18.8227	-12.7533	-1.80726	-1.58735	10.713	0.484599	4.8076	-0.98231	-3.6428	2.65716	-2.27635	2.2755	0.541464	1.38011	1.41347	-0.659514	-0.716021	1.35983	1.81393	-0.85206	-1.14457	-1.81298	-1.81027	-0.66111	-1.12619	0.537954	-0.801534	-2.8553	-0.806073	-1.08516	-3.3234
CACTCCAGTCTCGTTC-1_1	SP.s11	5053	2221	1.4999	6	SP.Treg.WT	4228	2218	SP.Treg	6	eTreg (bLN)	-6.15936	1.38011	18.3015	33.5793	6.77235	4.4509	-40.7649	27.0778	6.69303	0.944808	10.1226	0.706451	2.9539	2.46788	10.9494	6.79375	2.39287	9.6148	0.254585	1.79152	-0.415238	0.571549	3.07577	0.808921	2.45815	-5.27552	2.9644	-4.48149	-0.898764	-4.77945	1.75775	0.643173	2.59562	-3.31732
CACTCCAGTGCGGTAA-1_1	SP.s11	3632	1711	2.25399	2	SP.Treg.WT	3633	1711	SP.Treg	2	cTreg (Spleen LT)	5.50855	0.340721	-21.4217	-16.4507	-9.54809	-4.19959	-4.89975	7.30514	5.19397	2.17906	-2.91596	-2.43179	1.94616	-6.50644	3.67559	1.71263	-2.39473	2.67219	2.23733	1.79408	-3.31741	3.6271	-1.99444	0.923155	-0.152193	-1.52745	-1.76609	-2.13439	-0.0191356	0.761997	1.29583	-0.34758	-0.182907	-0.414002
CACTCCATCCAGGGCT-1_1	SP.s11	3222	1567	2.53713	2	SP.Treg.WT	3428	1567	SP.Treg	2	cTreg (Spleen LT)	6.41494	0.432851	-28.1322	-20.6244	-13.3764	-2.54374	3.55065	9.23033	2.28935	6.09896	-7.83792	1.71376	5.72023	-0.420975	-5.0183	-1.1204	-4.18957	-4.01889	2.68447	0.751747	-1.69189	5.61202	1.8291	1.78303	-1.65879	0.0516312	-0.408966	0.481106	-1.75831	1.32391	-0.157076	0.0358607	-0.509487	0.406029
CACTCCATCCTTGGTC-1_1	SP.s11	4680	2209	4.11689	5	SP.Treg.WT	4163	2206	SP.Treg	5	cTreg (LT-like)	2.50503	2.35033	-32.3654	1.96175	-4.07277	-12.6971	-0.549942	16.3436	-0.385656	-1.28939	-2.47449	-6.67047	-0.167526	-4.51964	-3.30033	-0.431994	7.45983	11.0485	-1.30458	-4.28661	1.07719	-2.36723	6.17595	1.87494	-1.91765	5.22158	-1.63568	-1.87119	0.056429	-1.60719	4.61618	-1.46535	0.771113	-5.20994
CACTCCATCGCTTAGA-1_1	SP.s11	4306	2092	2.24745	1	SP.Treg.WT	4014	2092	SP.Treg	1	NLT (skin)	-1.35481	3.48493	-12.5167	15.1885	2.5966	-12.5153	5.50395	2.29472	1.14987	2.23304	0.231297	3.03636	-3.01377	-4.84474	1.77001	-0.445323	1.34372	-0.585675	1.19345	0.500971	-0.00011997	8.23535	4.17287	-0.908606	1.26285	-2.43239	2.56252	1.16263	0.165101	-0.379204	-3.92263	0.658922	-2.90314	2.84295
CAGAATCCACAAGTAA-1_1	SP.s11	4455	2195	1.85807	3	SP.Treg.WT	4086	2194	SP.Treg	3	NLT-like (colon)	-1.92294	-4.7354	24.2998	-15.8584	2.17516	9.81339	13.5938	6.68692	6.90947	6.02951	-3.06618	2.9974	2.56088	5.74316	-2.46016	8.02156	-0.340892	1.1333	-0.480942	-0.0884145	3.45605	4.34762	-4.80135	2.20371	1.83101	1.20995	3.89873	0.994955	1.09317	-5.1647	1.74798	-3.49536	-0.0601496	-1.46794
CAGAATCCAGGGCATA-1_1	SP.s11	4221	1765	2.86187	2	SP.Treg.WT	3926	1765	SP.Treg	2	cTreg (Spleen LT)	4.66728	-0.734817	-17.4662	-20.4604	-13.2373	2.67261	-0.430559	-1.1733	2.15846	1.85042	-1.77458	-5.0601	1.20872	-3.94667	-0.291328	0.648291	1.3858	0.16717	1.46472	-2.151	-0.167084	-0.685772	1.76503	-2.29591	0.552509	-1.53298	-0.0445123	-0.384422	0.577368	-0.270706	-0.720341	-1.98574	1.42762	2.03285
CAGAATCGTAAGTGTA-1_1	SP.s11	3821	2106	1.17371	3	SP.Treg.WT	3791	2106	SP.Treg	3	NLT-like (colon)	-3.85198	-3.24296	32.8443	-8.69136	15.9767	14.296	13.3706	3.65369	3.29376	-0.480835	-7.48465	5.11249	9.84442	3.44616	5.0881	0.447918	1.52607	4.13582	-1.95377	-2.36515	-6.96561	0.798304	4.751	0.900989	0.35918	-2.05926	0.797843	5.35079	-0.182395	-1.25841	-6.54766	-2.97918	-2.02256	2.18304
CAGAATCTCACCGGGT-1_1	SP.s11	2500	1388	2.51196	3	SP.Treg.WT	3209	1390	SP.Treg	3	NLT-like (colon)	1.19184	-2.95594	11.7988	-14.8394	-5.13025	2.3273	1.26353	-0.860201	-0.649069	2.76923	-1.12146	-2.03458	-0.509766	-1.4658	1.19668	4.02948	1.2991	0.0416864	-0.205586	-0.303413	0.103004	3.37314	-1.18729	-0.324645	-0.968291	-0.352573	-0.191977	0.685843	-0.947465	0.80961	-0.186579	0.322511	0.346771	2.01691
CAGAGAGAGTGTCTCA-1_1	SP.s11	5876	1963	2.6365	2	SP.Treg.WT	4132	1926	SP.Treg	2	cTreg (Spleen LT)	5.20351	-1.04529	-18.7137	-26.8587	-20.6564	5.03917	-0.563511	-1.87417	5.28556	-1.6457	-3.45307	0.52891	0.418032	-4.50002	0.0207176	0.607343	1.58764	1.20736	1.20884	3.49283	6.83312	0.029252	-1.06882	-1.39502	-4.50469	-2.07367	1.13177	-1.8775	-0.375442	-2.784	-2.5576	2.15724	-2.66473	-4.53194
CAGAGAGGTGGAAAGA-1_1	SP.s11	5426	2262	2.77523	1	SP.Treg.WT	4255	2257	SP.Treg	1	NLT (skin)	-2.96714	3.50397	-12.5758	21.3793	12.5159	-5.09012	-5.96227	4.27512	14.224	3.22207	8.47716	12.7032	-4.25228	-4.07368	-2.10369	10.6189	-0.785181	0.351599	3.44943	5.83876	2.6192	0.0636915	4.00128	4.1539	-3.42229	9.25331	-1.63903	0.22169	0.412892	-1.38611	4.28594	-2.0252	-1.72735	-3.81837
CAGAGAGTCAGCATGT-1_1	SP.s11	6857	2183	2.44791	2	SP.Treg.WT	4136	2057	SP.Treg	2	cTreg (Spleen LT)	3.31868	-0.288434	-11.67	-13.3097	-13.6537	-0.801969	-0.659947	-0.212435	-1.95286	-6.69983	2.56422	3.03374	-2.85091	-2.35899	2.17189	-2.29159	1.17778	4.20352	-1.09584	-0.681516	-2.1454	-3.75529	-0.379779	-1.03185	0.514423	0.658822	-2.51366	-0.282603	1.07017	1.11975	0.721846	0.569174	-1.26771	-0.27749
CAGAGAGTCTTGCAAG-1_1	SP.s11	1928	1127	2.17166	1	SP.Treg.WT	3131	1146	SP.Treg	1	NLT (skin)	2.2365	2.29759	-11.275	6.95473	-4.57406	-2.93796	3.44759	2.65675	0.176403	-2.00994	4.13789	-1.4314	-0.406355	-2.41995	-1.11247	3.96871	0.231117	4.98678	-1.59445	-1.10134	4.98648	-1.7938	-0.83125	3.27142	3.99582	4.24586	-1.68463	0.118583	-8.09826	-6.26164	-5.46297	2.34427	4.46953	-0.109215
CAGATCAAGAGGTACC-1_1	SP.s11	3571	1507	2.14904	2	SP.Treg.WT	3617	1507	SP.Treg	2	cTreg (Spleen LT)	3.09525	-0.000319867	-12.364	-11.5774	-12.0973	0.0725835	0.992722	0.165254	-0.391288	-2.91294	1.25046	3.48201	-6.12984	-2.31298	-0.519685	-2.55364	4.4207	6.76524	0.43014	-0.179102	1.38488	1.3093	1.40409	-1.60578	-0.409149	0.0480836	0.45895	0.212734	1.56608	-1.08668	-1.65626	-2.46088	-2.1279	-4.53786
CAGATCAAGTATCGAA-1_1	SP.s11	2878	1382	3.29289	2	SP.Treg.WT	3315	1382	SP.Treg	2	cTreg (Spleen LT)	4.42248	0.400688	-18.4857	-13.0284	-11.6474	-1.84402	2.07865	2.46705	0.92345	-3.55221	-0.435038	-4.13725	1.28954	-4.98149	0.797511	1.99842	0.00904648	4.44315	-0.459156	-2.08638	1.04541	-0.318637	1.95964	-1.19752	1.64352	0.276194	0.559903	-0.664774	0.847735	-0.120096	-0.163376	1.70276	-1.17594	0.357785
CAGATCACAAGTCTAC-1_1	SP.s11	4449	1953	2.59218	2	SP.Treg.WT	4012	1951	SP.Treg	2	cTreg (Spleen LT)	5.98673	0.162544	-25.7495	-21.5144	-15.5949	-1.11902	2.5487	10.5927	3.51896	2.44852	-3.64626	3.14848	2.07309	-0.530752	-2.60707	3.53216	0.93338	-0.603379	1.15814	1.36572	5.58634	1.44754	0.480223	1.27531	-1.29595	2.63437	0.593046	0.0021499	-3.20512	-1.81001	-2.77559	1.85093	-0.500939	-4.97888
CAGATCACAATGGAGC-1_1	SP.s11	5683	2320	2.3705	0	SP.Treg.WT	4268	2306	SP.Treg	0	eTreg (Spleen)	-3.78219	1.08784	6.42903	21.9973	9.06416	1.39231	-4.24518	3.64999	-9.32271	-2.35087	-8.80157	1.547	-2.90686	-1.93117	-0.748753	-1.9251	0.563663	1.50474	0.295743	-1.07799	2.42108	0.494836	0.981905	-0.478008	2.73212	4.44991	-2.35213	-0.0254948	3.65491	1.03079	-1.17847	0.287995	-1.00032	0.0638831
CAGATCAGTAAACACA-1_1	SP.s11	1774	1081	3.03541	2	SP.Treg.WT	3159	1122	SP.Treg	2	cTreg (Spleen LT)	4.67637	0.942031	-19.6153	-8.89495	-9.12061	-4.21805	3.03098	6.54096	-1.83952	1.24674	-0.923329	0.123452	2.10838	-2.49563	1.00219	1.37716	-1.56344	2.60457	0.958204	0.642143	2.73213	0.41752	0.72288	-0.771262	-1.05624	0.913705	-0.698079	2.73285	0.551224	1.20903	-2.14007	-0.686948	-0.604498	1.72957
CAGATCATCAGCAACT-1_1	SP.s11	4496	2003	2.6871	2	SP.Treg.WT	4051	2003	SP.Treg	2	cTreg (Spleen LT)	6.12165	0.376575	-32.7045	-15.8585	-12.591	-7.91256	1.68689	7.28303	9.51811	4.93373	-9.25736	-4.18928	0.139202	2.24161	1.50081	-2.94848	-3.99311	-0.791382	0.598415	2.12661	4.81451	-0.87468	4.80387	-0.806615	0.40913	-0.110525	-1.28081	1.26962	0.949447	1.04627	2.20181	0.633421	-1.73543	2.0823
CAGCAGCAGACTCGGA-1_1	SP.s11	5230	2155	2.82497	5	SP.Treg.WT	4211	2150	SP.Treg	5	cTreg (LT-like)	3.19729	2.10346	-30.5988	-2.79442	-9.70089	-8.81633	4.59198	11.2849	0.703617	-10.3545	1.87875	-3.11487	2.20925	0.186174	3.62786	2.0512	0.656716	-6.04257	0.781918	0.294236	-5.77256	1.72129	-4.38607	-5.2849	0.729911	4.06666	-0.132814	2.00153	-0.306694	1.00032	1.42875	-3.02267	-0.258745	-2.31108
CAGCAGCAGGTACTCT-1_1	SP.s11	4261	1956	2.57732	2	SP.Treg.WT	3975	1956	SP.Treg	2	cTreg (Spleen LT)	5.89933	0.278326	-29.7978	-19.2499	-12.5286	-2.23952	1.87956	3.57849	4.8133	2.98184	-6.87765	-5.87876	2.43905	-3.59074	-2.508	-0.783737	-3.61802	-1.25282	2.21983	2.41693	0.423293	0.515668	1.49086	-0.861448	0.854794	-0.563987	0.290557	0.907992	0.850117	-1.75278	1.16831	-2.10733	-0.32508	3.29434
CAGCAGCAGTTAAGTG-1_1	SP.s11	5271	2071	2.63158	2	SP.Treg.WT	4179	2067	SP.Treg	2	cTreg (Spleen LT)	5.03862	-0.160436	-19.3125	-21.0725	-15.2553	-1.15963	-1.87487	3.85402	1.06176	1.35416	-3.30399	1.8125	2.71151	-1.66662	-2.14253	0.750575	-1.49757	2.54322	-1.11226	-1.53067	-1.91105	-1.94633	0.0844927	-0.542044	-1.9486	1.37503	-0.612643	-0.309684	-0.210559	-0.232053	0.793151	1.23007	0.336639	0.42012
CAGCAGCCAGCTGTGC-1_1	SP.s11	4012	1821	2.36083	2	SP.Treg.WT	3855	1821	SP.Treg	2	cTreg (Spleen LT)	6.52535	-0.795399	-22.9637	-24.1009	-12.3916	2.68254	-2.2384	2.35129	3.79594	2.7564	-1.96048	-2.51101	2.31103	-3.54699	1.09168	-0.109171	-2.22221	-5.04431	0.696335	1.60767	4.37443	0.152081	2.50931	-0.0292891	-0.0544769	0.0930935	1.38695	-0.702389	-0.604129	-1.54249	0.435077	-0.806468	1.27822	2.04856
CAGCAGCCATGCCCGA-1_1	SP.s11	5519	2315	2.20177	3	SP.Treg.WT	4302	2307	SP.Treg	3	NLT-like (colon)	-3.99656	-2.39755	34.3262	-3.58423	22.4106	17.8664	0.192172	6.65386	2.71692	-3.01821	-7.1782	-0.573901	1.84159	-2.93842	-4.73484	-7.68957	-0.975089	0.821509	-0.652825	-0.911942	-2.4083	-1.44601	-2.24594	-1.49754	-3.63869	-3.06197	0.282602	5.69198	0.819367	2.39888	-9.36526	0.116661	-1.45353	2.50111
CAGCAGCGTAAGGATT-1_1	SP.s11	4965	1993	2.25397	2	SP.Treg.WT	4134	1992	SP.Treg	2	cTreg (Spleen LT)	5.90884	-0.150163	-22.3655	-18.0079	-14.0328	0.537108	-6.26303	7.27765	6.19484	2.67857	-4.25108	-2.57178	3.85636	-4.63693	0.461091	-0.329979	-1.76924	-3.85913	-0.514154	-2.17956	-0.217032	4.45818	2.07334	-1.38743	-0.683214	1.06072	0.0183513	-0.232679	-1.41012	-0.429916	3.28819	-2.53159	1.09994	-1.6335
CAGCAGCGTAGGGTAC-1_1	SP.s11	3028	1713	1.55064	3	SP.Treg.WT	3296	1714	SP.Treg	3	NLT-like (colon)	-2.37897	-3.06784	22.9517	-7.39902	6.18443	3.70195	6.47532	0.537316	5.06487	2.04298	2.7765	-7.06672	-1.8745	-4.96807	1.85148	6.60533	-2.48674	-2.24898	-0.454308	-1.1186	-0.581332	2.74867	-0.449254	-1.45562	0.0509019	-0.0465339	-1.79664	-1.9812	-0.566683	-1.29185	2.1785	0.326184	-0.410876	-0.261113
CAGCAGCTCATGCAAC-1_1	SP.s11	2428	1144	2.96418	2	SP.Treg.WT	3265	1146	SP.Treg	2	cTreg (Spleen LT)	3.83369	-0.75498	-12.2647	-10.8043	-11.43	-1.12219	-0.880342	-0.911319	-0.348103	-0.873931	1.04901	-3.69636	-0.204084	-1.43012	1.86521	0.12099	1.65893	2.94668	-0.595183	0.92666	0.850405	-0.65527	-1.17788	-3.15322	2.52578	-1.18376	1.3285	0.629572	1.83929	2.23355	-2.28142	2.34561	1.18688	-0.408352
CAGCAGCTCCCACTTG-1_1	SP.s11	5807	2303	1.99484	2	SP.Treg.WT	4240	2283	SP.Treg	2	cTreg (Spleen LT)	-0.156555	5.08391	-33.3737	-14.3531	-7.13033	-1.85922	6.04142	-2.23434	12.8323	3.01458	-4.47134	-5.48198	-5.94957	4.1719	5.33001	6.20788	-2.87392	1.30068	-3.53414	-0.414413	-3.34623	-6.31784	-4.41546	3.50858	1.56439	1.37601	-1.26792	2.18303	4.0903	-2.28787	-2.03018	-2.25012	-2.49504	-0.0858337
CAGCAGCTCCGAACGC-1_1	SP.s11	3204	1553	3.42786	1	SP.Treg.WT	3428	1553	SP.Treg	1	NLT (skin)	2.71917	0.417874	-11.7571	-3.63214	-4.96522	-2.68694	-1.07608	0.913452	-2.80053	0.144151	2.01163	0.426916	-5.31034	-0.9268	-0.380916	-0.450477	1.63992	2.9783	0.398864	0.483695	-0.430838	0.833275	2.2989	-2.06313	2.30354	-0.534586	1.46335	1.72475	0.452787	0.6969	-1.81935	-0.561533	0.559281	0.815581
CAGCAGCTCCGCAGTG-1_1	SP.s11	5820	2069	2.3172	2	SP.Treg.WT	4167	2041	SP.Treg	2	cTreg (Spleen LT)	4.33943	-1.06121	-15.9543	-23.1742	-19.386	1.22427	-0.764499	-0.530135	2.97833	0.0110624	-1.45973	1.62517	0.281151	-4.0442	0.964073	1.40686	1.32381	-1.26075	-1.43518	-1.16964	-0.536485	-0.0856011	-3.46776	-0.972085	-0.522442	0.203626	-0.0813474	0.129057	-0.0346741	-0.00317861	-1.44683	-0.455351	-0.44087	-2.85644
CAGCATAAGCACACAG-1_1	SP.s11	6876	2338	3.02326	2	SP.Treg.WT	4208	2199	SP.Treg	2	cTreg (Spleen LT)	5.67705	-0.421802	-21.6744	-27.46	-20.8998	1.48785	0.0631463	5.29858	1.90636	-0.330507	-4.71697	2.86091	3.03276	-5.14109	1.43056	-2.84817	-0.933931	0.293694	-1.5777	-2.23384	4.67185	-2.41516	1.98477	-1.85554	-4.0414	0.0704261	-2.70529	-3.87189	-1.33885	-3.5991	1.44993	2.17623	-1.84001	-5.73505
CAGCATAAGCTAGTCT-1_1	SP.s11	4379	2116	3.71891	1	SP.Treg.WT	4064	2116	SP.Treg	1	NLT (skin)	2.68263	1.08743	-19.3596	-5.22393	-7.22555	-8.30227	5.69421	11.4767	-0.866111	7.87344	-2.17092	-0.180539	3.16437	1.84354	0.881935	5.27318	0.990839	1.63083	-0.553468	-1.52705	0.327191	1.90169	-0.87425	1.30491	-1.7895	1.91976	0.632901	2.02554	-0.223595	1.56801	-2.99076	-0.928728	0.2157	-2.02986
CAGCATACAAAGGAAG-1_1	SP.s11	4326	1616	2.28743	2	SP.Treg.WT	3933	1616	SP.Treg	2	cTreg (Spleen LT)	5.46038	-0.350633	-21.6226	-17.291	-14.7402	-0.633267	-8.15004	4.47301	4.67082	1.18398	-4.59215	-1.91949	2.74101	-4.93423	-3.60931	-5.85667	-0.919522	0.361166	-0.0265305	-3.50755	-2.49541	5.6674	0.535207	-4.57433	-4.91125	-1.00306	-5.25232	-2.34691	-1.23395	-0.665904	-0.36352	0.933803	-2.74772	-3.2301
CAGCATACACCGAATT-1_1	SP.s11	3763	1859	1.75113	3	SP.Treg.WT	3752	1859	SP.Treg	3	NLT-like (colon)	-1.52486	-4.70605	22.3487	-18.186	2.95747	2.92503	6.21478	13.6986	2.75972	7.93799	-1.32496	8.11316	-2.7884	2.80168	-5.77303	0.767135	1.60935	-1.97813	1.03749	-0.730676	0.11907	6.45799	-0.645459	1.28256	4.02989	2.29015	1.6451	0.525496	1.47011	0.829967	-1.54005	1.02135	-3.32962	-0.779101
CAGCATACAGTCTTCC-1_1	SP.s11	4341	1873	1.83993	2	SP.Treg.WT	3987	1873	SP.Treg	2	cTreg (Spleen LT)	5.85439	0.00837943	-29.8183	-19.4176	-14.6168	-3.02277	1.08418	0.85962	4.07844	3.06691	-5.07136	-2.05956	0.647511	-1.12491	-1.27615	-0.848869	-2.94553	-0.0419251	1.48996	0.740145	-0.0694185	0.743462	2.51997	1.84451	0.322772	0.613563	-1.30625	-0.196315	0.603838	0.861955	-0.60987	0.380135	-0.00760139	0.258187
CAGCCGAAGGATCGCA-1_1	SP.s11	5819	2448	3.60391	1	SP.Treg.WT	4314	2420	SP.Treg	1	NLT (skin)	-0.830939	2.75254	-14.3424	8.68211	2.77635	-3.42881	4.85974	0.99345	2.01918	-0.202213	1.90566	6.78587	5.27369	1.78192	-4.30025	4.87218	-3.67695	3.8351	-1.43204	1.91615	2.11858	-6.73969	-0.561196	-3.71536	1.50143	-9.67822	-4.19198	0.318005	-1.70326	4.30871	-1.04654	1.44309	-2.3521	-2.16677
CAGCCGAAGTCCGGTC-1_1	SP.s11	4126	1691	1.59574	2	SP.Treg.WT	3882	1691	SP.Treg	2	cTreg (Spleen LT)	4.66616	-0.361647	-16.7208	-17.3329	-15.0681	0.0926448	-0.190333	-0.450844	2.57114	-0.114855	-4.09414	-1.54041	0.453878	-4.77758	2.44039	-0.298001	-2.15318	-0.3825	-0.619453	-1.13338	-4.94173	1.13604	-2.36239	-1.0769	-0.380788	-0.465147	-2.45963	-1.92628	-0.227538	-0.248669	3.10889	-0.959724	0.383412	-1.86421
CAGCCGACAAGCGAGT-1_1	SP.s11	3848	1850	3.06255	1	SP.Treg.WT	3774	1850	SP.Treg	1	NLT (skin)	2.64675	1.11576	-20.0316	-2.2142	-6.27311	-6.44602	2.07066	3.27902	-2.40548	-0.288015	2.94949	6.11492	-1.97232	-3.29015	2.63311	1.41402	2.47961	0.694158	0.339302	2.74142	-4.24624	-1.6875	-2.3807	-1.12071	-2.34041	1.5168	-0.958997	-0.163744	0.272864	-1.18362	0.869377	-1.98805	1.60134	0.973745
CAGCCGACAATAACGA-1_1	SP.s11	5924	2231	1.6852	2	SP.Treg.WT	4227	2197	SP.Treg	2	cTreg (Spleen LT)	6.2948	-0.374033	-28.4325	-27.2682	-16.6038	0.596235	-5.32996	11.1301	4.42076	1.85393	-4.25315	1.12158	7.08038	-3.12746	0.124241	-1.13602	1.08928	-4.27669	-2.63706	-4.21473	0.907937	0.078647	-0.0797702	0.19562	-1.25536	3.38467	-1.89241	-2.27983	-0.467196	2.3846	-0.72048	0.68175	-3.3288	-2.24307
CAGCCGACATCTACGA-1_1	SP.s11	3797	1820	1.75715	3	SP.Treg.WT	3761	1820	SP.Treg	3	NLT-like (colon)	-1.67055	-4.06242	24.5036	-19.5065	3.76593	1.32176	5.55626	4.86634	3.78452	3.81146	0.719202	1.79067	-6.00834	-3.06304	0.462155	0.318459	7.38739	-2.34705	-0.528409	0.872808	-2.02941	5.2844	-1.34043	-2.80094	2.85465	0.0519168	-1.42301	-0.32923	6.66975	3.52015	3.75035	8.69922	12.4021	-2.52068
CAGCCGAGTGATAAAC-1_1	SP.s11	5166	2096	2.18484	1	SP.Treg.WT	4166	2087	SP.Treg	1	NLT (skin)	2.07537	0.90579	-14.5316	-0.236932	-3.89293	0.292601	0.537502	-0.864957	1.79304	-6.6297	3.23413	-2.93633	-6.0539	-3.66237	-0.719352	-2.43413	0.225346	1.88676	3.62927	6.56025	3.69575	1.55299	-6.75314	-0.594632	1.41996	-0.114618	3.78775	0.262756	2.88175	-1.01015	-1.55182	-2.93772	2.45588	2.41878
CAGCCGAGTTACAGAA-1_1	SP.s11	4669	1826	2.97453	2	SP.Treg.WT	4033	1825	SP.Treg	2	cTreg (Spleen LT)	4.82931	-0.663119	-16.7355	-22.2225	-17.5895	0.687589	0.364817	1.47788	1.58653	-2.14092	-1.55753	0.498292	-1.09328	-2.69774	1.20141	-0.342546	-0.21424	-0.62447	0.488743	1.40194	1.85063	0.295911	0.594153	-0.367688	0.487042	-1.05124	0.641425	-0.24064	-0.111792	-0.0681193	-1.83751	0.19461	0.602095	0.98049
CAGCCGATCCTGTACC-1_1	SP.s11	5008	2182	1.57496	1	SP.Treg.WT	4175	2178	SP.Treg	1	NLT (skin)	3.35153	1.09978	-20.3384	-3.66776	-6.88981	-3.97186	0.620004	5.0855	-0.60841	1.73085	-1.3005	1.32947	-5.14005	-1.45837	2.29745	2.1509	1.35721	-1.30316	0.130892	2.30598	-3.74758	-0.148129	-2.67896	-0.833879	-3.36875	1.16572	-0.334342	-2.11072	0.71301	-0.763239	0.183919	-0.652694	-0.163443	-2.12595
CAGCCGATCGTAGGTT-1_1	SP.s11	2548	1341	2.4893	2	SP.Treg.WT	3224	1342	SP.Treg	2	cTreg (Spleen LT)	6.89503	-0.612295	-24.9177	-25.8393	-14.3823	0.907575	1.08428	3.74883	2.5801	4.25678	-5.43154	1.18932	1.76923	-1.22417	-1.66731	-2.29483	-1.62555	-6.6883	0.534125	1.51055	7.34628	0.0255988	3.53477	0.348384	-0.624932	1.61277	2.24758	0.611055	-0.923995	-1.7963	1.92939	-2.23688	2.21978	2.31813
CAGCGACAGACTAGAT-1_1	SP.s11	6190	2252	2.12938	2	SP.Treg.WT	4205	2204	SP.Treg	2	cTreg (Spleen LT)	5.55003	0.471626	-29.205	-10.0999	-16.7735	1.12254	2.76181	7.57532	4.0094	-4.54505	-3.14084	-2.25847	3.06263	-4.36286	1.42534	-1.31605	-1.7342	-5.69098	-0.0193114	0.808397	3.6574	-0.33405	0.733352	1.58314	-1.64328	-1.8492	-2.44587	-2.9225	0.655734	-2.22065	-0.297424	0.159431	0.0897971	0.748684
CAGCGACAGCAGGCTA-1_1	SP.s11	5324	2175	4.82176	1	SP.Treg.WT	4216	2167	SP.Treg	1	NLT (skin)	2.58445	1.36408	-20.0697	-2.1644	-7.82688	-9.67359	2.49481	3.92043	-0.344331	-2.04233	2.69345	3.56407	0.707173	-2.166	4.15233	3.07017	-1.0111	2.19229	1.71964	1.64853	-5.24417	-2.80637	-3.35739	0.774693	-2.27678	-0.765951	-2.84758	0.811811	1.78813	1.01696	-0.454546	-2.26276	2.08686	1.28545
CAGCGACAGCTAGTTC-1_1	SP.s11	2749	1530	2.86025	5	SP.Treg.WT	3243	1533	SP.Treg	5	cTreg (LT-like)	0.21859	2.41752	-13.0064	13.9788	8.7048	-7.78325	6.47675	7.66668	-5.45585	-3.91077	6.15732	-1.72387	-1.4443	-1.39561	2.87905	-0.423068	-2.37438	-2.67114	0.818056	2.43705	0.241401	-1.78373	1.35374	6.45982	1.80023	-2.59543	-0.405267	-0.801901	3.10821	-2.24438	0.367479	-2.65371	4.47087	3.46705
CAGCGACGTAAGGGAA-1_1	SP.s11	3461	1378	2.68321	5	SP.Treg.WT	3571	1378	SP.Treg	5	cTreg (LT-like)	3.46055	1.60476	-28.7811	-5.19265	-13.9587	-1.54989	0.280908	5.30654	-0.750189	-13.7236	3.63569	-0.828534	0.19301	3.1185	1.90422	-0.717192	-0.169714	-4.12967	-0.353088	-0.197026	0.214413	1.65798	0.0693841	5.43698	-0.0939773	-3.63124	-0.067553	-0.421084	-0.138059	-0.327955	-2.13421	-0.520836	1.38491	0.225931
CAGCGACGTGGCAAAC-1_1	SP.s11	2510	1248	2.14712	2	SP.Treg.WT	3246	1249	SP.Treg	2	cTreg (Spleen LT)	5.78939	-1.37363	-22.1114	-22.1681	-15.4321	3.18276	0.692207	2.41305	2.81522	3.29676	-3.3345	2.31228	1.80718	0.547853	0.198661	0.0465401	-0.829911	-3.57597	-0.874678	-0.839925	2.72144	1.19626	0.164083	1.41319	-1.3434	-0.350748	0.989327	-0.766857	-1.40151	-1.13221	0.0568233	-0.268003	0.660747	-0.704333
CAGCGACTCTGGGCCA-1_1	SP.s11	1864	1076	2.52146	5	SP.Treg.WT	3172	1113	SP.Treg	5	cTreg (LT-like)	1.54086	2.16298	-29.2287	6.07719	2.65708	-6.02732	3.07841	9.38004	-9.52307	-8.45931	3.09911	-1.90331	0.751747	3.94324	4.97177	-5.67304	0.999278	-5.25733	-0.412996	1.4476	-3.18379	-2.21808	0.108456	3.56551	0.675865	-1.52258	2.33309	1.75425	-0.632356	0.282571	-0.821333	-1.21496	0.655952	0.331449
CAGCTAAAGAGCTGGT-1_1	SP.s11	3983	1936	2.14946	2	SP.Treg.WT	3850	1936	SP.Treg	2	cTreg (Spleen LT)	3.74624	-0.846772	-9.63932	-15.0655	-8.534	-0.161542	-1.2462	-1.50516	1.31434	0.504626	1.24199	-3.34474	-1.73059	-3.60804	1.4008	2.54184	3.03018	1.21288	-0.967043	-0.415585	-1.52437	1.20061	-1.5366	-1.29747	0.176072	-1.53589	0.258194	0.185226	0.0921658	0.936686	-1.69673	-0.756399	-0.0285143	0.12865
CAGCTAAAGCTAGCCC-1_1	SP.s11	3289	1669	1.84681	1	SP.Treg.WT	3446	1669	SP.Treg	1	NLT (skin)	3.94815	0.661741	-14.8175	-4.00826	-3.21792	0.0545552	-1.96541	2.69433	4.43165	4.7881	-2.2955	-4.68095	-2.01322	-3.5142	-4.86484	0.364873	2.64094	-0.664975	2.33876	-0.642164	-5.176	8.9296	-0.902473	-1.32446	-0.333302	0.980026	-2.43853	1.27099	0.37946	2.04388	-1.78347	-1.15217	-0.132515	1.81477
CAGCTAAAGTCGTTTG-1_1	SP.s11	4769	2017	2.19895	2	SP.Treg.WT	4129	2016	SP.Treg	2	cTreg (Spleen LT)	3.57106	-0.588754	-14.5785	-16.3305	-11.8196	-4.43495	-1.37339	-5.01909	3.43702	-0.821841	0.994411	-6.82528	2.92422	-4.93398	1.41487	1.67739	2.52302	0.114728	-2.63434	-5.42849	-1.99701	3.42183	-3.57313	-1.81742	3.54985	-0.833727	-1.63453	0.547383	1.2783	1.43254	-1.11501	-3.11919	-1.10888	-2.33261
CAGCTAACACATGTGT-1_1	SP.s11	3110	1498	2.44137	2	SP.Treg.WT	3389	1498	SP.Treg	2	cTreg (Spleen LT)	4.78757	0.393785	-15.9991	-16.5365	-10.5445	-0.233547	-0.821653	-0.195085	1.50462	0.575999	-3.07324	-3.39153	4.81034	-4.1695	0.68735	-1.55541	-1.55892	-0.578176	-1.25961	-4.51562	-6.93581	3.86352	0.0457876	-0.579714	-0.0405438	0.234117	-2.37201	-1.61097	-0.863811	-0.0424031	5.82671	-0.430849	0.560904	2.18433
CAGCTAACATTGTGCA-1_1	SP.s11	3761	1902	1.93943	3	SP.Treg.WT	3748	1902	SP.Treg	3	NLT-like (colon)	-6.46599	0.631733	16.7239	-15.184	-1.85573	3.55271	-2.41402	8.79081	2.67026	4.3409	0.377706	-5.55321	-0.89764	-2.55865	2.82743	4.09305	1.45074	0.105743	-0.890488	0.564917	0.790583	-0.865026	-0.343523	0.223865	1.59836	1.12105	2.02515	-3.53202	0.0202702	0.160587	-0.177572	-1.05936	0.709657	0.395093
CAGCTAAGTAAACGCG-1_1	SP.s11	2423	1295	4.23172	1	SP.Treg.WT	3201	1298	SP.Treg	1	NLT (skin)	2.52357	1.35418	-15.9025	1.37902	-3.09874	-4.18719	-0.351733	0.489608	-1.15113	4.09208	-2.63164	-1.7818	-6.43321	-0.712152	5.88751	-3.25592	0.224142	6.7717	1.38312	3.0584	3.39608	0.380813	-1.04354	-0.561559	1.63089	-1.99107	-1.65089	1.90336	0.41113	1.98051	-0.297773	-2.12671	0.379712	3.35599
CAGCTAAGTATAAACG-1_1	SP.s11	2780	1630	2.51527	1	SP.Treg.WT	3204	1633	SP.Treg	1	NLT (skin)	0.513212	1.11628	-10.5652	-1.05455	1.61491	-3.18209	2.96273	8.53159	-4.07042	9.41576	0.334547	1.14947	-0.305571	0.318665	-4.43361	-3.21423	4.30194	-0.757265	1.59571	-0.974163	-1.77358	5.42848	2.47764	0.50468	2.33742	0.584658	-3.12143	1.19647	1.77269	1.9892	0.0344655	-1.23243	1.07846	3.77999
CAGCTAAGTCGAATCT-1_1	SP.s11	6229	2258	1.90613	2	SP.Treg.WT	4204	2205	SP.Treg	2	cTreg (Spleen LT)	4.54951	-0.695391	-17.9418	-18.1624	-13.4443	-2.02792	1.25799	-3.6407	5.71136	-0.856657	-2.20755	-4.41072	0.241554	-5.07047	2.62649	2.0868	-1.20279	-1.40545	-0.588912	-1.87693	2.96112	2.48165	0.965936	-0.19331	0.661563	0.419249	0.0250209	-0.485272	1.20956	-1.24898	-1.39912	1.67916	-3.1631	-3.21156
CAGCTAAGTCTCCACT-1_1	SP.s11	6240	2414	1.9658	2	SP.Treg.WT	4270	2357	SP.Treg	2	cTreg (Spleen LT)	4.23487	-0.259218	-11.0045	-15.1521	-10.9252	2.12641	-1.49948	0.685396	1.79669	-0.119903	-1.03795	-1.66358	-5.0371	-2.17688	-0.522658	-0.590059	4.61909	-0.158584	-2.41438	-2.94771	4.18785	2.20496	-0.709967	-0.0800866	1.30915	0.988781	-0.302284	0.933461	0.801981	1.13137	0.250253	-1.2781	-1.46056	-1.84514
CAGCTAAGTGCTAGCC-1_1	SP.s11	4879	2304	0.898876	3	SP.Treg.WT	4220	2303	SP.Treg	3	NLT-like (colon)	-1.93964	-4.74596	23.8338	-15.7135	4.15362	6.31623	5.713	8.3955	-0.0192348	7.03591	-1.29843	6.78197	-2.0876	5.5303	-8.5458	4.05276	0.578848	-3.56116	-5.2051	-2.83937	2.01257	-5.02091	-2.98447	1.33157	3.26011	-2.84435	0.977848	1.41379	-0.971109	-0.858974	3.79604	-2.62196	-1.46275	-4.89832
CAGCTAATCTTACCGC-1_1	SP.s11	5443	2264	2.27523	3	SP.Treg.WT	4260	2253	SP.Treg	3	NLT-like (colon)	-1.21007	-4.61293	22.582	-17.2939	-6.33818	9.32076	14.7106	12.416	5.80938	7.78475	-0.285637	4.09265	5.26468	8.04401	-3.5576	7.12391	9.48913	3.8964	-0.324526	3.37055	3.93223	1.18445	-6.87288	0.737578	1.90422	-2.44774	4.52598	-0.0480345	-1.14873	-0.745215	-2.39632	1.01056	-2.47148	-2.22102
CAGCTGGAGAATTCCC-1_1	SP.s11	2670	1372	2.05454	2	SP.Treg.WT	3256	1372	SP.Treg	2	cTreg (Spleen LT)	5.51319	0.091898	-23.0236	-16.0127	-13.7584	-0.361961	1.72009	2.59547	1.75407	4.32403	-4.90306	-0.562992	3.40243	-2.44928	-0.264021	-0.441428	-1.9808	-2.07882	0.317156	-0.411403	-2.89395	1.21238	2.30806	0.150298	-0.0985859	0.535023	-1.49182	-1.53854	-0.449123	0.189136	3.93085	-0.598347	1.19762	1.30049
CAGCTGGAGACAAGCC-1_1	SP.s11	3950	1520	2.38813	2	SP.Treg.WT	3794	1520	SP.Treg	2	cTreg (Spleen LT)	6.06679	-1.1865	-21.0098	-25.3599	-17.2281	3.3955	1.04824	0.993629	4.53057	0.830178	-5.46657	-0.131223	1.26356	-2.39476	-1.3395	-2.92757	-1.38969	-1.07306	0.498523	1.05555	3.47485	0.841841	2.86729	-2.10259	0.959156	0.252291	3.4175	1.95148	-0.593097	0.218977	-0.289081	-0.857971	0.239869	2.47254
CAGCTGGAGAGGGATA-1_1	SP.s11	5483	2041	2.65696	2	SP.Treg.WT	4162	2026	SP.Treg	2	cTreg (Spleen LT)	5.47496	-0.377557	-20.6355	-19.4627	-15.7702	2.82767	-2.8745	4.34828	5.01223	2.21639	-2.56319	-2.18503	2.1802	-2.34518	1.608	0.403408	-0.758373	0.983299	0.830449	0.739414	1.64446	5.63266	-1.37022	-2.10399	-1.96303	-2.87	0.26028	-0.139322	-0.341436	-0.293326	-2.94678	-0.707065	-2.01696	-5.43071
CAGCTGGCATCGGACC-1_1	SP.s11	4470	2022	1.8931	3	SP.Treg.WT	4042	2022	SP.Treg	3	NLT-like (colon)	-1.93084	-3.58498	20.4218	-11.8537	0.607415	9.72635	8.61098	-0.963829	7.26481	0.62538	2.68144	-2.08302	-1.91628	-3.58399	0.240168	9.93733	1.42265	-0.849003	-1.45788	0.258713	-0.228392	0.0632872	-2.606	1.14868	0.986553	1.60787	1.45199	-1.05668	1.73696	-2.04658	-1.05527	-1.69584	1.48073	-0.444373
CAGCTGGGTAGGCATG-1_1	SP.s11	5188	1938	3.02214	2	SP.Treg.WT	4119	1935	SP.Treg	2	cTreg (Spleen LT)	3.39974	-0.178598	-12.7691	-13.9078	-13.4716	-4.19128	-2.53534	-3.34122	0.595702	0.535718	-0.353088	3.1003	-3.21208	-4.33973	0.543415	-0.743758	3.43741	4.54346	-1.53794	-1.05447	-5.28851	1.77823	-3.13416	-1.49885	-0.0738316	-2.53928	-0.254347	0.0323108	-0.649062	-0.00924323	0.66795	-2.53909	1.49804	-0.205879
CAGCTGGTCAGCAACT-1_1	SP.s11	3929	1965	2.73695	1	SP.Treg.WT	3822	1965	SP.Treg	1	NLT (skin)	0.396261	3.56269	-18.8849	9.90019	-1.43352	-8.80748	0.828613	-1.07278	0.823865	0.844542	2.53697	1.26281	0.159193	-4.55475	1.98857	4.61686	0.489668	4.02135	1.30739	3.26445	-3.00763	0.524535	-4.40143	2.01164	-1.53884	-0.226638	0.391237	0.731829	-0.302417	0.233666	1.80994	0.270825	-0.560552	-0.869774
CAGGTGCAGCCAGTTT-1_1	SP.s11	5069	2352	1.55512	3	SP.Treg.WT	4232	2350	SP.Treg	3	NLT-like (colon)	-3.02602	-3.14364	27.1281	-7.36904	4.79094	6.86063	9.59138	4.38878	5.16889	1.02424	1.15334	-2.54362	-4.17153	-9.58965	5.04938	1.15668	1.93932	-1.1818	0.467105	1.63523	-2.49094	-3.66934	3.86628	-0.288222	2.82179	0.162067	-5.50791	-0.79536	3.47385	1.46976	-1.68772	-2.18589	-0.388073	-1.32331
CAGGTGCCACAAGACG-1_1	SP.s11	2793	1635	1.74813	2	SP.Treg.WT	3194	1635	SP.Treg	2	cTreg (Spleen LT)	6.47025	0.555668	-27.4616	-18.7347	-9.42015	-1.57191	0.867302	8.96539	2.44055	5.7641	-4.20537	1.17863	4.26383	-3.73486	0.357412	5.46412	-1.98919	-6.79918	1.21651	3.31049	1.32034	-2.8898	0.499813	4.14421	-4.12963	5.42651	-5.12063	-0.126214	1.51819	1.59878	-0.619014	2.34357	-1.61643	0.11489
CAGGTGCGTCGACTGC-1_1	SP.s11	3361	1449	1.15658	2	SP.Treg.WT	3528	1449	SP.Treg	2	cTreg (Spleen LT)	3.79796	-1.23252	-10.8768	-18.1237	-11.1636	0.759255	-3.41413	-6.19744	3.4434	1.00834	-1.1346	-2.95254	-0.571755	-1.72344	-3.63105	0.0225199	0.139724	0.422433	1.37232	2.02448	-1.04125	1.96261	0.149273	-0.383888	1.19283	-2.27389	2.17627	0.0651196	0.752732	0.0581666	-1.53831	0.276167	-0.888226	0.286706
CAGGTGCGTCGGCTCA-1_1	SP.s11	3148	1557	1.55358	7	SP.Treg.WT	3398	1557	SP.Treg	7	NLT-like (skin)	0.0561199	6.90028	40.0906	8.01254	4.98183	2.78877	1.71487	-5.26576	0.54348	3.83654	5.1789	1.1894	1.85126	4.96935	-4.49706	1.49158	3.2472	-0.522726	12.8632	-8.51338	0.442212	-3.8988	-0.581029	-0.643306	-0.9793	1.61645	-0.319447	-2.35612	0.271025	-1.23623	-0.76103	-0.089416	0.850599	-0.791551
CAGGTGCGTGGCTCCA-1_1	SP.s11	2778	1455	3.52391	1	SP.Treg.WT	3242	1455	SP.Treg	1	NLT (skin)	-0.656326	5.20253	-25.8007	21.2731	1.72723	-18.9354	3.46823	1.18947	18.833	7.94039	-12.5033	-6.96051	-18.8722	20.3726	6.69856	-1.82122	-13.4269	8.13106	-0.0685804	2.25758	1.28255	-1.31391	-8.26164	0.93984	-2.48615	0.441738	-2.32521	4.17571	2.67217	1.55911	-2.77375	-3.48965	-3.94632	-2.08276
CAGGTGCTCCTTGGTC-1_1	SP.s11	2701	1538	3.02471	1	SP.Treg.WT	3197	1538	SP.Treg	1	NLT (skin)	0.42843	2.59664	-14.4066	3.47126	-2.02331	-3.52889	-1.02076	5.46861	-0.365133	2.77841	1.51886	-4.23812	-2.3278	-4.68868	1.13629	4.68645	-2.8925	0.704675	2.88243	4.06918	-1.1687	3.50187	-2.29631	-0.129681	3.94007	1.26421	-2.56833	0.910175	-5.55331	-1.97108	-2.03266	0.506982	1.12609	-1.70536
CAGGTGCTCGTATCAG-1_1	SP.s11	4897	2319	1.5102	1	SP.Treg.WT	4225	2313	SP.Treg	1	NLT (skin)	-2.46525	3.75914	-12.746	23.4431	15.633	-9.38909	9.25509	4.09951	2.84556	1.76133	4.44935	13.8947	-6.8753	-5.62573	-1.41686	0.35216	4.3753	-5.10907	-0.638166	0.732934	-4.58642	2.61807	6.32346	-2.17647	-0.106327	1.78369	1.13544	-2.1553	-0.218696	-3.12505	1.49053	4.09129	-3.95645	0.100707
CAGTAACAGGACACCA-1_1	SP.s11	4092	1724	2.16809	2	SP.Treg.WT	3870	1724	SP.Treg	2	cTreg (Spleen LT)	5.28762	-0.966867	-20.1454	-24.2432	-18.0305	0.49432	-1.03818	-0.206548	3.25716	3.08012	-4.77079	-0.718436	3.03617	-3.65595	1.1239	-2.96972	-0.221083	-0.607553	-0.790424	-0.876061	2.42344	2.04317	-0.188138	-2.69684	-0.667117	-2.46141	-0.812355	-1.12593	-0.943628	-0.939545	-0.978607	0.299579	-1.40518	-3.97171
CAGTAACAGTCGCCGT-1_1	SP.s11	3293	1526	2.29607	2	SP.Treg.WT	3464	1524	SP.Treg	2	cTreg (Spleen LT)	6.39873	-0.407487	-33.0346	-16.3094	-15.6359	0.0101674	-0.966872	2.75288	7.78569	3.12215	-8.85356	-1.24373	-2.55912	-2.46097	0.539471	-3.1632	-6.7341	-2.65411	0.370002	0.291151	4.66708	0.761552	2.36588	-0.277432	-2.31579	1.51602	0.189398	0.581147	-1.0108	-1.10793	4.7402	-4.54516	2.31568	5.2853
CAGTAACCATCTCCCA-1_1	SP.s11	4188	1702	2.14695	4	SP.Treg.WT	3894	1702	SP.Treg	4	cTreg (bLN LT)	3.79161	-2.27791	-2.75504	-28.1273	-16.5349	3.05826	-0.729543	-2.68756	2.53115	0.322462	-0.506287	2.90934	0.615628	-1.71203	1.28078	2.13171	2.56316	1.96324	-2.99475	-3.81447	-0.789772	-0.233586	-1.41674	0.328921	1.54395	0.445364	1.18365	0.686382	0.0720016	-0.226407	-0.741202	-0.230255	-0.38205	-1.64548
CAGTAACCATGTCGAT-1_1	SP.s11	5258	2364	0.948407	0	SP.Treg.WT	4284	2359	SP.Treg	0	eTreg (Spleen)	-4.59146	-1.162	24.3857	19.129	6.59758	8.93016	-2.00584	5.65323	-2.83628	-0.642286	-14.3134	1.02522	2.1252	-1.92354	3.45325	8.70831	0.265648	1.0608	-0.359663	1.31959	-0.612151	-1.28409	1.56726	-1.09202	3.51625	2.11432	-7.53211	-3.30853	6.00959	-0.293913	-2.72169	-2.46586	0.544618	0.721092
CAGTAACGTTTCGCTC-1_1	SP.s11	2447	1502	2.85481	2	SP.Treg.WT	3119	1508	SP.Treg	2	cTreg (Spleen LT)	6.21836	0.684837	-26.9801	-17.5365	-10.9605	0.29103	3.97756	5.8695	4.11758	4.99093	-3.29761	-2.36282	6.07998	-5.65814	2.20509	5.37325	-2.11502	-2.24739	0.103044	-0.0677226	2.49691	-2.09684	0.0102113	2.09057	-1.95731	3.3509	-4.73366	-2.29818	-0.381294	-1.79593	1.21913	1.51134	-1.0853	-2.69483
CAGTAACTCTAACTGG-1_1	SP.s11	3726	1935	1.85036	1	SP.Treg.WT	3725	1935	SP.Treg	1	NLT (skin)	-2.79605	2.22916	-5.69019	18.7301	5.98317	-4.4916	1.88386	1.03536	-3.318	1.64242	-2.99372	-1.40631	-1.97256	-6.00127	0.56282	-2.11132	0.350776	1.2856	-0.0472756	0.238653	-3.48798	-2.3541	1.44272	0.986461	-0.662644	0.85213	-1.53621	-1.90292	-1.02032	-0.12145	4.06051	2.36505	-3.88704	1.11859
CAGTCCTAGGACACCA-1_1	SP.s11	4103	1702	4.45581	2	SP.Treg.WT	3875	1702	SP.Treg	2	cTreg (Spleen LT)	6.11114	-0.586704	-24.3428	-23.4698	-15.5023	1.30029	-1.74803	5.7137	4.09684	-0.298783	-1.17332	0.849161	3.40961	0.043616	1.77489	0.540592	-2.43891	-2.87729	-0.0554949	0.405121	4.54671	0.407284	3.33607	-0.331508	0.734088	-1.32516	3.94715	0.00540761	-0.690273	-2.49968	1.22753	-2.19463	2.84783	3.47508
CAGTCCTCAGTATCTG-1_1	SP.s11	4148	1862	3.05729	2	SP.Treg.WT	3924	1862	SP.Treg	2	cTreg (Spleen LT)	3.86671	0.424387	-17.9377	-7.0684	-9.91301	-5.72634	0.867159	2.03808	-0.736173	3.24322	-0.0376194	-3.61413	0.994362	-2.29598	2.07912	0.345525	2.31649	5.00515	0.337668	0.00784628	-1.74109	1.2339	-0.498145	-1.41893	-0.16564	-1.93035	-1.47457	0.404778	0.490115	1.5227	-3.06663	-0.0653761	-0.909361	0.202758
CAGTCCTTCTAACTGG-1_1	SP.s11	2691	1416	3.7449	5	SP.Treg.WT	3243	1418	SP.Treg	5	cTreg (LT-like)	1.55308	2.9146	-32.3588	4.23748	5.29827	-12.9697	6.90739	17.7221	-5.33106	-12.6995	2.40815	0.107962	-0.707875	-2.70309	4.59151	-4.85321	1.29814	4.36814	-0.185638	-3.88308	1.89189	1.3616	7.42123	2.68446	1.25062	0.307057	2.03865	0.479875	-0.941487	-0.314002	-1.07757	0.553903	-2.05422	-0.00748478
CATATGGCAATCCAAC-1_1	SP.s11	2445	1258	2.61331	2	SP.Treg.WT	3250	1261	SP.Treg	2	cTreg (Spleen LT)	6.66502	-0.866074	-11.2834	-29.4945	-8.44186	-1.53732	-0.581596	-0.207595	4.32831	5.22575	-0.921521	1.24512	3.43141	-2.01324	0.122607	-0.0723587	-1.56985	-3.13407	-0.375665	0.13529	5.34441	0.818062	3.45952	-1.09578	-1.33691	1.15927	2.98494	0.353881	-0.447457	-4.08692	0.424272	-2.27808	0.430683	2.2569
CATATGGCACTAAGTC-1_1	SP.s11	2936	1409	2.20938	2	SP.Treg.WT	3340	1409	SP.Treg	2	cTreg (Spleen LT)	6.52242	-0.470359	-23.6363	-24.873	-12.4687	-0.201783	-0.784205	1.88908	5.53094	1.94651	-5.17561	-2.03388	1.41436	-4.63699	-3.78591	-1.70121	-2.75739	-4.67065	0.324862	-0.0151578	1.83942	-1.04576	7.20494	-0.047011	0.688084	2.35615	-0.353658	0.503176	-0.718853	-0.98452	4.58608	-2.56268	2.64251	4.15313
CATATGGCAGGGAGAG-1_1	SP.s11	5018	1901	2.167	2	SP.Treg.WT	4092	1897	SP.Treg	2	cTreg (Spleen LT)	6.46503	-0.20816	-25.8351	-26.6173	-18.5306	-2.05884	0.003759	5.55694	8.3525	0.733091	-8.5367	2.26592	5.09016	-0.184777	-7.66325	-4.77886	-4.67392	-1.39468	2.67533	0.556796	4.16242	2.83908	8.78974	0.74103	-0.78912	2.38243	0.431251	1.51227	-1.77403	-0.550641	1.86511	-0.854488	-1.36043	0.858677
CATATGGGTAGTAGTA-1_1	SP.s11	2114	1170	3.76294	1	SP.Treg.WT	3156	1181	SP.Treg	1	NLT (skin)	2.71767	1.07541	-17.9354	-0.258429	-7.01817	-4.4849	0.700477	1.01528	0.753639	2.13951	0.431102	-0.483754	-3.95333	1.82923	1.02511	0.875359	-2.83427	5.36038	0.654189	1.60753	1.15311	1.26739	0.179573	-0.262973	1.75129	2.63147	3.97581	-6.662	-2.4539	6.87181	-5.04087	-3.58895	1.3424	2.52312
CATATGGGTCTCACCT-1_1	SP.s11	3494	1725	3.0303	2	SP.Treg.WT	3560	1725	SP.Treg	2	cTreg (Spleen LT)	6.08505	0.242635	-26.8783	-19.6534	-12.4346	-1.49021	2.10747	5.76138	3.61606	7.45677	-4.32668	0.469756	6.33616	-0.957048	-0.722101	-0.358526	-2.64084	-0.556905	0.321575	1.28848	0.662211	-2.95559	0.0976181	-0.526092	-4.08296	0.902327	-5.48976	-1.84168	0.443624	0.0603175	0.63393	0.950033	-0.80892	0.734385
CATATGGGTGCAACTT-1_1	SP.s11	1725	1081	1.60643	3	SP.Treg.WT	3174	1119	SP.Treg	3	NLT-like (colon)	-2.20428	-3.82087	23.4805	-11.123	3.78652	6.35466	8.77325	-0.518412	4.81867	3.63836	3.79174	2.79859	4.69352	3.78418	-1.79432	5.43916	-0.741086	2.04076	-1.4761	-0.838786	-1.45284	-1.68039	0.511167	1.39774	-1.62561	0.439017	-0.141884	-0.276991	-0.364985	-1.07103	0.536116	-0.0991832	0.515676	0.166306
CATATGGGTGCATCTA-1_1	SP.s11	2492	1210	2.71783	2	SP.Treg.WT	3265	1212	SP.Treg	2	cTreg (Spleen LT)	4.9183	-1.14911	-17.0859	-20.017	-15.3981	0.476559	-2.93869	-1.94135	5.16496	2.88145	-3.50206	-0.648892	0.748552	-2.406	1.66656	-0.225858	-2.40904	0.630367	-0.107824	0.854723	1.38749	0.437763	-2.20846	-1.74198	-1.3626	-1.90541	-0.99171	-0.443745	0.0349815	-0.727331	-1.76063	1.49511	-2.15214	-1.66936
CATATGGTCAAACCGT-1_1	SP.s11	2668	1321	1.98428	4	SP.Treg.WT	3278	1320	SP.Treg	4	cTreg (bLN LT)	2.73225	-1.9255	-4.95892	-15.0764	-8.84719	-1.29957	-1.77273	-4.85126	-0.509386	2.09867	2.11488	1.93642	-1.47208	-3.07206	2.90987	0.548058	0.0499952	2.05087	-1.10243	0.128016	-1.5172	-1.40387	-1.62189	1.49599	0.685342	-0.596447	1.19077	0.966295	2.30753	-0.163364	-2.22358	-2.03293	2.27816	0.790773
CATATGGTCTGGCGAC-1_1	SP.s11	3587	1594	2.31069	2	SP.Treg.WT	3612	1594	SP.Treg	2	cTreg (Spleen LT)	3.67923	-0.39571	-13.0236	-10.9749	-10.6566	-1.28678	-1.345	-0.924873	0.357653	0.0880393	0.511429	-1.27984	-2.34297	-4.27488	1.42619	1.8489	0.254947	2.68203	0.300532	1.64051	-0.455286	-0.930837	-0.304307	-0.978956	1.47696	-1.0903	1.04634	-0.464618	0.815365	0.11055	-1.71577	0.31377	-0.468426	-0.105561
CATATTCAGTGAAGTT-1_1	SP.s11	1595	843	3.43321	2	SP.Treg.WT	3321	907	SP.Treg	2	cTreg (Spleen LT)	5.86312	-1.17649	-20.7223	-23.7133	-14.8003	2.3068	0.541527	0.0814833	2.61235	2.71888	-3.78172	0.0483422	2.8684	-1.69654	0.808151	-0.274556	-1.42727	-0.701492	-0.551082	0.257482	3.25536	-1.33518	2.00784	-1.56948	-0.180028	-0.937029	1.71767	1.1974	-0.0277405	-0.118423	-1.04943	1.75785	-0.255531	3.69486
CATATTCCAGGCTGAA-1_1	SP.s11	2975	1528	2.98858	1	SP.Treg.WT	3328	1528	SP.Treg	1	NLT (skin)	3.41458	1.11115	-14.7922	-7.96926	-6.51964	-7.85263	1.64126	4.76325	-2.88406	-0.712327	-1.58297	-0.814821	-2.29292	-3.02134	-1.90123	-1.17521	-1.25531	9.334	0.0287057	-4.58737	-5.04374	7.64833	2.19571	-1.54238	-0.341361	1.04014	0.475026	1.88035	0.0128383	-5.15478	5.14866	-5.62544	-0.575536	0.126287
CATATTCGTAGCACGA-1_1	SP.s11	7094	2367	1.88255	3	SP.Treg.WT	4304	2250	SP.Treg	3	NLT-like (colon)	-4.05151	-2.95485	35.5472	-6.77735	16.0764	21.86	5.12445	4.3768	10.1626	-7.24369	-3.13373	0.42376	1.0368	-11.1353	4.81041	-11.7319	3.68961	8.51332	1.00567	1.89719	-2.20129	-8.26151	2.91801	6.40766	-2.1386	5.5492	2.9248	4.51982	4.62561	0.088851	-8.83389	-1.29935	-1.39904	-2.39843
CATATTCGTCATATGC-1_1	SP.s11	5282	2253	1.58491	3	SP.Treg.WT	4234	2248	SP.Treg	3	NLT-like (colon)	-3.01171	-3.81087	29.739	-8.4693	6.81842	13.9131	10.6819	2.3993	9.81901	-1.21654	4.43189	6.46705	0.547838	-2.36473	0.00853891	4.34179	-1.99718	5.22296	0.720679	1.89196	-1.50815	-3.16422	5.38339	-2.02256	-2.0528	0.693902	-3.86102	2.1836	-0.251167	2.26148	-1.37254	-1.5846	-2.04192	-1.7918
CATCAAGGTCCGTTAA-1_1	SP.s11	2659	1500	2.92463	3	SP.Treg.WT	3208	1502	SP.Treg	3	NLT-like (colon)	-0.857843	-4.0841	17.6754	-15.5303	-4.18345	-0.525756	6.74128	4.09726	2.95984	2.84784	0.770947	-2.7666	0.389444	-0.649709	2.7839	6.02114	0.810697	1.49384	-1.61876	-1.37148	-0.29822	1.05813	-1.5303	0.486034	0.842093	-0.813636	1.5698	-0.388765	-0.350265	-1.24562	-1.12861	0.706084	0.117792	1.43833
CATCAAGTCTTCGGTC-1_1	SP.s11	3526	1868	2.1813	3	SP.Treg.WT	3562	1868	SP.Treg	3	NLT-like (colon)	-1.89743	-3.60708	24.7162	-14.6735	1.49467	7.06876	9.0725	3.77044	2.42561	4.61709	-0.101487	-8.67656	-2.09721	-5.15388	2.08802	-0.286807	3.72645	0.556531	0.315899	1.31753	0.655106	6.38684	-1.94775	-4.75781	1.29886	-2.52444	-4.38047	-1.31718	4.68739	2.50741	0.967004	2.45972	9.13098	1.63904
CATCAGAAGAGGTTAT-1_1	SP.s11	2823	1297	2.71797	2	SP.Treg.WT	3333	1297	SP.Treg	2	cTreg (Spleen LT)	3.75817	0.445344	-14.9078	-9.91399	-11.4161	-3.57754	-0.203225	3.30363	-1.17306	-4.00505	1.63936	2.45147	-1.25825	-1.33037	-0.268185	-3.04028	1.52897	2.21171	1.46592	1.92409	1.06223	0.785686	0.566414	-3.20138	-1.28777	2.25414	-1.32017	0.587821	0.503974	0.280709	1.92069	-0.633913	-0.888951	-0.0515786
CATCAGAAGTAGGCCA-1_1	SP.s11	2636	1572	2.95679	8	SP.Treg.WT	3120	1585	SP.Treg	8	NLT (colon)	-0.231266	1.13756	-6.69189	43.7987	14.114	-2.05928	12.3322	11.2062	-0.678653	11.602	-2.55808	-12.2294	13.4014	0.122195	1.34728	-9.74044	8.53464	4.70865	2.5074	6.46168	1.8933	-3.60418	1.13123	0.890705	6.48766	-6.73289	0.879473	-1.36669	-4.32748	-3.36499	0.472333	2.36935	-1.03174	3.01224
CATCAGAGTTCGTCTC-1_1	SP.s11	4186	1706	2.66794	2	SP.Treg.WT	3895	1706	SP.Treg	2	cTreg (Spleen LT)	6.00417	-1.18448	-22.5834	-27.3076	-17.173	2.22379	-1.109	3.26609	1.97184	3.35015	-4.09998	3.68299	2.94565	-0.830924	-1.15467	-3.39121	-0.0903081	-1.03446	-2.5528	-1.33771	3.51396	-2.19834	0.604897	-1.17469	-1.10055	1.71439	2.06363	-4.73789	-1.5482	1.39164	-0.816063	-2.33315	1.20704	-0.01473
CATCAGAGTTGATTCG-1_1	SP.s11	3550	1824	2.16718	1	SP.Treg.WT	3578	1824	SP.Treg	1	NLT (skin)	-1.18487	2.73905	-6.1601	16.2116	2.85731	-7.15076	1.00367	-1.51961	-3.3087	1.84343	0.218981	-0.123611	-3.37649	-7.41461	2.24277	0.584909	-0.49534	-1.48758	0.639965	0.104907	-2.0151	0.952113	1.23341	0.180361	-0.870095	0.850469	0.579358	-0.522861	-0.935239	-0.482874	1.91548	0.53746	-1.42947	0.0254277
CATCCACAGATCTGAA-1_1	SP.s11	6426	2411	4.1919	5	SP.Treg.WT	4281	2345	SP.Treg	5	cTreg (LT-like)	2.37417	3.28805	-38.1866	0.140676	5.05596	7.33072	20.0311	16.2195	5.05261	-17.1662	7.85941	6.22033	5.13772	6.2546	0.638559	3.66536	2.00137	7.78044	-2.9039	-6.66132	-0.160808	2.09844	3.93496	-2.08353	0.522145	3.15	4.17824	-0.263835	-1.32661	-2.15939	1.48205	-0.0370459	0.59488	0.747798
CATCCACAGTGGGTTG-1_1	SP.s11	3284	1593	1.33861	2	SP.Treg.WT	3460	1593	SP.Treg	2	cTreg (Spleen LT)	5.95792	0.884053	-29.8481	-15.3185	-9.38144	-3.35563	2.54336	0.193858	5.85286	0.974385	-4.41335	-5.36513	-0.914716	-2.80459	2.23044	2.38985	-4.27198	-4.9481	-0.122367	0.267887	0.757396	-0.59496	1.67601	0.778272	0.28705	2.67082	-1.13179	-1.05643	0.969053	0.102242	1.14683	0.782665	0.0886298	-0.977725
CATCCACGTTCAGACT-1_1	SP.s11	4310	1646	2.48145	2	SP.Treg.WT	3931	1646	SP.Treg	2	cTreg (Spleen LT)	6.41023	-0.287209	-25.9118	-27.1854	-20.9796	0.16556	1.18013	8.83199	4.19638	4.64494	-8.27354	4.58327	3.95134	-0.0550207	-4.36469	-2.82527	-1.00742	-1.2243	2.9604	2.77384	6.48423	1.92131	2.88238	-0.148413	-4.0052	1.28907	0.562547	1.68841	-1.29222	0.156436	-2.55835	1.64148	-1.67017	-3.06643
CATCCACTCCCTCAGT-1_1	SP.s11	5431	2076	2.35424	1	SP.Treg.WT	4183	2067	SP.Treg	1	NLT (skin)	3.40161	0.644946	-15.309	-6.38108	-8.53637	-3.07309	-5.19472	7.28911	-3.19056	1.12635	-1.2631	0.453559	-0.79469	-0.51119	-2.96991	-3.28861	1.10671	2.67388	-1.00909	-1.26417	-4.4711	-0.219511	-1.03473	-2.1836	-3.15797	-0.352421	0.89938	-0.0366255	0.292422	-0.870563	-0.520761	-0.383952	0.879261	0.328164
CATCCACTCTGGTATG-1_1	SP.s11	2408	1545	2.15232	1	SP.Treg.WT	3066	1558	SP.Treg	1	NLT (skin)	-1.99596	3.65485	-13.1924	22.1218	11.5404	-14.5928	0.955187	2.00974	2.47553	6.05215	-3.00668	-3.87241	1.40283	-3.25497	6.06494	-2.55041	0.203831	-0.218609	-1.13975	-0.900256	-0.865539	3.39571	-2.14368	0.347863	5.91629	2.48045	-1.54248	1.16332	-9.97018	-3.64761	-1.48844	2.82812	1.54689	-1.11066
CATCGAAAGAAACCGC-1_1	SP.s11	6664	2385	2.2482	2	SP.Treg.WT	4241	2296	SP.Treg	2	cTreg (Spleen LT)	3.49616	-0.19107	-12.9604	-12.7344	-12.6254	-4.46035	0.114215	-2.57642	0.453106	-0.257297	-1.10462	7.62673	2.93521	-6.33463	1.53524	0.664166	1.67243	3.32397	-1.20958	-0.990385	-5.94841	-1.84328	-3.71308	2.35654	-1.06951	2.24729	-6.82472	2.32057	0.696476	6.05851	3.56285	-1.73292	2.48102	0.629598
CATCGAACAAACCTAC-1_1	SP.s11	4104	1720	2.54978	2	SP.Treg.WT	3871	1720	SP.Treg	2	cTreg (Spleen LT)	4.77097	0.0608824	-16.1668	-11.3695	-13.0118	-0.400151	1.31189	4.3341	1.0294	2.52518	-0.537725	2.56559	-0.584508	1.59802	1.4504	0.503577	1.19464	3.02679	-0.863045	-0.699289	1.47279	1.30752	-1.53862	0.374684	1.54127	-0.587885	0.293437	1.6346	0.206987	1.63485	-0.391167	-0.928338	-0.691873	-0.882487
CATCGAACAAGAAAGG-1_1	SP.s11	4939	2122	1.69628	3	SP.Treg.WT	4174	2120	SP.Treg	3	NLT-like (colon)	-1.84003	-4.6348	22.7892	-15.9726	5.80752	5.22162	2.69452	8.58605	-1.81362	0.842104	-4.25084	10.0442	0.487689	5.81963	-4.69068	7.63136	4.442	0.695529	-2.50198	-4.47885	1.63027	5.0321	-1.80882	1.13693	5.32198	3.3425	-0.546425	-1.97695	3.13961	-2.50115	-2.23062	-1.21513	-1.96693	-1.17493
CATCGAAGTACATCCA-1_1	SP.s11	6170	2229	2.47693	2	SP.Treg.WT	4179	2178	SP.Treg	2	cTreg (Spleen LT)	3.25401	-0.61926	-12.296	-13.4498	-13.451	-1.70609	-3.47763	-2.26063	-1.0533	0.805698	0.65592	1.70886	-1.27421	-3.18335	1.82463	-0.214068	2.08007	3.85656	-0.707707	-0.999427	-3.19221	-0.984141	-0.52589	-0.408373	1.34902	-0.417538	-2.04594	0.495954	1.2717	1.46366	-0.890642	-0.949629	0.0199933	-0.321611
CATCGAAGTAGTACCT-1_1	SP.s11	4317	1680	2.54394	2	SP.Treg.WT	3935	1680	SP.Treg	2	cTreg (Spleen LT)	6.2728	-0.624864	-22.883	-27.7569	-19.0152	1.01974	-4.24763	6.39661	3.73005	0.145078	-4.282	4.51703	3.73111	-3.03035	-0.888386	-3.60555	-1.21546	-0.808763	-0.791532	-0.836063	7.38536	-1.21774	6.6497	0.254658	0.109056	2.64187	2.45835	1.14122	0.188937	-0.148051	2.10392	0.632926	2.87178	1.10698
CATCGAAGTGATAAGT-1_1	SP.s11	7703	2388	2.85196	5	SP.Treg.WT	4207	2126	SP.Treg	5	cTreg (LT-like)	2.49436	3.40193	-37.8741	0.161268	-2.12554	2.08178	10.9028	13.2848	3.99175	-23.2873	5.08973	1.71092	-3.14051	1.35857	4.32763	-2.43466	4.54721	5.44124	-1.79336	-3.08137	-0.141807	0.602496	5.69371	0.871048	0.851752	-2.64432	-3.05492	-0.755677	-0.252997	0.646089	2.16528	-1.10931	-0.849761	-1.01296
CATCGAATCATGTCTT-1_1	SP.s11	5493	2296	1.96114	2	SP.Treg.WT	4239	2280	SP.Treg	2	cTreg (Spleen LT)	5.93408	0.540598	-30.4003	-15.4507	-11.9656	-2.25522	2.61146	2.6842	6.71225	3.32954	-5.99952	-6.4094	0.0321928	-4.00721	4.04572	0.0471216	-1.94648	-2.45248	-1.64403	-1.15853	2.6411	-0.0654846	-1.00324	-0.335582	0.482784	-0.0806148	-1.02957	-1.33817	1.96373	-0.770764	0.599694	-0.0264217	-0.0343438	-1.4315
CATCGGGTCAGCATGT-1_1	SP.s11	5822	2339	2.55224	1	SP.Treg.WT	4278	2321	SP.Treg	1	NLT (skin)	-1.42224	4.63292	-16.9367	22.8498	10.004	-13.1349	4.86573	-3.52309	15.8848	2.01421	-2.78455	1.96177	-5.8556	5.24158	-1.62021	-0.627624	-1.97493	2.84931	1.86114	3.46984	-9.50097	1.96301	3.89476	-2.16536	0.192876	-1.1699	-2.41852	-1.38781	-3.08776	0.850801	4.32942	1.56236	-3.5261	-0.773623
CATGACACAAGTTCTG-1_1	SP.s11	4088	1828	2.20103	2	SP.Treg.WT	3898	1828	SP.Treg	2	cTreg (Spleen LT)	6.10133	0.0498372	-25.8221	-21.3044	-16.4023	0.662157	0.80056	7.126	4.72677	4.78308	-4.9559	-0.0639386	4.20534	-2.32425	-0.89063	3.87307	1.14441	-0.287663	0.307239	1.13383	2.52876	0.34409	-0.169213	0.949529	-2.82521	0.156358	-0.357633	0.000100224	-0.0309558	-0.159466	-2.39334	0.361588	-3.02884	-4.65774
CATGACACACCAGGCT-1_1	SP.s11	3158	1623	2.30502	1	SP.Treg.WT	3391	1623	SP.Treg	1	NLT (skin)	1.04876	0.672606	24.1894	-22.3422	1.63857	3.74882	2.81803	5.91519	-0.454802	1.13588	0.626512	1.14994	-4.6624	-3.89003	-3.37121	-5.09756	3.68383	3.39063	1.02468	1.40264	4.84252	1.38761	-0.209573	-1.12313	3.50616	-0.195017	-1.69143	-0.698817	1.14116	0.0656076	5.37321	-0.873979	0.621698	2.92774
CATGACAGTGAGTGAC-1_1	SP.s11	2051	1069	4.72479	1	SP.Treg.WT	3195	1079	SP.Treg	1	NLT (skin)	2.92236	0.919876	-18.7979	-2.34253	-8.40547	-5.77212	-0.194037	0.90771	-1.0678	-3.83607	0.785116	0.851643	-1.87567	-4.25677	0.429439	1.53236	-0.337633	7.2157	-0.200516	-1.91889	0.654977	1.00347	-1.22601	-1.76519	0.158562	1.00041	2.12716	2.15645	0.962102	-0.354029	-1.71612	-1.29718	0.643662	1.21167
CATGACAGTTAAGATG-1_1	SP.s11	4261	1302	3.02604	5	SP.Treg.WT	3832	1301	SP.Treg	5	cTreg (LT-like)	2.80587	2.59175	-35.2686	-0.286336	-8.70876	-10.9246	4.21371	10.165	-4.81996	-17.2076	5.61929	-0.0159838	-2.03887	2.74863	1.40096	0.955025	3.1746	1.89117	-0.649622	-0.631404	-0.597233	0.606543	0.731399	4.60022	-0.263995	-2.36442	-0.561093	-0.791339	-0.609145	-0.269392	-0.967249	-1.37357	1.01059	-2.08165
CATGACATCGCGATCG-1_1	SP.s11	2916	1496	2.18505	2	SP.Treg.WT	3312	1496	SP.Treg	2	cTreg (Spleen LT)	6.20784	0.0399209	-30.3889	-20.0754	-9.66663	-3.24756	0.466184	0.543456	5.99229	4.75802	-5.9563	-2.21391	5.10972	-1.63439	-5.27072	-3.0229	-4.54033	-4.82569	2.69982	3.33211	-1.05102	1.74651	5.74127	0.785352	2.9667	2.42854	3.07091	-4.8462	-2.03992	6.03698	-1.48995	-3.74882	1.60565	5.13742
CATGCCTAGCCATCGC-1_1	SP.s11	2020	1170	1.82897	1	SP.Treg.WT	3104	1180	SP.Treg	1	NLT (skin)	0.614887	2.31523	-9.19056	6.90057	4.33249	-2.77092	-0.721917	6.91497	-2.96691	-1.06988	1.34616	-2.93426	-1.68574	-1.43249	-0.871327	-2.53679	0.18572	-2.20614	-2.03642	-1.63822	0.903211	-0.110991	2.82881	0.289158	0.105686	1.15873	1.6566	0.677744	0.809051	0.105864	-0.126393	-0.492486	-0.556115	0.700157
CATGCCTAGCTAAGAT-1_1	SP.s11	3805	1871	1.86352	2	SP.Treg.WT	3754	1871	SP.Treg	2	cTreg (Spleen LT)	5.40858	1.08782	-28.0374	-14.4433	-5.99594	-7.02592	-1.13038	-0.333963	5.74087	-0.532847	1.77774	-5.44063	6.8603	-3.09964	-2.04573	4.25949	-4.96141	3.373	1.51995	-0.731685	-2.6778	1.01786	1.64574	5.54124	3.19726	1.8052	0.842274	-0.295179	3.56238	-0.957588	-0.0157515	-0.780072	3.14881	5.24119
CATGCCTCACGTTGGC-1_1	SP.s11	3871	2024	1.9305	3	SP.Treg.WT	3808	2024	SP.Treg	3	NLT-like (colon)	-1.04243	-4.68358	20.5503	-16.8772	-2.23141	-2.23711	4.8641	8.24696	1.81083	7.90013	0.262025	2.61069	1.98544	1.56922	-1.13057	6.18085	1.81552	-1.38994	0.658015	1.73423	0.380304	0.2961	-3.43561	3.38407	0.277622	3.85197	-0.640497	0.247024	1.16051	1.44403	-0.510174	1.29252	-1.42975	-0.810366
CATGCCTCACTTGGAT-1_1	SP.s11	2299	1293	4.88332	8	SP.Treg.WT	3020	1357	SP.Treg	8	NLT (colon)	0.264368	1.10939	-9.43384	45.2536	6.83237	1.20886	18.4364	24.7324	-1.69035	20.9213	2.73508	4.90939	4.1257	3.64008	-2.76038	10.1855	15.5736	1.86657	-5.1812	2.61225	2.76234	-10.2223	-15.6015	2.84589	6.67168	0.601265	0.199929	-5.78558	0.937755	-2.26608	5.97009	-4.81577	3.45929	-7.63751
CATGCCTCATACGCCG-1_1	SP.s11	3592	1834	1.16894	3	SP.Treg.WT	3601	1834	SP.Treg	3	NLT-like (colon)	-3.14904	-4.31642	28.6065	-14.4513	10.5413	10.6338	10.8059	5.9778	3.46964	5.96808	-0.926069	5.01379	3.06328	1.89386	-3.43845	-3.86191	-4.76825	0.0360391	-0.948167	-1.81671	-0.360751	3.68737	1.08626	-0.43862	2.7077	-4.97727	1.15494	3.18213	0.577109	1.23204	-4.03737	1.89021	-1.78102	1.63345
CATGCCTCATCACGTA-1_1	SP.s11	3389	1861	2.97672	1	SP.Treg.WT	3486	1861	SP.Treg	1	NLT (skin)	-1.57901	3.66969	-17.647	26.7059	9.52223	-19.5798	3.25656	-9.29225	10.7438	1.89293	3.23014	-1.50025	10.5683	0.866778	0.654609	-5.69424	3.09619	2.41354	1.04678	-1.19504	1.02431	3.24926	1.56456	0.786015	4.81398	1.77971	0.707795	0.237349	2.13399	-0.949675	-3.60113	0.908805	-1.37366	-4.44149
CATGCCTGTTCAGTAC-1_1	SP.s11	3214	1624	1.79901	2	SP.Treg.WT	3416	1623	SP.Treg	2	cTreg (Spleen LT)	4.83013	0.545519	-18.6427	-7.86935	-6.62265	-1.20613	3.58739	3.44708	0.642153	0.71928	-1.35512	-7.15987	-1.80074	-3.18906	2.53747	2.91989	-0.127137	0.994673	-0.0915711	-0.295149	-2.90617	1.11326	-2.69115	-1.17442	0.194433	-0.175371	-1.10655	-1.16138	-0.63607	-0.146779	0.820052	-0.944852	0.161013	0.178697
CATGCCTTCTTCGAGA-1_1	SP.s11	4131	2038	1.81291	1	SP.Treg.WT	3939	2038	SP.Treg	1	NLT (skin)	-0.577419	3.18424	-12.7496	15.2209	3.27183	-8.95269	5.25798	4.46593	-2.3214	0.155093	2.12451	5.80864	-3.40343	-4.37503	-1.14558	1.16968	-2.53038	-0.134809	1.38162	1.21017	-3.69964	2.49322	2.69355	5.03763	2.15223	1.22963	1.86353	0.576568	3.06359	-0.230856	-2.29013	0.55882	0.676677	2.44264
CATGGCGAGAAGCCCA-1_1	SP.s11	4130	1728	1.39894	2	SP.Treg.WT	3884	1728	SP.Treg	2	cTreg (Spleen LT)	4.87812	-0.853589	-18.2876	-18.5655	-14.2627	2.1115	0.130414	-1.15047	2.30784	-0.988007	-0.26479	-1.80655	0.134271	-2.34665	1.74482	1.04521	-0.713468	-3.15054	-0.915231	0.238949	0.329588	-0.349649	0.295708	0.0236554	0.201612	-0.182023	1.1905	-0.530258	0.51272	-0.360069	-0.792145	0.741487	0.0862964	-0.0373091
CATGGCGAGATGTCGG-1_1	SP.s11	2689	1475	1.85667	3	SP.Treg.WT	3240	1476	SP.Treg	3	NLT-like (colon)	-1.19311	-3.79805	17.1297	-13.4933	-2.47299	1.47007	3.45403	0.372539	0.279076	-0.0440883	1.09736	-1.31004	-2.28202	-0.703619	-0.378612	4.25335	0.794756	-2.30784	-0.0489768	1.42853	-1.00472	-1.06463	-1.1164	-2.07691	-1.14353	1.23739	2.18958	1.64571	1.30233	0.131175	-3.40544	-0.191076	0.0265811	-0.5269
CATGGCGAGGGCTTGA-1_1	SP.s11	3255	1605	1.65695	2	SP.Treg.WT	3441	1605	SP.Treg	2	cTreg (Spleen LT)	6.24511	0.212346	-29.7046	-15.5213	-10.272	0.863092	1.72223	2.85929	4.15452	0.944697	-3.73318	-5.7418	-0.0396066	-1.97366	0.128316	1.41772	-4.00887	-7.28614	0.321988	1.26313	2.7879	1.17668	0.584462	-0.583107	0.525066	1.0402	3.14731	1.91914	0.775704	-5.54836	2.53577	-4.59175	-0.878017	2.45191
CATGGCGAGTACGATA-1_1	SP.s11	1304	789	0	0	SP.Treg.WT	3241	882	SP.Treg	0	eTreg (Spleen)	-5.33264	-0.756638	24.2007	23.7753	-2.73969	4.08581	-3.27426	-3.85732	-1.12649	-7.11084	-7.25942	1.35916	2.99985	3.40987	2.59806	6.63413	4.42656	-4.28793	2.23049	8.09383	4.06568	1.27065	-1.68103	-0.191744	0.450827	1.12482	-2.6471	-3.21064	5.57777	3.11805	1.3864	17.1785	-4.41416	10.9232
CATGGCGCACTGCCAG-1_1	SP.s11	4554	1815	2.98246	2	SP.Treg.WT	4018	1815	SP.Treg	2	cTreg (Spleen LT)	5.61174	0.410888	-26.7721	-21.5982	-17.8063	-4.68635	1.3377	10.6346	3.27104	2.10843	-5.2938	2.95596	7.14919	1.59998	-0.859144	-3.70026	-0.935175	-1.57744	0.697489	2.08187	-0.543476	-0.598537	-1.25706	-4.88138	-2.06565	-1.78164	-3.42101	-0.213811	-0.495418	1.3538	-2.84562	1.26523	-3.4037	-6.47098
CATGGCGCAGTAAGCG-1_1	SP.s11	3915	1820	2.88118	1	SP.Treg.WT	3809	1820	SP.Treg	1	NLT (skin)	1.47839	1.19649	-11.7054	1.57329	-1.96299	-1.70623	-2.53622	2.87084	-3.04006	-1.39337	1.47257	-2.60357	-5.89064	-3.75484	-2.81814	0.0335462	0.266994	0.169992	0.166512	0.909667	-1.28705	-0.683376	-3.38243	-1.41795	-0.802123	0.168338	0.311531	0.329735	1.12354	0.359538	-3.14743	0.0834028	-1.22014	-0.945893
CATGGCGGTCTCTTAT-1_1	SP.s11	4943	1851	3.6147	2	SP.Treg.WT	4076	1847	SP.Treg	2	cTreg (Spleen LT)	5.12166	-0.218561	-18.1853	-24.9774	-16.7075	-0.310111	1.36011	1.58935	5.2147	-4.41613	-2.00762	-3.56399	0.516351	-5.71909	3.63937	0.932819	-1.11138	-4.06588	0.380934	1.18899	3.00883	0.617064	-1.01088	-0.437257	-1.02497	-2.06699	-0.70737	-1.41277	0.314517	-2.67114	-1.03569	-0.160417	-0.338586	-2.51245
CATGGCGGTGATGATA-1_1	SP.s11	3710	1845	1.55788	0	SP.Treg.WT	3708	1845	SP.Treg	0	eTreg (Spleen)	-4.34102	-1.69265	25.1205	19.2773	10.2633	6.10961	6.09852	5.44923	-8.03631	-2.59674	-13.2337	5.2565	4.43779	8.14149	0.866765	7.91864	0.91146	1.38892	-1.73321	-1.52679	1.8407	0.968068	3.05254	-1.20907	2.60634	-2.45145	-4.06799	0.523275	0.824872	3.12085	-0.442385	-1.96548	0.406502	1.06735
CATGGCGTCACGACTA-1_1	SP.s11	5872	2111	1.46234	2	SP.Treg.WT	4149	2063	SP.Treg	2	cTreg (Spleen LT)	5.02781	-0.83578	-17.0061	-24.4744	-14.7918	2.51825	-4.15061	-0.280234	4.46701	-1.76707	-1.5886	-4.61012	0.0246504	-2.73545	-1.26136	-1.47935	1.93971	-3.24052	0.882596	0.661576	0.567736	4.58406	-3.96481	-2.69038	-1.29138	-1.56967	-1.43356	-2.38659	-0.847455	-0.775816	-2.22926	1.21854	-3.2255	-5.85305
CATGGCGTCAGCCTAA-1_1	SP.s11	3562	1646	1.51558	0	SP.Treg.WT	3592	1646	SP.Treg	0	eTreg (Spleen)	-2.19378	1.05146	-4.36772	1.92127	2.86623	0.0599326	-0.563287	-1.6846	2.17848	-3.32264	-1.1211	-9.32435	0.148313	0.524705	-5.83429	2.50229	1.23269	-2.17046	3.07224	1.54676	-2.84874	-1.28964	0.877791	-2.72329	0.193088	-0.0797731	-0.482963	-1.75414	1.85965	-0.67123	-0.269882	2.02494	-2.508	1.42649
CATGGCGTCCTCCTAG-1_1	SP.s11	3152	1332	3.73773	2	SP.Treg.WT	3449	1332	SP.Treg	2	cTreg (Spleen LT)	5.37843	-0.314823	-21.0342	-21.5703	-13.7016	0.430387	-0.00861531	2.605	0.328589	-0.34928	-2.08013	3.15691	1.48761	-0.0234165	0.0601317	-1.49383	-2.51158	-1.97738	0.238346	1.22821	-0.0105239	0.335206	-0.141803	-1.89551	-0.0454405	-0.0413865	1.42252	1.81576	-0.914408	0.69207	0.481164	-1.47756	1.14061	1.2032
CATGGCGTCGAATGCT-1_1	SP.s11	2906	1265	3.05632	2	SP.Treg.WT	3383	1265	SP.Treg	2	cTreg (Spleen LT)	4.14061	-0.522892	-15.1437	-18.5515	-15.2082	0.110676	0.748805	-0.999798	0.382713	-3.65783	-0.106362	-0.316007	3.26216	-0.433515	2.15751	-0.0286859	-0.0177663	3.11514	-1.61485	-0.647432	-2.81639	-2.87179	-2.64917	-2.28557	1.82181	-2.30531	-0.129295	-0.0486264	0.907478	1.08722	-1.12988	0.291441	-0.710135	1.69887
CATTATCAGATGCCAG-1_1	SP.s11	1752	1154	2.849	1	SP.Treg.WT	3094	1198	SP.Treg	1	NLT (skin)	0.0890358	1.05561	-6.17374	6.05462	2.6966	-7.33003	0.771695	2.3907	-6.46369	7.11722	1.36822	-2.32668	-1.07037	-1.36144	-0.425292	-0.395512	-1.31183	2.68928	-0.952676	-0.236316	0.0502717	-4.39435	1.17956	0.801393	4.71428	4.37062	-5.69911	2.86919	-9.11035	-3.39481	-5.13233	3.43046	2.7812	1.00038
CATTATCAGTGAATTG-1_1	SP.s11	3476	1603	1.57729	1	SP.Treg.WT	3561	1603	SP.Treg	1	NLT (skin)	3.10354	-0.184231	-12.0799	-8.74405	-7.44339	-2.78083	-1.60313	-1.46088	-0.389343	-0.0637401	0.0376487	-1.26403	-3.10354	0.128982	-3.47973	1.55818	-1.03081	3.79723	0.692611	-1.07156	-1.19546	1.94571	2.77381	0.40037	1.34875	0.42211	3.24823	2.05473	0.684699	-4.93303	0.788185	-2.15018	-2.54839	1.21654
CATTATCAGTGTCTCA-1_1	SP.s11	5374	2344	1.54189	1	SP.Treg.WT	4270	2339	SP.Treg	1	NLT (skin)	-2.06849	1.90162	-2.88626	17.456	10.6725	-1.95378	3.96755	-1.65158	1.86056	-1.58174	1.46711	1.89879	-4.8075	-11.2061	0.443024	-3.48495	-5.28397	1.88618	2.04142	4.06441	-0.190746	-1.86406	-0.300424	5.35582	4.15256	1.98878	4.67819	-1.33095	4.97593	-2.84096	-1.22705	0.0155335	2.06872	-1.64794
CATTATCGTAGAAGGA-1_1	SP.s11	3611	1812	3.28638	1	SP.Treg.WT	3613	1812	SP.Treg	1	NLT (skin)	-1.33045	2.9745	-14.4066	18.9892	5.82626	-10.8569	4.20111	-4.13419	1.85075	1.59873	7.55163	3.1485	2.64161	-2.56367	0.213259	2.37499	-0.790923	3.55196	1.6874	1.76704	1.8866	1.05249	3.27141	0.229653	-2.40144	6.37579	-0.628069	-1.98521	0.699836	-2.65713	2.06962	-0.0613856	-1.43509	-1.80087
CATTATCGTGGTCTCG-1_1	SP.s11	5518	2343	2.60445	3	SP.Treg.WT	4308	2331	SP.Treg	3	NLT-like (colon)	-1.15562	-4.32001	23.0909	-20.384	-2.14665	11.332	12.3593	10.6439	6.67614	6.99093	-1.63228	2.19406	-0.70999	0.223926	-3.12446	-0.572161	6.05878	-0.0770994	2.47313	4.36094	6.59406	4.64772	-2.29011	-1.37809	-1.61141	-0.18409	-2.11096	-1.8178	0.569705	-1.15326	1.3039	-3.53022	0.17345	-1.95186
CATTATCTCGACCAGC-1_1	SP.s11	4487	1791	3.24733	2	SP.Treg.WT	3996	1790	SP.Treg	2	cTreg (Spleen LT)	5.1848	-0.569493	-18.3272	-21.3243	-16.5625	1.21381	1.28009	0.823452	3.4588	0.844651	-3.66456	-3.13738	2.15737	-3.88893	2.01442	0.728626	-0.905239	0.296297	-0.793274	-2.10836	3.0927	-0.0405351	1.61794	-1.69106	0.780013	-0.205896	0.16186	-1.12694	0.275595	-1.36552	-0.674403	0.725293	-1.21002	-0.468535
CATTATCTCGCCTGTT-1_1	SP.s11	4324	2263	3.4419	1	SP.Treg.WT	4044	2263	SP.Treg	1	NLT (skin)	-1.15363	3.23562	-11.1058	18.1103	5.88852	-8.80924	2.44747	5.42077	-2.79212	5.62918	6.07913	6.62442	0.057676	-3.00859	3.33255	2.34532	-2.0321	3.50063	2.28345	1.80075	-0.94385	2.43289	-1.83029	-0.0483657	1.0548	2.07208	-0.665782	-2.21063	1.47293	-0.972891	-0.429267	1.23965	-2.71985	-1.3314
CATTCGCAGACGCACA-1_1	SP.s11	4713	2285	1.8832	1	SP.Treg.WT	4178	2282	SP.Treg	1	NLT (skin)	-0.789019	1.14351	-4.9496	0.830366	-0.570088	-7.70264	5.02032	4.47518	2.4025	5.45076	1.42327	0.746487	-1.39692	5.55531	-9.07823	5.01625	0.257013	1.28873	6.01129	7.45077	-6.42712	1.25284	1.85754	1.11864	1.11582	0.241074	0.484775	0.741964	0.607057	0.80615	-4.3233	1.01483	-1.32034	-0.983324
CATTCGCAGACTTGAA-1_1	SP.s11	4305	1813	2.52666	2	SP.Treg.WT	3959	1813	SP.Treg	2	cTreg (Spleen LT)	4.42614	-0.874258	-16.9264	-21.2207	-15.2629	0.942547	1.13663	-0.383724	0.712115	-0.806788	-1.35757	-1.85125	1.46321	-3.28852	2.67113	-0.655388	-0.11128	1.83862	-0.910716	-0.935068	1.06523	-1.98738	1.06132	-0.661265	1.05116	-0.160603	-1.2464	-0.411975	0.832374	-0.333379	0.580664	0.972332	-0.736682	0.938618
CATTCGCAGCTAAGAT-1_1	SP.s11	5926	2494	2.61877	5	SP.Treg.WT	4342	2464	SP.Treg	5	cTreg (LT-like)	2.57705	2.27251	-32.2477	1.8137	-4.29543	-9.33022	-3.48834	15.4397	-1.79769	-4.05842	0.722353	2.3477	-3.84474	-3.85588	-0.80241	-0.973019	4.17983	7.61989	-2.78034	-6.35492	-6.4318	0.632787	2.60492	1.54701	2.22552	4.25254	-4.40052	-0.321391	0.427163	1.50175	6.40389	-3.60225	0.806268	-5.29509
CATTCGCAGGCATTGG-1_1	SP.s11	3434	1416	1.85776	2	SP.Treg.WT	3559	1416	SP.Treg	2	cTreg (Spleen LT)	4.86985	-1.18394	-17.1606	-26.3071	-15.3777	1.75106	-0.47911	-4.49146	2.62094	-4.11531	-1.06531	-2.28047	-2.89052	-4.38754	1.92695	-0.407107	-0.723719	-1.00935	0.792971	1.99801	5.16936	-1.22247	0.325578	-1.06584	0.291328	-1.49784	1.41818	-0.921073	1.03171	-1.93549	-1.09338	-0.729768	-0.361754	0.622742
CATTCGCAGTCTCCTC-1_1	SP.s11	4137	1851	1.47343	2	SP.Treg.WT	3903	1851	SP.Treg	2	cTreg (Spleen LT)	5.38518	0.603679	-24.6478	-15.6053	-13.4272	-1.22053	0.319576	4.59139	3.3269	2.38105	-4.06927	-0.633592	5.93234	-1.39945	0.70862	-1.40303	-4.42412	-0.151471	-0.476596	-2.958	-4.70797	2.24157	-2.2771	2.50378	-0.410631	0.881683	-2.5036	0.212088	-0.109046	1.38375	3.3835	-1.13368	0.698914	1.26369
CATTCGCCACGCCAGT-1_1	SP.s11	3508	1784	2.61959	0	SP.Treg.WT	3560	1784	SP.Treg	0	eTreg (Spleen)	-1.41579	0.913305	-4.44091	1.45712	4.71135	-2.43551	-0.238022	-0.373364	2.95088	3.29262	-0.822798	-7.10763	0.703488	3.00515	-9.05942	3.76478	-0.829845	0.0465852	3.07134	2.99809	-2.0723	1.78761	4.76741	0.0758434	2.37433	-0.182007	1.27548	2.85357	1.23404	2.87999	-2.5313	1.05481	-4.12794	1.53888
CATTCGCGTGGGTATG-1_1	SP.s11	3114	1388	2.3114	2	SP.Treg.WT	3422	1388	SP.Treg	2	cTreg (Spleen LT)	4.51324	-1.00982	-16.0015	-19.6851	-13.972	0.354751	-2.60021	-1.14817	1.54868	-0.989039	0.123024	1.30988	0.661321	-2.21032	0.345429	0.716875	-2.0084	-0.770718	1.0318	1.32544	-0.247858	-0.204733	-0.789736	-0.242528	0.188324	0.388317	0.870543	-1.81996	0.660609	1.45007	-1.98681	-1.39724	-0.40798	-0.317447
CATTCGCTCGTTTAGG-1_1	SP.s11	5971	2168	2.18588	2	SP.Treg.WT	4203	2118	SP.Treg	2	cTreg (Spleen LT)	4.31517	-0.631035	-16.4492	-21.6206	-18.9688	-1.34738	-1.97322	-0.80161	2.50134	-2.14876	-2.6842	-3.63532	2.67032	-4.01744	-0.284861	-2.25982	3.24614	1.72521	-1.70234	-1.09455	-0.65533	-2.03995	-1.22033	-2.71544	-0.125498	-3.55162	-3.14269	-3.34655	-0.0269484	-0.662617	-1.50822	1.74327	-2.87299	-6.46903
CCAATCCAGGAGTACC-1_1	SP.s11	4086	1647	1.70815	2	SP.Treg.WT	3855	1647	SP.Treg	2	cTreg (Spleen LT)	4.03485	-0.922125	-15.2983	-19.7604	-14.6426	0.59756	-1.29069	-2.34536	1.29499	-1.41839	-1.10964	-0.252762	-1.07019	-2.47393	-0.74741	0.119725	0.42417	1.87592	0.600735	0.635919	-0.330335	0.481275	1.02355	-0.525894	1.4539	-0.685986	1.65593	1.15081	0.23169	0.00199632	-1.28586	0.393628	-0.437041	0.52395
CCAATCCAGGTAAACT-1_1	SP.s11	4740	1992	2.52685	2	SP.Treg.WT	4093	1989	SP.Treg	2	cTreg (Spleen LT)	4.49002	0.448925	-17.9083	-7.28672	-10.4411	-3.14756	2.50786	1.80805	-1.18191	4.67139	-1.58623	-0.897649	0.321118	-1.39129	1.04537	1.59254	-0.659154	2.52881	-0.541444	-0.715777	-1.10267	0.552443	0.15181	-0.125125	0.408364	-1.58674	0.352911	1.09457	0.672575	-1.15898	0.631656	0.116458	-1.15049	1.6873
CCAATCCCATTTGCTT-1_1	SP.s11	3618	1524	2.12414	2	SP.Treg.WT	3622	1524	SP.Treg	2	cTreg (Spleen LT)	5.15106	-1.48249	-18.5618	-27.0607	-19.3694	2.51375	-1.91836	-2.34779	2.12574	1.00177	-3.40646	1.46299	-0.0308618	-4.62743	1.01367	-2.75232	0.426862	-0.475357	-0.371481	1.32203	4.17781	-1.94203	1.40343	-0.96952	-1.50003	-1.62228	-1.27629	-1.96381	0.431662	-1.30438	-1.0567	2.98138	-2.15323	-1.35635
CCAATCCTCAGCCTAA-1_1	SP.s11	4522	2050	2.38305	1	SP.Treg.WT	4069	2050	SP.Treg	1	NLT (skin)	0.640347	3.44855	-20.1634	7.15843	-3.47882	-13.7055	2.71913	0.754163	1.08658	-2.53796	2.46056	3.99057	1.52987	-1.23213	-2.3452	5.60543	1.1958	5.28627	1.7417	-0.300173	-3.87884	2.98849	2.08682	4.03654	-2.33026	1.44901	-2.86776	-0.256967	-0.429633	-0.51488	1.81517	0.124403	0.747423	1.35814
CCAATCCTCTCCAACC-1_1	SP.s11	6735	2424	1.79259	2	SP.Treg.WT	4235	2316	SP.Treg	2	cTreg (Spleen LT)	4.79691	-0.434008	-15.158	-29.4922	-14.3647	-4.22848	0.673877	-1.5925	3.27754	-1.38932	0.0241983	0.00735831	1.52489	-3.19163	2.10609	3.07678	1.18357	2.62271	5.30621	-6.02818	2.36553	-2.96798	-3.51214	1.95373	0.0213464	-0.860816	0.736252	1.66909	0.467995	2.31081	-2.0467	-1.28909	1.90839	-0.0543465
CCAATCCTCTCGGACG-1_1	SP.s11	3141	1647	0.857415	3	SP.Treg.WT	3376	1647	SP.Treg	3	NLT-like (colon)	0.784151	6.30031	17.1118	-18.0323	-0.0985883	4.62762	8.072	6.77224	2.57397	4.42632	-4.67132	-2.77982	1.43433	-1.23238	-0.46595	4.12759	-0.540255	-3.23261	7.09435	-8.54777	-5.0494	4.84731	-3.99342	-0.143348	0.313404	-0.733376	2.64088	-0.584726	-2.55686	-3.93679	6.31434	-3.55449	-0.991246	-0.195921
CCACCTACATGCAATC-1_1	SP.s11	2074	722	1.59113	5	SP.Treg.WT	3405	796	SP.Treg	5	cTreg (LT-like)	2.19421	2.5209	-33.3138	3.69153	-3.24041	-8.9975	2.66528	17.7654	-3.18692	-9.99016	4.16162	-4.31718	3.36435	4.29096	0.52188	0.724868	-0.752722	-2.14124	0.56425	-2.23497	1.19267	4.21022	3.86483	9.24124	1.70371	-2.00232	-2.30375	-0.618548	0.42106	1.70142	-0.226695	-0.648982	0.260532	-0.370167
CCACCTACATTAGGCT-1_1	SP.s11	4342	1865	1.21839	5	SP.Treg.WT	3964	1865	SP.Treg	5	cTreg (LT-like)	1.96215	1.72355	-26.4525	2.98744	-3.98657	-3.27143	0.699757	7.50211	-5.47536	-9.35425	3.29144	-4.56944	-4.55594	2.90738	1.97034	-1.42716	-0.720276	-6.14821	-0.613401	0.853325	-1.85965	4.07566	0.351168	7.36479	-0.535069	-3.36304	-1.44793	-0.162702	2.80357	3.22743	-0.58989	5.37341	5.05625	-2.51141
CCACCTAGTCGCTTTC-1_1	SP.s11	3752	1501	1.46393	5	SP.Treg.WT	3730	1501	SP.Treg	5	cTreg (LT-like)	4.3554	1.90874	-30.2664	-7.27047	-13.2076	-2.00743	4.22621	12.5831	2.62912	-9.28613	-0.440174	-3.18681	3.22417	0.0182306	1.86888	1.59752	-1.89374	-10.65	0.749377	1.90084	0.0809521	1.22532	0.406007	8.32279	-0.280794	-3.94594	-4.22258	-2.836	1.0299	0.23508	-2.12236	-0.24374	0.41423	-1.64273
CCACCTAGTCGTTGTA-1_1	SP.s11	4229	1831	1.90903	5	SP.Treg.WT	3925	1831	SP.Treg	5	cTreg (LT-like)	1.61648	2.13567	-27.1483	4.23067	0.0873658	-4.36639	6.93969	10.2716	-5.14211	-5.47973	4.35748	3.96391	-6.74372	1.02941	0.370034	-1.16482	0.77334	-9.43052	0.951747	2.57558	-1.85167	3.52751	0.64762	10.5933	1.63231	-4.35794	-2.74505	-0.251415	2.29156	-1.65367	-3.38431	-1.98305	-1.58155	-0.350544
CCACCTATCAAACCAC-1_1	SP.s11	5098	1686	2.31327	5	SP.Treg.WT	4018	1682	SP.Treg	5	cTreg (LT-like)	3.88335	2.03996	-30.0325	-6.17346	-15.8882	-4.17611	3.79937	10.9607	-2.20958	-9.18144	0.233478	1.89459	1.6919	3.53009	0.382956	-3.21734	-0.614205	-4.96937	-0.136535	-1.21936	1.42007	1.29152	4.39264	8.42072	-0.75648	-3.0734	-1.42811	-0.230657	0.390902	0.633536	-2.06489	0.0165867	1.752	0.73731
CCACCTATCTCTGTCG-1_1	SP.s11	7616	2057	1.78244	5	SP.Treg.WT	4058	1792	SP.Treg	5	cTreg (LT-like)	3.12075	1.31839	-28.5043	-5.10028	-14.5239	-3.23476	0.101817	2.92549	-2.66149	-13.5745	3.37142	-0.213402	-0.776728	3.27156	2.26548	-1.89953	-0.239068	-2.88859	-1.00225	0.296297	-1.7987	-0.778656	-0.0599781	8.36726	0.0530542	-5.1564	-3.14511	-2.22923	0.814235	0.367192	-1.85496	1.16303	-0.0366501	-0.12897
CCACGGAAGATGGCGT-1_1	SP.s11	2852	1539	2.87215	1	SP.Treg.WT	3256	1539	SP.Treg	1	NLT (skin)	-0.324056	3.90021	-18.5597	13.2719	1.1768	-14.0655	0.599528	-1.77354	6.28987	2.46706	3.66319	2.11493	-6.92544	-3.67852	1.0701	9.76319	2.01067	-2.16458	2.70009	3.61061	-4.49572	3.11917	0.0141508	-0.989451	-5.86664	1.86494	-1.08721	3.6244	0.687031	-1.38629	-4.49594	-3.90036	-0.583721	-2.11135
CCACGGAAGCCCGAAA-1_1	SP.s11	4866	1887	1.96641	2	SP.Treg.WT	4087	1886	SP.Treg	2	cTreg (Spleen LT)	5.54459	-0.115492	-20.7959	-19.5382	-14.2585	1.64891	1.06219	4.2035	4.2957	0.752437	-3.87494	-2.88328	0.608172	-2.25988	-0.362412	0.456483	-1.19827	-0.957199	1.30155	0.892897	0.962817	4.12611	-0.15652	-0.331144	1.22796	-1.50064	0.671431	1.50086	0.526647	1.86335	-2.36738	0.276379	-1.29939	-0.607862
CCACGGAAGCTCAACT-1_1	SP.s11	2606	1473	3.09042	7	SP.Treg.WT	3189	1474	SP.Treg	7	NLT-like (skin)	0.0446951	6.1951	38.1468	10.3442	-0.151705	-9.50632	0.200942	-0.789986	4.06053	1.95456	-1.08638	-2.15467	-3.88042	1.84902	-0.639909	4.8331	1.35315	-1.61763	16.4286	-7.95705	-0.938221	-3.40053	0.492654	0.774931	-0.98907	-2.05438	1.48461	-0.131832	-0.732044	0.0341228	-3.37246	0.198568	1.6884	1.23107
CCACGGACATCGGAAG-1_1	SP.s11	3029	1322	2.60297	4	SP.Treg.WT	3405	1322	SP.Treg	4	cTreg (bLN LT)	4.06359	-1.72492	-9.67671	-22.5471	-14.076	1.33081	0.292434	-1.38952	-0.631727	2.07175	-1.0825	-1.6889	1.22	-2.46026	2.99133	-0.879869	1.02812	1.13465	-1.3043	-0.141698	0.718641	-2.72187	-0.608142	-0.936461	1.442	-1.81857	0.447232	0.295852	0.677972	-0.0770013	-1.29887	0.0967005	-0.396902	0.849671
CCACGGACATGCCTTC-1_1	SP.s11	5769	2031	1.95569	2	SP.Treg.WT	4155	1997	SP.Treg	2	cTreg (Spleen LT)	0.217061	4.98837	-33.9475	-15.4259	-14.5285	-3.40047	-5.91206	-1.21243	15.6556	-1.1732	-7.25195	-5.33939	-7.8658	6.61943	1.00423	-3.32267	-5.39643	2.62899	-0.26156	2.75691	2.3567	-2.33497	-4.70628	-0.158762	4.02179	1.36472	-4.28654	1.27678	-6.10432	-3.74	-4.95847	2.03457	1.50097	-0.501712
CCACGGATCCTTCAAT-1_1	SP.s11	5058	2366	2.85771	1	SP.Treg.WT	4272	2364	SP.Treg	1	NLT (skin)	-1.20723	3.19901	-12.1487	19.0894	11.6154	-14.2439	6.16589	5.81928	-1.79634	6.83057	2.83271	7.08539	-0.71988	-5.03522	2.05744	-0.964846	-0.246662	0.513683	3.87668	5.41574	-2.11796	1.63906	3.32584	2.15963	-2.21365	0.408779	-0.213888	-0.023708	0.497252	-0.95755	0.013334	-1.82499	0.681767	-1.27326
CCACGGATCGTGGGAA-1_1	SP.s11	3052	1594	3.61681	3	SP.Treg.WT	3353	1594	SP.Treg	3	NLT-like (colon)	3.66096	0.540417	19.4562	-19.5205	-7.54035	-1.63803	5.82513	7.57488	0.0691546	2.09173	2.16428	0.398082	-1.65898	2.77273	-2.67725	2.50204	5.87233	-2.78858	2.67615	3.42145	2.26585	5.11601	-2.8723	1.5119	2.2192	-1.40124	-0.767447	-0.625138	0.827202	-0.0910382	-2.51512	-1.45725	1.15995	-1.55013
CCACGGATCTTGTTTG-1_1	SP.s11	4162	1788	2.32837	2	SP.Treg.WT	3911	1788	SP.Treg	2	cTreg (Spleen LT)	5.11497	0.631632	-23.848	-15.3676	-13.6845	-2.63822	-0.114085	5.60515	-0.349213	3.89249	-5.11581	3.53344	5.08279	-2.22992	2.40179	-2.29815	-2.04991	-0.12612	-1.18794	-4.61214	-9.17854	3.44538	0.813803	1.0663	-1.56809	1.47021	-4.11321	-0.621512	-1.47201	1.47201	6.70432	-2.62327	2.3492	0.335838
CCACTACAGGACAGCT-1_1	SP.s11	3027	1169	4.12814	2	SP.Treg.WT	3440	1169	SP.Treg	2	cTreg (Spleen LT)	3.81355	1.722	-20.1165	-11.851	-15.8805	-4.94139	-5.32562	4.33126	1.04419	-7.72961	1.20388	2.13145	2.63827	0.68409	3.17229	-2.75024	-1.14853	8.39568	-1.78393	-4.29147	2.06802	0.413449	4.08862	-2.49707	2.04594	0.0439076	1.58226	3.07822	-0.418905	2.29481	0.370212	-0.416495	-0.787794	1.02449
CCACTACCAAGCCCAC-1_1	SP.s11	4042	1815	2.29516	2	SP.Treg.WT	3868	1814	SP.Treg	2	cTreg (Spleen LT)	6.63309	0.0653145	-26.9748	-25.4384	-14.4047	-4.20636	1.05675	10.9015	6.47152	0.176614	-7.47735	1.28566	2.94199	0.440601	-1.12694	-1.12107	-5.50619	-6.1344	0.173994	-1.65096	5.27632	0.439463	1.46159	1.95145	-2.94732	3.05125	-4.19204	-1.78315	-2.24003	-1.36011	0.00524882	2.44455	-2.51222	-6.11676
CCACTACCAATCGAAA-1_1	SP.s11	2409	1349	1.61826	1	SP.Treg.WT	3196	1353	SP.Treg	1	NLT (skin)	-0.13608	3.08101	-11.5377	13.6809	1.98141	-7.75363	3.12416	4.99768	-5.44149	0.281721	1.4862	3.37246	-2.20275	0.291032	2.53783	-1.201	0.854801	0.927741	0.045553	-1.27515	-1.84236	3.31875	3.45453	0.464348	-0.505735	-0.482973	2.30999	2.7107	-0.929194	0.947588	-1.79344	0.321373	0.195645	1.40018
CCACTACCACGAAGCA-1_1	SP.s11	5145	1907	2.61831	2	SP.Treg.WT	4118	1904	SP.Treg	2	cTreg (Spleen LT)	4.95868	-0.358231	-34.3059	-16.1068	-17.2399	-2.73201	-2.1192	1.4307	4.10641	-0.23849	-3.51173	-1.10939	-3.96697	3.21922	0.617508	-3.16789	-2.28867	2.77159	-0.710775	-0.159458	6.45026	-2.83375	1.15115	1.85909	-0.515211	0.905085	1.47813	0.837029	0.293379	-0.555702	-1.21703	-1.52958	0.400602	0.400408
CCACTACCAGCTGTAT-1_1	SP.s11	3563	1587	3.72967	5	SP.Treg.WT	3597	1586	SP.Treg	5	cTreg (LT-like)	2.7577	2.81664	-34.5092	-0.12052	-8.69106	-10.7879	5.83437	14.064	-3.08167	-12.7088	3.70228	-1.41318	-0.594627	2.96874	-0.291231	-2.46442	6.37216	6.27428	-2.58158	-4.55924	-0.797047	2.47308	6.30753	2.26176	0.935582	-2.51977	-2.0793	-1.82472	0.632997	0.0307499	1.42333	0.745705	-1.0906	0.527433
CCACTACCAGGTCGTC-1_1	SP.s11	5500	2254	1.99601	2	SP.Treg.WT	4240	2246	SP.Treg	2	cTreg (Spleen LT)	4.51068	-0.38074	-12.5362	-16.456	-11.0385	2.18621	0.514229	1.03452	3.21762	-1.13942	-2.22311	-5.13883	-2.28518	-5.54507	1.26817	-0.54036	0.898558	-0.595905	-0.164185	-0.508883	-1.0356	5.17664	-1.71444	-3.55519	-0.190761	-2.06244	-1.60506	-1.31829	-0.75546	0.0905907	-0.260729	-2.32394	-0.25332	-1.93037
CCACTACCATTATCTC-1_1	SP.s11	4596	2224	0.933362	1	SP.Treg.WT	4132	2222	SP.Treg	1	NLT (skin)	-1.5052	-2.93624	20.9617	-1.56561	3.15102	4.73927	4.25942	4.9309	-0.031241	1.71744	-0.312436	-5.88689	-7.44244	-4.9407	0.792223	-0.780019	5.23802	-1.84942	1.84765	1.30273	2.09548	2.28082	3.83641	0.664608	0.251883	1.02357	-2.59842	-0.496248	2.72837	1.05571	-0.753652	-1.80787	-0.190294	-0.824242
CCACTACTCCTCAACC-1_1	SP.s11	4425	1949	2.09932	1	SP.Treg.WT	4020	1949	SP.Treg	1	NLT (skin)	-0.789646	4.7699	-22.9801	22.2405	-2.32579	-17.4413	2.39637	-7.46003	16.503	-1.01894	-3.35165	-1.0036	-2.79939	4.97497	8.22097	1.68765	2.76768	0.564129	-5.15542	-4.9373	0.701923	-1.54818	-0.554668	1.86812	-0.430295	0.224091	0.199881	0.683297	0.985071	-0.399076	1.758	0.656505	1.78246	3.57053
CCACTACTCTGAGGGA-1_1	SP.s11	4050	1892	1.87284	2	SP.Treg.WT	3887	1892	SP.Treg	2	cTreg (Spleen LT)	5.77133	0.790614	-27.0714	-13.7801	-7.13159	-1.14568	2.80912	7.32314	4.16155	1.02436	-2.81914	-4.65168	1.30612	-3.32473	-1.90011	2.63712	-0.986034	-3.1476	-1.78412	-4.66006	0.342526	6.26515	-2.1555	0.534802	-0.647532	1.59578	-0.798182	-3.04812	-0.753839	1.53885	-3.60714	0.465318	-3.46274	-3.56721
CCAGCGAAGCGTGAGT-1_1	SP.s11	3791	1589	2.05317	2	SP.Treg.WT	3733	1589	SP.Treg	2	cTreg (Spleen LT)	5.23657	-0.593682	-19.204	-18.2931	-13.9773	2.52028	1.02611	0.741927	3.80598	0.829258	-3.22696	-1.09971	0.781319	-2.59899	0.693647	1.52553	-2.7219	-0.819101	0.58025	1.6939	0.285392	-1.56616	-1.06355	0.583676	-0.18366	-0.578584	0.488646	-0.413376	0.666798	-3.74502	2.16896	-1.72682	-1.94929	0.497228
CCAGCGAAGTAGGCCA-1_1	SP.s11	5057	1992	1.67818	2	SP.Treg.WT	4115	1992	SP.Treg	2	cTreg (Spleen LT)	3.81809	-0.51824	-12.0786	-16.3627	-10.7135	1.39062	0.148471	0.37786	1.36473	-0.988848	-0.976944	-1.84748	-4.33432	-3.47473	-2.17514	0.0504681	2.66204	1.17019	1.14737	1.23801	-3.56061	2.27706	-1.41552	-1.23317	2.20941	-1.30738	-1.19138	-1.4883	0.0768221	0.213334	1.21702	-1.22984	-0.550189	-2.31964
CCAGCGACAAGGCTCC-1_1	SP.s11	3980	1650	2.3104	6	SP.Treg.WT	3842	1650	SP.Treg	6	eTreg (bLN)	-6.12862	0.698648	20.9274	30.762	2.42647	11.9969	-23.8205	21.9784	12.9439	10.065	7.12264	14.3751	-1.24174	2.81919	0.350209	5.02939	4.61145	-1.14557	-0.0781787	1.53065	-1.06846	3.18671	-2.57368	1.93212	6.7412	1.41202	0.293445	1.171	0.437183	2.00249	1.94227	-2.05473	-2.53463	-4.25951
CCAGCGACAATACGCT-1_1	SP.s11	2855	1437	2.76514	2	SP.Treg.WT	3304	1437	SP.Treg	2	cTreg (Spleen LT)	4.1138	0.283615	-16.9892	-10.2956	-10.1022	-3.47711	-0.121862	3.87126	0.726313	-0.906701	-0.0787112	0.352576	-2.67468	-2.3304	0.407127	2.4983	1.03403	1.78755	1.45648	1.59043	0.894521	0.64784	-0.428374	1.23813	0.91247	3.51709	-2.08259	2.2354	-2.21274	0.513519	-3.48911	0.566691	-0.194001	-1.19199
CCAGCGACACTGTCGG-1_1	SP.s11	3926	1633	3.12738	2	SP.Treg.WT	3793	1632	SP.Treg	2	cTreg (Spleen LT)	6.71603	-1.07448	-25.5778	-27.8927	-19.9724	3.2864	0.817541	6.30386	4.41444	4.96772	-7.78541	4.57918	7.85603	-1.24377	-3.89377	-4.65074	-0.710664	-7.89926	-0.324863	1.89712	6.86413	-2.05581	2.6573	-4.03706	-2.36367	0.673379	1.56536	-0.21198	-0.431612	-2.89684	1.45017	-1.43388	1.26534	2.66317
CCAGCGAGTTACGCGC-1_1	SP.s11	2571	1435	3.56866	1	SP.Treg.WT	3197	1437	SP.Treg	1	NLT (skin)	0.828809	2.63445	-14.7389	3.67718	-3.72057	-2.77256	0.619738	2.07325	-2.43886	1.85928	0.957597	-2.13531	-3.2727	-2.44895	-0.103633	3.25353	0.25268	0.975385	0.532674	1.39327	-1.83421	1.19816	-1.61494	-0.25194	1.20998	-1.49035	0.293601	-1.1833	-0.279988	-0.322746	-0.44905	-1.22364	1.25458	-0.94333
CCAGCGATCATATCGG-1_1	SP.s11	5096	2309	1.97845	1	SP.Treg.WT	4255	2307	SP.Treg	1	NLT (skin)	-1.02546	4.37788	-15.4854	23.1721	4.92905	-19.5909	2.34337	-1.90548	13.1282	3.62474	-1.5878	0.759888	-12.5271	-2.83808	6.23769	3.00623	8.51195	0.144976	-1.06695	2.31839	-3.33622	0.430955	-1.15967	0.59137	-6.62131	-1.95587	0.0282379	0.12586	-0.128928	-2.38058	-1.4225	-2.7439	1.49723	2.03725
CCATGTCAGGCCCGTT-1_1	SP.s11	3306	1670	2.92874	1	SP.Treg.WT	3457	1670	SP.Treg	1	NLT (skin)	-0.312037	3.36492	-18.1658	10.7213	1.11753	-8.17797	1.49335	-2.41855	-0.864037	0.876458	5.14974	5.85121	1.74237	-4.18659	-0.256731	3.77713	-1.40018	2.95135	0.443655	3.13506	1.70915	-2.78546	-2.96418	3.47721	0.317199	1.98409	-1.29044	5.37243	0.960967	5.52414	2.68221	-3.1592	5.51652	1.64781
CCATGTCTCATGCTCC-1_1	SP.s11	2550	1426	2.23092	1	SP.Treg.WT	3210	1429	SP.Treg	1	NLT (skin)	0.491837	2.71578	-16.3224	2.70479	-1.10728	-5.36214	1.60558	5.62673	-5.90683	2.57937	1.97884	0.834899	-2.9643	-1.16988	-0.394522	0.815233	-0.734223	3.5549	1.07102	-0.908838	0.672892	2.33724	3.45347	1.11901	2.7912	0.662218	1.58674	1.39327	0.437582	0.666237	-0.899384	1.41465	-1.11277	0.832622
CCATGTCTCGAATGGG-1_1	SP.s11	2954	1468	2.05803	2	SP.Treg.WT	3335	1468	SP.Treg	2	cTreg (Spleen LT)	5.86114	-0.250977	-23.3221	-20.1581	-14.0813	-0.073014	1.18383	3.01329	0.860848	3.18646	-2.99173	-3.29599	0.0586022	-5.00516	0.0286436	1.52104	-1.21485	-1.65477	-0.651929	0.621968	5.38511	-1.93789	1.95788	0.688479	-0.66469	0.363566	1.34985	-0.128864	0.624581	-1.16353	-0.803572	-0.0351331	-1.36243	0.217557
CCATTCGAGATCTGAA-1_1	SP.s11	3282	1769	1.82482	3	SP.Treg.WT	3424	1769	SP.Treg	3	NLT-like (colon)	-2.22659	-3.93642	26.0114	-19.4271	10.2137	11.3769	13.2223	7.28195	4.58352	3.7418	-0.0655256	1.67124	-5.79685	-3.99938	-0.95654	-3.70542	4.49296	-1.58758	1.69931	1.65364	2.46602	7.6397	0.723633	-0.169098	2.23753	-0.342357	-5.58594	0.265045	1.45664	2.73779	1.56146	-0.235262	-2.7674	1.4386
CCATTCGAGGACAGAA-1_1	SP.s11	2679	1299	3.3557	1	SP.Treg.WT	3283	1299	SP.Treg	1	NLT (skin)	3.28684	-0.0467163	-12.9981	-11.0017	-6.82425	-4.12882	-1.24846	-1.72658	4.99501	2.97882	1.37026	3.24348	-2.61379	-3.92382	5.40452	3.02285	1.00427	2.21099	-0.884071	0.552985	-3.47344	-3.96895	1.67805	-0.32086	-0.810163	1.41408	-0.168983	2.24357	2.57201	0.303109	-1.55118	-1.15543	1.09214	1.69881
CCATTCGCAGTAACGG-1_1	SP.s11	2805	1289	3.5524	1	SP.Treg.WT	3331	1289	SP.Treg	1	NLT (skin)	2.65509	-0.166651	-12.2592	-7.59966	-5.89039	-0.0270199	-4.98894	-1.51107	-0.726767	0.201608	-1.81884	-2.82982	-5.72312	-3.45263	-2.32962	-3.64522	4.65738	3.88451	0.615687	1.35845	-0.25856	0.572915	-0.488493	-1.01413	-0.9057	-0.18268	2.07132	1.09902	0.0357109	0.0425212	0.213406	-1.69777	1.50933	0.950899
CCATTCGGTACGCTGC-1_1	SP.s11	4245	2022	2.86519	1	SP.Treg.WT	3977	2022	SP.Treg	1	NLT (skin)	-0.534738	3.55768	-19.0557	12.7258	1.54316	-18.6687	0.430161	-10.3249	10.6507	-0.730028	7.8562	7.01338	8.30877	-4.48225	0.394427	7.56736	7.13254	-0.388021	0.188956	1.84031	1.54866	1.48261	-3.0398	2.97627	-0.868332	4.41735	-4.46453	7.8722	-0.694308	6.604	1.48299	-7.93793	3.19835	2.06305
CCATTCGGTCTAGAGG-1_1	SP.s11	3771	1839	3.04394	1	SP.Treg.WT	3740	1839	SP.Treg	1	NLT (skin)	3.20362	0.530731	-13.9435	-8.82612	-8.63679	-2.76006	1.27459	2.30526	-3.63362	2.19805	0.993709	1.68793	-2.0947	-0.947144	0.548186	-0.264132	0.696807	4.01765	0.756653	0.785103	-2.02825	1.54624	-0.0748275	0.142707	-0.540311	-0.214932	-0.265872	-0.213406	-0.131522	-0.520186	0.0870382	0.0563288	-0.0586338	0.129131
CCATTCGGTTCTGTTT-1_1	SP.s11	3750	2049	1.91591	3	SP.Treg.WT	3746	2049	SP.Treg	3	NLT-like (colon)	-3.0729	-4.06483	24.4997	-12.5824	11.4981	-0.410164	8.33256	3.49154	-0.570951	4.764	2.29753	1.24132	11.7795	5.52259	-3.49987	-4.09013	-0.392688	4.87439	0.840285	1.18681	2.86598	3.19	-0.523177	-0.59974	5.07804	-2.09017	2.60554	-2.62669	4.21037	-4.85613	-4.69417	2.9289	-1.70353	-1.41938
CCATTCGTCACAACGT-1_1	SP.s11	3728	1778	2.68025	2	SP.Treg.WT	3723	1778	SP.Treg	2	cTreg (Spleen LT)	4.54249	0.190441	-17.0809	-15.9714	-12.78	-1.60634	1.05212	1.72534	1.81307	-0.43647	-1.89383	-4.10366	2.20942	-1.77746	-0.561411	-0.371661	-0.108561	1.97632	-1.92543	-2.33073	-1.30017	3.03548	-0.730366	-2.22849	2.33832	-0.600202	1.74792	-4.39357	-1.26654	2.96696	-1.78	-2.39829	0.281349	-1.43181
CCCAATCAGACGCAAC-1_1	SP.s11	2213	1159	3.5151	1	SP.Treg.WT	3219	1165	SP.Treg	1	NLT (skin)	2.76196	-0.946407	-9.78387	-11.0385	-7.43187	-3.0736	-1.68058	-4.4049	0.0205678	1.19666	2.33112	2.95401	1.26426	-1.65131	1.13694	-0.0538328	0.468852	3.66072	0.579204	1.53283	-1.59129	-1.05409	-0.621885	-0.901372	-1.25975	-0.0648334	-1.31561	0.808544	-0.0247673	-0.343392	-1.05902	-0.433239	-0.286953	0.599055
CCCAATCAGGCAATTA-1_1	SP.s11	2131	1148	1.96078	3	SP.Treg.WT	3151	1157	SP.Treg	3	NLT-like (colon)	4.81208	-1.00534	12.5472	-16.8827	-5.93755	1.69107	1.42266	-0.814248	1.67511	1.94346	-2.82878	0.508616	0.282663	2.64736	-3.86088	3.1382	3.81642	-0.614282	1.18611	-0.168766	-0.618025	2.81919	-1.54427	2.2529	-1.00012	-0.952609	3.07254	-0.335477	-0.728468	-0.465164	0.451809	1.8592	-1.67097	0.234355
CCCAATCCAAGCGATG-1_1	SP.s11	3780	1788	2.69556	3	SP.Treg.WT	3760	1788	SP.Treg	3	NLT-like (colon)	-3.04252	-3.99438	34.7959	-10.9979	5.9338	18.3526	14.753	8.87482	11.9425	-4.83359	1.50569	2.9197	5.54967	0.611908	1.59864	8.10353	0.63456	8.26167	-3.8778	-6.20202	-3.03244	-1.34812	6.4246	-0.761579	1.75852	2.42037	-0.450469	5.62029	0.622663	1.71013	-0.309932	-0.0333862	-3.19191	3.37348
CCCAATCCACGCCAGT-1_1	SP.s11	4853	1600	2.28583	4	SP.Treg.WT	4001	1596	SP.Treg	4	cTreg (bLN LT)	3.14545	-1.16025	1.50954	-31.7108	-18.8035	0.388548	-3.62026	-7.72231	-0.934277	-2.85697	0.265417	1.61317	-1.86776	-1.7836	-0.601613	-1.4419	2.06137	6.96267	-0.637836	0.684196	-0.489375	-1.5338	-0.715217	-0.401152	0.543927	-3.52584	0.913919	0.238908	0.193273	0.206972	-1.51296	0.554415	-1.35099	-1.1262
CCCAATCCAGTAAGAT-1_1	SP.s11	1354	817	1.91882	1	SP.Treg.WT	3226	937	SP.Treg	1	NLT (skin)	-0.899366	4.02053	-20.7843	27.1659	-4.01162	-7.66215	-0.427698	-11.7289	10.7625	-0.162959	1.39768	-9.85982	0.422541	2.67686	2.53776	1.44923	4.52001	-1.73432	-4.05957	-3.58595	2.40961	-0.290386	-1.77547	-1.87871	5.18422	-0.599177	-2.07773	1.33776	2.66624	2.18631	-3.47112	-1.70015	-1.62526	-1.94607
CCCAATCGTGCGAAAC-1_1	SP.s11	1798	1094	4.25885	0	SP.Treg.WT	3151	1120	SP.Treg	0	eTreg (Spleen)	-1.44548	3.07498	0.224966	10.2699	1.80406	-6.063	1.85997	-6.84648	0.793632	2.16561	4.36862	3.10512	3.40293	-5.5785	4.92899	0.669937	-0.711615	1.14006	-0.656441	0.576634	0.606118	-1.77229	0.154976	-0.884839	-0.0753028	0.641391	0.469672	-0.0117849	2.91718	-2.66003	-1.76676	-0.849079	0.824028	2.62556
CCCAGTTAGGATATAC-1_1	SP.s11	531	421	3.00188	1	SP.Treg.WT	2727	812	SP.Treg	1	NLT (skin)	-2.70945	-2.49398	-6.4711	13.4322	5.6157	0.455557	6.36236	1.56934	-0.567086	3.2533	1.83859	1.55568	-1.19207	-4.45897	4.62285	0.828726	-1.68534	1.56838	0.737968	2.04962	-1.38071	0.0802929	3.55494	-2.31043	-0.693916	-1.68179	-2.25028	1.23934	1.4056	1.93385	-3.36928	0.668296	-1.46025	2.42971
CCCAGTTCAATCCGAT-1_1	SP.s11	2617	1042	3.66832	2	SP.Treg.WT	3341	1044	SP.Treg	2	cTreg (Spleen LT)	3.83171	-2.37958	-4.91406	-26.3961	-18.5435	-1.28563	-4.96963	-2.43625	0.478993	-0.156118	-0.487831	-0.709119	0.873953	-0.407903	3.06667	-4.04622	-0.771956	3.85417	0.185054	3.32886	1.15715	-4.17355	2.86357	-2.76801	1.49664	-2.7179	-1.63075	2.45874	-1.09198	0.237122	-3.55088	-0.746878	1.77657	3.41919
CCCAGTTCACCTCGGA-1_1	SP.s11	4829	2209	0.927261	3	SP.Treg.WT	4193	2205	SP.Treg	3	NLT-like (colon)	-3.09439	-4.2998	29.8503	-14.1683	14.9988	10.5386	10.1079	10.7137	12.0181	4.04835	-2.48861	9.58294	5.07954	3.14544	-3.83201	0.802964	-2.1483	0.18887	2.47875	0.435201	-7.22422	3.90143	6.33926	1.5906	-0.102369	2.50222	2.47345	4.40199	1.52093	2.11162	-6.85039	-0.788818	-3.22524	-2.08522
CCCAGTTGTCGCATCG-1_1	SP.s11	5169	2028	2.04831	2	SP.Treg.WT	4142	2017	SP.Treg	2	cTreg (Spleen LT)	5.43127	-0.839888	-18.0476	-23.7569	-15.6966	1.96337	-4.98411	3.52309	4.71764	2.31656	-1.62909	-0.0181771	1.86392	-6.04018	1.91541	1.96896	1.04584	1.31373	0.690579	2.01405	1.85609	-1.87474	-0.491284	0.297975	0.773245	-1.4678	-0.814373	-0.573019	1.0423	0.074095	-1.54812	-0.52701	-1.20041	-1.26893
CCCAGTTTCAGCCTAA-1_1	SP.s11	1726	1050	2.70737	6	SP.Treg.WT	3199	1079	SP.Treg	6	eTreg (bLN)	-6.41386	1.05728	20.8087	28.8285	-1.00629	2.36837	-9.12418	11.4715	3.88522	2.03953	4.7273	-0.385713	1.16636	0.779605	4.08814	4.78034	-0.203039	1.08653	1.2842	2.78283	-0.478592	3.19523	-0.112614	-1.8972	2.77173	-1.09348	3.39563	-1.49401	-1.18648	-2.18192	1.10275	0.147416	0.627894	-1.40482
CCCAGTTTCAGTGCAT-1_1	SP.s11	2915	1329	1.78388	4	SP.Treg.WT	3352	1329	SP.Treg	4	cTreg (bLN LT)	2.71553	-1.09297	-5.36577	-20.0255	-10.131	-3.99572	-2.07664	-9.07418	5.45128	-0.386562	2.47516	-9.15374	4.855	2.43305	-3.96552	0.700886	6.37765	0.960916	7.68121	-4.88007	-0.305342	-3.93231	1.3178	-0.487893	4.73946	-3.04667	-0.542111	-0.91832	1.59748	2.05503	-4.96632	0.778196	-1.26429	-0.339539
CCCAGTTTCTCAAACG-1_1	SP.s11	6207	2420	2.51885	2	SP.Treg.WT	4268	2368	SP.Treg	2	cTreg (Spleen LT)	5.98831	0.0662577	-29.7737	-19.4291	-14.5889	-2.73195	-0.0795827	4.01331	5.06655	4.94799	-3.97035	-3.05442	2.85409	0.0974639	-1.15551	0.76558	-2.79971	-0.728273	1.23834	1.52866	1.83181	0.547042	0.463916	0.829661	-0.326298	0.781387	-1.7567	1.8072	1.26058	2.29721	-3.35335	-0.39979	-0.756404	-0.0825957
CCCAGTTTCTCTGCTG-1_1	SP.s11	4474	1977	2.4581	2	SP.Treg.WT	4035	1977	SP.Treg	2	cTreg (Spleen LT)	5.77185	0.146367	-26.4027	-21.3916	-15.7214	-2.87863	1.73722	9.83662	-0.132439	5.28478	-2.94769	5.1926	2.1363	1.09373	-0.483067	-0.919209	3.23309	-0.179785	-0.384904	1.87612	1.42732	-0.589372	-0.878879	0.182649	-1.8173	0.101708	-2.26721	-0.282213	0.843704	1.31548	-2.5929	-1.38884	0.244615	-4.26104
CCCATACCACGGATAG-1_1	SP.s11	1042	706	2.86807	1	SP.Treg.WT	2990	865	SP.Treg	1	NLT (skin)	-0.662267	4.00175	-20.3359	13.8719	-0.61029	-8.17538	2.35819	-5.61678	6.74633	1.21571	0.671179	-1.43478	-3.69149	-3.91284	3.82021	3.82195	-0.00687757	-2.57349	-0.436391	0.779312	-2.1259	3.45765	-1.3747	-0.332035	1.55694	-1.10803	1.34326	4.04737	1.27227	-1.87529	-3.29303	-2.35317	-2.49461	0.0797128
CCCATACCAGTGAGTG-1_1	SP.s11	742	557	1.74966	0	SP.Treg.WT	2770	819	SP.Treg	0	eTreg (Spleen)	-2.84601	0.0253191	8.85072	14.498	5.68093	-0.223774	-0.351418	-8.31219	-0.486553	-1.38064	-3.43068	2.47984	5.0274	1.30154	-0.0733458	6.42817	0.149565	-1.45811	-0.0742276	-0.759122	1.97653	2.95421	0.43919	-1.83901	4.77386	0.518817	-5.44307	-2.33152	3.85104	-2.02492	-1.25627	-2.36138	-0.239565	1.30866
CCCATACGTCTAGTGT-1_1	SP.s11	1549	974	3.28608	1	SP.Treg.WT	3302	1027	SP.Treg	1	NLT (skin)	-0.0648798	3.50246	-17.6527	10.0993	-2.81712	-5.40821	1.54029	-5.69479	-0.094968	0.351555	4.18062	3.44484	-0.784732	-2.00679	3.22976	3.85013	-0.0151982	1.3501	0.876734	1.50743	-0.637705	-0.105905	-0.104982	-1.05901	-0.921507	2.86826	-1.70993	-1.08958	1.43123	-1.82341	-0.150653	-0.382522	-0.652212	1.25985
CCCATACTCATTATCC-1_1	SP.s11	1117	713	3.13059	1	SP.Treg.WT	3096	862	SP.Treg	1	NLT (skin)	-0.476741	4.07867	-6.6137	-10.4016	-3.73729	-4.98831	0.941572	-5.1784	3.98727	1.81307	0.89733	-1.3452	-4.21247	0.372329	4.8484	0.551078	4.02382	1.17627	-3.26929	-1.69288	-1.48871	0.0425716	-0.527495	-2.38418	0.55746	-1.30642	-0.403041	1.22638	2.39892	1.34245	-1.92942	3.13071	2.50249	-1.716
CCCATACTCCCTTGTG-1_1	SP.s11	2437	1260	2.78346	2	SP.Treg.WT	3237	1261	SP.Treg	2	cTreg (Spleen LT)	6.41032	-1.08931	-19.3047	-30.4141	-12.5169	1.79375	0.793752	0.523533	2.77315	3.24622	-3.2969	-0.0633207	1.02824	-1.59888	-1.45582	-2.52131	0.40045	-1.01814	1.62894	3.21602	5.72481	-0.059716	4.03006	-2.32518	-0.234727	-0.586213	0.384356	0.503044	0.35568	-1.06334	0.852829	-1.76973	0.726947	3.13006
CCCTCCTAGATGAGAG-1_1	SP.s11	4740	1863	1.58028	5	SP.Treg.WT	4057	1863	SP.Treg	5	cTreg (LT-like)	4.08868	1.27553	-26.3179	-5.11608	-12.4883	-6.4063	1.74561	4.37527	-0.108425	-5.61861	0.232589	2.36806	4.6314	0.150325	3.61258	-2.54812	-0.941441	-0.510278	0.288178	0.818913	-7.80483	0.138481	-3.96296	7.40387	0.0323872	-1.87987	-4.15836	-0.534412	3.64474	3.7079	-0.445421	0.0895744	2.99687	-0.194149
CCCTCCTAGCACCGCT-1_1	SP.s11	5392	2207	1.90918	1	SP.Treg.WT	4248	2194	SP.Treg	1	NLT (skin)	-1.36001	3.22311	-18.0693	27.8573	12.2019	-17.6352	-3.41915	-4.59193	5.6084	-13.9498	4.27536	-6.83542	15.9198	-0.919783	-2.11347	-7.95112	6.511	-8.95495	-1.40274	-1.23686	-2.01646	2.1297	-3.63688	10.6753	4.23112	-2.68622	2.31207	5.72198	3.45533	4.53956	-5.68646	-0.299065	3.12646	-3.03983
CCCTCCTCAGCGAACA-1_1	SP.s11	4144	1941	2.4602	2	SP.Treg.WT	3928	1941	SP.Treg	2	cTreg (Spleen LT)	6.31233	0.494526	-27.8313	-17.5972	-7.48691	-8.96245	3.2711	3.90052	3.54724	2.60565	-0.970384	2.66188	1.81955	-3.43991	3.11393	-1.54157	-2.98967	-6.52415	1.90004	4.04431	3.15871	0.937572	1.58724	4.22328	-1.18724	0.0550146	-3.51442	2.45298	-4.02763	-2.15494	-2.38311	-1.73688	4.27418	6.12693
CCCTCCTCATTGCGGC-1_1	SP.s11	6456	2453	1.04728	3	SP.Treg.WT	4285	2390	SP.Treg	3	NLT-like (colon)	-2.21892	-3.8996	28.6242	-19.1718	7.05049	7.45293	4.44171	17.6993	4.07746	-7.04431	-1.17661	-3.2046	-3.33386	-0.839645	1.39569	-7.02513	7.49458	-5.01104	-1.73836	-3.84596	-16.526	9.98723	-2.19566	2.16889	-3.83649	-5.6596	-12.0616	-4.46105	1.54084	0.350441	1.75292	-6.04587	-1.04583	-3.42055
CCCTCCTGTATGCTTG-1_1	SP.s11	2907	1574	0.790378	3	SP.Treg.WT	3294	1575	SP.Treg	3	NLT-like (colon)	-3.28601	-3.5219	25.6691	-5.85876	7.84193	4.20972	6.71063	10.0186	2.2472	-2.33629	2.70521	-6.52817	2.31102	0.980244	2.40039	4.22179	-0.223193	-4.82744	-0.469845	0.701647	-5.59893	-3.00531	4.49574	5.27091	0.435027	-1.2881	-3.17382	-0.114509	1.9516	0.759667	-1.8238	0.347974	-0.157748	2.77908
CCGGGATCACATCCAA-1_1	SP.s11	4232	1933	1.62506	1	SP.Treg.WT	3952	1933	SP.Treg	1	NLT (skin)	0.159051	3.30133	-17.9639	9.27237	-2.54336	-7.7376	0.497644	-6.16079	5.41477	-1.58302	4.83203	2.02022	-4.15174	-5.93904	-0.942894	6.56192	-0.619797	3.55161	1.23145	4.40026	-0.887239	-5.30623	-1.8994	6.57182	0.588944	2.2921	3.22095	-0.734917	3.81151	-3.05129	1.16592	-1.90724	3.69127	-0.0138329
CCGGGATCACGCGAAA-1_1	SP.s11	1644	1107	4.91803	1	SP.Treg.WT	3156	1165	SP.Treg	1	NLT (skin)	-0.0396165	3.36885	-15.2728	13.1295	1.812	-8.01582	3.50037	6.43734	-0.700686	0.202775	4.33422	1.41792	-3.26029	-2.1175	3.57541	4.8997	1.1763	1.32805	-1.96697	-0.770439	1.26034	-1.47784	1.96798	-0.759263	-0.541813	0.101468	0.221795	0.943638	1.04948	-0.726395	-1.03255	-1.30275	0.637506	0.313658
CCGGGATGTATATGGA-1_1	SP.s11	4449	1841	3.97485	1	SP.Treg.WT	3998	1841	SP.Treg	1	NLT (skin)	0.53859	3.63155	-20.7553	7.05213	-9.11818	-15.3606	1.52117	-1.4498	7.41171	-4.42465	1.64201	-3.53135	3.00984	1.65168	-1.15378	2.07849	3.68142	6.46131	-0.208956	-0.200793	-3.50588	-2.70083	2.93624	-0.854821	2.91671	0.0142746	-3.38391	2.16736	2.59365	1.72628	-2.21809	-0.91978	0.680622	0.508492
CCGGGATTCATGCAAC-1_1	SP.s11	3474	1891	1.03478	1	SP.Treg.WT	3532	1891	SP.Treg	1	NLT (skin)	-2.44287	3.29156	-7.50812	20.0596	10.9774	-10.5074	1.25815	2.81996	-2.17322	2.35991	-4.03512	2.74364	-3.68438	-3.64113	0.694907	-2.04738	0.320966	-1.34177	-2.46673	-0.346754	-0.138252	0.33388	-0.262167	0.153526	-0.841779	-2.48505	2.66038	0.314793	0.407425	-1.08055	-0.102541	3.81293	-2.98676	2.07744
CCGGTAGCAGTCGTGC-1_1	SP.s11	5275	2194	1.91397	2	SP.Treg.WT	4210	2184	SP.Treg	2	cTreg (Spleen LT)	3.89777	-1.10814	-7.33921	-17.7872	-10.4527	0.149585	0.282115	-2.33488	3.74851	-0.659426	-1.05629	-5.03216	4.00882	-2.80875	1.09311	1.28838	2.16228	1.02937	-1.92201	-1.61723	-2.03663	-4.22093	-3.39309	-0.15995	1.93379	-0.250404	-4.63918	-0.724799	3.87065	2.01572	-0.187561	2.50709	-2.68695	2.74245
CCGGTAGTCCGTACAA-1_1	SP.s11	7723	2460	3.10599	5	SP.Treg.WT	4262	2205	SP.Treg	5	cTreg (LT-like)	2.53597	3.39641	-37.9137	0.142365	-1.64125	3.97881	11.5459	13.4281	6.45753	-21.6401	4.86824	3.44751	-2.64584	0.63129	3.5528	-2.85922	6.91429	7.7912	-1.54575	-4.71969	-0.371619	3.53826	5.6832	1.44038	1.97207	-2.0727	-4.46058	-1.0201	0.156269	1.67991	2.28874	-0.851644	-1.78161	0.190766
CCGTACTAGAGTAAGG-1_1	SP.s11	6265	2375	2.10359	2	SP.Treg.WT	4241	2310	SP.Treg	2	cTreg (Spleen LT)	3.52965	2.36784	-32.7854	-2.85887	-10.668	-5.17216	4.33601	13.6378	1.73593	-5.77346	-0.846154	0.783907	0.714022	2.69361	-7.36515	1.46058	-0.67092	3.85571	1.95841	-2.52664	3.31127	6.60912	5.88893	3.27115	2.71638	2.7483	3.5905	1.77645	-1.14221	0.83684	-1.21316	2.21246	-2.27848	-1.25519
CCGTACTAGTCAAGCG-1_1	SP.s11	4321	1926	2.86573	1	SP.Treg.WT	3982	1925	SP.Treg	1	NLT (skin)	-0.273817	4.90255	-24.5619	17.8981	-2.83347	-13.1522	-2.33873	7.85416	10.6731	-6.14739	-2.03815	-2.17115	-14.5166	9.56535	5.34145	0.470476	-1.62911	12.3136	-5.2633	-8.55166	6.1778	-1.1384	-3.62608	3.23609	-0.573804	5.33749	1.10144	1.40435	1.07421	-0.538683	-0.8605	0.0412768	-1.52884	0.721546
CCGTACTCAAGCGCTC-1_1	SP.s11	5232	2212	2.62907	1	SP.Treg.WT	4235	2209	SP.Treg	1	NLT (skin)	-0.608998	2.68657	-14.4219	15.265	11.5678	-7.68901	-1.77307	4.79369	7.49935	-7.13462	4.85462	4.95542	-4.08992	-7.86007	3.43152	-1.62932	-3.65075	-5.69762	0.264401	4.72386	0.213404	-2.15499	1.55475	4.33234	3.94946	0.872907	3.75246	2.87403	4.83872	-2.82637	-1.7864	-2.54058	-2.68309	0.597659
CCGTACTCACCTCGGA-1_1	SP.s11	2167	1411	4.73999	8	SP.Treg.WT	3027	1440	SP.Treg	8	NLT (colon)	-0.300315	1.80383	-9.91206	14.559	7.04222	-9.04681	5.84842	10.5178	-7.31352	7.51331	-1.07026	-1.90509	-0.0703391	-4.24995	3.53615	-3.16966	0.604183	0.836487	2.27112	2.05318	0.716106	0.858101	1.19481	-0.368952	2.43753	0.686805	0.107232	1.68802	0.600396	2.6389	-1.20806	-0.565217	-1.73467	-1.66961
CCGTACTGTCCGAGTC-1_1	SP.s11	4406	2046	1.56003	1	SP.Treg.WT	4043	2046	SP.Treg	1	NLT (skin)	-2.81613	2.83898	-7.02292	20.1151	2.60422	-6.36484	1.83543	-1.59125	-2.20943	0.234108	-3.22367	4.55155	-2.68412	-4.46371	5.48884	-0.636343	1.45469	2.02719	0.589631	1.48612	-5.3593	2.24137	-0.732569	1.12741	0.524374	-0.427167	-0.154586	0.427613	-1.68302	1.41193	2.65973	1.00498	-3.04659	0.458346
CCGTGGAAGGAGTTGC-1_1	SP.s11	3372	1535	2.34143	2	SP.Treg.WT	3519	1535	SP.Treg	2	cTreg (Spleen LT)	4.86707	-0.617025	-18.021	-20.3766	-15.5141	-1.38803	0.222313	0.514649	0.59651	3.59064	-3.51755	-0.132612	3.0744	-2.35289	0.837468	-2.22173	0.292213	1.80335	-1.14503	-2.09901	-1.16398	0.37331	-1.00195	-0.370086	1.25959	-1.72575	-1.51883	0.507631	0.486322	1.31723	-0.950731	-0.413582	0.0569252	1.24793
CCGTGGATCCAAAGTC-1_1	SP.s11	4573	2118	2.92513	1	SP.Treg.WT	4098	2117	SP.Treg	1	NLT (skin)	-0.859898	3.79175	-17.717	21.3991	4.20196	-20.7718	3.66203	-6.16365	14.1552	2.12424	0.0379344	-5.32252	2.97721	5.36358	-6.39889	0.531407	-0.721982	6.85636	2.96346	4.90625	-5.95856	-3.12934	4.74647	-0.125991	5.48686	-0.984812	-2.37974	-0.128436	3.34263	1.58946	-2.78887	1.60857	-4.02264	0.286515
CCGTGGATCCTAGTGA-1_1	SP.s11	3672	1900	1.79007	2	SP.Treg.WT	3672	1900	SP.Treg	2	cTreg (Spleen LT)	5.98348	0.489115	-27.7935	-16.2954	-8.76554	0.910083	3.16813	2.41749	3.25903	2.56994	-2.99696	-3.04861	2.62872	-4.74637	0.587366	3.8942	-1.60889	-2.40104	-0.859531	0.366712	1.52877	-1.98052	-1.7258	5.39654	4.87863	5.77036	-8.16886	2.24801	-11.214	-3.7646	-3.55439	3.97091	3.35687	1.43888
CCGTTCAAGCTAGTGG-1_1	SP.s11	5096	1865	2.09557	2	SP.Treg.WT	4094	1860	SP.Treg	2	cTreg (Spleen LT)	5.26588	-1.28397	-20.4058	-28.2962	-23.4117	1.52992	-0.625376	0.776415	3.08919	-1.70411	-3.7569	6.23988	2.97619	-1.94329	-1.78022	-2.03548	1.44214	-1.92101	-0.673505	0.717535	1.9695	-1.30919	-1.27817	0.988671	-3.04099	-0.414923	-2.11571	-1.25808	-0.765791	-0.664792	-0.716914	1.05781	-1.69656	-3.7712
CCGTTCACACTCGACG-1_1	SP.s11	3704	1636	2.45019	2	SP.Treg.WT	3703	1636	SP.Treg	2	cTreg (Spleen LT)	5.60089	-0.177462	-22.3951	-15.9019	-15.4996	-0.0818968	-0.494272	3.35646	2.23031	2.06611	-5.79123	-1.18543	2.00618	-1.97797	-1.28054	-4.43362	-2.28925	-3.50453	1.19961	-0.136373	-0.872404	6.27998	-0.333246	-0.784295	-2.29686	0.588359	-0.10278	0.862714	-1.02371	1.47512	1.36814	-0.887493	0.863894	2.77458
CCGTTCACAGTAACGG-1_1	SP.s11	6141	2298	2.38986	2	SP.Treg.WT	4223	2245	SP.Treg	2	cTreg (Spleen LT)	5.65049	0.48586	-26.6492	-20.0833	-14.7966	-4.70745	3.09013	9.56136	0.338942	2.28866	-3.1388	-1.66925	1.71387	2.62007	4.31911	-2.74782	-2.55764	0.679243	-0.487533	2.673	2.23495	-0.292029	-2.60903	-1.56976	-1.73243	-1.34094	-1.38958	0.0133214	1.90821	3.25273	0.225719	3.56045	4.14973	-1.6042
CCGTTCACATAACCTG-1_1	SP.s11	957	585	2.08986	5	SP.Treg.WT	3053	881	SP.Treg	5	cTreg (LT-like)	2.21576	2.55114	-35.4573	3.67214	-2.9494	-12.8189	5.87674	21.3988	-7.16776	-15.1534	4.97876	-2.69573	3.36281	5.60526	3.51786	-3.1134	3.79919	-1.82614	-0.843723	-0.959541	-2.25629	-3.19885	1.93789	-1.44615	1.39936	1.09462	-2.06185	0.835219	1.39453	2.18127	0.144975	0.197095	-0.0550779	-0.833656
CCGTTCAGTGCTTCTC-1_1	SP.s11	5302	2428	2.40873	1	SP.Treg.WT	4295	2418	SP.Treg	1	NLT (skin)	3.00215	1.4645	-19.0013	-5.01418	-5.82533	-5.19619	5.85326	6.64821	-2.1171	1.47932	2.42227	0.572267	2.94971	2.59596	-1.56168	4.23324	0.193468	3.37154	-0.557803	1.18447	-2.92512	-2.4258	-4.73843	3.53057	1.82509	-1.04816	0.121738	-1.65518	1.54779	-1.39083	1.61452	-1.91142	1.47448	0.757015
CCTAAAGAGCTAAACA-1_1	SP.s11	5283	2285	2.6644	1	SP.Treg.WT	4254	2283	SP.Treg	1	NLT (skin)	-1.15659	2.75825	-15.1262	18.2051	2.27441	-11.5296	3.63805	-4.74039	4.00009	0.289036	5.78145	3.27518	7.25112	0.778975	-3.67319	0.485291	-2.52605	7.01987	2.32408	-1.18113	0.961368	2.77157	2.01005	2.70011	2.39464	7.51094	-0.325882	1.0096	1.38099	-0.138584	0.778628	-0.0281875	-2.15208	-1.20794
CCTAAAGAGGATGGAA-1_1	SP.s11	4491	2125	0.867052	3	SP.Treg.WT	4080	2125	SP.Treg	3	NLT-like (colon)	-2.54795	-3.92347	24.3043	-9.88932	4.68473	8.0624	8.2422	1.64371	2.1676	0.618062	3.49589	1.79686	0.984363	1.81621	-2.73916	5.34259	-1.37952	2.71723	-1.74701	-3.45188	-1.63739	-1.51738	3.82488	1.85832	1.54338	2.17158	-0.525174	-1.0875	-0.17862	-0.695246	3.79976	1.44314	-0.954995	0.706382
CCTAAAGAGTGTGGCA-1_1	SP.s11	3816	1947	4.5038	1	SP.Treg.WT	3774	1947	SP.Treg	1	NLT (skin)	2.99779	0.850367	-17.3043	-5.64156	-4.95783	-4.15024	0.576176	8.48407	-0.562139	7.10086	-0.462287	-3.28384	-1.11786	-1.32993	-0.717697	2.04661	1.71567	2.40381	1.66008	1.76843	0.192308	3.63171	-0.514408	-2.415	-1.76333	-0.817752	-0.340787	1.16184	0.633807	1.56147	-3.55399	-0.7108	-0.0122155	0.618368
CCTAAAGGTGTAACGG-1_1	SP.s11	3596	1719	2.16667	2	SP.Treg.WT	3608	1719	SP.Treg	2	cTreg (Spleen LT)	4.43803	0.125896	-18.3566	-12.7912	-12.6591	-2.66093	1.08723	1.36089	0.983308	1.21987	-1.50633	-2.35453	2.10359	-3.09697	-0.924069	1.06685	0.0195219	4.37933	-1.08077	-1.78292	-0.0353279	-0.403246	0.139616	-0.214613	0.143751	-1.16892	-0.293846	-0.589941	1.17714	-0.283721	-0.244003	1.21346	-1.05354	0.131373
CCTAAAGGTGTAAGTA-1_1	SP.s11	1995	1223	3.55711	8	SP.Treg.WT	2958	1292	SP.Treg	8	NLT (colon)	0.0632231	1.14853	-8.87665	44.9066	12.6222	0.366168	8.05438	19.9331	-6.71999	16.4529	-1.71251	-1.36307	5.06189	1.4021	1.00109	-0.624638	7.26156	0.571134	-3.88647	-0.643519	1.66351	-6.48377	-3.91787	1.65947	4.56973	0.214964	3.69589	0.675198	2.29113	-1.78249	0.391332	-1.56822	0.259234	-2.44631
CCTAAAGTCGTTACGA-1_1	SP.s11	3977	1624	2.13675	2	SP.Treg.WT	3810	1623	SP.Treg	2	cTreg (Spleen LT)	5.14845	-1.11289	-18.122	-26.4673	-17.7837	2.97776	-1.1589	-0.92492	2.48083	-1.21817	-2.56986	0.258542	-0.986831	-4.1145	-0.806416	0.0497297	-0.210721	0.0145124	-0.625079	-0.324448	3.57527	-0.114183	0.650509	-0.315763	-1.57366	-0.784491	0.924651	-1.25531	-0.57886	-1.87632	-1.53446	0.98439	-1.50268	-0.869001
CCTACACAGCCTTGAT-1_1	SP.s11	4242	2075	2.32558	7	SP.Treg.WT	3977	2075	SP.Treg	7	NLT-like (skin)	0.0243926	6.27709	38.1851	10.4408	0.101789	-4.27629	2.99521	-0.241093	-1.19192	-0.251231	1.82339	-4.32055	-5.55217	-6.84859	2.50012	3.46152	0.602015	-0.340461	16.4426	-8.99285	3.1025	-2.0008	-1.10595	-0.23955	1.22441	-3.50456	0.823922	-0.686903	-1.8011	1.17481	-0.0835826	-0.913798	1.68536	-0.244772
CCTACACAGGCCCTCA-1_1	SP.s11	2918	1464	1.64327	2	SP.Treg.WT	3322	1464	SP.Treg	2	cTreg (Spleen LT)	5.50496	0.02486	-23.6245	-16.2604	-12.7157	-0.551317	2.01233	0.341266	1.54778	4.37892	-3.50241	3.1691	5.50624	-0.161196	-0.386372	-0.437318	-2.48361	-2.49814	0.437026	-1.40444	-2.43481	2.55549	-1.68861	0.825986	-1.59487	1.43813	-0.865252	1.90776	-0.246173	0.452616	0.698013	-2.38962	-2.32919	-2.52082
CCTACACCAGGATTGG-1_1	SP.s11	4460	2125	1.63457	1	SP.Treg.WT	4071	2125	SP.Treg	1	NLT (skin)	-0.25099	1.40216	-11.9759	-0.769158	4.59795	0.0885475	1.24465	0.233554	-0.974929	-0.348022	-3.47595	-4.13937	-5.52205	-4.1494	-6.45925	-7.85065	5.14475	1.12284	6.55626	7.14241	-0.499984	4.18057	0.858522	2.49316	0.864801	0.437921	1.54982	-0.507293	-1.94639	0.431906	4.6578	-0.500193	-1.00954	-2.36123
CCTACACGTAAAGGAG-1_1	SP.s11	3757	1936	1.49055	3	SP.Treg.WT	3750	1936	SP.Treg	3	NLT-like (colon)	-3.74443	-3.68478	34.1751	-9.75051	16.6793	20.079	16.3217	6.88266	7.98808	0.775891	-1.17829	0.413608	5.40105	0.500953	1.87807	-6.23173	3.42686	4.21319	0.663296	0.0827779	0.226447	2.33233	-1.32911	-0.405944	-0.927237	-2.03479	0.275391	2.10533	2.48075	-1.47361	-4.95597	-1.75048	-3.21812	-2.23147
CCTACACGTATTAGCC-1_1	SP.s11	6212	2400	2.12185	2	SP.Treg.WT	4278	2359	SP.Treg	2	cTreg (Spleen LT)	5.87275	0.491205	-25.8657	-18.5199	-16.2724	-1.53119	2.48926	7.6769	1.96411	2.59095	-5.75123	-0.52874	4.0047	-6.31381	1.33063	1.20904	-1.2168	0.197343	-0.712312	-1.63926	1.34632	-2.15912	-0.845202	0.832443	-0.751193	1.0451	-2.6895	-2.05578	-0.0927003	-0.246635	-0.1279	2.27962	-2.9754	-4.30987
CCTACACGTCTAAACC-1_1	SP.s11	5209	2219	2.20687	2	SP.Treg.WT	4230	2214	SP.Treg	2	cTreg (Spleen LT)	5.82072	0.552332	-25.7104	-18.3979	-17.4172	0.970817	1.18301	9.43371	3.91103	2.54463	-7.67589	0.359716	8.78913	-6.04568	0.560786	3.0943	-2.35007	-0.288088	-2.06677	-4.62772	-1.64553	-1.22165	1.40469	3.65318	-1.89654	3.03186	-2.50474	-1.49219	-1.38834	0.0600491	6.02378	2.17551	-0.733221	-1.33742
CCTACACTCTGGTGTA-1_1	SP.s11	5438	2310	1.73865	2	SP.Treg.WT	4284	2303	SP.Treg	2	cTreg (Spleen LT)	5.95514	0.638385	-29.6611	-19.228	-12.9337	-2.57295	3.87087	5.69828	4.5749	5.04502	-7.24568	-3.23402	4.19639	-3.28589	-1.5565	0.871532	-2.52097	-1.15271	7.44492	0.618213	-2.50819	0.907909	2.47582	0.101105	-1.35192	-0.999166	-2.76827	-0.960919	-0.965422	1.92222	1.04533	1.2573	-0.812967	1.55434
CCTACCAAGACTTTCG-1_1	SP.s11	6063	2424	2.85196	2	SP.Treg.WT	4287	2364	SP.Treg	2	cTreg (Spleen LT)	3.42456	0.943439	-17.1951	-11.9241	-12.8035	-6.12259	-1.06859	4.9062	-1.36077	-4.05405	1.94399	-3.0927	-1.65162	-3.44305	2.33447	0.681539	4.73989	4.56261	-1.41563	-1.59846	2.29219	-0.186091	-0.440481	-0.309488	1.10229	-1.446	-0.806987	0.369863	1.61136	1.60693	-3.3776	-0.833328	-0.276093	-4.29757
CCTACCAAGCCCGAAA-1_1	SP.s11	4877	1848	3.30121	2	SP.Treg.WT	4068	1846	SP.Treg	2	cTreg (Spleen LT)	4.81247	0.134595	-20.4657	-13.6192	-17.071	-1.80491	-0.0780588	4.037	-1.54129	-1.99311	-1.24285	0.0864131	0.537811	-1.44427	1.13148	-3.16019	0.684441	-0.933932	-1.52954	-2.0735	1.99636	0.484536	2.91619	0.265392	-0.559657	-2.23271	-0.615683	-0.619167	-0.554807	-0.957357	-0.0418559	-2.01569	1.63333	-0.1343
CCTACCAGTTGGTTTG-1_1	SP.s11	3938	1985	0.937183	3	SP.Treg.WT	3839	1985	SP.Treg	3	NLT-like (colon)	-2.86435	-4.49077	27.89	-15.4416	8.4143	2.39202	7.76289	6.42864	-3.14446	5.67326	-0.335273	2.19715	-0.672171	-0.651224	1.86941	-2.58368	-1.38091	-6.07504	2.14796	-0.80747	-2.06735	2.79479	-1.69298	2.10574	3.21065	-1.86407	0.474604	-1.01693	0.155787	-0.464475	0.726375	0.341838	-4.2204	-5.91773
CCTAGCTAGAGGACGG-1_1	SP.s11	1998	1018	4.54545	2	SP.Treg.WT	3188	1034	SP.Treg	2	cTreg (Spleen LT)	4.4009	1.31023	-21.1199	-11.3154	-12.6619	-4.61499	2.7533	7.76925	0.313987	-3.49701	-0.82876	1.53177	2.6494	-0.811404	-0.36898	0.895237	-0.763795	3.79357	-0.384746	-1.31759	1.69541	-0.908735	2.04223	-0.00218112	-0.73737	1.82729	0.989707	2.37116	0.605592	1.14278	-1.37049	-0.757406	1.64229	1.14091
CCTAGCTAGCCGATTT-1_1	SP.s11	2594	1559	2.31036	3	SP.Treg.WT	3134	1562	SP.Treg	3	NLT-like (colon)	-0.666819	-4.20123	21.1991	-20.2806	-2.80943	2.20941	8.39641	9.56845	-2.75092	10.3861	1.08023	2.12044	-2.10157	1.14698	0.65101	1.50682	5.78119	-0.245889	1.51635	3.24595	2.01738	3.27817	-1.25992	0.0693036	-0.663836	-0.0685928	-0.998822	-1.06798	0.0125053	0.504352	0.869562	-2.61219	2.79301	-0.841234
CCTAGCTCACCAGGTC-1_1	SP.s11	4214	1911	4.11932	2	SP.Treg.WT	3949	1911	SP.Treg	2	cTreg (Spleen LT)	5.57466	0.67566	-25.7157	-17.9319	-15.7351	-2.27562	4.15712	8.13232	1.45092	3.3438	-4.15979	-0.696375	6.78434	-3.82275	1.51226	1.2259	-2.41573	2.20284	-0.633328	-1.55238	-2.18161	-1.72031	0.772812	0.173126	-0.21301	0.463081	-4.58692	0.000180839	0.797933	1.16194	1.11284	0.0868731	-0.998067	0.706409
CCTAGCTCAGCTGTTA-1_1	SP.s11	3979	1939	2.8335	2	SP.Treg.WT	3857	1939	SP.Treg	2	cTreg (Spleen LT)	3.74978	0.819287	-17.9103	-6.6454	-8.36689	-3.09417	4.94443	7.106	-2.2363	1.7055	0.662262	-2.13252	-0.486517	-3.03744	3.46102	0.921147	3.01371	1.80516	-0.312841	-0.437207	-0.602042	0.769882	-0.0697695	-1.63596	0.344208	-1.08979	-2.04954	-0.901143	0.749736	1.91881	-0.744235	-1.19092	-0.394449	-2.01884
CCTAGCTGTACTCGCG-1_1	SP.s11	2785	1584	0.968436	1	SP.Treg.WT	3220	1584	SP.Treg	1	NLT (skin)	2.07969	1.09283	-18.7589	-5.2747	-0.814023	-1.2037	4.86074	6.91328	-2.52046	4.2169	1.64011	0.524351	-0.851858	-0.768694	0.588662	3.65192	1.65206	1.04372	-1.81564	-2.4769	-1.38756	1.25815	-1.0957	0.655311	4.99392	1.54368	-0.0581033	-0.518268	-3.2051	-1.60487	1.65437	0.267842	-0.358478	-2.05994
CCTAGCTTCCTTGCCA-1_1	SP.s11	3815	1682	2.51375	2	SP.Treg.WT	3745	1682	SP.Treg	2	cTreg (Spleen LT)	4.28991	0.252095	-18.4652	-12.637	-11.6529	-2.48642	-0.101147	3.9875	-0.0520807	-0.336596	-1.62044	-2.60158	-0.984587	-4.10757	0.952554	0.671189	-0.112535	3.49983	-0.623334	-0.960137	-1.60616	-0.633157	0.710081	-0.663522	-0.304314	-1.16812	-0.411326	-1.30546	0.607403	-0.124181	-0.673496	0.112439	-0.966	-0.893402
CCTAGCTTCGTCCGTT-1_1	SP.s11	1527	839	0.0653168	0	SP.Treg.WT	3338	902	SP.Treg	0	eTreg (Spleen)	-5.31976	-0.758637	24.1858	23.7718	-3.05122	5.40139	-3.14043	-4.11117	-1.02917	-7.03759	-6.8442	0.478692	0.219536	3.08995	3.899	4.78987	4.72209	-0.567918	2.26373	7.71197	3.55545	2.1273	-2.83935	-0.316594	3.66691	2.4883	-2.5153	-1.50498	-0.353212	1.28137	0.479306	14.8595	-7.08991	12.3917
CCTATTAAGGCGCTCT-1_1	SP.s11	2296	1208	1.64859	1	SP.Treg.WT	3216	1212	SP.Treg	1	NLT (skin)	3.15122	-0.42074	-13.1925	-8.9735	-8.4805	-2.57192	-2.11536	-1.07108	-1.27488	2.7649	-0.755504	1.74636	-2.63102	-1.61709	-1.28508	-0.134653	1.35871	1.60895	-0.325277	0.577006	-2.98776	-0.956854	-0.662254	1.17748	-3.36622	2.34086	0.223354	-1.52303	-0.407073	2.50881	-3.48053	-0.438226	0.969834	1.61895
CCTATTACATATACGC-1_1	SP.s11	3553	1434	2.22347	2	SP.Treg.WT	3611	1433	SP.Treg	2	cTreg (Spleen LT)	3.83908	-0.492895	-13.097	-17.6369	-14.7075	-0.298813	-2.68539	-3.53538	1.35439	-3.43251	-1.34672	-1.8524	0.36868	-3.10472	-0.602894	-0.27247	-0.253622	6.6335	0.888016	-0.252218	-4.20857	2.89272	-0.533302	-2.05871	0.606267	-2.66719	0.765311	-0.330031	-1.81596	0.164054	0.776654	0.377474	-0.595289	0.811829
CCTATTAGTCACTTCC-1_1	SP.s11	4706	2107	1.48399	2	SP.Treg.WT	4129	2107	SP.Treg	2	cTreg (Spleen LT)	5.81974	0.540396	-26.1902	-16.9003	-11.3729	0.162141	1.85831	3.49642	3.71363	2.86173	-3.84616	-2.36356	3.74252	-6.43419	2.98258	1.78741	-2.07521	-0.334125	-1.4545	-1.9038	-1.50152	-2.85521	-1.00865	2.48147	-0.977857	0.963616	-4.48701	-2.66442	1.20877	-0.768656	3.65838	2.34587	-1.05217	0.134499
CCTATTATCATGTGGT-1_1	SP.s11	5490	2268	1.87477	2	SP.Treg.WT	4258	2251	SP.Treg	2	cTreg (Spleen LT)	5.44236	-0.19622	-20.5168	-19.0657	-11.8378	0.640576	-1.37132	4.53208	4.35306	1.76993	-3.51065	-2.11347	0.561578	-3.51176	2.22058	-1.1816	1.33016	-1.32696	-0.950683	-1.76212	1.62503	4.13503	-4.23626	-0.383785	-2.60863	0.100234	-3.81082	-1.91054	0.614201	0.64658	0.223126	1.95969	-3.43494	-2.21566
CCTATTATCTTGTATC-1_1	SP.s11	4265	1890	2.31796	2	SP.Treg.WT	3955	1890	SP.Treg	2	cTreg (Spleen LT)	4.95078	-0.622557	-18.0068	-20.844	-16.3379	-1.06469	0.576264	2.61415	2.35119	2.6733	-4.1286	-1.88801	2.03259	-2.34384	1.73328	-0.644712	0.349076	1.90815	-0.868235	0.104474	0.412061	-1.64187	-0.918438	-1.90235	-1.32542	-2.03951	-2.70014	-0.960694	0.333651	1.05908	-1.96828	1.56082	-2.21664	-2.12522
CCTCAGTAGTTAAGTG-1_1	SP.s11	3182	1608	2.29056	1	SP.Treg.WT	3403	1608	SP.Treg	1	NLT (skin)	0.908778	1.25069	-13.1848	0.547763	3.94802	-0.344217	9.06109	6.22683	0.913993	-4.38039	1.55749	-2.86633	-4.91256	-5.54017	1.97774	-3.46494	3.11647	0.28509	1.42129	0.767876	4.05412	5.38076	2.77556	1.05895	1.98261	-3.1797	-2.47945	-1.85661	0.511444	0.083277	2.51476	1.05825	0.0570563	3.72859
CCTCAGTCAAGCCGCT-1_1	SP.s11	5121	2363	0.77912	3	SP.Treg.WT	4266	2357	SP.Treg	3	NLT-like (colon)	-3.57285	-3.46341	27.5346	-7.85357	8.62335	6.67198	11.5572	7.64421	3.72835	0.468006	0.660265	-1.91284	-1.11016	-4.00849	3.89644	-1.52184	-4.54518	1.40746	0.686398	4.3109	-1.51774	-0.676518	0.393131	1.54094	0.566696	-3.41724	-2.36362	0.293661	3.33565	-1.29914	-4.77695	-1.03156	-3.83241	-1.59328
CCTCAGTCATAGAAAC-1_1	SP.s11	2084	1241	2.30216	1	SP.Treg.WT	3106	1250	SP.Treg	1	NLT (skin)	1.28044	1.35811	-13.6706	1.04998	-0.0447028	-3.94024	1.56724	1.75904	1.82729	-0.48448	-0.890176	-5.4168	-5.07607	-3.43924	-1.56943	-2.30926	3.68096	0.25881	1.70776	3.73284	1.19953	-1.26707	0.284709	1.4451	2.72297	0.35632	1.77167	-1.38839	0.92077	0.0370957	-0.376473	1.08322	-1.42917	-1.53337
CCTCAGTGTTCGAATC-1_1	SP.s11	4093	1927	1.73213	1	SP.Treg.WT	3897	1927	SP.Treg	1	NLT (skin)	0.553018	1.82204	-12.8321	1.19773	2.16065	0.219684	0.949474	6.61128	1.29517	-2.00707	1.37887	-2.26307	-6.38183	-4.8994	1.44423	-0.743256	0.398287	-1.33505	0.602786	1.07134	0.70379	0.229792	2.25774	0.967222	3.0416	-0.938836	-1.63775	-0.58455	1.3823	-0.216069	1.21676	-0.330182	0.513889	0.820592
CCTCAGTTCATGTGGT-1_1	SP.s11	1005	649	2.08748	5	SP.Treg.WT	3012	909	SP.Treg	5	cTreg (LT-like)	1.9388	2.37184	-34.9489	3.46123	0.153999	-10.9645	6.32773	21.6844	-5.82623	-6.98251	2.85747	-8.71889	5.49155	3.57443	3.26787	-2.07025	1.21265	-4.42867	0.831494	2.9061	-4.34937	-0.759756	-0.210202	1.6095	0.328327	-3.96778	-5.24608	-1.2263	1.78916	2.5764	-0.547732	0.0846486	0.219858	3.04246
CCTCTGAAGACTACAA-1_1	SP.s11	5390	2432	2.07101	3	SP.Treg.WT	4310	2426	SP.Treg	3	NLT-like (colon)	-2.00442	-4.67525	26.9533	-15.7647	5.67876	3.30252	8.43384	13.1845	2.05521	9.21256	1.38679	6.59142	4.15006	2.06433	-1.03378	-0.444282	-0.263994	0.26804	-1.29741	1.36813	-4.39121	-3.74892	0.0416955	5.84663	5.59108	0.994053	-0.586183	1.22694	4.11971	-2.08123	-3.22939	-2.2852	-3.51655	-2.05047
CCTCTGAAGTGGCACA-1_1	SP.s11	3561	1761	1.23318	5	SP.Treg.WT	3587	1761	SP.Treg	5	cTreg (LT-like)	3.15659	1.91301	-26.6364	-2.98884	-6.69658	-3.44658	2.39193	9.27588	1.49038	-5.58275	2.07451	0.0354651	2.49466	0.803152	0.612704	1.78881	2.14425	-2.58942	-1.59397	-3.68114	-10.1013	2.99243	-0.766048	6.11994	1.7708	-0.185971	-5.71557	-3.45699	-0.797358	0.511741	6.46489	-1.89099	0.618455	-0.254678
CCTCTGAAGTTCGCAT-1_1	SP.s11	2638	1669	4.91308	8	SP.Treg.WT	3110	1687	SP.Treg	8	NLT (colon)	-0.104219	1.68401	-8.82459	39.1837	4.70437	-7.76981	1.04894	14.6518	-6.80225	8.80593	0.145381	-7.56544	-0.669433	-4.50806	0.103106	3.85197	3.8147	2.56699	0.791582	0.631726	0.298984	-4.93618	-4.88169	-1.11638	-2.99976	-0.0833067	-3.10568	-1.65355	3.56889	0.499929	-1.2097	-0.355148	-0.230639	-0.974701
CCTCTGATCTCGCTTG-1_1	SP.s11	5039	1983	1.86286	2	SP.Treg.WT	4130	1980	SP.Treg	2	cTreg (Spleen LT)	6.48427	-0.321899	-26.1931	-27.2909	-20.6598	-0.615382	1.29965	10.943	2.63535	1.61376	-5.9127	5.87471	4.20806	2.51221	-3.38216	-4.132	-0.389518	-8.41495	0.887771	2.5521	4.99115	0.417952	3.25693	4.44651	-2.94089	0.511008	-0.71995	-2.66619	-0.912945	-0.337783	-0.979334	-2.53382	1.99994	-1.30041
CCTTACGAGAAGATTC-1_1	SP.s11	4215	1996	2.22643	1	SP.Treg.WT	3956	1996	SP.Treg	1	NLT (skin)	0.00502006	3.73705	-20.586	9.55123	-1.94616	-10.3034	-0.854853	6.04592	3.72964	-0.924124	3.53817	6.68227	-2.16261	-2.40437	1.05592	6.7313	3.81048	2.10318	-0.472859	-1.92699	1.67013	0.702738	3.84394	2.46358	-0.222324	4.95993	1.24704	0.249118	0.732479	-1.3535	0.0331645	-0.894376	0.447327	-2.3942
CCTTACGAGCGTAGTG-1_1	SP.s11	3037	1614	3.09312	1	SP.Treg.WT	3332	1614	SP.Treg	1	NLT (skin)	-1.8249	3.14158	-7.50728	22.6254	3.01434	-7.2588	1.05068	-3.4527	0.416614	1.96863	1.69634	1.14952	3.14887	-4.3357	0.507987	1.78479	-0.118509	-0.643221	2.30425	-0.822339	0.929032	-0.446141	-2.91765	1.13815	1.68592	1.63799	-3.16671	4.33608	-1.71008	6.68702	4.47573	-3.99546	2.61948	2.88966
CCTTACGAGGCAATTA-1_1	SP.s11	5609	2104	3.11887	5	SP.Treg.WT	4176	2084	SP.Treg	5	cTreg (LT-like)	2.78831	3.09384	-33.6604	0.0854427	-6.38683	-5.98612	6.44316	12.1455	-0.955989	-13.5663	1.6257	2.38519	2.12876	2.06633	0.221351	-0.608647	0.895238	8.17377	-1.3851	-6.06751	1.56818	1.95305	5.11237	5.18981	2.28532	0.489778	-0.267552	-0.748803	1.3915	-0.202476	-1.69928	1.07573	-2.27528	-1.92335
CCTTACGCAAAGCGGT-1_1	SP.s11	2922	1526	3.38462	1	SP.Treg.WT	3308	1526	SP.Treg	1	NLT (skin)	0.849362	2.53847	-15.4273	1.96814	-0.936829	-5.47098	0.807709	3.31541	-3.17892	0.384081	-0.0656343	-0.487594	-4.27954	-2.29211	2.602	-1.12292	0.44924	1.98709	0.391697	0.3561	0.222443	1.74761	0.819445	1.04654	2.18909	0.150921	2.06502	0.315934	0.0173538	1.05398	0.108494	0.342506	-1.11474	-0.178474
CCTTACGCACGGTAAG-1_1	SP.s11	3887	2046	1.97893	3	SP.Treg.WT	3818	2046	SP.Treg	3	NLT-like (colon)	-2.84788	-3.46785	26.6099	-8.02787	5.68046	11.3323	13.7975	6.4574	7.88588	-2.90816	2.39035	-4.82586	-1.64366	-7.14304	2.66626	4.95235	1.23844	1.9173	0.590835	1.14408	2.64861	-0.644169	1.56784	-1.82531	-0.0305489	-1.44294	-2.11193	-1.67651	1.32974	-1.12262	0.480285	-1.9386	2.91074	1.56283
CCTTACGCATTACGAC-1_1	SP.s11	3359	1534	3.36209	1	SP.Treg.WT	3512	1533	SP.Treg	1	NLT (skin)	3.75921	0.757943	-13.7549	-9.07194	-9.78372	-3.47637	-0.128494	2.36981	-1.80207	0.984703	0.653556	1.27365	0.0343124	1.1378	-1.62768	0.0396466	1.79909	3.49535	-1.38911	-2.31644	-0.0757268	-0.122659	2.39665	1.27856	0.707889	-0.46599	1.35423	0.314948	-0.0155866	-0.511005	-0.930951	0.342549	0.630652	0.299246
CCTTACGGTAGAAAGG-1_1	SP.s11	4661	2237	2.43538	2	SP.Treg.WT	4157	2236	SP.Treg	2	cTreg (Spleen LT)	5.89702	0.689956	-27.6458	-16.3512	-9.81167	-3.63406	2.61563	4.22198	3.47449	0.299763	-2.56565	-2.06338	4.33565	-2.88766	1.61925	2.83981	-1.73181	-0.494586	-0.958372	-0.74166	-0.279769	-3.98705	0.561046	2.40357	0.0948713	3.34155	-4.8468	-1.14256	2.32426	0.266768	1.72074	2.07483	-1.27548	1.81431
CCTTACGGTAGCGTCC-1_1	SP.s11	4607	1711	2.96088	2	SP.Treg.WT	4001	1710	SP.Treg	2	cTreg (Spleen LT)	4.70238	-0.625167	-13.613	-20.2003	-17.7645	1.00732	-0.147712	-2.79316	2.35527	-0.564306	-4.39729	1.31892	4.89373	-3.48211	0.8151	-2.1334	-2.15434	2.16873	-0.524329	-1.30802	-4.37766	0.499727	-0.491315	-1.14045	1.59856	-3.21244	0.848525	0.442495	-0.221649	0.131454	2.40118	-0.571474	0.336236	3.83299
CCTTACGGTCATCGGC-1_1	SP.s11	4805	2134	4.96881	1	SP.Treg.WT	4143	2133	SP.Treg	1	NLT (skin)	3.10487	1.1004	-17.2755	-4.19268	-7.46041	-8.14009	0.559705	4.78832	-1.90026	1.55076	0.685056	-0.638925	0.00365511	-1.58037	-1.33425	2.49289	-0.96451	3.20919	1.39893	0.182522	-2.94826	3.36507	-2.72189	-0.0974334	-3.34552	0.591253	-1.68691	1.91614	0.0327342	0.179176	-2.03277	-3.65344	0.588681	1.13551
CCTTACGTCCTCATTA-1_1	SP.s11	4069	1815	2.94046	2	SP.Treg.WT	3881	1815	SP.Treg	2	cTreg (Spleen LT)	5.46185	0.705275	-25.728	-17.7278	-12.5917	-1.81137	3.08571	5.27468	0.191019	3.39603	-2.3074	-0.161079	5.54112	-1.42158	0.200639	1.60665	-0.652289	2.1432	-0.988896	-2.02691	-0.191884	0.601581	0.73096	-0.576267	0.652954	-0.154443	0.625396	1.79145	0.392029	0.855101	-1.66507	-0.282949	0.556804	0.482107
CCTTACGTCTTCCTTC-1_1	SP.s11	3753	1811	1.83364	2	SP.Treg.WT	3743	1811	SP.Treg	2	cTreg (Spleen LT)	5.73052	0.767017	-25.0857	-15.6915	-11.5562	-1.7003	0.62638	7.58057	3.57003	4.55979	-5.29181	-2.19788	5.2514	-2.56195	0.113866	0.435048	-3.5718	-2.08663	-1.3038	-4.07979	-3.59362	1.45077	-0.170307	1.35429	-0.873167	2.22618	-2.7744	-0.649664	0.126438	-0.0336682	3.90279	-1.15935	1.0118	-0.318384
CCTTCCCAGCTCCTCT-1_1	SP.s11	3733	1577	3.66702	2	SP.Treg.WT	3723	1577	SP.Treg	2	cTreg (Spleen LT)	5.80243	0.221317	-25.6273	-21.5311	-16.3571	-1.54095	1.11122	9.50276	2.03658	-0.949019	-2.24147	3.08454	4.25609	-1.10575	-1.28486	0.49692	-0.023781	-1.80609	-0.213664	0.790848	1.50557	-0.853317	-0.780157	1.08495	-1.64689	0.491025	-0.5484	0.317798	1.43631	0.243823	-1.47805	-0.747686	0.849225	0.164772
CCTTCCCCAATAGAGT-1_1	SP.s11	3916	1844	0.791018	3	SP.Treg.WT	3820	1844	SP.Treg	3	NLT-like (colon)	-3.98088	-2.85885	33.9241	-4.93611	22.3344	15.2774	0.193229	9.40318	9.16933	-4.7676	3.54572	5.38392	5.71289	-0.14846	9.07923	-7.29757	-1.86338	2.11636	0.331276	2.45795	-2.85604	-0.665285	2.66691	0.297496	1.09867	-1.60679	-5.29318	-4.24245	3.2019	-2.66198	-2.3618	0.825449	-1.88497	-1.88535
CCTTCCCGTTCTGAAC-1_1	SP.s11	1389	810	3.23741	2	SP.Treg.WT	3317	893	SP.Treg	2	cTreg (Spleen LT)	5.64327	-0.807944	-7.82566	-22.5495	-11.3264	-0.67406	0.624754	0.667654	1.66984	4.56343	-2.2419	-0.677896	3.79041	-0.721123	-1.14386	-0.0751249	-0.371259	-0.240211	0.910023	1.93807	-0.592211	-0.185422	0.735032	-1.54191	0.151996	-1.02553	-0.947894	0.781583	0.556176	1.31045	-2.38577	0.0827087	-0.677401	1.48731
CCTTCCCTCACTTCAT-1_1	SP.s11	4981	2000	2.1251	2	SP.Treg.WT	4138	1998	SP.Treg	2	cTreg (Spleen LT)	6.66979	-0.25578	-26.9665	-26.6123	-15.5139	-0.510883	-2.53474	14.0233	4.07219	1.61314	-5.61384	0.0774703	5.94984	-2.55466	0.00257398	-3.69068	-2.9265	-5.79369	1.42518	2.58173	6.39042	2.68978	2.88847	0.237685	-1.68859	-0.369587	1.37445	-0.699777	-1.59932	0.35041	0.263739	-0.552662	-1.2673	-1.87964
CCTTCCCTCCAGAAGG-1_1	SP.s11	4492	2203	2.67082	1	SP.Treg.WT	4085	2203	SP.Treg	1	NLT (skin)	-1.42291	3.26878	-10.5064	19.3839	3.54425	-13.6619	3.69852	1.6999	-3.22305	3.27976	2.72685	4.236	4.62168	0.716155	1.57542	-2.27717	0.774606	2.67962	0.542948	2.10904	-2.26781	-0.76086	-1.49526	2.71585	0.332253	-2.5567	-0.539863	0.00254648	0.477292	-0.324077	-1.25722	-0.396436	-1.15075	-1.15511
CCTTCGACAAACGTGG-1_1	SP.s11	2986	1747	1.70227	2	SP.Treg.WT	3252	1746	SP.Treg	2	cTreg (Spleen LT)	6.55154	0.572854	-27.5237	-18.8013	-6.40536	-2.29591	3.07574	10.4583	2.79386	8.38816	-5.05873	-0.302517	6.24519	0.437573	0.849809	5.53616	-3.18105	-6.61862	-0.241136	0.579077	4.1856	1.54802	0.558203	3.30987	-1.44709	6.03991	-0.745903	1.74084	5.48856	3.80624	2.67941	8.39224	9.78487	-2.93798
CCTTCGAGTCCCTACT-1_1	SP.s11	3673	1632	4.29348	2	SP.Treg.WT	3673	1632	SP.Treg	2	cTreg (Spleen LT)	5.10938	0.893499	-24.6129	-15.057	-10.1243	-4.80796	1.67001	5.25888	4.99657	-0.663628	-2.74841	1.72044	2.29717	-5.54483	0.438499	3.21809	-0.270713	2.34394	-0.020126	-3.14504	-7.3716	3.77455	0.900977	0.879677	-0.178	2.0331	-2.43197	1.66139	0.414151	1.18136	3.41533	-2.84433	1.35215	0.725075
CCTTCGATCGTGTAGT-1_1	SP.s11	1276	829	2.03443	3	SP.Treg.WT	3155	927	SP.Treg	3	NLT-like (colon)	-2.89172	-3.85165	29.6343	-8.41716	4.94562	14.1564	9.46437	1.40119	9.26733	-1.36213	1.68839	2.51277	0.64028	-0.766791	3.39608	3.08241	0.348091	3.81803	-1.69707	-1.35857	-4.82972	-0.682058	2.9846	-1.74572	-1.97573	-1.05982	-2.1976	1.81725	1.10576	1.38608	-3.84081	-0.620393	-1.25865	1.01417
CCTTTCTCAAAGCGGT-1_1	SP.s11	4587	2128	2.27716	1	SP.Treg.WT	4113	2127	SP.Treg	1	NLT (skin)	1.15518	1.4073	-11.4636	0.706322	1.27189	-2.12811	1.24392	6.36569	-2.10032	1.80466	1.25619	-0.80711	-5.56905	-4.26851	-1.19949	-1.89477	2.89077	1.23332	1.78652	0.366271	-3.28605	2.09933	-0.152307	-1.18945	2.14334	-0.407426	-3.03744	-0.880364	2.31563	1.10845	1.00248	-0.897488	-0.69639	0.55046
CCTTTCTCACGAAATA-1_1	SP.s11	3776	1824	3.43824	2	SP.Treg.WT	3738	1824	SP.Treg	2	cTreg (Spleen LT)	5.72361	0.393246	-18.7704	-7.55158	-6.58623	-3.80129	1.04131	4.78839	-0.610797	5.10972	-0.846479	-4.07476	2.40701	-1.91168	0.685236	0.917992	-0.37192	0.176314	4.81785	-3.49169	2.09202	-1.12341	1.34318	-0.425423	0.886901	-1.3471	1.17882	1.404	0.435219	0.889406	-2.18836	-2.01751	1.81724	1.1415
CCTTTCTGTACTCTCC-1_1	SP.s11	4090	2009	2.72838	1	SP.Treg.WT	3903	2008	SP.Treg	1	NLT (skin)	2.40115	1.74528	-18.6263	2.07031	-7.10144	-10.3498	2.73702	7.37389	-0.417597	-2.3541	1.4491	-1.38613	-3.16462	-3.88437	0.621321	5.06207	1.68969	7.26912	1.19931	-0.484459	1.75958	0.0246847	0.334866	3.26383	0.429574	2.74142	1.05846	0.940024	2.02776	-2.91959	-0.235599	-2.81764	-1.53713	-2.5883
CCTTTCTGTACTTGAC-1_1	SP.s11	3336	1552	3.92098	5	SP.Treg.WT	3501	1551	SP.Treg	5	cTreg (LT-like)	2.06152	2.72529	-35.1774	4.25989	-0.180729	-14.254	6.84304	14.9765	-3.77499	-22.7515	9.90589	5.36476	4.09043	5.52074	1.68053	-2.15544	-1.53075	3.70887	1.00601	-1.8033	-0.866899	-0.625328	-0.420383	-4.83308	0.317504	7.41079	2.66988	0.505317	0.679769	-2.63514	3.18305	-0.030995	-2.17429	0.0553586
CCTTTCTGTCTCTTAT-1_1	SP.s11	5535	2313	2.93694	1	SP.Treg.WT	4288	2286	SP.Treg	1	NLT (skin)	-0.0146704	3.52644	-21.3564	13.9163	-6.87258	-8.05234	1.68223	-4.64503	2.99958	-2.40532	7.30405	-1.60517	1.15131	-3.26944	4.25329	6.56363	3.61149	3.28066	-1.39008	-2.30552	2.15508	2.20146	-5.70213	1.2235	0.566828	-0.748675	-2.33998	2.92498	1.76295	2.73183	-6.7025	-1.82804	-2.39442	-2.14475
CCTTTCTTCTGTTTGT-1_1	SP.s11	4318	1923	2.61332	5	SP.Treg.WT	3974	1923	SP.Treg	5	cTreg (LT-like)	3.34915	2.33559	-34.1519	-0.0323164	-12.3023	-9.35273	2.60346	17.3464	0.301937	-9.059	-1.52097	0.130903	3.72871	-1.92788	-0.826803	-0.436344	2.41095	8.91457	-1.27937	-4.71396	2.00709	0.784157	4.68343	-1.64549	0.665812	2.45742	-2.65818	-1.75519	0.5317	-0.2872	0.620113	2.12655	-3.84124	-2.58446
CGAACATAGACAGAGA-1_1	SP.s11	3052	1692	0.589391	1	SP.Treg.WT	3322	1692	SP.Treg	1	NLT (skin)	-0.489803	2.34071	-6.30505	11.5568	1.4611	-5.12549	-0.00125177	0.88715	-2.7247	1.01153	-0.525235	-5.26627	-3.24851	-6.05141	1.71098	-0.851367	1.52304	0.260648	-1.11685	-3.50892	-3.95571	2.51074	0.56656	0.419695	1.95845	1.4714	0.332261	0.829949	0.0180064	0.317517	1.78874	-0.375766	-0.0305374	0.0907468
CGAACATCACGGCGTT-1_1	SP.s11	4851	2023	2.26058	3	SP.Treg.WT	4102	2023	SP.Treg	3	NLT-like (colon)	-0.595516	-4.39225	19.4719	-18.0043	-10.1592	5.8984	5.32548	4.26817	5.68347	4.10953	-1.00458	9.5239	-0.865139	0.9847	-2.00731	3.72153	3.68821	-0.126426	1.4755	1.71818	-1.28961	0.686105	0.222341	2.00569	1.41372	1.36582	-1.50093	1.44656	2.26428	0.546294	-0.633976	-0.0469701	-3.30888	0.00153306
CGAACATCAGGGATTG-1_1	SP.s11	2414	1265	4.22011	5	SP.Treg.WT	3229	1268	SP.Treg	5	cTreg (LT-like)	1.89272	2.88589	-31.7773	2.73428	-0.778971	-10.6388	-0.846408	13.165	-6.14959	-10.1991	1.40549	1.45053	-1.95657	-0.321799	-0.886625	-4.86727	0.623001	7.27178	-3.15142	-10.3245	-0.390096	6.53522	5.16007	0.553448	-0.877755	1.4993	-0.548793	0.781806	-1.14659	1.11908	0.108838	1.06979	-0.746571	1.57629
CGAACATGTCGGCTCA-1_1	SP.s11	2483	1357	3.41915	1	SP.Treg.WT	3183	1359	SP.Treg	1	NLT (skin)	-0.784038	5.00919	-25.7881	22.5253	6.19497	-22.798	-2.43101	11.2052	21.7996	4.44383	-12.7768	-10.8472	-16.1148	17.4995	1.80555	-9.8263	-1.34479	8.79824	-0.922572	-0.454116	-1.36405	-0.298836	0.626652	-3.09465	4.85672	0.36665	-3.75968	1.04213	3.66926	2.09613	4.07596	-2.76294	1.54442	2.07319
CGAACATGTGAACCTT-1_1	SP.s11	7282	2379	2.37377	2	SP.Treg.WT	4256	2204	SP.Treg	2	cTreg (Spleen LT)	5.56159	-0.525848	-19.9236	-27.0987	-21.9361	0.81293	0.719575	4.1142	3.37614	-0.487216	-5.39089	1.13885	2.97404	-4.11863	0.751563	0.248633	2.03598	0.876793	0.569744	1.9595	9.33662	-0.178007	-1.76346	-0.627474	-3.10878	-0.811473	-0.373637	-4.10173	-1.16584	-2.64262	-2.89877	5.86197	-6.06929	-7.72422
CGAATGTAGGGTGTTG-1_1	SP.s11	4123	1719	3.34464	2	SP.Treg.WT	3879	1719	SP.Treg	2	cTreg (Spleen LT)	4.95481	-0.942587	-17.8912	-22.1856	-16.1206	0.166484	-1.89581	1.2381	3.28634	1.00427	-3.23396	-1.46462	1.28446	-4.02639	0.173139	-3.04982	-0.935304	2.31213	-0.574163	-0.596571	1.97283	0.205105	-1.003	-3.49157	-0.546041	-1.01935	-0.782916	-0.272777	0.537221	-1.39505	-1.26871	-0.118287	-0.0686015	0.527938
CGAATGTCACGAAAGC-1_1	SP.s11	4052	1924	1.96705	2	SP.Treg.WT	3890	1924	SP.Treg	2	cTreg (Spleen LT)	6.4735	-0.0477696	-25.6281	-24.2991	-14.7395	0.473379	2.47895	5.35346	4.00482	3.00405	-6.44612	-0.766053	5.2277	-6.41837	-0.591271	0.0980122	-3.45421	-4.3991	2.24299	-2.46818	4.56992	0.873841	0.155414	-1.10077	-1.90538	0.632781	-1.76911	-3.43329	-1.57501	-2.72683	1.27897	1.9935	-1.26082	-5.59061
CGAATGTGTCCCTTGT-1_1	SP.s11	3141	1448	2.51512	2	SP.Treg.WT	3421	1448	SP.Treg	2	cTreg (Spleen LT)	5.57273	-0.259933	-19.5774	-15.2539	-13.0801	2.26691	0.833354	4.56009	4.91157	-2.76081	-2.26765	0.139352	2.68659	-2.60421	-1.14305	3.46322	-0.978216	1.17923	-1.42553	-3.74887	3.46978	-0.514294	4.33871	0.631986	0.0922969	3.11713	3.12059	-0.267674	-0.654972	-1.83366	2.13923	2.01258	-1.24055	1.36267
CGACCTTAGGCTAGAC-1_1	SP.s11	6685	2068	2.2571	5	SP.Treg.WT	4099	1957	SP.Treg	5	cTreg (LT-like)	4.50759	1.53884	-29.4293	-7.19135	-17.2236	1.41718	0.608213	8.21245	3.65555	-12.311	-0.970642	-1.44644	2.70115	0.0818417	2.67767	-1.71409	-2.98363	-4.75393	-0.526549	-0.0900262	2.12902	0.980346	1.78598	4.43525	-0.792643	-3.98355	-0.716665	-2.59447	-0.55103	-1.33228	-0.268557	2.18226	-0.402743	2.10338
CGACCTTAGTCCAGGA-1_1	SP.s11	4448	1850	4.49337	3	SP.Treg.WT	3991	1849	SP.Treg	3	NLT-like (colon)	2.6947	2.66281	-25.7783	-0.278587	-6.61494	2.7742	7.75734	9.92399	1.44297	-7.44487	4.96323	-1.92598	2.72821	4.05092	1.33235	4.02178	1.22779	-1.94245	-1.26864	-1.17768	2.19805	2.49006	-2.73607	4.14602	-0.0850292	-1.70057	-1.57483	-0.1865	-4.6763	-2.46275	-4.58842	-0.622293	3.65892	1.75876
CGACCTTAGTGTGGCA-1_1	SP.s11	4744	1889	3.15723	2	SP.Treg.WT	4068	1888	SP.Treg	2	cTreg (Spleen LT)	4.3472	0.200695	-16.6976	-11.3029	-13.5144	-2.51968	1.98788	4.29632	-0.20098	-0.417441	-0.183408	2.01978	-2.39216	0.653599	1.17053	-1.47458	3.29702	-1.45219	0.502193	1.3472	1.06618	3.22212	-1.48813	1.47519	-1.71389	-3.23094	-1.50642	-0.0200336	-0.057843	0.710218	-3.00068	-1.79495	0.86431	-0.970234
CGACCTTGTACTCGCG-1_1	SP.s11	4095	1864	2.26553	1	SP.Treg.WT	3884	1864	SP.Treg	1	NLT (skin)	0.784933	3.55726	-24.6967	10.0023	2.34361	-17.1494	2.03599	-2.15843	11.0483	-10.4906	7.07577	-0.686685	-4.72874	7.57648	-2.39327	4.65591	3.60873	-4.66116	1.59926	4.87166	-4.23583	-1.50923	4.68836	6.86685	-2.71661	-0.906817	-3.86881	-3.33019	1.14865	-3.34026	-0.505835	-2.18369	0.96294	-0.682185
CGACTTCAGAACAACT-1_1	SP.s11	5892	2271	2.38458	2	SP.Treg.WT	4248	2239	SP.Treg	2	cTreg (Spleen LT)	4.2954	1.86474	-30.3393	-6.31485	-11.3492	-2.37879	2.60498	9.10532	-2.72603	-3.74642	-0.912037	1.12674	-0.383487	1.13312	-1.09195	-4.17383	0.282314	-4.31484	-0.287742	-0.198581	2.6629	2.30556	4.99645	3.97279	0.943455	-1.16628	1.00116	-0.114134	-1.45839	-1.01979	3.01267	-3.53568	3.15321	0.681374
CGACTTCCATCACGTA-1_1	SP.s11	4021	1549	4.42016	5	SP.Treg.WT	3818	1547	SP.Treg	5	cTreg (LT-like)	3.33241	1.61778	-28.5519	-4.72283	-11.5335	-2.16159	0.422735	4.20795	-1.97177	-12.2973	4.59898	0.421435	-3.03998	2.53084	1.34229	-0.789879	1.65013	-3.42847	-0.138067	0.867901	-0.0634683	0.610309	0.223765	3.98618	-2.63737	-4.11105	-2.43556	-1.08415	1.70261	-0.770403	-3.07218	-1.63027	1.85881	-0.169774
CGACTTCCATGCATGT-1_1	SP.s11	3562	1524	2.09908	5	SP.Treg.WT	3601	1524	SP.Treg	5	cTreg (LT-like)	3.91071	1.81919	-29.9651	-6.57722	-10.0414	-3.1161	1.48141	5.81164	-0.563033	-10.3831	0.841613	-4.45318	-0.293471	0.407072	-1.57694	-2.24638	-3.44519	-5.63324	1.27824	-0.315224	-2.45017	3.57532	3.63171	7.78342	1.42638	-2.81192	-1.8502	-1.88047	1.03655	-1.01992	0.249788	-1.63506	2.66247	1.94961
CGACTTCGTAGAAAGG-1_1	SP.s11	5909	2352	2.00878	5	SP.Treg.WT	4252	2324	SP.Treg	5	cTreg (LT-like)	1.45249	2.26548	-26.9463	3.83912	4.28837	-4.95915	5.66547	7.29213	-2.63641	-13.3059	4.06492	-2.76696	-4.42477	-0.710977	2.21604	0.426324	-1.97128	-3.78893	1.47767	1.56552	-1.74054	4.13223	2.94422	6.08972	-0.681956	-1.77969	-3.58821	-0.899001	-0.583413	1.392	-0.281336	-0.559473	0.508292	-0.801612
CGACTTCGTAGAGTGC-1_1	SP.s11	4392	1351	3.48361	5	SP.Treg.WT	3869	1345	SP.Treg	5	cTreg (LT-like)	1.95392	2.62367	-33.1763	4.79845	-0.711947	-5.92979	9.14689	17.5774	-3.95385	-12.3847	5.40916	3.75748	-3.73385	2.29253	0.541536	-2.26972	4.24101	-3.37088	1.18393	-0.56824	1.70168	5.90329	1.77148	3.41117	0.335035	-1.91241	-3.36536	-0.892811	0.831744	-0.499176	-1.07003	-1.4137	1.7571	1.99671
CGACTTCGTCCGAACC-1_1	SP.s11	7714	2407	1.20248	2	SP.Treg.WT	4239	2171	SP.Treg	2	cTreg (Spleen LT)	4.93182	0.782636	-29.378	-10.6404	-17.9208	3.22771	0.906473	3.76701	2.91257	-7.25089	-6.18497	-0.084063	1.9521	-0.19314	2.32643	2.08484	4.57759	-4.0154	-0.127922	4.23501	3.76484	-0.53333	-3.043	6.81345	-3.917	-3.53879	-0.0952806	-2.60805	-1.44273	0.720448	-0.426153	4.63169	-2.31326	-1.52911
CGACTTCTCTGTGCAA-1_1	SP.s11	5400	2339	2.10643	2	SP.Treg.WT	4265	2328	SP.Treg	2	cTreg (Spleen LT)	5.66018	1.10695	-29.6581	-18.2551	-10.5575	-4.95406	4.05895	10.2301	7.25438	0.946204	-4.67211	0.906961	12.3362	2.97751	-4.08137	1.80555	-2.60867	-2.77336	0.463072	-0.953381	-7.85666	0.140355	2.1631	7.58523	-3.00645	0.0201942	-7.42584	-0.356353	-0.131055	1.45507	2.46131	1.01305	0.64245	3.70983
CGAGAAGAGCCAGGAT-1_1	SP.s11	2276	1364	4.51161	8	SP.Treg.WT	3066	1408	SP.Treg	8	NLT (colon)	0.16007	1.17787	-9.19275	44.9313	7.58763	-3.78412	10.3618	22.6781	-6.71018	22.0421	-0.557748	3.05916	6.68927	5.25917	-3.22713	0.946077	4.55132	0.260071	-1.81346	1.73635	-0.828464	-5.42924	-3.22191	0.376019	5.01954	-0.31405	-0.29339	-1.23788	2.4549	0.882649	-0.16977	-0.0238523	-2.78899	-3.54386
CGAGAAGAGGATTCGG-1_1	SP.s11	2748	1444	3.56105	2	SP.Treg.WT	3249	1444	SP.Treg	2	cTreg (Spleen LT)	5.22082	0.267467	-18.5927	-7.52412	-8.36783	-1.56915	3.51096	3.20416	-0.837032	5.0425	0.76205	0.967618	0.959	0.853359	1.07284	2.33506	1.72796	1.9939	5.94419	-4.27688	1.10293	0.216491	0.273346	-1.1773	0.988302	0.334868	0.872073	1.28652	-0.589398	1.86753	-1.9369	-0.410959	-0.536834	0.198051
CGAGAAGCAACCGCCA-1_1	SP.s11	5734	2238	2.31345	2	SP.Treg.WT	4220	2220	SP.Treg	2	cTreg (Spleen LT)	4.71997	-0.839456	-13.9384	-18.9615	-11.4949	3.79742	3.21715	0.911447	5.13236	1.95036	-1.96358	2.43102	1.16826	-0.57	0.245419	3.863	-0.0131216	3.78946	-0.373932	0.458544	-3.82825	-0.885235	-1.18818	0.200239	-0.48255	0.531243	-1.21127	-0.67758	-0.819823	-0.137577	2.73108	-0.41369	0.0554038	-2.04964
CGAGAAGGTACAGCAG-1_1	SP.s11	5695	2357	1.63272	0	SP.Treg.WT	4324	2332	SP.Treg	0	eTreg (Spleen)	-5.21031	-0.763282	24.2487	21.4394	-0.210571	4.59593	0.999628	-0.0515362	-3.06977	-9.3982	-29.6495	3.96328	15.4184	6.79677	14.5038	21.9142	24.4267	5.28141	2.85192	15.2593	16.8478	3.20085	-11.7137	6.50336	-1.71607	2.45403	3.3006	-6.41515	2.14859	9.25056	8.23617	42.0098	-27.5385	31.1398
CGAGAAGGTCTCAACA-1_1	SP.s11	4261	1753	1.56799	2	SP.Treg.WT	3927	1752	SP.Treg	2	cTreg (Spleen LT)	5.54132	-0.57137	-30.2188	-21.2776	-15.7509	-1.61069	0.0766443	-1.66532	8.11864	3.19879	-5.27778	2.19763	4.22911	2.62715	-6.34893	1.42838	-3.11872	1.26777	2.06346	1.54544	-3.1807	0.909878	1.02798	2.47024	0.714668	1.08978	1.5078	0.469829	-1.15456	3.5532	-3.10455	-0.688652	-0.647003	0.520936
CGAGAAGGTGCCTGCA-1_1	SP.s11	2031	1191	3.13879	1	SP.Treg.WT	3074	1203	SP.Treg	1	NLT (skin)	-5.30811	1.74985	-16.3992	14.446	2.61629	-5.03614	-8.22516	9.07713	4.02598	7.62865	3.58653	8.49693	-2.30166	-0.671796	-1.11938	5.78372	2.01241	-0.26275	3.63838	5.35889	-0.638743	0.339785	5.00508	2.18156	1.37903	3.22352	-1.07651	3.71876	1.47798	1.77724	-1.51299	-3.09974	-0.788508	-3.56723
CGAGAAGTCAACACGT-1_1	SP.s11	4513	1868	2.58907	2	SP.Treg.WT	4026	1868	SP.Treg	2	cTreg (Spleen LT)	5.2072	-0.40166	-19.2935	-18.0002	-15.5719	1.34177	3.15301	1.19604	3.58634	1.01257	-4.23796	-0.0685548	3.17348	-2.90945	1.57444	3.82957	-1.49092	-1.13935	0.0249202	-2.72415	-1.23558	-1.47142	-0.784829	0.391565	-1.15817	0.635554	0.416429	-0.150432	0.0506864	-1.38692	1.42293	0.148014	0.935199	1.07841
[truncated: 9,885 more rows]
