# Supplementary material for: IKK2 controls the inflammatory potential of tissue-resident regulatory T cells in a murine gain of function model
Source: Nat Commun. 2024 Mar 25;15:2345. doi: 10.1038/s41467-024-45870-3 (PMC10963799; doi:10.1038/s41467-024-45870-3)
Supplement: Supplementary file 7 — Supplementary Data 4 [file 41467_2024_45870_MOESM7_ESM.xlsx]

## Sheet: Table_S4_clusterproportions
	BM.Treg.HOM	BM.Treg.WT	SP.Treg.HOM	SP.Treg.WT
eTreg (Spleen)	0.653622	0.450137	0.116645	0.0338858
NLT (skin)	0.0872554	0.0457386	0.577545	0.248987
cTreg (Spleen LT)	0.00105764	0.0102474	0.071647	0.46372
NLT-like (colon)	0.104707	0.129718	0.113587	0.111234
cTreg (bLN LT)	0.0158646	0.243939	0.00655308	0.0143646
cTreg (LT-like)	0.0460074	0.0372407	0.0655308	0.0979742
eTreg (bLN)	0.0586991	0.0289928	0.020533	0.00957643
NLT-like (skin)	0.0216816	0.0252437	0.0139799	0.012523
NLT (colon)	0.0111052	0.0287428	0.0139799	0.00773481
