# Supplementary material for: IKK2 controls the inflammatory potential of tissue-resident regulatory T cells in a murine gain of function model
Source: Nat Commun. 2024 Mar 25;15:2345. doi: 10.1038/s41467-024-45870-3 (PMC10963799; doi:10.1038/s41467-024-45870-3)
Supplement: Supplementary file 8 — Supplementary Data 5 [file 41467_2024_45870_MOESM8_ESM.xlsx]

## Sheet: Table_S5_Toprankeddifferentiall
	p_val	avg_log2FC	pct.1	pct.2	p_val_adj	cluster	gene
Ccl5	0	1.40834	0.677	0.318	0	eTreg (Spleen)	Ccl5
Ifngr1	0	0.92403	0.929	0.697	0	eTreg (Spleen)	Ifngr1
AW112010	0	0.767986	0.993	0.87	0	eTreg (Spleen)	AW112010
S100a11	1.22551649181049e-223	0.500621	0.927	0.669	1.72957142489214e-219	eTreg (Spleen)	S100a11
Tpt1	6.75178931856255e-198	-0.367001	1	1	9.52880026528733e-194	eTreg (Spleen)	Tpt1
Ubb	3.58386267361297e-196	0.358408	1	0.998	5.05790539126998e-192	eTreg (Spleen)	Ubb
Cxcr3	3.86620925926531e-193	0.590497	0.537	0.255	5.45638112760114e-189	eTreg (Spleen)	Cxcr3
Ltb	4.98659508553084e-191	0.524211	0.991	0.967	7.03758164420967e-187	eTreg (Spleen)	Ltb
Gimap3	1.45467639633427e-179	0.445492	0.984	0.955	2.05298479814656e-175	eTreg (Spleen)	Gimap3
H2-K1	1.27695662598946e-176	0.283105	1	1	1.80216888625893e-172	eTreg (Spleen)	H2-K1
Sell	2.31206737078781e-176	-0.705653	0.218	0.48	3.26302068039284e-172	eTreg (Spleen)	Sell
S100a10	3.00890880339817e-175	0.369158	0.983	0.899	4.24647299423584e-171	eTreg (Spleen)	S100a10
Klf2	3.92122460160824e-173	-0.887382	0.304	0.551	5.53402428024971e-169	eTreg (Spleen)	Klf2
Tcf7	2.07873242247275e-172	-0.498735	0.041	0.271	2.93371506783579e-168	eTreg (Spleen)	Tcf7
AY036118	7.29902576100787e-171	-1.13506	0.871	0.923	1.03011150565104e-166	eTreg (Spleen)	AY036118
Serinc3	1.53890603088446e-166	0.491475	0.899	0.749	2.17185808138725e-162	eTreg (Spleen)	Serinc3
H2-D1	1.21361114772335e-162	0.28193	1	1	1.71276941278197e-158	eTreg (Spleen)	H2-D1
Fth1	3.03940980467238e-161	0.365716	0.997	0.987	4.28951905733413e-157	eTreg (Spleen)	Fth1
Gimap7	1.03314580115775e-160	0.497447	0.867	0.715	1.45807866917394e-156	eTreg (Spleen)	Gimap7
Ccr7	2.94268896249148e-159	-0.47219	0.042	0.259	4.15301693276423e-155	eTreg (Spleen)	Ccr7
Nsg2	7.26041280982809e-159	-0.413873	0.04	0.257	1.02466205985104e-154	eTreg (Spleen)	Nsg2
B2m	4.42338353321575e-152	0.300197	1	0.999	6.24272118042739e-148	eTreg (Spleen)	B2m
Fgl2	1.17379594633301e-148	0.429571	0.441	0.202	1.65657821905977e-144	eTreg (Spleen)	Fgl2
mt-Co3	1.99712459868593e-146	-0.430742	0.993	0.995	2.81854194612546e-142	eTreg (Spleen)	mt-Co3
Foxp1	9.48514818155316e-145	-0.541647	0.202	0.438	1.3386389628626e-140	eTreg (Spleen)	Foxp1
mt-Atp6	3.74811715076698e-143	-0.376696	0.999	0.999	5.28971773487744e-139	eTreg (Spleen)	mt-Atp6
Serpina3g	1.42130453839767e-137	0.553306	0.574	0.325	2.00588709504063e-133	eTreg (Spleen)	Serpina3g
Satb1	1.28790290195323e-134	-0.46284	0.075	0.281	1.8176173655266e-130	eTreg (Spleen)	Satb1
Capg	1.94743504357267e-132	0.406067	0.873	0.703	2.74841507699411e-128	eTreg (Spleen)	Capg
Gm26917	9.07814463346391e-132	-0.736348	0.302	0.527	1.28119855212076e-127	eTreg (Spleen)	Gm26917
Ly6a	1.69128998252401e-130	0.57823	0.823	0.656	2.38691755233613e-126	eTreg (Spleen)	Ly6a
Gpx4	2.01619515599242e-130	0.392069	0.928	0.827	2.84545622365211e-126	eTreg (Spleen)	Gpx4
Ly6c1	3.04047464055026e-129	-0.64356	0.013	0.18	4.29102186020858e-125	eTreg (Spleen)	Ly6c1
Hmgb1	7.75403560786428e-129	0.39122	0.888	0.785	1.09432704533789e-124	eTreg (Spleen)	Hmgb1
Glrx	2.64398486638081e-126	0.405156	0.664	0.418	3.73145584192323e-122	eTreg (Spleen)	Glrx
Hspa1b	3.80611576140923e-125	0.446316	0.274	0.098	5.37157117407684e-121	eTreg (Spleen)	Hspa1b
Pglyrp1	2.91983074923027e-124	0.437231	0.741	0.544	4.12075713638869e-120	eTreg (Spleen)	Pglyrp1
Epcam	4.3053169314612e-119	0.341243	0.372	0.171	6.07609378537119e-115	eTreg (Spleen)	Epcam
Ripor2	5.50370331916394e-117	-0.458149	0.303	0.515	7.76737649433607e-113	eTreg (Spleen)	Ripor2
Junb	3.55521187356268e-115	-0.606877	0.718	0.843	5.017470517159e-111	eTreg (Spleen)	Junb
Gm2682	6.39981333130876e-111	-0.455571	0.207	0.416	9.03205655447606e-107	eTreg (Spleen)	Gm2682
Zfp36	2.00152747889695e-109	-0.608247	0.469	0.639	2.82475573096726e-105	eTreg (Spleen)	Zfp36
mt-Nd3	8.32952479200353e-109	-0.417323	0.35	0.551	1.17554583389546e-104	eTreg (Spleen)	mt-Nd3
Dtx1	1.58068793754826e-106	-0.37468	0.072	0.252	2.23082488626186e-102	eTreg (Spleen)	Dtx1
Sdc4	7.02212407748681e-105	0.349632	0.518	0.306	9.91032371055714e-101	eTreg (Spleen)	Sdc4
Psmb8	1.96695024211897e-104	0.318363	0.961	0.93	2.7759568767025e-100	eTreg (Spleen)	Psmb8
Rplp0	3.88415726604933e-104	-0.404169	1	0.999	5.48171114957542e-100	eTreg (Spleen)	Rplp0
Il7r	5.33671079000561e-97	0.457534	0.774	0.619	7.53169993793492e-93	eTreg (Spleen)	Il7r
S1pr1	6.9073883775658e-97	-0.375886	0.176	0.365	9.74839721725861e-93	eTreg (Spleen)	S1pr1
Aff3	1.5194699338545e-96	-0.27314	0.051	0.207	2.14442791764886e-92	eTreg (Spleen)	Aff3
Il6ra	1.8396933340309e-95	-0.348138	0.146	0.33	2.59635920231781e-91	eTreg (Spleen)	Il6ra
Bach2	6.00417882965608e-95	-0.274679	0.056	0.213	8.47369758229362e-91	eTreg (Spleen)	Bach2
Evl	4.4236238249222e-94	-0.366889	0.195	0.385	6.24306030411271e-90	eTreg (Spleen)	Evl
Bcl2	4.77082509921419e-93	-0.332982	0.087	0.254	6.73306546252098e-89	eTreg (Spleen)	Bcl2
mt-Nd2	8.92451834520291e-92	-0.388997	0.832	0.896	1.25951727405849e-87	eTreg (Spleen)	mt-Nd2
Ms4a4b	2.59139125630784e-91	-0.571664	0.597	0.726	3.65723048002725e-87	eTreg (Spleen)	Ms4a4b
Ighm	1.32830503561749e-87	0.324191	0.931	0.834	1.87463689676697e-83	eTreg (Spleen)	Ighm
Klf3	2.35045595488627e-87	-0.393343	0.314	0.498	3.317198489131e-83	eTreg (Spleen)	Klf3
Tnfrsf18	3.03087875931404e-87	0.322617	0.858	0.724	4.27747919301991e-83	eTreg (Spleen)	Tnfrsf18
Gm42418	4.46307057724949e-87	-0.827225	1	1	6.29873150567221e-83	eTreg (Spleen)	Gm42418
Atp1b3	1.00261080605404e-85	-0.430385	0.526	0.67	1.41498463058406e-81	eTreg (Spleen)	Atp1b3
Utrn	3.18278847650601e-85	-0.357777	0.369	0.55	4.49186937689293e-81	eTreg (Spleen)	Utrn
Ptma	8.26082190021872e-84	0.268365	0.993	0.979	1.16584979477787e-79	eTreg (Spleen)	Ptma
Ly6e	1.86633098985576e-83	0.282073	0.996	0.992	2.63395292598343e-79	eTreg (Spleen)	Ly6e
Rpl13a	5.11512226391719e-83	-0.301515	0.998	0.997	7.21897205106632e-79	eTreg (Spleen)	Rpl13a
Ppp1r15a	7.80616548747147e-83	-0.391224	0.272	0.452	1.10168413524685e-78	eTreg (Spleen)	Ppp1r15a
Cd2	3.25085172136323e-82	0.273899	0.951	0.901	4.58792703435992e-78	eTreg (Spleen)	Cd2
Hnrnpa0	3.19652794208597e-79	0.301814	0.729	0.571	4.51125988466593e-75	eTreg (Spleen)	Hnrnpa0
Fkbp3	5.63904769408547e-79	0.317802	0.693	0.538	7.95838801066282e-75	eTreg (Spleen)	Fkbp3
Gapdh	6.9442773846967e-79	0.310378	0.906	0.848	9.80045867302246e-75	eTreg (Spleen)	Gapdh
Fos	8.79202224431986e-77	-0.437067	0.328	0.505	1.24081809934086e-72	eTreg (Spleen)	Fos
Ikzf2	2.0911423935146e-75	0.280694	0.93	0.797	2.95122925996715e-71	eTreg (Spleen)	Ikzf2
Hif1a	1.18366367601351e-74	0.335608	0.702	0.555	1.67050454595787e-70	eTreg (Spleen)	Hif1a
Dgka	3.6243549811894e-74	-0.338874	0.527	0.674	5.1150521849526e-70	eTreg (Spleen)	Dgka
Rpl4	2.19212471163814e-73	-0.333462	0.893	0.93	3.09374560553491e-69	eTreg (Spleen)	Rpl4
Aldoa	3.88376346002506e-73	0.305295	0.8	0.678	5.48115537113337e-69	eTreg (Spleen)	Aldoa
H2-T23	7.99878973044412e-73	0.262464	0.943	0.889	1.12886919465758e-68	eTreg (Spleen)	H2-T23
mt-Co2	9.84563813665641e-71	-0.263036	0.995	0.997	1.38951491022632e-66	eTreg (Spleen)	mt-Co2
Lef1	8.84993193397797e-70	-0.31957	0.297	0.462	1.24899089384231e-65	eTreg (Spleen)	Lef1
Spcs2	1.29016709537652e-69	0.286351	0.779	0.658	1.82081282170488e-65	eTreg (Spleen)	Spcs2
Dusp2	2.83792027857189e-69	-0.403611	0.287	0.447	4.00515688914851e-65	eTreg (Spleen)	Dusp2
Gpr83	1.01023496423722e-67	-0.261176	0.047	0.166	1.42574460502799e-63	eTreg (Spleen)	Gpr83
Hspa1a	1.90841161240971e-67	0.270199	0.154	0.054	2.69334130859382e-63	eTreg (Spleen)	Hspa1a
Cd74	8.89279963377318e-67	0.275545	0.629	0.437	1.25504081231441e-62	eTreg (Spleen)	Cd74
Rpl23a	4.57822164368473e-65	-0.312505	0.705	0.809	6.46124420573226e-61	eTreg (Spleen)	Rpl23a
Lrrc32	4.82011652030061e-65	-0.281151	0.077	0.207	6.80263044510024e-61	eTreg (Spleen)	Lrrc32
Id3	2.25821759742887e-64	-0.3289	0.139	0.285	3.18702249525136e-60	eTreg (Spleen)	Id3
Rpl12	5.64648946439937e-64	-0.331118	0.976	0.981	7.96889058110683e-60	eTreg (Spleen)	Rpl12
Cox8a	7.32479871391833e-64	0.264975	0.9	0.851	1.03374884249529e-59	eTreg (Spleen)	Cox8a
Btg1	4.47890795349851e-63	-0.303003	0.867	0.913	6.32108279477245e-59	eTreg (Spleen)	Btg1
Rasa3	4.71007531407027e-63	-0.269202	0.16	0.306	6.64732929074738e-59	eTreg (Spleen)	Rasa3
Rps15	4.80511962365374e-62	-0.322022	0.831	0.886	6.78146532486252e-58	eTreg (Spleen)	Rps15
Kbtbd11	2.21348022951599e-61	-0.293235	0.302	0.454	3.12388464791591e-57	eTreg (Spleen)	Kbtbd11
Prkcq	2.63698568672722e-61	-0.288468	0.318	0.47	3.72157789967813e-57	eTreg (Spleen)	Prkcq
Foxo1	4.23782305716494e-60	-0.30068	0.525	0.663	5.98083968057688e-56	eTreg (Spleen)	Foxo1
mt-Cytb	6.35079556566599e-60	-0.271016	0.988	0.991	8.96287778182441e-56	eTreg (Spleen)	mt-Cytb
Lars2	9.00022031104647e-58	-0.66847	0.864	0.918	1.27020109249799e-53	eTreg (Spleen)	Lars2
Egr1	9.39859861355278e-56	-0.40487	0.032	0.128	1.3264242223307e-51	eTreg (Spleen)	Egr1
Nr4a1	4.54327146664804e-55	-0.38581	0.025	0.117	6.41191902088038e-51	eTreg (Spleen)	Nr4a1
Gstp1	1.63760103308122e-54	0.252956	0.811	0.716	2.31114633798752e-50	eTreg (Spleen)	Gstp1
Rps19	1.11734557121539e-53	-0.347827	0.996	0.995	1.57690980465628e-49	eTreg (Spleen)	Rps19
Add1	8.99679635601291e-53	-0.267409	0.291	0.429	1.2697178697241e-48	eTreg (Spleen)	Add1
Calm2	1.14608533417422e-52	0.260085	0.67	0.553	1.61747023212007e-48	eTreg (Spleen)	Calm2
Gimap4	2.52516949597318e-52	0.277435	0.891	0.842	3.56377170966695e-48	eTreg (Spleen)	Gimap4
Itpkb	7.07619581611691e-52	-0.293586	0.386	0.518	9.98663515528579e-48	eTreg (Spleen)	Itpkb
Ier2	1.11554357737603e-51	-0.299008	0.306	0.445	1.57436665075079e-47	eTreg (Spleen)	Ier2
Rps6	4.68363750996619e-51	-0.260856	0.968	0.974	6.61001761781528e-47	eTreg (Spleen)	Rps6
Cotl1	5.33683324805442e-50	-0.283823	0.526	0.643	7.5318727629792e-46	eTreg (Spleen)	Cotl1
Myh9	1.37623981224049e-48	-0.274146	0.867	0.922	1.942287247015e-44	eTreg (Spleen)	Myh9
Rpl5	2.44396636989553e-48	-0.264653	0.925	0.946	3.44916973783356e-44	eTreg (Spleen)	Rpl5
Ift80	2.54942429369188e-48	-0.253649	0.195	0.323	3.59800250568735e-44	eTreg (Spleen)	Ift80
Tagap	4.30249459783689e-48	-0.2783	0.116	0.232	6.07211062592721e-44	eTreg (Spleen)	Tagap
Rpl28	1.28109781443873e-45	-0.273129	0.988	0.988	1.80801334551738e-41	eTreg (Spleen)	Rpl28
Ets1	5.4266752482457e-45	-0.258386	0.764	0.842	7.65866677784915e-41	eTreg (Spleen)	Ets1
Macf1	9.96133616790232e-45	-0.308222	0.559	0.663	1.40584337337605e-40	eTreg (Spleen)	Macf1
mt-Nd1	1.01827623372038e-44	-0.250312	0.858	0.908	1.43709324864957e-40	eTreg (Spleen)	mt-Nd1
Flna	3.87005693255796e-43	-0.285299	0.379	0.501	5.46181134891904e-39	eTreg (Spleen)	Flna
Nt5e	7.88778118681035e-43	-0.257248	0.161	0.276	1.11320255889455e-38	eTreg (Spleen)	Nt5e
Smc4	4.97874026979084e-39	-0.26565	0.631	0.729	7.02649614275581e-35	eTreg (Spleen)	Smc4
Dusp1	8.12722277604301e-37	-0.309326	0.35	0.46	1.14699495038295e-32	eTreg (Spleen)	Dusp1
Stat1	6.75044978769564e-35	0.28996	0.794	0.718	9.52690978537486e-31	eTreg (Spleen)	Stat1
Gzmb	6.7019513376518e-32	0.336384	0.138	0.069	9.45846392282799e-28	eTreg (Spleen)	Gzmb
Igkc	1.97484070910037e-29	0.267098	0.185	0.107	2.78709269275335e-25	eTreg (Spleen)	Igkc
Rps20	1.77985940719781e-22	-0.267367	0.998	0.994	2.51191558137827e-18	eTreg (Spleen)	Rps20
Izumo1r	8.98989343677884e-20	-0.273555	0.707	0.755	1.2687436607326e-15	eTreg (Spleen)	Izumo1r
Isg15	1.65485669604186e-09	-0.291995	0.173	0.218	2.33549925512388e-05	eTreg (Spleen)	Isg15
Ifi27l2a	1.19995653438573e-08	-0.268094	0.89	0.914	0.00016935	eTreg (Spleen)	Ifi27l2a
Tmsb10	0	-0.636642	0.998	1	0	NLT (skin)	Tmsb10
Rps11	9.78350263967828e-293	-0.599273	0.999	1	1.3807457275378e-288	NLT (skin)	Rps11
Fau	5.43324947247747e-271	-0.443629	1	1	7.66794498050745e-267	NLT (skin)	Fau
Tnfrsf9	1.55942491228551e-262	1.24711	0.661	0.342	2.20081637870854e-258	NLT (skin)	Tnfrsf9
Tnfrsf1b	3.45683357167253e-247	0.779493	0.662	0.337	4.87862921970145e-243	NLT (skin)	Tnfrsf1b
Rps24	1.95771325508805e-242	-0.517503	1	1	2.76292071690576e-238	NLT (skin)	Rps24
Ms4a4b.1	2.95928855371082e-241	-0.969497	0.432	0.756	4.17644393585208e-237	NLT (skin)	Ms4a4b
Klf2.1	4.40207345963251e-236	-1.12214	0.188	0.553	6.21264627357936e-232	NLT (skin)	Klf2
Cd83	3.39520641527268e-223	0.773004	0.442	0.155	4.79165481387434e-219	NLT (skin)	Cd83
Ctla4	5.66218687108484e-212	0.79522	0.839	0.623	7.99104433116204e-208	NLT (skin)	Ctla4
Crip1	2.39250751102042e-207	-1.04064	0.646	0.836	3.37654585030311e-203	NLT (skin)	Crip1
Prkch	2.65511755485617e-207	0.656913	0.873	0.681	3.74716740516851e-203	NLT (skin)	Prkch
Ccr8	1.26303463948222e-201	0.539979	0.251	0.05	1.78252078670126e-197	NLT (skin)	Ccr8
Tigit	5.55841822487662e-201	0.86643	0.684	0.391	7.84459564076838e-197	NLT (skin)	Tigit
Mmd	9.0943627916072e-195	0.517386	0.385	0.127	1.28348742077952e-190	NLT (skin)	Mmd
Cst7	4.12560184545804e-183	0.576813	0.511	0.23	5.82246188449493e-179	NLT (skin)	Cst7
Rps10	5.60794583236311e-183	-0.41651	1	0.999	7.91449395321406e-179	NLT (skin)	Rps10
Rpl21	7.06685690047233e-183	-0.470746	1	0.999	9.97345514363660e-179	NLT (skin)	Rpl21
Ephx1	2.9195017720569e-182	0.63334	0.664	0.397	4.12029285090391e-178	NLT (skin)	Ephx1
AY036118.1	2.16599460289327e-180	0.52821	0.966	0.89	3.05686818306327e-176	NLT (skin)	AY036118
Zfp36l1	1.18618715542048e-175	0.799446	0.894	0.768	1.67406593244493e-171	NLT (skin)	Zfp36l1
Rpl19	1.06595711429839e-174	-0.354211	1	1	1.50438527540931e-170	NLT (skin)	Rpl19
Rps4x	4.92529667609799e-166	-0.441292	1	0.999	6.95107119897709e-162	NLT (skin)	Rps4x
Rps5	1.34192157381968e-164	-0.4455	0.999	0.998	1.89385391713171e-160	NLT (skin)	Rps5
Nfatc1	5.58545745378485e-164	0.613032	0.609	0.345	7.88275610452656e-160	NLT (skin)	Nfatc1
Dusp1.1	1.87104950922324e-158	0.671659	0.626	0.371	2.64061217236675e-154	NLT (skin)	Dusp1
Cd3e	2.15179793866009e-158	0.456907	0.991	0.972	3.03683243083098e-154	NLT (skin)	Cd3e
Rpl18	4.21220775909488e-158	-0.398095	0.999	1	5.9446888104106e-154	NLT (skin)	Rpl18
Izumo1r.1	4.63295465681059e-158	0.694952	0.87	0.705	6.53848890715678e-154	NLT (skin)	Izumo1r
Ptprcap	6.33963154522003e-157	0.471029	0.982	0.936	8.94712199976903e-153	NLT (skin)	Ptprcap
Rps16	9.71395439896269e-155	-0.405317	0.999	1	1.3709303843256e-150	NLT (skin)	Rps16
Rps8	1.43309768857545e-152	-0.449397	0.999	1	2.02253076788654e-148	NLT (skin)	Rps8
Rpl18a	3.78654893534163e-149	-0.355208	1	1	5.34395651244764e-145	NLT (skin)	Rpl18a
Tmsb4x	6.04233320622944e-149	-0.388749	0.998	1	8.52754485395161e-145	NLT (skin)	Tmsb4x
Rps3a1	2.93783934844317e-147	-0.40677	1	0.999	4.14617267245785e-143	NLT (skin)	Rps3a1
Vim	2.34124259581551e-145	-0.85439	0.488	0.722	3.30419567547443e-141	NLT (skin)	Vim
mt-Co3.1	1.26461497258105e-144	0.410185	0.999	0.994	1.78475111080363e-140	NLT (skin)	mt-Co3
Emp3	1.2720432709246e-144	-0.589884	0.561	0.778	1.79523466825589e-140	NLT (skin)	Emp3
Rps7	2.70186675060192e-140	-0.439288	0.999	0.999	3.81314454512448e-136	NLT (skin)	Rps7
Tnfrsf4	4.76522808516488e-139	0.958347	0.841	0.679	6.7251663965932e-135	NLT (skin)	Tnfrsf4
Rpl8	1.22218635780255e-138	-0.454542	0.991	0.997	1.72487160676674e-134	NLT (skin)	Rpl8
Icos	1.38048126931218e-138	0.640148	0.718	0.481	1.94827321538028e-134	NLT (skin)	Icos
Lag3	1.94065720574177e-136	0.36364	0.217	0.054	2.73884951446337e-132	NLT (skin)	Lag3
Junb.1	2.49141168967597e-136	0.651525	0.905	0.777	3.5161293176397e-132	NLT (skin)	Junb
Rpl30	1.13908996714993e-133	-0.333076	1	0.999	1.6075976706387e-129	NLT (skin)	Rpl30
Rps20.1	4.97246227374535e-132	-0.532347	0.994	0.996	7.01763600693682e-128	NLT (skin)	Rps20
Rpl35	5.60115824332224e-128	-0.462813	0.974	0.989	7.90491462880067e-124	NLT (skin)	Rpl35
Bcl2a1b	8.42746650345695e-128	0.52993	0.446	0.22	1.18936834763288e-123	NLT (skin)	Bcl2a1b
Rps13	1.94881460520901e-125	-0.30682	0.999	1	2.75036205233148e-121	NLT (skin)	Rps13
Itm2c	2.93977036928042e-121	0.487527	0.78	0.594	4.14889792216546e-117	NLT (skin)	Itm2c
Rpl9	2.79860582048165e-119	-0.31679	1	1	3.94967239444575e-115	NLT (skin)	Rpl9
Rpl6	4.93543739130461e-116	-0.36806	0.993	0.997	6.96538279034819e-112	NLT (skin)	Rpl6
Rpl35a	2.04024515636738e-115	-0.406596	0.998	0.998	2.87939798918128e-111	NLT (skin)	Rpl35a
Shisa5	6.67101992308347e-114	0.35702	0.997	0.998	9.4148104174477e-110	NLT (skin)	Shisa5
Gm2682.1	2.19804651858812e-111	-0.519827	0.162	0.402	3.10210305168342e-107	NLT (skin)	Gm2682
Rgs16	4.86680038393061e-110	0.322176	0.176	0.043	6.86851538184127e-106	NLT (skin)	Rgs16
Rpl36	1.24062169597732e-106	-0.298594	0.999	0.998	1.75088939953279e-102	NLT (skin)	Rpl36
Rpl11	1.07904201228769e-105	-0.292838	1	1	1.52285199194162e-101	NLT (skin)	Rpl11
Rps27a	2.47201752807211e-105	-0.31708	1	1	3.48875833736817e-101	NLT (skin)	Rps27a
Egr1.1	5.88161152501276e-104	0.691398	0.212	0.066	8.30071834525051e-100	NLT (skin)	Egr1
Cd74.1	1.43947810884951e-103	0.58733	0.667	0.45	2.03153545501931e-99	NLT (skin)	Cd74
Sell.1	1.90600518980153e-102	-0.624331	0.223	0.447	2.68994512436689e-98	NLT (skin)	Sell
S1pr1.1	2.52444276499771e-102	-0.436762	0.132	0.354	3.56274607424127e-98	NLT (skin)	S1pr1
Pdcd1	6.07964923767322e-102	0.3528	0.269	0.101	8.58020896912822e-98	NLT (skin)	Pdcd1
Rpl13	1.04250701266153e-101	-0.332668	1	1	1.47129014696921e-97	NLT (skin)	Rpl13
Nt5e.1	2.51953290727855e-101	0.450284	0.393	0.198	3.55581679204222e-97	NLT (skin)	Nt5e
Hspa5	4.63429553044417e-100	0.456496	0.781	0.633	6.54038128211586e-96	NLT (skin)	Hspa5
Rilpl2	5.28151245283508e-99	0.482588	0.413	0.217	7.45379852468615e-95	NLT (skin)	Rilpl2
Sh3bgrl3	1.07985079066367e-97	-0.39976	0.872	0.942	1.52399342086363e-93	NLT (skin)	Sh3bgrl3
Nfkbia	1.27730815813515e-97	0.475925	0.905	0.792	1.80266500357613e-93	NLT (skin)	Nfkbia
Trac	1.3744930971195e-97	0.452229	0.789	0.637	1.93982210796475e-93	NLT (skin)	Trac
Rpl34	6.68496804793209e-96	-0.261914	1	1	9.43449540604656e-92	NLT (skin)	Rpl34
Rps26	1.21939093205376e-94	-0.399531	0.992	0.995	1.72092642240747e-90	NLT (skin)	Rps26
Rps3	6.08186618358876e-94	-0.283498	0.999	1	8.58333774489882e-90	NLT (skin)	Rps3
Rps19.1	6.59211716858069e-94	-0.433654	0.996	0.995	9.30345496001793e-90	NLT (skin)	Rps19
Gadd45b	3.68714837158069e-93	0.437901	0.376	0.187	5.20367249681183e-89	NLT (skin)	Gadd45b
H2-Q7	1.21168362481044e-92	0.352581	0.979	0.948	1.71004909969498e-88	NLT (skin)	H2-Q7
Twsg1	8.38250608156346e-91	0.295461	0.262	0.104	1.18302308329105e-86	NLT (skin)	Twsg1
Ddx5	1.59423213812869e-90	0.328255	0.994	0.98	2.24993981654102e-86	NLT (skin)	Ddx5
Itgb8	4.63544771692824e-90	0.297071	0.269	0.108	6.54200736290083e-86	NLT (skin)	Itgb8
Neb	5.86599033648468e-87	0.409322	0.367	0.184	8.27867216188083e-83	NLT (skin)	Neb
Maf	2.71390183794412e-86	0.433634	0.61	0.402	3.83012966389054e-82	NLT (skin)	Maf
Srgn	1.11269205743409e-85	0.650982	0.951	0.905	1.57034230065673e-81	NLT (skin)	Srgn
Rpl24	1.21334127016992e-85	-0.322531	0.976	0.992	1.7123885345908e-81	NLT (skin)	Rpl24
Itgae	9.72693014126422e-85	0.509841	0.495	0.303	1.37276165083662e-80	NLT (skin)	Itgae
Txnip	1.69762162271635e-84	-0.427299	0.605	0.767	2.39585339613958e-80	NLT (skin)	Txnip
Rpl32	2.51375503059858e-84	-0.317921	0.999	0.999	3.54766247468378e-80	NLT (skin)	Rpl32
Ppia	5.40288807027912e-84	-0.25875	0.997	0.999	7.62509593358491e-80	NLT (skin)	Ppia
Ttn	4.72868148122264e-83	0.338055	0.281	0.122	6.67358817444952e-79	NLT (skin)	Ttn
Tsc22d3	1.63779517161037e-82	-0.360709	0.168	0.373	2.31142032569371e-78	NLT (skin)	Tsc22d3
Cd3d	1.78222277434611e-82	0.341344	0.97	0.934	2.51525100143467e-78	NLT (skin)	Cd3d
Il2rb	4.04915574837768e-81	0.433949	0.841	0.694	5.71457350768543e-77	NLT (skin)	Il2rb
Ly6c1.1	4.91187822874662e-81	-0.577775	0.012	0.16	6.9321337442301e-77	NLT (skin)	Ly6c1
Tox	1.58149169073293e-80	0.350894	0.496	0.302	2.23195922313138e-76	NLT (skin)	Tox
mt-Nd3.1	1.639010946782e-80	0.341123	0.643	0.446	2.31313614919344e-76	NLT (skin)	mt-Nd3
Tnfrsf18.1	3.18411599811859e-79	0.43981	0.858	0.741	4.49374290814476e-75	NLT (skin)	Tnfrsf18
mt-Atp6.1	3.5008126199593e-79	0.265994	1	0.999	4.94069685054856e-75	NLT (skin)	mt-Atp6
Batf	3.64107258905794e-79	0.456205	0.484	0.304	5.13864574493747e-75	NLT (skin)	Batf
Rpl37	7.83252232987437e-79	-0.259498	0.999	0.999	1.10540387641517e-74	NLT (skin)	Rpl37
Rpl10a	4.69695480640229e-78	-0.335639	0.988	0.992	6.62881231827556e-74	NLT (skin)	Rpl10a
Nr4a3	5.82608239962835e-78	0.360903	0.133	0.035	8.22235009059549e-74	NLT (skin)	Nr4a3
Lax1	1.21942140599416e-77	0.265462	0.281	0.127	1.72096943027956e-73	NLT (skin)	Lax1
Hspa1b.1	2.26243869584565e-76	-0.42645	0.031	0.187	3.19297973144696e-72	NLT (skin)	Hspa1b
Rpl23	5.7445407993213e-76	-0.264697	1	0.999	8.10727043008216e-72	NLT (skin)	Rpl23
Prkca	1.31278566230133e-74	0.397523	0.525	0.347	1.85273440520586e-70	NLT (skin)	Prkca
Calr	3.36153691325636e-73	0.395914	0.6	0.431	4.74413704567869e-69	NLT (skin)	Calr
Hivep3	4.65289095812332e-73	0.307965	0.257	0.113	6.56662500919944e-69	NLT (skin)	Hivep3
Rpl7	4.86374689104047e-73	-0.321962	0.975	0.989	6.86420598732542e-69	NLT (skin)	Rpl7
Glcci1	1.63970403651311e-72	0.397536	0.53	0.357	2.31411430673095e-68	NLT (skin)	Glcci1
Atp1b3.1	4.40000983285631e-72	-0.449566	0.504	0.658	6.20973387711011e-68	NLT (skin)	Atp1b3
Rplp0.1	5.66837097061712e-72	-0.361704	0.997	1	7.99977195083194e-68	NLT (skin)	Rplp0
Rgs3	6.14812044986843e-72	0.28554	0.365	0.197	8.67684239089932e-68	NLT (skin)	Rgs3
Rln3	2.39670782673834e-70	0.590855	0.381	0.215	3.38247375587582e-66	NLT (skin)	Rln3
Arhgdib	6.63351791037085e-70	-0.30086	0.964	0.982	9.36188382690639e-66	NLT (skin)	Arhgdib
Rps28	2.31271404236722e-69	-0.288037	0.997	0.998	3.26393332799285e-65	NLT (skin)	Rps28
Dusp2.1	2.45160319394791e-69	0.454195	0.531	0.36	3.45994758761869e-65	NLT (skin)	Dusp2
mt-Cytb.1	1.43340759330088e-68	0.290169	0.996	0.988	2.02296813642553e-64	NLT (skin)	mt-Cytb
Itgav	1.90795860228782e-68	0.309514	0.388	0.22	2.69270197540879e-64	NLT (skin)	Itgav
Ncmap	3.00514760754466e-68	0.26854	0.275	0.129	4.24116481852778e-64	NLT (skin)	Ncmap
Nr4a1.1	3.6196790326304e-68	0.712769	0.176	0.064	5.10845301875128e-64	NLT (skin)	Nr4a1
Nrip1	5.7950616069907e-68	0.390908	0.567	0.396	8.17857044594597e-64	NLT (skin)	Nrip1
Penk	1.02862054173699e-67	0.81304	0.111	0.028	1.45169217055342e-63	NLT (skin)	Penk
Art2b	2.72643825458098e-67	0.377294	0.487	0.318	3.84782230869014e-63	NLT (skin)	Art2b
Cd27	5.89640644938085e-66	0.340955	0.792	0.676	8.32159842201119e-62	NLT (skin)	Cd27
Laptm5	1.43910722393324e-65	0.294975	0.983	0.973	2.03101202513698e-61	NLT (skin)	Laptm5
Myh9.1	2.47573300479331e-65	0.326851	0.954	0.891	3.4940019896648e-61	NLT (skin)	Myh9
Fyn	1.52860622644099e-64	0.324631	0.637	0.474	2.15732196737616e-60	NLT (skin)	Fyn
Itgal	4.47460491143278e-64	0.324499	0.572	0.406	6.31500991150508e-60	NLT (skin)	Itgal
Ctsb	8.22724824157171e-64	0.348419	0.659	0.513	1.16111154433301e-59	NLT (skin)	Ctsb
Sh2d2a	8.339983203025e-63	0.345144	0.544	0.38	1.17702182944292e-58	NLT (skin)	Sh2d2a
Nfkb1	1.1031426153728e-61	0.340599	0.629	0.482	1.55686517307564e-57	NLT (skin)	Nfkb1
Gm11808	3.43722261626341e-61	-0.313935	0.767	0.858	4.85095227833256e-57	NLT (skin)	Gm11808
Ndfip1	4.87599106098236e-61	0.322444	0.901	0.841	6.8814861843644e-57	NLT (skin)	Ndfip1
Ms4a6b	4.75697000609934e-60	-0.344242	0.679	0.804	6.713511769608e-56	NLT (skin)	Ms4a6b
Cd3g	7.59310290089539e-60	0.293647	0.961	0.938	1.07161461240337e-55	NLT (skin)	Cd3g
Nrn1	1.38908865248034e-59	0.463252	0.289	0.149	1.9604208152455e-55	NLT (skin)	Nrn1
Matk	6.36073623190256e-59	0.307886	0.488	0.32	8.97690704408409e-55	NLT (skin)	Matk
Sdf4	6.8405549400345e-59	0.364179	0.835	0.736	9.65407518687069e-55	NLT (skin)	Sdf4
Samsn1	1.59182327269936e-58	0.331982	0.474	0.313	2.2465401847606e-54	NLT (skin)	Samsn1
Itpkb.1	5.29867100326682e-58	0.313774	0.602	0.443	7.47801438691046e-54	NLT (skin)	Itpkb
Rpl28.1	7.37406071157988e-58	-0.307739	0.985	0.989	1.04070118822527e-53	NLT (skin)	Rpl28
Odc1	7.89831314194114e-58	0.340882	0.425	0.265	1.11468893372215e-53	NLT (skin)	Odc1
mt-Nd2.1	1.32223465060154e-57	0.29764	0.936	0.86	1.86606976239396e-53	NLT (skin)	mt-Nd2
Il21r	4.70181091071606e-56	0.315241	0.63	0.485	6.63566573829358e-52	NLT (skin)	Il21r
Cytip	7.24657925571027e-56	-0.317248	0.581	0.723	1.02270973035839e-51	NLT (skin)	Cytip
Rpl15	1.42807775293039e-55	-0.289484	0.976	0.987	2.01544613271066e-51	NLT (skin)	Rpl15
Zap70	1.86291567583994e-55	0.315792	0.573	0.427	2.6291328933129e-51	NLT (skin)	Zap70
Arl5a	2.13271027772953e-55	0.346644	0.563	0.4	3.00989401495968e-51	NLT (skin)	Arl5a
N4bp1	3.00396439303956e-55	0.253019	0.358	0.208	4.23949494789673e-51	NLT (skin)	N4bp1
Lrba	1.98105815970317e-54	0.284754	0.387	0.237	2.79586738078909e-50	NLT (skin)	Lrba
Lck	3.33706775551351e-54	0.273179	0.931	0.88	4.70960372335622e-50	NLT (skin)	Lck
Nab2	5.42027822629062e-54	0.273966	0.293	0.16	7.64963866076395e-50	NLT (skin)	Nab2
Tagln2	1.08618604969951e-53	-0.408034	0.419	0.564	1.53293437194093e-49	NLT (skin)	Tagln2
Eea1	1.09671304178084e-53	0.335116	0.321	0.184	1.5477911158653e-49	NLT (skin)	Eea1
Lrp10	1.72321716768743e-53	0.296066	0.702	0.568	2.43197638875727e-49	NLT (skin)	Lrp10
Mrps6	1.86560852335342e-53	0.257241	0.33	0.19	2.63293330900869e-49	NLT (skin)	Mrps6
Ikzf2.1	1.37803075487591e-52	0.28629	0.916	0.817	1.94481480435637e-48	NLT (skin)	Ikzf2
Ier5	2.7336589934378e-51	0.316024	0.706	0.578	3.85801293743877e-47	NLT (skin)	Ier5
H2-Q6	3.42286813446533e-51	0.27916	0.878	0.777	4.83069379817092e-47	NLT (skin)	H2-Q6
Relb	5.13037785897322e-51	0.275014	0.411	0.264	7.2405022723689e-47	NLT (skin)	Relb
Lsp1	5.44606249084211e-51	-0.33076	0.68	0.78	7.68602799332548e-47	NLT (skin)	Lsp1
Zfp36.1	3.40606340012544e-50	0.41989	0.68	0.56	4.80697727659703e-46	NLT (skin)	Zfp36
Ccr7.1	1.78628122904704e-49	-0.317077	0.087	0.22	2.52097869855408e-45	NLT (skin)	Ccr7
Tiam1	1.8635215955546e-49	0.291301	0.342	0.206	2.62998802780621e-45	NLT (skin)	Tiam1
Nfkbid	1.1673401121033e-48	0.405232	0.204	0.098	1.64746710021139e-44	NLT (skin)	Nfkbid
Ptpn7	6.68318072024737e-48	0.292765	0.568	0.426	9.43197295048511e-44	NLT (skin)	Ptpn7
Kdm2b	7.4897935187625e-48	0.281167	0.311	0.18	1.05703455930295e-43	NLT (skin)	Kdm2b
Bmyc	8.80275516873622e-48	0.324416	0.488	0.347	1.24233283696374e-43	NLT (skin)	Bmyc
Cdc42	4.1733123484533e-47	-0.284826	0.789	0.859	5.88979571737215e-43	NLT (skin)	Cdc42
Crlf2	1.15428261044007e-46	0.256312	0.413	0.271	1.62903904811407e-42	NLT (skin)	Crlf2
Slc3a2	2.02136855657627e-46	0.260245	0.423	0.284	2.8527574438961e-42	NLT (skin)	Slc3a2
Ipcef1	5.12252503468853e-46	0.28186	0.51	0.368	7.22941958145592e-42	NLT (skin)	Ipcef1
Tnfaip3	2.05577861450905e-45	0.264913	0.46	0.313	2.90132035865663e-41	NLT (skin)	Tnfaip3
Akna	7.92775692568427e-45	0.28221	0.697	0.573	1.11884433492182e-40	NLT (skin)	Akna
M6pr	1.33544304985773e-44	0.275487	0.609	0.48	1.88471077626421e-40	NLT (skin)	M6pr
Calm1	5.10047475999448e-44	-0.259597	0.831	0.891	7.19830002878021e-40	NLT (skin)	Calm1
Slfn1	1.04995834582739e-43	-0.258783	0.126	0.258	1.4818062134662e-39	NLT (skin)	Slfn1
Rgs10	2.50467072673737e-43	0.308781	0.7	0.595	3.53484179664446e-39	NLT (skin)	Rgs10
Tapbp	2.84916388802362e-43	0.26416	0.757	0.646	4.02102499516773e-39	NLT (skin)	Tapbp
Rpl10	9.2757584419983e-43	-0.27261	0.982	0.986	1.30908778891922e-38	NLT (skin)	Rpl10
Aopep	3.83287927906749e-42	0.258415	0.536	0.404	5.40934252654795e-38	NLT (skin)	Aopep
Foxp3	1.10966102636957e-41	0.335405	0.819	0.737	1.56606460651537e-37	NLT (skin)	Foxp3
Mbd2	1.8222373735405e-41	-0.257423	0.386	0.531	2.5717236052777e-37	NLT (skin)	Mbd2
Rsrp1	3.37220015814361e-40	-0.285356	0.68	0.771	4.75918608318807e-36	NLT (skin)	Rsrp1
Agfg1	5.45435852815966e-40	0.270509	0.514	0.389	7.69773619079173e-36	NLT (skin)	Agfg1
Ripor2.1	6.62824815315597e-40	-0.307102	0.343	0.478	9.35444661854902e-36	NLT (skin)	Ripor2
Cd47	2.21771108596733e-39	-0.262482	0.532	0.657	3.12985565562569e-35	NLT (skin)	Cd47
S100a10.1	1.23916937893389e-38	-0.367232	0.926	0.925	1.74883974448939e-34	NLT (skin)	S100a10
Serpina3g.1	4.20418492754398e-37	0.295783	0.515	0.371	5.93336618824282e-33	NLT (skin)	Serpina3g
Tgfb1	9.75420294230993e-37	0.281957	0.568	0.45	1.3766106612482e-32	NLT (skin)	Tgfb1
Rabgap1l	1.1505183050098e-36	0.25155	0.565	0.45	1.62372648386033e-32	NLT (skin)	Rabgap1l
Il7r.1	1.47521465651629e-35	-0.387784	0.602	0.685	2.08197044474144e-31	NLT (skin)	Il7r
Nfkbiz	4.09807099208644e-34	0.263332	0.343	0.23	5.78360759113159e-30	NLT (skin)	Nfkbiz
Ifngr1.1	7.81711721298411e-34	-0.388191	0.722	0.782	1.10322975226845e-29	NLT (skin)	Ifngr1
Malt1	1.4376635475922e-33	0.268217	0.422	0.305	2.02897456471688e-29	NLT (skin)	Malt1
Ccr2	5.96133863930111e-32	-0.259602	0.064	0.158	8.41323722164566e-28	NLT (skin)	Ccr2
Satb1.1	9.34885932683331e-30	-0.262227	0.136	0.239	1.31940451679598e-25	NLT (skin)	Satb1
Psme2	9.73801439871758e-29	0.263387	0.854	0.797	1.37432597209101e-24	NLT (skin)	Psme2
Lgals1	1.01260831328923e-28	-0.483436	0.563	0.637	1.4290941125451e-24	NLT (skin)	Lgals1
Sh2d1a	1.43699417987096e-28	0.252244	0.445	0.338	2.02802988605188e-24	NLT (skin)	Sh2d1a
Stk17b	3.87766635466911e-26	0.256967	0.663	0.587	5.47255052634452e-22	NLT (skin)	Stk17b
Cd81	6.09749982002585e-25	0.306462	0.443	0.344	8.60540149600249e-21	NLT (skin)	Cd81
Foxp1.1	1.87009341710731e-23	-0.260492	0.287	0.385	2.63926283956355e-19	NLT (skin)	Foxp1
Ass1	2.31859736125896e-21	-0.27779	0.467	0.548	3.27223645594477e-17	NLT (skin)	Ass1
Igkc.1	2.47726693670209e-20	0.250188	0.187	0.116	3.49616682776766e-16	NLT (skin)	Igkc
S100a4	4.88022124773557e-19	-0.581144	0.403	0.463	6.8874562469292e-15	NLT (skin)	S100a4
S100a6	5.02818569271139e-18	-0.796393	0.552	0.57	7.09627846812358e-14	NLT (skin)	S100a6
Itgb1	3.82019317567708e-14	-0.293319	0.243	0.31	5.39143862883306e-10	NLT (skin)	Itgb1
H2afz	6.65128975344271e-06	0.268952	0.838	0.813	0.0938697	NLT (skin)	H2afz
Ly6c1.2	0	1.24339	0.52	0.067	0	cTreg (Spleen LT)	Ly6c1
Klf2.2	0	1.09823	0.898	0.408	0	cTreg (Spleen LT)	Klf2
Sell.2	0	1.01097	0.829	0.331	0	cTreg (Spleen LT)	Sell
Satb1.2	0	1.00857	0.683	0.144	0	cTreg (Spleen LT)	Satb1
Igfbp4	0	0.98272	0.312	0.012	0	cTreg (Spleen LT)	Igfbp4
Ccr7.2	0	0.977277	0.647	0.121	0	cTreg (Spleen LT)	Ccr7
Rps19.2	0	0.852409	1	0.995	0	cTreg (Spleen LT)	Rps19
Tcf7.1	0	0.850429	0.605	0.136	0	cTreg (Spleen LT)	Tcf7
Nsg2.1	0	0.797991	0.623	0.122	0	cTreg (Spleen LT)	Nsg2
Rps20.2	0	0.778002	1	0.995	0	cTreg (Spleen LT)	Rps20
Rplp0.2	0	0.773859	1	0.999	0	cTreg (Spleen LT)	Rplp0
Bcl2.1	0	0.734163	0.58	0.143	0	cTreg (Spleen LT)	Bcl2
Rpl28.2	0	0.70373	1	0.986	0	cTreg (Spleen LT)	Rpl28
Rps18	0	0.686203	1	0.996	0	cTreg (Spleen LT)	Rps18
Rpl13a.1	0	0.684239	1	0.997	0	cTreg (Spleen LT)	Rpl13a
Tpt1.1	0	0.650999	1	1	0	cTreg (Spleen LT)	Tpt1
Bach2.1	0	0.596497	0.5	0.112	0	cTreg (Spleen LT)	Bach2
H2-K1.1	0	-0.689643	1	1	0	cTreg (Spleen LT)	H2-K1
H2-D1.1	0	-0.709089	1	1	0	cTreg (Spleen LT)	H2-D1
S100a10.2	0	-1.19748	0.752	0.952	0	cTreg (Spleen LT)	S100a10
S100a11.1	0	-1.64409	0.233	0.829	0	cTreg (Spleen LT)	S100a11
AW112010.1	0	-1.97301	0.578	0.96	0	cTreg (Spleen LT)	AW112010
S100a6.1	0	-2.07322	0.08	0.641	0	cTreg (Spleen LT)	S100a6
B2m.1	4.83904979418287e-304	-0.691717	0.997	1	6.82935097453029e-300	cTreg (Spleen LT)	B2m
Foxp1.2	1.71294812543275e-300	0.858943	0.749	0.304	2.41748368942324e-296	cTreg (Spleen LT)	Foxp1
Rpl35a.1	1.67761686431728e-294	0.601954	1	0.997	2.36762068061097e-290	cTreg (Spleen LT)	Rpl35a
Serinc3.1	1.69064129626465e-294	-1.16748	0.492	0.843	2.3860020614183e-290	cTreg (Spleen LT)	Serinc3
Rps29	1.45581060917319e-292	0.580615	1	0.999	2.05458551272613e-288	cTreg (Spleen LT)	Rps29
Rpl12.1	1.37084813006465e-290	0.741796	0.997	0.976	1.93467796596023e-286	cTreg (Spleen LT)	Rpl12
Treml2	1.063238719393e-288	0.461202	0.34	0.05	1.50054880467935e-284	cTreg (Spleen LT)	Treml2
Rpl32.1	5.7889719861951e-285	0.599908	1	0.999	8.16997616411714e-281	cTreg (Spleen LT)	Rpl32
Actn1	3.59971247854154e-283	0.550834	0.379	0.067	5.08027422096567e-279	cTreg (Spleen LT)	Actn1
Rpl35.1	4.76243510868664e-278	0.669294	1	0.984	6.72122466888945e-274	cTreg (Spleen LT)	Rpl35
Rps16.1	5.77447460798249e-275	0.531714	1	1	8.14951601424568e-271	cTreg (Spleen LT)	Rps16
Rps7.1	9.91078276515144e-273	0.575292	1	0.999	1.39870877164582e-268	cTreg (Spleen LT)	Rps7
Rps28.1	1.83396303492875e-272	0.579311	1	0.998	2.58827203119495e-268	cTreg (Spleen LT)	Rps28
Gm2682.2	1.91007135526374e-266	0.736348	0.736	0.291	2.69568370368371e-262	cTreg (Spleen LT)	Gm2682
Srgn.1	2.59941360447693e-265	-1.08343	0.741	0.942	3.66855241999829e-261	cTreg (Spleen LT)	Srgn
Ighm.1	2.84274884803023e-262	-1.02134	0.617	0.903	4.01197144922506e-258	cTreg (Spleen LT)	Ighm
Ikzf2.2	1.83757773560519e-260	-1.04082	0.541	0.885	2.59337345825961e-256	cTreg (Spleen LT)	Ikzf2
Tigit.1	2.74974926786856e-258	-1.24122	0.018	0.522	3.88072114174289e-254	cTreg (Spleen LT)	Tigit
Rps11.1	1.05906887523023e-249	0.52615	1	0.999	1.49466390361242e-245	cTreg (Spleen LT)	Rps11
Rpl8.1	4.56491568617773e-249	0.572327	1	0.995	6.44246550790263e-245	cTreg (Spleen LT)	Rpl8
S100a4.1	6.80201486675591e-247	-1.68758	0.029	0.516	9.59968358145261e-243	cTreg (Spleen LT)	S100a4
Rpl10a.1	7.04318793222216e-246	0.601962	1	0.99	9.94005112874514e-242	cTreg (Spleen LT)	Rpl10a
Rpl13.1	2.50449079574181e-245	0.503556	1	1	3.53458786003041e-241	cTreg (Spleen LT)	Rpl13
Rpl7.1	2.79756370973114e-243	0.593883	0.999	0.984	3.94820166354355e-239	cTreg (Spleen LT)	Rpl7
Ifngr1.2	4.26891906255331e-243	-1.22978	0.479	0.814	6.02472547298149e-239	cTreg (Spleen LT)	Ifngr1
Pdlim1	3.82919791009403e-239	0.436258	0.381	0.08	5.40414701051571e-235	cTreg (Spleen LT)	Pdlim1
Ccl5.1	1.32008678438567e-238	-2.07033	0.016	0.494	1.86303847880349e-234	cTreg (Spleen LT)	Ccl5
Ms4a4b.2	1.29965917492163e-235	0.821792	0.958	0.643	1.8342089935669e-231	cTreg (Spleen LT)	Ms4a4b
Rpl4.1	2.88822920446335e-235	0.690346	0.984	0.908	4.07615787625913e-231	cTreg (Spleen LT)	Rpl4
Evl.1	2.25890767849809e-233	0.666226	0.673	0.271	3.18799640666435e-229	cTreg (Spleen LT)	Evl
Rps26.1	2.35814353435937e-229	0.578292	0.999	0.994	3.32804797004138e-225	cTreg (Spleen LT)	Rps26
Glrx.1	1.26075958953655e-228	-1.03782	0.099	0.556	1.77931000871294e-224	cTreg (Spleen LT)	Glrx
Ahnak	2.55194241187606e-226	-1.0398	0.254	0.716	3.60155632588068e-222	cTreg (Spleen LT)	Ahnak
Rpl26	4.59063021627688e-223	0.542347	1	0.993	6.47875642423156e-219	cTreg (Spleen LT)	Rpl26
Maf.1	7.4300198431511e-218	-0.919577	0.055	0.508	1.04859870046392e-213	cTreg (Spleen LT)	Maf
Rpl15.1	8.07347581014069e-217	0.571429	0.999	0.982	1.13940964108516e-212	cTreg (Spleen LT)	Rpl15
Rps6.1	9.89860319918882e-216	0.592747	0.995	0.968	1.39698986950152e-211	cTreg (Spleen LT)	Rps6
Capg.1	6.76203564221739e-214	-0.950986	0.477	0.8	9.5432609018614e-210	cTreg (Spleen LT)	Capg
Icos.1	1.78928719473285e-211	-1.12427	0.168	0.589	2.52522101792647e-207	cTreg (Spleen LT)	Icos
Gpr83.1	5.77557794256786e-210	0.574038	0.377	0.09	8.15107315034602e-206	cTreg (Spleen LT)	Gpr83
Il6ra.1	8.7363280407498e-210	0.605421	0.589	0.223	1.23295797639102e-205	cTreg (Spleen LT)	Il6ra
Rps8.1	3.50043373797993e-208	0.482954	1	0.999	4.94016213441107e-204	cTreg (Spleen LT)	Rps8
Rpl23.1	9.70467951373065e-205	0.446278	1	0.999	1.36962141977281e-200	cTreg (Spleen LT)	Rpl23
Rps14	7.99269654912399e-204	0.44503	1	0.999	1.12800926397787e-199	cTreg (Spleen LT)	Rps14
Rps24.1	9.57385964565885e-200	0.420337	1	1	1.35115881179183e-195	cTreg (Spleen LT)	Rps24
Rpl5.1	7.95530790133564e-199	0.593915	0.992	0.931	1.1227326041155e-194	cTreg (Spleen LT)	Rpl5
Cd74.2	1.19966940578776e-198	-1.06368	0.121	0.555	1.69309343238826e-194	cTreg (Spleen LT)	Cd74
Lef1.1	1.5556097048468e-194	0.672833	0.715	0.363	2.19543197645028e-190	cTreg (Spleen LT)	Lef1
Trib2	1.22063837188305e-193	0.457545	0.375	0.096	1.72268693423855e-189	cTreg (Spleen LT)	Trib2
Serpina3g.2	7.39966065708331e-189	-1.11301	0.045	0.458	1.04431410853417e-184	cTreg (Spleen LT)	Serpina3g
Shisa5.1	9.19809209332587e-189	-0.611988	0.993	0.998	1.29812673713108e-184	cTreg (Spleen LT)	Shisa5
Ly6e.1	1.29989774077308e-185	-0.662529	0.984	0.995	1.83454568155304e-181	cTreg (Spleen LT)	Ly6e
Rps3.1	3.43183079449541e-185	0.406533	1	0.999	4.84334280027138e-181	cTreg (Spleen LT)	Rps3
Tmsb10.1	2.91964833863808e-184	0.471281	1	0.999	4.12049970031992e-180	cTreg (Spleen LT)	Tmsb10
Pglyrp1.1	3.3104144922875e-184	-0.842018	0.282	0.656	4.67198797296535e-180	cTreg (Spleen LT)	Pglyrp1
Rps15.1	1.43494940496759e-183	0.610228	0.973	0.853	2.02514409523076e-179	cTreg (Spleen LT)	Rps15
Rps3a1.1	1.97550177551045e-181	0.420465	1	0.999	2.7880256557779e-177	cTreg (Spleen LT)	Rps3a1
Rpl27a	1.35509561761796e-179	0.405017	1	0.999	1.91244644514423e-175	cTreg (Spleen LT)	Rpl27a
Rasgrp2	1.56441371724292e-178	0.471637	0.419	0.127	2.20785707914493e-174	cTreg (Spleen LT)	Rasgrp2
Rps10.1	9.34105867791422e-178	0.38737	1	0.999	1.31830361121403e-173	cTreg (Spleen LT)	Rps10
Rplp1	1.32473501026918e-176	0.425401	1	0.999	1.86959851999289e-172	cTreg (Spleen LT)	Rplp1
Ripor2.2	2.71471572315896e-175	0.623477	0.744	0.403	3.83127830009423e-171	cTreg (Spleen LT)	Ripor2
Rps27	4.10643175745563e-173	0.377693	1	0.999	5.79540713929713e-169	cTreg (Spleen LT)	Rps27
Ugcg	1.09991515685107e-169	0.468403	0.428	0.137	1.55231026086391e-165	cTreg (Spleen LT)	Ugcg
Rpl3	2.04553011861599e-168	0.448712	1	0.992	2.88685665640275e-164	cTreg (Spleen LT)	Rpl3
Rpl17	9.60641565768259e-166	0.410079	1	0.999	1.35575344176874e-161	cTreg (Spleen LT)	Rpl17
Rack1	2.21935974762634e-164	0.516496	0.99	0.96	3.13218241182506e-160	cTreg (Spleen LT)	Rack1
Rps2	4.69996967852739e-163	0.51675	0.999	0.994	6.6330672073057e-159	cTreg (Spleen LT)	Rps2
Tnfrsf4.1	8.19001699918606e-163	-1.05689	0.45	0.755	1.15585709909513e-158	cTreg (Spleen LT)	Tnfrsf4
Cxcr3.1	8.62078603944835e-162	-0.889503	0.025	0.392	1.21665153374735e-157	cTreg (Spleen LT)	Cxcr3
Eef1b2	3.51997979942611e-161	0.527242	0.975	0.91	4.96774749093006e-157	cTreg (Spleen LT)	Eef1b2
Ptprcap.1	4.38408292962589e-161	-0.65544	0.874	0.957	6.18725623858101e-157	cTreg (Spleen LT)	Ptprcap
Ly6a.1	9.62921559715758e-160	-1.377	0.488	0.742	1.35897119722685e-155	cTreg (Spleen LT)	Ly6a
Ppp1r15a.1	2.95128352646101e-159	0.654337	0.678	0.352	4.16514644089443e-155	cTreg (Spleen LT)	Ppp1r15a
Rpl21.1	8.73421944404604e-158	0.388916	1	0.999	1.23266039013822e-153	cTreg (Spleen LT)	Rpl21
Rps4x.1	2.62844569433533e-156	0.396858	1	0.999	3.70952540841545e-152	cTreg (Spleen LT)	Rps4x
Kbtbd11.1	1.21109877512152e-155	0.545728	0.698	0.362	1.70922370132901e-151	cTreg (Spleen LT)	Kbtbd11
Tnfrsf18.2	2.42174137662579e-153	-0.792869	0.548	0.8	3.41780360483198e-149	cTreg (Spleen LT)	Tnfrsf18
Rpl18.1	2.56665691044316e-153	0.372329	1	0.999	3.62232289770843e-149	cTreg (Spleen LT)	Rpl18
Rps27a.1	7.01244301737367e-153	0.369393	1	0.999	9.89666083041947e-149	cTreg (Spleen LT)	Rps27a
Lcp1	1.18914344929999e-151	-0.638466	0.821	0.947	1.67823814999708e-147	cTreg (Spleen LT)	Lcp1
Dtx1.1	5.47608906051515e-149	0.521255	0.443	0.157	7.72840449110503e-145	cTreg (Spleen LT)	Dtx1
Atp1b1	1.43651052206553e-146	0.298239	0.239	0.049	2.02734729979108e-142	cTreg (Spleen LT)	Atp1b1
Tubb2a	7.19554374608927e-145	0.384904	0.256	0.058	1.01550708888558e-140	cTreg (Spleen LT)	Tubb2a
Rpl23a.1	1.50173699535603e-144	0.541112	0.935	0.752	2.11940142154597e-140	cTreg (Spleen LT)	Rpl23a
Il7r.2	1.05242737707841e-142	-0.887712	0.41	0.707	1.48529075727077e-138	cTreg (Spleen LT)	Il7r
Txk	2.43435020447102e-141	0.411445	0.417	0.148	3.43559844356995e-137	cTreg (Spleen LT)	Txk
Pecam1	5.6327626569098e-141	0.430494	0.42	0.15	7.94951793769679e-137	cTreg (Spleen LT)	Pecam1
S1pr1.2	8.18321792234706e-140	0.488785	0.58	0.264	1.15489754538084e-135	cTreg (Spleen LT)	S1pr1
Rps5.1	1.21883405554263e-139	0.386296	1	0.998	1.72014050258732e-135	cTreg (Spleen LT)	Rps5
Rpl9.1	2.72313264032813e-139	0.338176	1	1	3.84315709529509e-135	cTreg (Spleen LT)	Rpl9
Aff3.1	7.39349348343318e-139	0.378795	0.379	0.124	1.04344373531692e-134	cTreg (Spleen LT)	Aff3
Rpl36a	1.58824570140349e-138	0.483233	0.993	0.959	2.24149115839075e-134	cTreg (Spleen LT)	Rpl36a
Ubb.1	1.00437576030176e-137	-0.457715	0.997	0.999	1.41747551051388e-133	cTreg (Spleen LT)	Ubb
Gimap7.1	3.40346659603616e-137	-0.734935	0.563	0.793	4.80331240698583e-133	cTreg (Spleen LT)	Gimap7
Tmem64	4.70167065956027e-137	0.530716	0.565	0.265	6.63546780183742e-133	cTreg (Spleen LT)	Tmem64
Itm2b	1.10194510197156e-136	-0.568935	0.958	0.987	1.55517512241247e-132	cTreg (Spleen LT)	Itm2b
Ltb.1	1.09895587118148e-134	-0.679407	0.947	0.978	1.55095642099842e-130	cTreg (Spleen LT)	Ltb
H2-T23.1	5.92052169556781e-133	-0.612916	0.8	0.922	8.35563226895486e-129	cTreg (Spleen LT)	H2-T23
Itgae.1	2.62205087631826e-131	-0.799764	0.063	0.388	3.70050040174796e-127	cTreg (Spleen LT)	Itgae
H2-Q6.1	4.36851297507084e-131	-0.616282	0.589	0.832	6.16528236171748e-127	cTreg (Spleen LT)	H2-Q6
Hif1a.1	4.73612226949877e-131	-0.741129	0.356	0.639	6.68408935894361e-127	cTreg (Spleen LT)	Hif1a
Zfp36.2	3.50148729929927e-130	0.65772	0.815	0.55	4.94164902550105e-126	cTreg (Spleen LT)	Zfp36
mt-Atp6.2	5.4252196944311e-130	0.387914	1	0.999	7.65661255475062e-126	cTreg (Spleen LT)	mt-Atp6
Fgl2.1	2.30700820354991e-129	-0.665353	0.011	0.318	3.25588067766999e-125	cTreg (Spleen LT)	Fgl2
Rpl19.1	3.19885393135672e-129	0.310393	1	1	4.51454255332373e-125	cTreg (Spleen LT)	Rpl19
mt-Co3.2	3.84511648373559e-129	0.433625	0.999	0.994	5.42661289349603e-125	cTreg (Spleen LT)	mt-Co3
Eef2	9.59126350374172e-128	0.384968	1	0.996	1.35361501828307e-123	cTreg (Spleen LT)	Eef2
Gm20400	1.89202282164755e-126	0.381619	0.233	0.054	2.67021180819118e-122	cTreg (Spleen LT)	Gm20400
Prkcq.1	2.99719592624961e-125	0.494724	0.678	0.383	4.22994261071608e-121	cTreg (Spleen LT)	Prkcq
Prr13	3.29604583918436e-123	-0.575039	0.269	0.584	4.65170949284089e-119	cTreg (Spleen LT)	Prr13
Fos.1	2.69122430671221e-122	0.618123	0.711	0.409	3.79812486406294e-118	cTreg (Spleen LT)	Fos
Rpl10.1	3.77002119832499e-122	0.408784	0.999	0.983	5.32063091719605e-118	cTreg (Spleen LT)	Rpl10
Sdc4.1	5.34529015600638e-122	-0.624638	0.098	0.415	7.54380799717181e-118	cTreg (Spleen LT)	Sdc4
Galnt10	7.70954992670193e-122	0.276705	0.252	0.065	1.08804878115544e-117	cTreg (Spleen LT)	Galnt10
Rps15a	4.23556459989423e-121	0.323162	1	0.999	5.97765231983073e-117	cTreg (Spleen LT)	Rps15a
Rpsa	4.04964840192968e-120	0.357694	1	1	5.71526878964336e-116	cTreg (Spleen LT)	Rpsa
Rab3ip	1.60029340583982e-119	0.359006	0.351	0.122	2.25849408366174e-115	cTreg (Spleen LT)	Rab3ip
Tnfrsf1b.1	1.81124546694787e-119	-0.67992	0.14	0.448	2.55621072750353e-115	cTreg (Spleen LT)	Tnfrsf1b
H2-Q7.1	2.17043156227704e-119	-0.578204	0.889	0.965	3.06313006384159e-115	cTreg (Spleen LT)	H2-Q7
Atp1b3.2	5.96206898688912e-119	0.508204	0.849	0.59	8.41426796119661e-115	cTreg (Spleen LT)	Atp1b3
AY036118.2	1.22764068107701e-116	0.439814	0.982	0.895	1.73256929320398e-112	cTreg (Spleen LT)	AY036118
Gm26917.1	1.61629083865435e-115	0.583997	0.705	0.418	2.28107126059289e-111	cTreg (Spleen LT)	Gm26917
Rps17	8.35032412999275e-115	0.470859	0.904	0.738	1.17848124446588e-110	cTreg (Spleen LT)	Rps17
Itga6	5.7569100561311e-114	0.419992	0.49	0.222	8.12472716221783e-110	cTreg (Spleen LT)	Itga6
Arl5a.1	1.6234722093246e-113	-0.720081	0.181	0.475	2.29120632901981e-109	cTreg (Spleen LT)	Arl5a
Matk.1	9.14909486374216e-113	-0.532714	0.094	0.397	1.29121175811993e-108	cTreg (Spleen LT)	Matk
Cd3g.1	1.98338824969145e-112	-0.509976	0.879	0.953	2.79915583678955e-108	cTreg (Spleen LT)	Cd3g
mt-Nd2.2	1.25732139546644e-111	0.473127	0.968	0.862	1.77445768542179e-107	cTreg (Spleen LT)	mt-Nd2
Ecm1	9.54015548023088e-111	0.493893	0.422	0.179	1.34640214292498e-106	cTreg (Spleen LT)	Ecm1
Gpx4.1	1.16664504661414e-110	-0.564937	0.74	0.877	1.64648615428653e-106	cTreg (Spleen LT)	Gpx4
St8sia6	2.33673394000461e-110	0.254814	0.201	0.045	3.29783260952851e-106	cTreg (Spleen LT)	St8sia6
Cd2.1	4.90649663363446e-108	-0.518184	0.84	0.928	6.92453869904832e-104	cTreg (Spleen LT)	Cd2
Rps25	5.22690708305716e-108	0.429044	0.95	0.817	7.37673396631858e-104	cTreg (Spleen LT)	Rps25
Gramd4	3.48627511449411e-107	0.261669	0.246	0.068	4.92018006908553e-103	cTreg (Spleen LT)	Gramd4
Rpl34.1	5.48287886365369e-106	0.284992	1	0.999	7.73798694027445e-102	cTreg (Spleen LT)	Rpl34
Cd82	1.68388490765602e-105	-0.598013	0.389	0.665	2.37646677017494e-101	cTreg (Spleen LT)	Cd82
Itm2c.1	1.16591870416595e-104	-0.569738	0.418	0.667	1.6454610671894e-100	cTreg (Spleen LT)	Itm2c
Foxn3	4.09879133025358e-104	0.46697	0.587	0.327	5.78462420438688e-100	cTreg (Spleen LT)	Foxn3
Il2rg	7.3848418967268e-104	-0.480528	0.906	0.959	1.04222273688505e-99	cTreg (Spleen LT)	Il2rg
Myc	3.98791190510189e-103	0.370036	0.261	0.079	5.62814007167029e-99	cTreg (Spleen LT)	Myc
Pik3cd	4.94596392089177e-102	0.454104	0.636	0.366	6.98023888155456e-98	cTreg (Spleen LT)	Pik3cd
Rasa3.1	6.23509155506244e-102	0.395866	0.482	0.226	8.79958471165963e-98	cTreg (Spleen LT)	Rasa3
Eef1g	1.75339078472387e-101	0.454695	0.81	0.593	2.47456041448079e-97	cTreg (Spleen LT)	Eef1g
Wls	5.07301607484059e-99	-0.497946	0.114	0.391	7.15954758642253e-95	cTreg (Spleen LT)	Wls
Eef1a1	5.41289849299506e-99	0.269795	1	1	7.63922364316393e-95	cTreg (Spleen LT)	Eef1a1
Chchd10	8.57831747568543e-99	0.353218	0.348	0.132	1.21065794534349e-94	cTreg (Spleen LT)	Chchd10
Rpl14	1.41217181938519e-98	0.376495	0.989	0.969	1.99299808869832e-94	cTreg (Spleen LT)	Rpl14
Myo1f	1.97590187043549e-98	-0.412447	0.013	0.262	2.7885903097456e-94	cTreg (Spleen LT)	Myo1f
Ndfip1.1	3.3484061739093e-98	-0.492687	0.725	0.874	4.72560563323819e-94	cTreg (Spleen LT)	Ndfip1
Ctla4.1	1.56166702553645e-97	-0.696702	0.473	0.7	2.2039806731396e-93	cTreg (Spleen LT)	Ctla4
Cmah	9.86897841724297e-96	0.259882	0.248	0.075	1.3928089240255e-91	cTreg (Spleen LT)	Cmah
Rpl37.1	4.32026533834833e-95	0.293966	1	0.999	6.097190472011e-91	cTreg (Spleen LT)	Rpl37
Cd9	4.67042582970749e-95	0.279974	0.276	0.091	6.59137197346618e-91	cTreg (Spleen LT)	Cd9
Rps9	1.15008191853622e-94	0.29609	1	0.999	1.62311061163016e-90	cTreg (Spleen LT)	Rps9
Rpl37a	1.8126560832974e-94	0.286781	1	0.999	2.55820153035762e-90	cTreg (Spleen LT)	Rpl37a
Rps23	3.03140679826012e-94	0.284816	1	0.999	4.2782244143845e-90	cTreg (Spleen LT)	Rps23
Tnfrsf9.1	3.55105431632065e-93	-0.846418	0.178	0.447	5.01160295662333e-89	cTreg (Spleen LT)	Tnfrsf9
Slc17a9	5.80568236275292e-93	0.292048	0.319	0.118	8.1935595185532e-89	cTreg (Spleen LT)	Slc17a9
Pitpnc1	9.68053236356066e-93	0.387479	0.542	0.287	1.36621353246932e-88	cTreg (Spleen LT)	Pitpnc1
mt-Nd3.2	1.46268683816098e-91	0.404596	0.716	0.453	2.06428993469659e-87	cTreg (Spleen LT)	mt-Nd3
Gm10130	1.90051112178106e-91	0.274979	0.254	0.081	2.68219134616961e-87	cTreg (Spleen LT)	Gm10130
Dgka.1	4.96762773560427e-91	0.438099	0.817	0.599	7.01081302325831e-87	cTreg (Spleen LT)	Dgka
Arl6ip1	3.03555846466354e-90	-0.481756	0.714	0.852	4.28408366117965e-86	cTreg (Spleen LT)	Arl6ip1
Add1.1	1.11162028040276e-89	0.425945	0.598	0.353	1.56882970173242e-85	cTreg (Spleen LT)	Add1
Psen2	1.67464472025002e-89	-0.4811	0.232	0.506	2.36342609368886e-85	cTreg (Spleen LT)	Psen2
Rpl29	3.68414289600065e-89	0.315083	0.997	0.992	5.19943086912571e-85	cTreg (Spleen LT)	Rpl29
Epcam.1	4.57245137700655e-89	-0.438837	0.027	0.266	6.45310062836935e-85	cTreg (Spleen LT)	Epcam
Jun	4.0025696692908e-88	0.545895	0.744	0.505	5.64882657427011e-84	cTreg (Spleen LT)	Jun
Fam129a	5.00460478816531e-88	-0.490042	0.1	0.357	7.0629987375377e-84	cTreg (Spleen LT)	Fam129a
Cd3e.1	5.30293982874575e-88	-0.419756	0.959	0.979	7.48403898030888e-84	cTreg (Spleen LT)	Cd3e
Dusp10	1.33691632669677e-87	0.265827	0.249	0.081	1.88679001186715e-83	cTreg (Spleen LT)	Dusp10
Tmsb4x.1	1.166935166811e-85	0.282208	0.999	0.999	1.64689560092036e-81	cTreg (Spleen LT)	Tmsb4x
Rpl31	3.69708171050396e-85	0.399408	0.895	0.718	5.21769141803424e-81	cTreg (Spleen LT)	Rpl31
Cytip.1	5.88082380421668e-85	0.442442	0.857	0.667	8.299606634891e-81	cTreg (Spleen LT)	Cytip
Tet3	1.46686042059851e-83	0.334851	0.408	0.19	2.07018011159067e-79	cTreg (Spleen LT)	Tet3
Ift80.1	3.03041812475928e-83	0.388222	0.484	0.252	4.27682909947277e-79	cTreg (Spleen LT)	Ift80
Rplp2	4.48090241600041e-83	0.281821	1	0.997	6.32389757970138e-79	cTreg (Spleen LT)	Rplp2
Rexo2	1.68331621807247e-82	0.388365	0.503	0.274	2.37566417856568e-78	cTreg (Spleen LT)	Rexo2
Hmgb1.1	5.93528761082112e-82	-0.459914	0.705	0.834	8.37647140515185e-78	cTreg (Spleen LT)	Hmgb1
Slfn1.1	1.68595351603706e-81	0.342741	0.42	0.2	2.3793861971831e-77	cTreg (Spleen LT)	Slfn1
Smpdl3a	2.45309551203007e-81	-0.473223	0.359	0.595	3.46205369612803e-77	cTreg (Spleen LT)	Smpdl3a
Id3.1	3.00171268479047e-81	0.38946	0.437	0.209	4.23631711204479e-77	cTreg (Spleen LT)	Id3
Dennd2d	3.56258735866664e-81	0.2717	0.276	0.101	5.02787953928622e-77	cTreg (Spleen LT)	Dennd2d
Rps21	6.35137498355601e-81	0.266148	1	0.999	8.96369551429259e-77	cTreg (Spleen LT)	Rps21
Lgals1.1	7.24284014887485e-81	-0.774009	0.434	0.65	1.02218203021071e-76	cTreg (Spleen LT)	Lgals1
Malat1	1.45205270844636e-80	-0.538394	0.999	1	2.04928198743035e-76	cTreg (Spleen LT)	Malat1
Gimap3.1	3.17389761978039e-80	-0.444451	0.932	0.969	4.47932171079606e-76	cTreg (Spleen LT)	Gimap3
Stk38	1.99039294856195e-79	0.377004	0.571	0.332	2.80904156830548e-75	cTreg (Spleen LT)	Stk38
Mbnl1	6.84159309804382e-79	-0.464331	0.849	0.928	9.65554033926925e-75	cTreg (Spleen LT)	Mbnl1
Rpl18a.1	2.38340867345763e-78	0.253395	1	1	3.36370466085076e-74	cTreg (Spleen LT)	Rpl18a
Ssh2	1.58500493906119e-77	0.353222	0.55	0.313	2.23691747049706e-73	cTreg (Spleen LT)	Ssh2
Pip4k2a	4.13758857976061e-76	0.311136	0.387	0.183	5.83937876261615e-72	cTreg (Spleen LT)	Pip4k2a
Sh3bp5	4.30189442179623e-76	0.27571	0.286	0.113	6.07126359748102e-72	cTreg (Spleen LT)	Sh3bp5
Sdf4.1	7.57369140588825e-76	-0.472203	0.62	0.778	1.06887506811301e-71	cTreg (Spleen LT)	Sdf4
Klf3.1	1.94178173148813e-75	0.428224	0.645	0.409	2.7404365576492e-71	cTreg (Spleen LT)	Klf3
Gtf2i	2.08352218021935e-75	0.307038	0.374	0.171	2.94047485294357e-71	cTreg (Spleen LT)	Gtf2i
Ndrg3	1.54612526874527e-74	0.294726	0.391	0.186	2.18204659178021e-70	cTreg (Spleen LT)	Ndrg3
Bzw2	3.37664869049718e-74	0.283185	0.393	0.184	4.76546429689867e-70	cTreg (Spleen LT)	Bzw2
Tmbim6	3.60259680955594e-74	-0.430021	0.726	0.843	5.0843448773263e-70	cTreg (Spleen LT)	Tmbim6
CAAA01147332.1	1.16916929207881e-73	-0.454421	0.222	0.46	1.65004862191083e-69	cTreg (Spleen LT)	CAAA01147332.1
Klrg1	3.23241380755067e-73	-0.627227	0.005	0.197	4.56190560659626e-69	cTreg (Spleen LT)	Klrg1
Rpl6.1	1.3083135130488e-72	0.279085	1	0.995	1.84642286096577e-68	cTreg (Spleen LT)	Rpl6
Cox7a2l	3.92199105214357e-72	0.374985	0.79	0.595	5.53510597189022e-68	cTreg (Spleen LT)	Cox7a2l
Cd37	4.58625320520401e-72	-0.440278	0.663	0.807	6.47257914850442e-68	cTreg (Spleen LT)	Cd37
Nme2	1.92199433164094e-71	0.383423	0.834	0.664	2.71251060024486e-67	cTreg (Spleen LT)	Nme2
Btg1.1	5.94003768189177e-71	0.392159	0.965	0.889	8.38317518045386e-67	cTreg (Spleen LT)	Btg1
Ier2.1	1.27709367440305e-70	0.418846	0.589	0.372	1.80236230268503e-66	cTreg (Spleen LT)	Ier2
Cst7.1	5.35149716598869e-70	-0.419716	0.097	0.321	7.55256795035984e-66	cTreg (Spleen LT)	Cst7
Rora	3.54292982404087e-69	-0.36991	0.053	0.26	5.00013686066888e-65	cTreg (Spleen LT)	Rora
Ptprc	5.22813855402463e-69	-0.404693	0.943	0.973	7.37847194129497e-65	cTreg (Spleen LT)	Ptprc
Stat1.1	4.61832445154864e-68	-0.754187	0.619	0.761	6.5178412984706e-64	cTreg (Spleen LT)	Stat1
Slc44a2	5.73711241880975e-68	0.307712	0.538	0.316	8.0967867566662e-64	cTreg (Spleen LT)	Slc44a2
Prdm1	5.94280861333459e-67	-0.32931	0.024	0.213	8.3870857959991e-63	cTreg (Spleen LT)	Prdm1
Tmem154	1.00469191616896e-66	-0.399461	0.137	0.356	1.41792170128925e-62	cTreg (Spleen LT)	Tmem154
Znrf1	4.67156875862341e-66	0.313356	0.467	0.26	6.59298498904522e-62	cTreg (Spleen LT)	Znrf1
Ccnd3	2.24687097802921e-65	0.327473	0.604	0.38	3.17100901129263e-61	cTreg (Spleen LT)	Ccnd3
Dusp2.2	8.14918821019e-65	0.426186	0.586	0.368	1.15009493210412e-60	cTreg (Spleen LT)	Dusp2
Spcs2.1	1.14143905393106e-64	-0.415846	0.563	0.716	1.61091293681291e-60	cTreg (Spleen LT)	Spcs2
Clic1	5.70703758158648e-64	-0.377884	0.782	0.872	8.054342138893e-60	cTreg (Spleen LT)	Clic1
Fth1.1	1.15298977141687e-63	-0.350204	0.982	0.991	1.62721446440062e-59	cTreg (Spleen LT)	Fth1
Gpr68	1.63828010749719e-63	-0.290533	0.031	0.217	2.31210471571078e-59	cTreg (Spleen LT)	Gpr68
Fxyd5	4.50087575120923e-63	-0.395619	0.881	0.94	6.35208594768159e-59	cTreg (Spleen LT)	Fxyd5
Sec11c	3.07386739462225e-62	-0.407455	0.34	0.547	4.33814905403038e-58	cTreg (Spleen LT)	Sec11c
Cox8a.1	8.05246684631796e-62	-0.382488	0.795	0.877	1.13644464602085e-57	cTreg (Spleen LT)	Cox8a
Hspa1b.2	2.19418751177931e-61	-0.477198	0.008	0.176	3.09665683537414e-57	cTreg (Spleen LT)	Hspa1b
Tecpr1	3.63360374533671e-61	0.319295	0.525	0.318	5.1281049657937e-57	cTreg (Spleen LT)	Tecpr1
Snx9	3.8106244754525e-61	-0.323151	0.047	0.234	5.37793432220611e-57	cTreg (Spleen LT)	Snx9
Hmgn1	5.23928456550403e-61	0.263855	0.365	0.181	7.39420230729584e-57	cTreg (Spleen LT)	Hmgn1
mt-Cytb.2	7.08421307727637e-61	0.279382	0.999	0.989	9.99794991596014e-57	cTreg (Spleen LT)	mt-Cytb
Aldoa.1	4.71407690995311e-60	-0.431159	0.589	0.736	6.65297674301682e-56	cTreg (Spleen LT)	Aldoa
Osbpl3	1.32738387961978e-59	-0.284917	0.035	0.215	1.87333686930739e-55	cTreg (Spleen LT)	Osbpl3
Tcf20	3.93963260908915e-59	0.259155	0.358	0.178	5.56000350120752e-55	cTreg (Spleen LT)	Tcf20
Psmb8.1	4.13847615313739e-59	-0.369149	0.892	0.947	5.84063139492279e-55	cTreg (Spleen LT)	Psmb8
Ttc39c	6.4051018027184e-59	-0.253184	0.004	0.162	9.03952017417647e-55	cTreg (Spleen LT)	Ttc39c
Zcchc18	8.75535411213483e-59	-0.295435	0.025	0.196	1.23564312584559e-54	cTreg (Spleen LT)	Zcchc18
Ccr4	1.64864371373075e-58	-0.32256	0.033	0.208	2.32673087318821e-54	cTreg (Spleen LT)	Ccr4
Batf.1	2.43384732638885e-58	-0.429437	0.166	0.37	3.43488873173258e-54	cTreg (Spleen LT)	Batf
Casp1	3.5374054753936e-58	-0.298788	0.042	0.221	4.99234034742298e-54	cTreg (Spleen LT)	Casp1
Junb.2	5.38755430006469e-58	0.447224	0.896	0.79	7.60345538368129e-54	cTreg (Spleen LT)	Junb
Ccr2.1	1.29338702054533e-57	-0.401167	0.003	0.158	1.82535710209562e-53	cTreg (Spleen LT)	Ccr2
Cmtm7	3.57536939190764e-57	-0.403277	0.344	0.538	5.04591882279926e-53	cTreg (Spleen LT)	Cmtm7
Sdcbp2	4.01802265527498e-57	-0.284706	0.058	0.242	5.67063537338957e-53	cTreg (Spleen LT)	Sdcbp2
Lta	4.55854113436327e-57	0.261859	0.203	0.075	6.43346910292688e-53	cTreg (Spleen LT)	Lta
Lrrc32.1	1.05242657254157e-56	0.319179	0.308	0.145	1.48528962182791e-52	cTreg (Spleen LT)	Lrrc32
Igf2r	1.15156568774419e-56	0.274643	0.364	0.188	1.62520465511338e-52	cTreg (Spleen LT)	Igf2r
Arhgef1	2.49550093728733e-56	0.329311	0.914	0.805	3.5219004727936e-52	cTreg (Spleen LT)	Arhgef1
Smco4	3.60225676177542e-56	-0.299635	0.083	0.271	5.08386496789365e-52	cTreg (Spleen LT)	Smco4
Ikzf1	4.95183358373826e-56	0.320597	0.572	0.37	6.98852273672981e-52	cTreg (Spleen LT)	Ikzf1
Samsn1.1	4.96784708153704e-56	-0.411922	0.173	0.375	7.01112258617323e-52	cTreg (Spleen LT)	Samsn1
Cdc42.1	1.39739438064087e-55	-0.379115	0.779	0.854	1.97214268939846e-51	cTreg (Spleen LT)	Cdc42
Larp1	4.39903788500221e-55	0.275613	0.446	0.255	6.20836216710362e-51	cTreg (Spleen LT)	Larp1
Pkp3	6.748376876417e-55	-0.424105	0.36	0.545	9.52398428568732e-51	cTreg (Spleen LT)	Pkp3
Cyba	7.60137438553353e-55	-0.373731	0.87	0.928	1.07278196703035e-50	cTreg (Spleen LT)	Cyba
Map4k4	1.69238986484695e-54	0.2788	0.422	0.236	2.38846981625851e-50	cTreg (Spleen LT)	Map4k4
Igkc.2	1.78070496413755e-54	-0.541706	0.003	0.151	2.51310891588733e-50	cTreg (Spleen LT)	Igkc
Srsf5	4.33879949673435e-54	0.321799	0.784	0.615	6.12334772974119e-50	cTreg (Spleen LT)	Srsf5
Fosb	5.03322760204567e-54	0.299028	0.352	0.18	7.10339411476706e-50	cTreg (Spleen LT)	Fosb
Mdfic	9.79313803632377e-54	-0.326593	0.123	0.315	1.38210557106637e-49	cTreg (Spleen LT)	Mdfic
Mdh1	6.47871203661252e-53	-0.381677	0.495	0.647	9.14340629727125e-49	cTreg (Spleen LT)	Mdh1
M6pr.1	1.18187530042972e-52	-0.375832	0.35	0.533	1.66798061149646e-48	cTreg (Spleen LT)	M6pr
Macf1.1	1.43194855927654e-52	0.316221	0.774	0.608	2.02090900170699e-48	cTreg (Spleen LT)	Macf1
Sun2	1.74579929443347e-52	0.306823	0.618	0.426	2.46384654423396e-48	cTreg (Spleen LT)	Sun2
Pld3	2.4060186243907e-52	-0.346598	0.265	0.462	3.3956140846026e-48	cTreg (Spleen LT)	Pld3
Abcb1a	4.03634507260149e-52	-0.29118	0.051	0.219	5.69649380096249e-48	cTreg (Spleen LT)	Abcb1a
Lilrb4a	6.02871173034694e-52	-0.323189	0.003	0.143	8.50832086503864e-48	cTreg (Spleen LT)	Lilrb4a
Asb2	1.43219920839786e-51	-0.292405	0.003	0.144	2.02126274281191e-47	cTreg (Spleen LT)	Asb2
Sntb1	1.90655975865725e-51	-0.323228	0.176	0.37	2.69072778739298e-47	cTreg (Spleen LT)	Sntb1
Tspo	1.93390344776577e-51	-0.368538	0.528	0.68	2.72931793583183e-47	cTreg (Spleen LT)	Tspo
Il6st	8.29696381203834e-51	0.251482	0.417	0.234	1.17095050279297e-46	cTreg (Spleen LT)	Il6st
Eea1.1	1.0435313509782e-50	-0.332255	0.066	0.236	1.47273579563553e-46	cTreg (Spleen LT)	Eea1
Ppp1r12a	1.52614416273903e-50	-0.400796	0.559	0.697	2.15384725687359e-46	cTreg (Spleen LT)	Ppp1r12a
Npm3	2.445534847399e-50	0.26745	0.42	0.243	3.45138333013421e-46	cTreg (Spleen LT)	Npm3
Plaat3	5.61314990682455e-50	-0.378329	0.353	0.53	7.92183846350149e-46	cTreg (Spleen LT)	Plaat3
Ncmap.1	7.96893847883327e-50	-0.270453	0.029	0.181	1.12465628751774e-45	cTreg (Spleen LT)	Ncmap
Kif21b	3.75398848632667e-49	0.29806	0.648	0.449	5.29800395075283e-45	cTreg (Spleen LT)	Kif21b
Syngr2	1.0094716759526e-48	-0.315029	0.204	0.392	1.4246673762719e-44	cTreg (Spleen LT)	Syngr2
Gapdh.1	1.57406907857585e-48	-0.371884	0.813	0.875	2.2214836905941e-44	cTreg (Spleen LT)	Gapdh
mt-Nd1.1	1.59771116620782e-48	0.295919	0.961	0.882	2.2548497688691e-44	cTreg (Spleen LT)	mt-Nd1
Prkar1a	1.66528251971211e-48	-0.360957	0.58	0.712	2.3502132200697e-44	cTreg (Spleen LT)	Prkar1a
Trac.1	2.81686285505479e-48	-0.434733	0.553	0.688	3.97543854733882e-44	cTreg (Spleen LT)	Trac
Ubl3	3.90312513533173e-48	-0.35918	0.275	0.457	5.50848050349367e-44	cTreg (Spleen LT)	Ubl3
Thada	6.91941286691087e-48	0.251928	0.319	0.165	9.76536737907131e-44	cTreg (Spleen LT)	Thada
Morf4l1	8.56202770077987e-48	-0.334823	0.664	0.78	1.20835896941106e-43	cTreg (Spleen LT)	Morf4l1
Hnrnpa0.1	1.66159638066919e-47	-0.369386	0.495	0.64	2.34501097203843e-43	cTreg (Spleen LT)	Hnrnpa0
Srsf6	2.54963953429977e-47	0.263704	0.489	0.306	3.59830627475727e-43	cTreg (Spleen LT)	Srsf6
Sptan1	4.34650730769933e-47	0.299281	0.519	0.336	6.13422576335607e-43	cTreg (Spleen LT)	Sptan1
Bcl2a1b.1	4.77872055820944e-47	-0.348554	0.117	0.292	6.74420832380098e-43	cTreg (Spleen LT)	Bcl2a1b
Rgs10.1	1.24673937960531e-46	0.337509	0.75	0.597	1.75952328643698e-42	cTreg (Spleen LT)	Rgs10
Pdia3	2.04359549048599e-46	-0.341295	0.685	0.801	2.88412631572287e-42	cTreg (Spleen LT)	Pdia3
Ttn.1	7.81961580871911e-46	-0.299093	0.031	0.176	1.10358237908453e-41	cTreg (Spleen LT)	Ttn
Laptm5.1	1.73764997167967e-45	-0.313209	0.968	0.976	2.45234540503151e-41	cTreg (Spleen LT)	Laptm5
Grk6	2.8783666181778e-45	0.279452	0.548	0.366	4.06223880823433e-41	cTreg (Spleen LT)	Grk6
Psme1	3.59300943477828e-45	-0.338652	0.791	0.869	5.07081421530259e-41	cTreg (Spleen LT)	Psme1
Itgb8.1	5.56145062957146e-45	-0.254435	0.023	0.161	7.8488752735142e-41	cTreg (Spleen LT)	Itgb8
Cd200r1	6.46300161220523e-45	-0.275011	0.052	0.203	9.12123417530524e-41	cTreg (Spleen LT)	Cd200r1
Lpxn	8.05089732495153e-45	-0.292968	0.205	0.388	1.13622313947041e-40	cTreg (Spleen LT)	Lpxn
Gm11808.1	2.29820714297193e-44	0.267895	0.913	0.827	3.24345974087628e-40	cTreg (Spleen LT)	Gm11808
Lbh	2.91915257238943e-44	-0.373652	0.54	0.676	4.1198000254132e-40	cTreg (Spleen LT)	Lbh
Ms4a6b.1	1.70958877092419e-43	0.308605	0.877	0.762	2.41274263240531e-39	cTreg (Spleen LT)	Ms4a6b
Hacd3	2.24995389657328e-43	-0.299502	0.139	0.308	3.17535993423387e-39	cTreg (Spleen LT)	Hacd3
Arhgef18	3.81559698920534e-43	0.257142	0.418	0.253	5.38495203086549e-39	cTreg (Spleen LT)	Arhgef18
Smad7	1.04643777007521e-42	0.250019	0.399	0.235	1.47683762490715e-38	cTreg (Spleen LT)	Smad7
Apobec3	1.7725488099672e-42	-0.347853	0.461	0.617	2.50159813550671e-38	cTreg (Spleen LT)	Apobec3
Aopep.1	2.19346668451592e-42	-0.320867	0.283	0.455	3.09563953185731e-38	cTreg (Spleen LT)	Aopep
Gstp1.1	2.59933538745546e-42	-0.324389	0.655	0.76	3.66844203231589e-38	cTreg (Spleen LT)	Gstp1
Syt11	2.92000079057227e-42	-0.285542	0.136	0.303	4.12099711573465e-38	cTreg (Spleen LT)	Syt11
Ezr	4.36179524150178e-42	0.285154	0.662	0.489	6.15580162433146e-38	cTreg (Spleen LT)	Ezr
Foxo1.1	5.14625083043798e-42	0.305204	0.752	0.599	7.26290379699713e-38	cTreg (Spleen LT)	Foxo1
Flna.1	7.69411522645713e-42	0.286943	0.621	0.438	1.0858704819099e-37	cTreg (Spleen LT)	Flna
Ucp2	7.75727923208201e-42	-0.348266	0.823	0.89	1.09478481802373e-37	cTreg (Spleen LT)	Ucp2
Socs3	1.02115838811045e-41	0.276336	0.392	0.233	1.44116083314028e-37	cTreg (Spleen LT)	Socs3
Ubl5	2.13175639972638e-41	-0.333704	0.623	0.731	3.00854780693384e-37	cTreg (Spleen LT)	Ubl5
Lamtor4	3.6273342304151e-41	-0.300307	0.306	0.476	5.11925679938482e-37	cTreg (Spleen LT)	Lamtor4
Neb.1	5.38109407114082e-41	-0.365375	0.091	0.244	7.59433806260104e-37	cTreg (Spleen LT)	Neb
B4galnt1	7.82044562002545e-41	0.275656	0.664	0.488	1.10369949035419e-36	cTreg (Spleen LT)	B4galnt1
Ablim1	7.93110222447777e-41	0.294158	0.784	0.638	1.11931645694055e-36	cTreg (Spleen LT)	Ablim1
Arid1a	1.24511332035798e-40	0.258099	0.621	0.438	1.75722842902122e-36	cTreg (Spleen LT)	Arid1a
Igflr1	3.06200533916864e-40	-0.317902	0.252	0.422	4.3214081351687e-36	cTreg (Spleen LT)	Igflr1
Utrn.1	3.4662387583579e-40	0.261172	0.65	0.469	4.89190275967051e-36	cTreg (Spleen LT)	Utrn
Sla	3.51858236589021e-40	-0.362197	0.377	0.528	4.96577529298085e-36	cTreg (Spleen LT)	Sla
Pcbp2	3.70098278254302e-40	0.258028	0.712	0.552	5.22319700100297e-36	cTreg (Spleen LT)	Pcbp2
Smc4.1	1.78149872445466e-39	0.341661	0.809	0.681	2.51422914982286e-35	cTreg (Spleen LT)	Smc4
Cd83.1	2.32431054525843e-39	-0.394203	0.089	0.237	3.28029947252323e-35	cTreg (Spleen LT)	Cd83
H2afz.1	5.93533857143699e-39	-0.495035	0.738	0.831	8.37654332586902e-35	cTreg (Spleen LT)	H2afz
Itk	1.15757293425443e-38	0.251655	0.551	0.379	1.63368268211327e-34	cTreg (Spleen LT)	Itk
Il10ra	2.08329995350198e-38	-0.273245	0.119	0.273	2.94016122437734e-34	cTreg (Spleen LT)	Il10ra
Odc1.1	2.35667133620318e-38	-0.39587	0.166	0.321	3.32597025678355e-34	cTreg (Spleen LT)	Odc1
Vamp8	3.694925389886e-38	-0.322768	0.416	0.561	5.2146482027461e-34	cTreg (Spleen LT)	Vamp8
Lrp10.1	5.5242208982152e-38	-0.322879	0.477	0.615	7.79633295365111e-34	cTreg (Spleen LT)	Lrp10
Ypel3	7.24543418014792e-38	-0.323592	0.716	0.794	1.02254812584428e-33	cTreg (Spleen LT)	Ypel3
Il2ra	1.3926172022969e-37	0.432428	0.701	0.567	1.96540065760161e-33	cTreg (Spleen LT)	Il2ra
Icam1	3.71971257108811e-37	-0.344186	0.124	0.278	5.24963035157665e-33	cTreg (Spleen LT)	Icam1
Itgb7	5.07142490846933e-37	-0.367907	0.822	0.868	7.15730197332277e-33	cTreg (Spleen LT)	Itgb7
AU020206	5.23415741481034e-37	-0.25578	0.099	0.244	7.38696635952184e-33	cTreg (Spleen LT)	AU020206
Crlf2.1	5.45511471005934e-37	-0.276276	0.164	0.322	7.69880339030674e-33	cTreg (Spleen LT)	Crlf2
Zc3hav1	2.02327968798154e-36	0.274942	0.644	0.495	2.85545462364835e-32	cTreg (Spleen LT)	Zc3hav1
Bcl11b	2.70847596333881e-36	0.26511	0.607	0.45	3.82247212706006e-32	cTreg (Spleen LT)	Bcl11b
Itgb1.1	3.061610908946e-36	-0.40501	0.163	0.317	4.32085147579549e-32	cTreg (Spleen LT)	Itgb1
Iigp1	3.64609739659805e-36	-0.422856	0.112	0.257	5.14573725581883e-32	cTreg (Spleen LT)	Iigp1
Ctsb.1	4.8264380022753e-36	-0.328922	0.426	0.563	6.81155195261113e-32	cTreg (Spleen LT)	Ctsb
Cldnd1	6.40230231971736e-36	-0.293612	0.113	0.258	9.03556926381711e-32	cTreg (Spleen LT)	Cldnd1
Cotl1.1	6.85556417888368e-36	0.259099	0.741	0.586	9.67525772565854e-32	cTreg (Spleen LT)	Cotl1
Frmd5	1.06991217352162e-35	-0.261126	0.004	0.105	1.50996705049106e-31	cTreg (Spleen LT)	Frmd5
Cd44	2.46299920772112e-35	-0.263549	0.115	0.259	3.47603078185682e-31	cTreg (Spleen LT)	Cd44
Tnfaip8	3.52693238010226e-35	-0.299278	0.241	0.395	4.97755966803832e-31	cTreg (Spleen LT)	Tnfaip8
Prdx1	4.08496928406627e-35	-0.323043	0.508	0.633	5.76511715060272e-31	cTreg (Spleen LT)	Prdx1
Nrn1.1	5.16724764325508e-35	-0.411512	0.065	0.196	7.2925365989259e-31	cTreg (Spleen LT)	Nrn1
Rbm38	5.82172371545561e-35	0.262452	0.715	0.568	8.21619867962251e-31	cTreg (Spleen LT)	Rbm38
Gnas	9.15593428151886e-35	-0.289022	0.778	0.842	1.29217700515076e-30	cTreg (Spleen LT)	Gnas
Ptma.1	1.43299740348936e-34	-0.2694	0.965	0.986	2.02238923554454e-30	cTreg (Spleen LT)	Ptma
Tsc22d3.1	1.95320159968588e-34	0.254711	0.461	0.308	2.75655341763668e-30	cTreg (Spleen LT)	Tsc22d3
Itgav.1	2.00343630012676e-34	-0.262605	0.13	0.276	2.82744965036889e-30	cTreg (Spleen LT)	Itgav
Rnaset2b	2.91460999841262e-34	-0.307319	0.426	0.564	4.11338909075974e-30	cTreg (Spleen LT)	Rnaset2b
Rhoh	6.30360242171464e-34	-0.296216	0.728	0.81	8.89627409776587e-30	cTreg (Spleen LT)	Rhoh
Tap1	7.12454754125555e-34	-0.342134	0.529	0.644	1.0054873944974e-29	cTreg (Spleen LT)	Tap1
Sh3bgrl	1.10919005411427e-33	-0.250649	0.186	0.338	1.56539992337147e-29	cTreg (Spleen LT)	Sh3bgrl
Rsrp1.1	1.73249128256818e-33	-0.327275	0.681	0.762	2.44506494708847e-29	cTreg (Spleen LT)	Rsrp1
Tapbpl	2.07078179649426e-33	-0.287197	0.229	0.381	2.92249434939235e-29	cTreg (Spleen LT)	Tapbpl
Fkbp3.1	2.57961454260313e-33	-0.306492	0.474	0.604	3.6406100039758e-29	cTreg (Spleen LT)	Fkbp3
Gzmb.1	6.85868469680185e-33	-0.38605	0.008	0.104	9.67966171259645e-29	cTreg (Spleen LT)	Gzmb
Psme2.1	7.33144900470041e-33	-0.342108	0.744	0.819	1.03468739803337e-28	cTreg (Spleen LT)	Psme2
Tent5a	1.34440461124708e-32	-0.258061	0.083	0.215	1.897358227853e-28	cTreg (Spleen LT)	Tent5a
Rilpl2.1	1.74825353754206e-32	-0.294366	0.138	0.278	2.46731021753311e-28	cTreg (Spleen LT)	Rilpl2
Tpi1	2.43145350652345e-32	-0.253753	0.13	0.269	3.43151033375655e-28	cTreg (Spleen LT)	Tpi1
Arpc2	5.09240219127256e-32	-0.25559	0.86	0.906	7.18690721254297e-28	cTreg (Spleen LT)	Arpc2
Glcci1.1	4.03422006563947e-31	-0.320754	0.27	0.413	5.69349477863699e-27	cTreg (Spleen LT)	Glcci1
Rpl22l1	7.36586788059789e-31	0.26192	0.86	0.781	1.03954493398878e-26	cTreg (Spleen LT)	Rpl22l1
Zfp36l1.1	8.44946948784092e-31	-0.46435	0.756	0.802	1.19247362881899e-26	cTreg (Spleen LT)	Zfp36l1
Tagln2.1	1.00030092500349e-30	-0.343978	0.412	0.552	1.41172469545742e-26	cTreg (Spleen LT)	Tagln2
Psmb9	1.39741095815959e-30	-0.308905	0.58	0.678	1.97216608525063e-26	cTreg (Spleen LT)	Psmb9
Ctsa	2.50329367286716e-30	-0.277278	0.247	0.39	3.53289836051742e-26	cTreg (Spleen LT)	Ctsa
Hsp90b1	3.70743275066321e-30	-0.312107	0.572	0.676	5.23229984101099e-26	cTreg (Spleen LT)	Hsp90b1
Kcna3	1.49974216965209e-29	-0.263733	0.225	0.367	2.11658612402999e-25	cTreg (Spleen LT)	Kcna3
Nfatc1.1	2.03799744847561e-29	-0.34265	0.286	0.42	2.87622579903364e-25	cTreg (Spleen LT)	Nfatc1
Ube2i	3.54349924864612e-29	-0.265317	0.576	0.679	5.00094048961426e-25	cTreg (Spleen LT)	Ube2i
Chd3	5.5696765453344e-29	0.252726	0.853	0.753	7.86048450843043e-25	cTreg (Spleen LT)	Chd3
Actg1	5.87915364413721e-29	-0.35178	0.96	0.985	8.29724953797084e-25	cTreg (Spleen LT)	Actg1
Ddit4	9.92504752280338e-29	-0.325541	0.305	0.443	1.40072195689324e-24	cTreg (Spleen LT)	Ddit4
Dad1	1.15433135038978e-28	-0.263815	0.681	0.761	1.6291078348051e-24	cTreg (Spleen LT)	Dad1
Mif4gd	1.19681408701359e-28	-0.257098	0.254	0.39	1.68906372100228e-24	cTreg (Spleen LT)	Mif4gd
Arpc1b	1.22590625707523e-28	-0.264221	0.761	0.828	1.73012150061027e-24	cTreg (Spleen LT)	Arpc1b
Gbp7	2.94588369580913e-28	-0.299514	0.371	0.504	4.15752565989543e-24	cTreg (Spleen LT)	Gbp7
Rap1a	3.13140835380068e-28	-0.276475	0.516	0.618	4.4193566097189e-24	cTreg (Spleen LT)	Rap1a
Tox.1	4.16292710263536e-28	-0.266915	0.224	0.362	5.87513901994929e-24	cTreg (Spleen LT)	Tox
Jpt1	9.22109586203087e-28	-0.269167	0.645	0.736	1.30137325900842e-23	cTreg (Spleen LT)	Jpt1
Rbl2	2.73343546294879e-27	-0.25535	0.261	0.394	3.85769746885963e-23	cTreg (Spleen LT)	Rbl2
H2-T22	7.25807030191185e-27	-0.293763	0.707	0.761	1.02433146170882e-22	cTreg (Spleen LT)	H2-T22
Vim.1	9.87781051444447e-27	-0.526683	0.604	0.682	1.39405539790355e-22	cTreg (Spleen LT)	Vim
Foxp3.1	1.26358298216433e-26	-0.278746	0.642	0.772	1.78329466272852e-22	cTreg (Spleen LT)	Foxp3
Pkm	1.90338184935728e-26	-0.258513	0.768	0.832	2.68624280399793e-22	cTreg (Spleen LT)	Pkm
Nrp1	2.06338427443905e-26	-0.263664	0.239	0.379	2.91205422651583e-22	cTreg (Spleen LT)	Nrp1
Cd48	3.11355282804512e-25	-0.251019	0.515	0.628	4.39415710622008e-21	cTreg (Spleen LT)	Cd48
Cyth4	4.30681146839434e-25	-0.251702	0.396	0.519	6.07820302534493e-21	cTreg (Spleen LT)	Cyth4
Calm2.1	6.21984833865151e-25	-0.257815	0.497	0.603	8.77807196033888e-21	cTreg (Spleen LT)	Calm2
Gimap5	8.35523566221922e-25	-0.264557	0.407	0.53	1.179174409009e-20	cTreg (Spleen LT)	Gimap5
AI467606	8.56904425241719e-25	-0.252082	0.446	0.564	1.20934921534364e-20	cTreg (Spleen LT)	AI467606
Mndal	7.63741931787543e-24	-0.279201	0.518	0.623	1.07786898833176e-19	cTreg (Spleen LT)	Mndal
Rln3.1	1.07608451552829e-22	-0.463371	0.155	0.266	1.51867807676508e-18	cTreg (Spleen LT)	Rln3
Malt1.1	2.1475500035475e-22	-0.279824	0.231	0.346	3.03083732000659e-18	cTreg (Spleen LT)	Malt1
Gbp6	6.34691714967046e-22	-0.343644	0.224	0.336	8.95740417332993e-18	cTreg (Spleen LT)	Gbp6
Ctss	9.63476649221293e-21	-0.272111	0.492	0.584	1.35975459504601e-16	cTreg (Spleen LT)	Ctss
Hmgb2	9.63770075670551e-21	-0.261295	0.404	0.516	1.36016870779385e-16	cTreg (Spleen LT)	Hmgb2
Thy1	4.96672431874448e-20	0.301499	0.622	0.541	7.00953803104408e-16	cTreg (Spleen LT)	Thy1
Dnaja1	2.01562977625946e-19	-0.261037	0.646	0.714	2.84465830323498e-15	cTreg (Spleen LT)	Dnaja1
Cd81.1	2.70084506695147e-15	-0.283144	0.291	0.377	3.81170264298861e-11	cTreg (Spleen LT)	Cd81
Irf1	1.92664735675681e-13	-0.252123	0.572	0.627	2.71907741459088e-09	cTreg (Spleen LT)	Irf1
Crip1.1	9.01240975575272e-08	-0.310959	0.752	0.801	0.00127192	cTreg (Spleen LT)	Crip1
Ifi27l2a.1	0.00129353	-0.334595	0.908	0.907	1	cTreg (Spleen LT)	Ifi27l2a
S100a6.2	0	2.03856	0.898	0.522	0	NLT-like (colon)	S100a6
S100a4.2	0	1.79824	0.867	0.395	0	NLT-like (colon)	S100a4
Crip1.2	0	1.59217	0.973	0.771	0	NLT-like (colon)	Crip1
S100a10.3	0	1.08284	0.998	0.915	0	NLT-like (colon)	S100a10
Lgals1.2	3.98985296075678e-306	1.43958	0.904	0.584	5.63087948351605e-302	NLT-like (colon)	Lgals1
Ccr2.2	7.21534024023807e-274	0.861555	0.448	0.096	1.0183009681048e-269	NLT-like (colon)	Ccr2
Vim.2	6.96319671290645e-226	1.30795	0.893	0.642	9.82715952092487e-222	NLT-like (colon)	Vim
Cdc25b	1.85928772977681e-220	0.571101	0.398	0.092	2.62401277303401e-216	NLT-like (colon)	Cdc25b
Ass1.1	6.46347175135154e-211	0.928083	0.824	0.492	9.12189768268242e-207	NLT-like (colon)	Ass1
Klf2.3	1.9143563040035e-206	1.01462	0.814	0.429	2.70173105184014e-202	NLT-like (colon)	Klf2
S100a11.2	2.96856371856337e-203	0.890711	0.955	0.722	4.18953397600849e-199	NLT-like (colon)	S100a11
Emp3.1	3.72756193539312e-196	0.801847	0.926	0.705	5.26070815942031e-192	NLT-like (colon)	Emp3
Tmsb4x.2	5.39601403812105e-195	0.528161	1	0.999	7.61539461200024e-191	NLT-like (colon)	Tmsb4x
Lsp1.1	6.6539569662957e-194	0.760962	0.927	0.736	9.39072946653312e-190	NLT-like (colon)	Lsp1
Tagln2.2	2.10557538767518e-188	0.869924	0.814	0.495	2.97159854462598e-184	NLT-like (colon)	Tagln2
Itgb7.1	2.73152247935437e-187	0.724162	0.969	0.847	3.85499767511283e-183	NLT-like (colon)	Itgb7
Itgb1.2	4.29195091100569e-183	0.9356	0.594	0.256	6.05723032070233e-179	NLT-like (colon)	Itgb1
Gpr15	2.56666956737553e-167	0.476279	0.236	0.04	3.62234076043709e-163	NLT-like (colon)	Gpr15
Gna15	5.91108444414935e-159	0.420728	0.353	0.094	8.34231347602798e-155	NLT-like (colon)	Gna15
Ahnak.1	8.40823943486219e-151	0.810257	0.883	0.624	1.1866548314421e-146	NLT-like (colon)	Ahnak
S1pr1.3	5.48427591560101e-141	0.55773	0.595	0.268	7.73995859968771e-137	NLT-like (colon)	S1pr1
Sh3bgrl3.1	3.74392299426935e-138	0.552737	0.985	0.919	5.28379852181233e-134	NLT-like (colon)	Sh3bgrl3
Cdc42.2	2.52569555183844e-131	0.541902	0.949	0.83	3.56451413230959e-127	NLT-like (colon)	Cdc42
S1pr4	6.24304004015944e-131	0.567704	0.611	0.305	8.81080240867702e-127	NLT-like (colon)	S1pr4
Rps15a.1	1.17144971650428e-129	-0.43454	1	0.999	1.65326698490249e-125	NLT-like (colon)	Rps15a
Lgals3	1.91777408398405e-128	0.31379	0.136	0.015	2.7065545647267e-124	NLT-like (colon)	Lgals3
Rpl13.2	2.93462788581921e-128	-0.491897	1	1	4.14164033525665e-124	NLT-like (colon)	Rpl13
Prr13.1	6.4186912968459e-124	0.581416	0.775	0.511	9.05869902723862e-120	NLT-like (colon)	Prr13
Rps29.1	9.12534759875479e-122	-0.476928	0.997	0.999	1.28786030661226e-117	NLT-like (colon)	Rps29
Rpl35a.2	1.1927251755822e-118	-0.534792	0.995	0.998	1.68329304029915e-114	NLT-like (colon)	Rpl35a
Actb	4.00924490742905e-117	0.429901	1	1	5.65824733785462e-113	NLT-like (colon)	Actb
Arhgdib.1	1.97966684420384e-116	0.451234	0.992	0.976	2.79390381722488e-112	NLT-like (colon)	Arhgdib
Rps20.3	2.51974619560447e-113	-0.633668	0.985	0.997	3.55611780585658e-109	NLT-like (colon)	Rps20
Atp1b3.3	9.82150934430957e-113	0.662206	0.815	0.6	1.38610961376241e-108	NLT-like (colon)	Atp1b3
Flna.2	4.65257179535856e-110	0.58146	0.708	0.43	6.56617457478953e-106	NLT-like (colon)	Flna
Lgmn	5.05495164359086e-109	0.254757	0.177	0.033	7.13405325459978e-105	NLT-like (colon)	Lgmn
Anxa6	1.59858522398591e-108	0.569613	0.813	0.589	2.25608332661132e-104	NLT-like (colon)	Anxa6
Cldnd1.1	1.75059221181531e-108	0.543077	0.466	0.208	2.47061078853495e-104	NLT-like (colon)	Cldnd1
Glrx.2	1.64548288315009e-105	0.63271	0.75	0.461	2.32226999298972e-101	NLT-like (colon)	Glrx
Pycard	1.72162134739655e-104	0.566348	0.658	0.401	2.42972420758075e-100	NLT-like (colon)	Pycard
Ccr4.1	7.53006728582507e-104	0.460365	0.396	0.156	1.06271839604849e-99	NLT-like (colon)	Ccr4
Rpl37.2	7.69885916065309e-103	-0.39522	0.998	0.999	1.08653999334297e-98	NLT-like (colon)	Rpl37
Rora.1	4.84161328369415e-100	0.42914	0.461	0.202	6.83296882727756e-96	NLT-like (colon)	Rora
Gm2a	5.00799662053411e-100	0.493118	0.585	0.321	7.06778563055979e-96	NLT-like (colon)	Gm2a
Actg1.1	1.34977001195265e-99	0.664975	0.993	0.98	1.90493041786878e-95	NLT-like (colon)	Actg1
Tspo.1	1.5563195299833e-99	0.485095	0.845	0.635	2.19643375266544e-95	NLT-like (colon)	Tspo
Rps24.2	7.86930874466426e-98	-0.421845	1	1	1.11059554313447e-93	NLT-like (colon)	Rps24
Selplg	1.98746196135885e-97	0.508089	0.93	0.83	2.80490506606574e-93	NLT-like (colon)	Selplg
Rps18.1	7.56193248108081e-97	-0.472944	0.993	0.997	1.06721553105493e-92	NLT-like (colon)	Rps18
Rps9.1	5.4534092175375e-96	-0.388501	0.998	0.999	7.69639642871067e-92	NLT-like (colon)	Rps9
S100a13	4.77221865841254e-95	0.473819	0.711	0.466	6.73503219261762e-91	NLT-like (colon)	S100a13
Calm1.1	1.38273546623493e-94	0.46234	0.958	0.867	1.95145456349735e-90	NLT-like (colon)	Calm1
Srgn.2	3.4266472751704e-94	0.403222	0.98	0.906	4.83602729944799e-90	NLT-like (colon)	Srgn
Itm2b.1	5.01667270265548e-94	0.53203	0.998	0.982	7.08003018525767e-90	NLT-like (colon)	Itm2b
Il18r1	2.88276838765584e-92	0.292813	0.229	0.063	4.06845102549869e-88	NLT-like (colon)	Il18r1
Rps7.2	3.34835090338358e-92	-0.453117	0.998	0.999	4.72552762994524e-88	NLT-like (colon)	Rps7
Rpl36a.1	2.46778833705458e-90	-0.497514	0.914	0.97	3.48278968008512e-86	NLT-like (colon)	Rpl36a
Rpl27a.1	2.70886987648571e-90	-0.347967	0.998	1	3.82302805668429e-86	NLT-like (colon)	Rpl27a
Gnai2	1.2471658042168e-89	0.41478	0.964	0.913	1.76012509949117e-85	NLT-like (colon)	Gnai2
Cfl1	1.40873998375886e-89	0.411543	0.992	0.986	1.98815473907888e-85	NLT-like (colon)	Cfl1
Rpl23.2	1.18303149643539e-88	-0.361628	1	0.999	1.66961235091927e-84	NLT-like (colon)	Rpl23
Rpl30.1	9.5110052734963e-87	-0.342258	0.998	0.999	1.34228817424853e-82	NLT-like (colon)	Rpl30
Rpl12.2	6.01128713174761e-86	-0.500424	0.957	0.982	8.48372952903541e-82	NLT-like (colon)	Rpl12
Rps4x.2	4.77387993769384e-85	-0.407193	0.998	1	6.73737675606731e-81	NLT-like (colon)	Rps4x
Myo1f.1	6.56631103948141e-85	0.37742	0.438	0.201	9.26703477002011e-81	NLT-like (colon)	Myo1f
Rpl37a.1	1.97909041736773e-84	-0.33223	1	0.999	2.79309030603107e-80	NLT-like (colon)	Rpl37a
Rpl26.1	5.64693986739413e-84	-0.417695	0.987	0.994	7.96952623485333e-80	NLT-like (colon)	Rpl26
Cpm	1.75175328711967e-81	0.358942	0.349	0.142	2.47224941411199e-77	NLT-like (colon)	Cpm
Rpl21.2	2.14111710034535e-81	-0.400604	0.997	1	3.02175856371739e-77	NLT-like (colon)	Rpl21
Rplp1.1	5.97020928681848e-81	-0.335547	1	0.999	8.42575636648692e-77	NLT-like (colon)	Rplp1
Anxa2	1.94887445212187e-80	0.352753	0.283	0.102	2.7504465142796e-76	NLT-like (colon)	Anxa2
Rpl36.1	2.26929636434532e-79	-0.334252	0.997	0.999	3.20265795900055e-75	NLT-like (colon)	Rpl36
Rps27.1	1.22772778186033e-78	-0.30689	1	0.999	1.73269221853949e-74	NLT-like (colon)	Rps27
Rps26.2	1.5649186120946e-77	-0.48123	0.988	0.995	2.20856963724911e-73	NLT-like (colon)	Rps26
Rps28.2	1.06897333870872e-76	-0.387261	0.995	0.999	1.50864207291962e-72	NLT-like (colon)	Rps28
Ripor2.3	4.32860273643517e-76	0.46253	0.665	0.42	6.10895704193096e-72	NLT-like (colon)	Ripor2
Fxyd5.1	7.79560224911817e-76	0.373615	0.98	0.926	1.10019334541805e-71	NLT-like (colon)	Fxyd5
Rps16.2	9.44056229775424e-76	-0.368643	1	1	1.33234655708206e-71	NLT-like (colon)	Rps16
Cd48.1	2.09019784774756e-75	0.459437	0.791	0.589	2.94989622252614e-71	NLT-like (colon)	Cd48
Rps8.2	1.09274629016926e-74	-0.41238	0.998	1	1.54219283931588e-70	NLT-like (colon)	Rps8
Rps19.3	2.03751840346976e-74	-0.49222	0.993	0.996	2.87554972281688e-70	NLT-like (colon)	Rps19
Rps27a.2	3.39348284090368e-73	-0.340018	0.999	1	4.78922233336736e-69	NLT-like (colon)	Rps27a
Myl12b	4.2487316740188e-73	0.356081	0.967	0.907	5.99623501154273e-69	NLT-like (colon)	Myl12b
mt-Cytb.3	4.65076845162161e-73	-0.432556	0.974	0.992	6.56362951577359e-69	NLT-like (colon)	mt-Cytb
Ywhaz	6.42123453101944e-71	0.377017	0.945	0.881	9.06228829362773e-67	NLT-like (colon)	Ywhaz
Rps3a1.2	1.48342646460948e-70	-0.356958	0.997	1	2.09355976950336e-66	NLT-like (colon)	Rps3a1
Gmfg	1.0575260708555e-69	0.434266	0.547	0.328	1.49248654379837e-65	NLT-like (colon)	Gmfg
mt-Nd2.3	1.49950942356649e-69	-0.482928	0.764	0.891	2.11625764947938e-65	NLT-like (colon)	mt-Nd2
Emb	6.07728621822251e-69	0.380259	0.455	0.238	8.57687403977742e-65	NLT-like (colon)	Emb
Rps5.2	1.21534604680796e-68	-0.371563	0.998	0.999	1.71521787586008e-64	NLT-like (colon)	Rps5
Cd52	1.47885029317566e-68	0.424419	0.991	0.972	2.08710141875881e-64	NLT-like (colon)	Cd52
Vamp8.1	4.14030793456429e-68	0.40807	0.727	0.517	5.84321658805059e-64	NLT-like (colon)	Vamp8
Rps21.1	1.24973069752702e-67	-0.300985	1	0.999	1.76374493341988e-63	NLT-like (colon)	Rps21
Arpc1b.1	2.31467170855176e-67	0.411974	0.903	0.807	3.26669618227909e-63	NLT-like (colon)	Arpc1b
Rps23.1	3.29193905454211e-66	-0.300215	1	0.999	4.64591358767528e-62	NLT-like (colon)	Rps23
Rpl9.2	2.28439680984858e-65	-0.304331	1	1	3.2239692177393e-61	NLT-like (colon)	Rpl9
Hmgb2.1	3.51085070340191e-65	0.517062	0.673	0.478	4.95486359771111e-61	NLT-like (colon)	Hmgb2
AI467606.1	4.23385269753604e-64	0.383002	0.722	0.525	5.97523631203261e-60	NLT-like (colon)	AI467606
Rpl32.2	4.93074801400207e-64	-0.35513	1	0.999	6.95876467216112e-60	NLT-like (colon)	Rpl32
Rasa3.2	6.80158884843344e-64	0.351939	0.446	0.236	9.59908234179412e-60	NLT-like (colon)	Rasa3
Lcp1.1	7.27190518331065e-64	0.348173	0.98	0.924	1.02628397852063e-59	NLT-like (colon)	Lcp1
Rpl3.1	1.49209406547388e-63	-0.341768	0.984	0.995	2.10579235460328e-59	NLT-like (colon)	Rpl3
Kcnab2	2.0602712543826e-63	0.324894	0.425	0.221	2.90766082131016e-59	NLT-like (colon)	Kcnab2
Myo1g	3.95504874090823e-63	0.388615	0.534	0.325	5.58176028804379e-59	NLT-like (colon)	Myo1g
Slamf6	8.65641850345065e-63	0.391273	0.425	0.224	1.22168034339199e-58	NLT-like (colon)	Slamf6
Ifi27l2a.2	1.02339369428802e-62	0.657472	0.955	0.9	1.44431552074868e-58	NLT-like (colon)	Ifi27l2a
Capn2	1.09782281053998e-62	0.337199	0.438	0.235	1.54935733251508e-58	NLT-like (colon)	Capn2
Gpx1	3.08701645479208e-62	0.409042	0.719	0.516	4.35670632264806e-58	NLT-like (colon)	Gpx1
Rpl6.2	5.22108621267471e-62	-0.344672	0.991	0.996	7.36851897194782e-58	NLT-like (colon)	Rpl6
mt-Nd4l	6.04017866868784e-62	-0.386001	0.928	0.974	8.52450415511915e-58	NLT-like (colon)	mt-Nd4l
Rpl11.1	2.08972579940032e-61	-0.284843	1	1	2.94923002069368e-57	NLT-like (colon)	Rpl11
Capg.2	2.37067892346452e-61	0.426301	0.881	0.74	3.34573916468548e-57	NLT-like (colon)	Capg
Rpl28.3	6.61602412734736e-60	-0.40365	0.975	0.99	9.33719485092533e-56	NLT-like (colon)	Rpl28
Rfk	2.97732883517452e-59	0.316275	0.314	0.143	4.2019041850818e-55	NLT-like (colon)	Rfk
Spn	4.33734777208068e-59	0.387798	0.521	0.315	6.12129891073746e-55	NLT-like (colon)	Spn
Nrp1.1	9.34849644536889e-59	0.410027	0.547	0.336	1.31935330333491e-54	NLT-like (colon)	Nrp1
Rpl34.2	2.39871482126465e-58	-0.263308	1	0.999	3.38530622725079e-54	NLT-like (colon)	Rpl34
Glipr2	2.54762416906264e-58	0.319842	0.378	0.191	3.5954619897981e-54	NLT-like (colon)	Glipr2
Gnb2	2.82133086123396e-58	0.359448	0.844	0.697	3.98174424445949e-54	NLT-like (colon)	Gnb2
Add3	1.00010712764121e-57	0.373523	0.554	0.346	1.41145118924004e-53	NLT-like (colon)	Add3
Rplp2.1	7.02124005912533e-57	-0.31477	0.995	0.998	9.90907609544357e-53	NLT-like (colon)	Rplp2
Rpl10.2	9.49816652605279e-57	-0.382634	0.966	0.988	1.34047624182183e-52	NLT-like (colon)	Rpl10
Rpl17.1	1.03600284083299e-56	-0.287199	1	0.999	1.4621108092676e-52	NLT-like (colon)	Rpl17
Ccr6	1.38226576187564e-56	0.265656	0.288	0.124	1.9507916697351e-52	NLT-like (colon)	Ccr6
Crlf3	2.81910287823141e-56	0.407407	0.642	0.444	3.97859989204798e-52	NLT-like (colon)	Crlf3
Glud1	2.93024312330407e-56	0.404111	0.583	0.39	4.13545211991903e-52	NLT-like (colon)	Glud1
Ppp1ca	6.87723463847693e-56	0.36807	0.859	0.756	9.70584124528249e-52	NLT-like (colon)	Ppp1ca
Cdc42se1	8.12203520349938e-56	0.363616	0.648	0.446	1.14626282826987e-51	NLT-like (colon)	Cdc42se1
Rps14.1	8.55629869618015e-56	-0.279673	1	0.999	1.2075504349919e-51	NLT-like (colon)	Rps14
Rpl35.2	2.32911782664513e-55	-0.410093	0.979	0.987	3.28708398874427e-51	NLT-like (colon)	Rpl35
Rps2.1	6.11926059976772e-55	-0.376284	0.982	0.997	8.63611248445218e-51	NLT-like (colon)	Rps2
Rpl10a.2	7.37403509644889e-55	-0.373108	0.976	0.994	1.04069757316183e-50	NLT-like (colon)	Rpl10a
Cmtm7.1	1.68891678322285e-54	0.375547	0.684	0.489	2.38356825616241e-50	NLT-like (colon)	Cmtm7
Acot7	4.48610480034294e-54	0.276791	0.314	0.147	6.331239704724e-50	NLT-like (colon)	Acot7
Pde2a	4.90565101009155e-54	0.298853	0.368	0.188	6.9233452705422e-50	NLT-like (colon)	Pde2a
Ltb.2	5.91392930142638e-54	-0.423896	0.948	0.978	8.34632842310305e-50	NLT-like (colon)	Ltb
Cnn2	8.42551553015418e-54	0.362568	0.944	0.893	1.18909300677066e-49	NLT-like (colon)	Cnn2
Rpl8.2	9.08180450921079e-54	-0.359527	0.995	0.996	1.28171507038492e-49	NLT-like (colon)	Rpl8
Cap1	1.09621732464592e-53	0.36876	0.794	0.638	1.54709151027279e-49	NLT-like (colon)	Cap1
Mif4gd.1	1.22987488802047e-53	0.315347	0.554	0.348	1.73572242946329e-49	NLT-like (colon)	Mif4gd
Tmsb10.2	1.84244237622874e-53	0.259098	1	0.999	2.60023892557162e-49	NLT-like (colon)	Tmsb10
Fkbp1a	1.86982956856684e-53	0.352109	0.759	0.579	2.63889047011838e-49	NLT-like (colon)	Fkbp1a
Izumo1r.2	5.38558014974017e-53	-0.52002	0.606	0.758	7.60066926532831e-49	NLT-like (colon)	Izumo1r
Itgae.2	6.97732727960742e-53	0.391869	0.532	0.319	9.84710198970996e-49	NLT-like (colon)	Itgae
Arpc5	7.05657228836281e-53	0.381134	0.76	0.604	9.95894047056644e-49	NLT-like (colon)	Arpc5
Rps10.2	8.62670622385769e-53	-0.288669	0.999	1	1.21748704937304e-48	NLT-like (colon)	Rps10
Rasgrp2.1	1.16927767128375e-52	0.277045	0.314	0.147	1.65020157748275e-48	NLT-like (colon)	Rasgrp2
Arpc3	1.30412069044744e-52	0.337621	0.834	0.7	1.84050553042847e-48	NLT-like (colon)	Arpc3
Cd7	3.89066870936113e-52	0.336741	0.28	0.126	5.49090074952137e-48	NLT-like (colon)	Cd7
Dock2	5.19074305430516e-52	0.391149	0.766	0.61	7.32569567254088e-48	NLT-like (colon)	Dock2
Coro1a	5.89089147808935e-52	0.255653	0.999	0.995	8.31381514302751e-48	NLT-like (colon)	Coro1a
Ubl3.1	1.41248390928998e-51	0.355321	0.604	0.41	1.99343854118096e-47	NLT-like (colon)	Ubl3
Prdx1.1	1.49477876268323e-51	0.398266	0.758	0.598	2.10958126777484e-47	NLT-like (colon)	Prdx1
Arpc2.1	2.24593587599904e-51	0.308867	0.955	0.893	3.16968930179745e-47	NLT-like (colon)	Arpc2
Rpl38	2.85020815731607e-51	-0.255076	1	0.999	4.02249877242016e-47	NLT-like (colon)	Rpl38
Msn	3.26172379671719e-51	0.317889	0.941	0.879	4.60327079430698e-47	NLT-like (colon)	Msn
Ly6e.2	4.39479304921499e-50	0.259043	1	0.992	6.20237143035711e-46	NLT-like (colon)	Ly6e
Rarg	4.9310085410387e-50	0.389612	0.472	0.294	6.95913235396791e-46	NLT-like (colon)	Rarg
Tkt	1.22896372783485e-49	0.387779	0.619	0.441	1.73443650909332e-45	NLT-like (colon)	Tkt
Fmnl1	2.01120133029376e-49	0.354731	0.775	0.612	2.83840843744358e-45	NLT-like (colon)	Fmnl1
mt-Atp6.3	5.72370937200271e-49	-0.318778	0.997	0.999	8.07787103670743e-45	NLT-like (colon)	mt-Atp6
Prg4	8.81745291914155e-49	0.286103	0.121	0.033	1.24440713047845e-44	NLT-like (colon)	Prg4
Serf2	1.55478011149138e-48	0.308532	0.966	0.937	2.19426117134778e-44	NLT-like (colon)	Serf2
Rap1b	2.27610541662257e-48	0.332793	0.864	0.763	3.21226757447943e-44	NLT-like (colon)	Rap1b
Bmyc.1	4.33972538322635e-47	-0.400658	0.203	0.4	6.12465443334735e-43	NLT-like (colon)	Bmyc
Hsd11b1	4.35975576576848e-47	0.30459	0.423	0.245	6.15292331222905e-43	NLT-like (colon)	Hsd11b1
Rpl5.2	1.15033248863654e-46	-0.367293	0.905	0.944	1.62346424121275e-42	NLT-like (colon)	Rpl5
Il2rb.1	1.48949358801071e-46	-0.564043	0.609	0.741	2.10212230075952e-42	NLT-like (colon)	Il2rb
Fam129a.1	1.79223573333031e-46	0.358133	0.486	0.3	2.52938229044906e-42	NLT-like (colon)	Fam129a
Anxa5	2.49469013230513e-46	0.297417	0.504	0.316	3.52075618372223e-42	NLT-like (colon)	Anxa5
Cyb5a	2.76274783988928e-46	0.349117	0.772	0.624	3.89906602643574e-42	NLT-like (colon)	Cyb5a
Rpl18a.2	7.90934974876011e-46	-0.250335	1	1	1.11624653004251e-41	NLT-like (colon)	Rpl18a
Cnp	1.49595960874457e-45	0.303712	0.672	0.486	2.11124779582121e-41	NLT-like (colon)	Cnp
Saraf	2.17110568020311e-45	0.363975	0.792	0.644	3.06408144647065e-41	NLT-like (colon)	Saraf
Myl6	2.17723159244473e-45	0.313325	0.97	0.934	3.07272694641725e-41	NLT-like (colon)	Myl6
Smco4.1	5.2036260005813e-45	0.265832	0.399	0.226	7.34387737462039e-41	NLT-like (colon)	Smco4
Klhl6	6.78394412386872e-45	0.324284	0.453	0.28	9.57418034201593e-41	NLT-like (colon)	Klhl6
Ywhah	2.07347941003371e-44	0.306978	0.687	0.505	2.92630149138058e-40	NLT-like (colon)	Ywhah
Iqgap1	6.34034193718801e-44	0.344889	0.719	0.551	8.94812457595344e-40	NLT-like (colon)	Iqgap1
Rpl15.2	1.56200863453345e-43	-0.331526	0.978	0.985	2.20446278591706e-39	NLT-like (colon)	Rpl15
Arpc4	3.82304621218373e-43	0.328929	0.733	0.592	5.3954651192549e-39	NLT-like (colon)	Arpc4
Txnip.1	6.54050924576954e-43	0.362768	0.841	0.718	9.23062069855455e-39	NLT-like (colon)	Txnip
Ezr.1	4.51009977074276e-42	0.314556	0.668	0.492	6.36510380644925e-38	NLT-like (colon)	Ezr
Fli1	8.81977088368181e-42	0.290773	0.561	0.385	1.24473426481401e-37	NLT-like (colon)	Fli1
Rhoa	9.13131686172845e-42	0.283938	0.907	0.823	1.28870274869574e-37	NLT-like (colon)	Rhoa
Rpsa.1	3.68126234945364e-41	-0.252396	1	1	5.19536555378392e-37	NLT-like (colon)	Rpsa
Ly6a.2	8.03299530500232e-41	0.464307	0.805	0.695	1.13369662739498e-36	NLT-like (colon)	Ly6a
Clic1.1	9.06767858502041e-40	0.281553	0.92	0.852	1.27972147870393e-35	NLT-like (colon)	Clic1
Snx5	7.40061608983504e-39	0.254214	0.432	0.266	1.04444894875842e-34	NLT-like (colon)	Snx5
Pkp3.1	1.0380184611363e-38	0.327883	0.667	0.5	1.46495545420166e-34	NLT-like (colon)	Pkp3
Sntb1.1	1.22564908608085e-38	0.27095	0.499	0.324	1.7297585551859e-34	NLT-like (colon)	Sntb1
Tle5	4.63404050492019e-38	0.258382	0.966	0.923	6.54002136459387e-34	NLT-like (colon)	Tle5
Ccl5.2	5.50257238523255e-38	-0.986859	0.292	0.448	7.7657804072787e-34	NLT-like (colon)	Ccl5
Zfp36l1.2	4.86534748853844e-37	-0.468057	0.707	0.807	6.8664649105743e-33	NLT-like (colon)	Zfp36l1
Sept1	6.80976292137478e-37	0.27565	0.931	0.87	9.61061841093623e-33	NLT-like (colon)	Sept1
Zyx	7.91037819498901e-37	0.311086	0.446	0.287	1.1163916746588e-32	NLT-like (colon)	Zyx
Ppdpf	9.13479251540508e-37	0.317283	0.662	0.511	1.28919326769912e-32	NLT-like (colon)	Ppdpf
Psen2.1	1.08584580032032e-36	0.284301	0.618	0.449	1.53245417799206e-32	NLT-like (colon)	Psen2
Serinc3.2	1.26367968448562e-36	0.339978	0.883	0.784	1.78343113871456e-32	NLT-like (colon)	Serinc3
Atp2a3	1.38396812202816e-36	0.254087	0.432	0.271	1.95319421061834e-32	NLT-like (colon)	Atp2a3
Bcl2.2	2.37853053983937e-36	-0.302433	0.072	0.219	3.35682015087531e-32	NLT-like (colon)	Bcl2
Maf.2	2.3853468114131e-36	0.29731	0.617	0.424	3.36643995494731e-32	NLT-like (colon)	Maf
Tsc22d3.2	3.41893543199629e-36	0.299461	0.471	0.31	4.82514357517636e-32	NLT-like (colon)	Tsc22d3
Tuba1a	3.78761997640224e-36	0.315439	0.562	0.401	5.34546807269648e-32	NLT-like (colon)	Tuba1a
mt-Co3.3	4.59582038839746e-36	-0.325003	0.991	0.995	6.48608131414534e-32	NLT-like (colon)	mt-Co3
Bin2	9.15398904205186e-36	0.312838	0.723	0.588	1.29190247350478e-31	NLT-like (colon)	Bin2
Rpl7.2	1.31930506069299e-35	-0.2955	0.983	0.986	1.86193523215602e-31	NLT-like (colon)	Rpl7
Plec	1.46678673680204e-35	0.330387	0.533	0.376	2.07007612164872e-31	NLT-like (colon)	Plec
Fam107b	2.09870804627947e-35	0.318487	0.745	0.606	2.96190666571421e-31	NLT-like (colon)	Fam107b
Actr3	3.67617763006037e-35	0.268991	0.927	0.869	5.18818948930419e-31	NLT-like (colon)	Actr3
Atp2b1	5.91003507472866e-35	0.279195	0.565	0.396	8.34083250096456e-31	NLT-like (colon)	Atp2b1
Stk24	9.24378106040455e-35	0.273112	0.67	0.519	1.30457482105489e-30	NLT-like (colon)	Stk24
Vasp	9.67407441297446e-35	0.310584	0.723	0.604	1.36530212190309e-30	NLT-like (colon)	Vasp
Ms4a4b.3	1.40633670740013e-34	0.285618	0.83	0.667	1.98476299515381e-30	NLT-like (colon)	Ms4a4b
Selenop	2.32479541768397e-34	0.299556	0.541	0.383	3.28098377297739e-30	NLT-like (colon)	Selenop
Icos.2	2.75938184959779e-34	0.29077	0.688	0.511	3.89431560433736e-30	NLT-like (colon)	Icos
Smpdl3a.1	5.5054287024494e-34	0.274224	0.706	0.544	7.76981152776685e-30	NLT-like (colon)	Smpdl3a
Cdipt	1.02690608270334e-33	0.264476	0.614	0.45	1.44927255451922e-29	NLT-like (colon)	Cdipt
Rps6ka1	2.36108913742431e-33	0.293791	0.645	0.502	3.33220509964694e-29	NLT-like (colon)	Rps6ka1
Tpr	2.80082639862443e-33	0.340779	0.76	0.642	3.95280629637866e-29	NLT-like (colon)	Tpr
Samhd1	6.18964414650798e-33	0.369986	0.934	0.877	8.73544478396671e-29	NLT-like (colon)	Samhd1
Slc4a7	1.81869433303521e-32	0.259557	0.311	0.177	2.5667233122126e-28	NLT-like (colon)	Slc4a7
Rps6.2	2.56702769934251e-32	-0.281002	0.958	0.974	3.62284619208209e-28	NLT-like (colon)	Rps6
Esyt1	4.04622969175463e-32	0.291366	0.568	0.424	5.71044396397332e-28	NLT-like (colon)	Esyt1
Thy1.1	1.2900830774907e-31	0.385991	0.676	0.535	1.82069424726262e-27	NLT-like (colon)	Thy1
Prelid1	1.36958839781502e-31	0.25549	0.671	0.526	1.93290010583634e-27	NLT-like (colon)	Prelid1
Capzb	1.95192577972525e-31	0.262743	0.829	0.729	2.75475285292625e-27	NLT-like (colon)	Capzb
Ppp1r12a.1	2.7286389123533e-31	0.263056	0.799	0.662	3.85092809700421e-27	NLT-like (colon)	Ppp1r12a
Ctsa.1	3.49428717775012e-31	0.265631	0.504	0.353	4.93148749395875e-27	NLT-like (colon)	Ctsa
Rpl14.1	4.32617229184508e-31	-0.250103	0.955	0.974	6.10552695548096e-27	NLT-like (colon)	Rpl14
Xrn2	5.94660559756275e-31	0.260008	0.513	0.361	8.39244447984031e-27	NLT-like (colon)	Xrn2
mt-Nd4	6.10713511244687e-31	-0.296858	0.743	0.829	8.61899978419626e-27	NLT-like (colon)	mt-Nd4
mt-Nd5	8.12854779740288e-31	-0.310712	0.704	0.797	1.14718195064747e-26	NLT-like (colon)	mt-Nd5
Sdhaf1	1.13885001074321e-30	-0.261095	0.183	0.337	1.60725902016189e-26	NLT-like (colon)	Sdhaf1
Tbc1d10c	1.41500262414031e-30	0.267701	0.789	0.679	1.99699320344922e-26	NLT-like (colon)	Tbc1d10c
Nsg2.2	4.60353905582578e-30	-0.271475	0.074	0.205	6.49697466948693e-26	NLT-like (colon)	Nsg2
Prkch.1	4.99740198873536e-30	-0.357244	0.635	0.734	7.05283342670221e-26	NLT-like (colon)	Prkch
H1f0	6.14140071733556e-30	0.284779	0.264	0.144	8.66735883237568e-26	NLT-like (colon)	H1f0
Cd47.1	6.52345994348645e-30	0.297887	0.737	0.616	9.20655901824243e-26	NLT-like (colon)	Cd47
Prex1	7.33452561983437e-30	0.251117	0.403	0.263	1.03512160072722e-25	NLT-like (colon)	Prex1
Reep5	9.73224467103427e-30	0.255871	0.629	0.481	1.37351169042307e-25	NLT-like (colon)	Reep5
Dynll1	1.03741666756883e-29	0.269728	0.697	0.553	1.46410614293988e-25	NLT-like (colon)	Dynll1
Rap1a.1	9.15669468574613e-29	0.25866	0.72	0.588	1.29228432099935e-24	NLT-like (colon)	Rap1a
Coro1b	1.10558448741449e-28	0.250296	0.656	0.515	1.56031138708806e-24	NLT-like (colon)	Coro1b
CAAA01147332.1.1	1.9265071712727e-28	0.303076	0.55	0.411	2.71887957081717e-24	NLT-like (colon)	CAAA01147332.1
Itk.1	3.13591172069293e-28	-0.276651	0.274	0.42	4.42571221141393e-24	NLT-like (colon)	Itk
mt-Nd1.2	7.28554812255553e-28	-0.263348	0.83	0.901	1.02820940653626e-23	NLT-like (colon)	mt-Nd1
Rps15.2	1.31037599343532e-27	-0.301469	0.828	0.874	1.84933363953527e-23	NLT-like (colon)	Rps15
Cotl1.2	5.31497563682961e-27	0.289003	0.708	0.593	7.50102511625762e-23	NLT-like (colon)	Cotl1
Cd82.1	5.91871071792552e-27	0.274099	0.747	0.613	8.35307643620829e-23	NLT-like (colon)	Cd82
Ephx1.1	7.95936079316229e-27	-0.325615	0.332	0.471	1.12330458873899e-22	NLT-like (colon)	Ephx1
Cytip.2	1.38208128183071e-26	0.251792	0.795	0.678	1.95053131304768e-22	NLT-like (colon)	Cytip
Inpp4b	3.94990255535614e-26	-0.269021	0.744	0.84	5.57449747637412e-22	NLT-like (colon)	Inpp4b
Socs1	8.10951887198461e-26	-0.284849	0.259	0.406	1.14449639840319e-21	NLT-like (colon)	Socs1
Cd81.2	7.91271264209452e-25	-0.287283	0.24	0.382	1.1167211351788e-20	NLT-like (colon)	Cd81
Rps17.1	1.52768514127828e-24	-0.277674	0.694	0.769	2.15602203988604e-20	NLT-like (colon)	Rps17
Tnfrsf9.2	7.22010704442514e-24	-0.580132	0.306	0.425	1.01897370717972e-19	NLT-like (colon)	Tnfrsf9
Vcp	2.29078707706622e-23	0.27863	0.711	0.602	3.23298780186355e-19	NLT-like (colon)	Vcp
Ccr7.3	2.3412027556898e-23	-0.251664	0.089	0.205	3.30413944910502e-19	NLT-like (colon)	Ccr7
Chd3.1	1.47310794384252e-22	-0.264078	0.688	0.777	2.07899724114495e-18	NLT-like (colon)	Chd3
Klf6	6.57423624430024e-21	0.259485	0.535	0.414	9.27821961158093e-17	NLT-like (colon)	Klf6
Pim1	6.77524871555907e-21	0.310365	0.819	0.747	9.56190851226851e-17	NLT-like (colon)	Pim1
Arid4b	2.19213428735664e-20	0.251563	0.505	0.389	3.09375911974642e-16	NLT-like (colon)	Arid4b
Stat1.2	2.5677182531135e-17	-0.310549	0.663	0.752	3.62382077061908e-13	NLT-like (colon)	Stat1
Il2ra.1	1.93761693656626e-16	-0.32289	0.509	0.595	2.73455878257596e-12	NLT-like (colon)	Il2ra
Malat1.1	3.4994581284232e-16	-0.277214	1	1	4.93878525664366e-12	NLT-like (colon)	Malat1
Cd83.2	1.45344417406918e-15	-0.28896	0.136	0.228	2.05124576286383e-11	NLT-like (colon)	Cd83
Ddit4.1	3.61577395836603e-15	0.296212	0.5	0.414	5.10294178744198e-11	NLT-like (colon)	Ddit4
Klrg1.1	6.06938491924199e-15	0.432599	0.242	0.162	8.56572293652622e-11	NLT-like (colon)	Klrg1
Ly6c1.3	4.1178965429792e-14	-0.374471	0.064	0.136	5.81158739110655e-10	NLT-like (colon)	Ly6c1
Tnfrsf4.2	1.73069677389605e-13	-0.430421	0.658	0.722	2.4425323569995e-09	NLT-like (colon)	Tnfrsf4
Isg15.1	9.35424659038686e-10	-0.299011	0.142	0.212	1.3201648213013e-05	NLT-like (colon)	Isg15
Ifngr1.3	5.62823639076426e-07	-0.292501	0.787	0.767	0.00794313	NLT-like (colon)	Ifngr1
Serpina3g.3	9.28215774531742e-07	-0.28415	0.358	0.408	0.0130999	NLT-like (colon)	Serpina3g
Gm42418.1	5.08107724828864e-06	-0.372283	1	1	0.0717092	NLT-like (colon)	Gm42418
Rps20.4	0	0.995898	1	0.995	0	cTreg (bLN LT)	Rps20
Rps26.3	0	0.887557	1	0.994	0	cTreg (bLN LT)	Rps26
Rps24.3	0	0.885546	1	1	0	cTreg (bLN LT)	Rps24
Rps7.3	0	0.874911	1	0.999	0	cTreg (bLN LT)	Rps7
Rps8.3	0	0.856539	1	0.999	0	cTreg (bLN LT)	Rps8
Rpl21.3	0	0.837498	1	0.999	0	cTreg (bLN LT)	Rpl21
Rpl8.3	0	0.834232	1	0.995	0	cTreg (bLN LT)	Rpl8
Rps11.2	0	0.823845	1	0.999	0	cTreg (bLN LT)	Rps11
Rpl35a.3	0	0.821421	1	0.997	0	cTreg (bLN LT)	Rpl35a
Rps4x.3	0	0.810179	1	0.999	0	cTreg (bLN LT)	Rps4x
Rps5.3	0	0.800906	1	0.998	0	cTreg (bLN LT)	Rps5
Rpl13.3	0	0.795344	1	1	0	cTreg (bLN LT)	Rpl13
Rps3a1.3	0	0.786442	1	0.999	0	cTreg (bLN LT)	Rps3a1
Rps10.3	0	0.729961	1	0.999	0	cTreg (bLN LT)	Rps10
Rps16.3	0	0.728708	1	1	0	cTreg (bLN LT)	Rps16
Rpl18.2	0	0.712756	1	0.999	0	cTreg (bLN LT)	Rpl18
Rpl30.2	0	0.643391	1	0.999	0	cTreg (bLN LT)	Rpl30
Rpl9.3	5.54023535100371e-307	0.649642	1	1	7.81893415087153e-303	cTreg (bLN LT)	Rpl9
Fau.1	3.90854216997484e-306	0.588263	1	1	5.51612556448549e-302	cTreg (bLN LT)	Fau
Rps15a.2	1.29406609891362e-303	0.635366	1	0.999	1.82631548539679e-299	cTreg (bLN LT)	Rps15a
Rps19.4	1.80463182298919e-301	0.834348	1	0.995	2.54687689178465e-297	cTreg (bLN LT)	Rps19
Rps27a.3	2.2915866097755e-298	0.673015	1	0.999	3.23411618237617e-294	cTreg (bLN LT)	Rps27a
Rpl19.2	4.70988031778315e-289	0.57986	1	1	6.64705409248736e-285	cTreg (bLN LT)	Rpl19
Rpsa.2	1.20547231668591e-284	0.656066	1	1	1.70128308053883e-280	cTreg (bLN LT)	Rpsa
Rpl18a.3	7.11001625658928e-283	0.621087	1	1	1.00343659429245e-278	cTreg (bLN LT)	Rpl18a
Rps13.1	4.28614417081496e-279	0.596662	1	0.999	6.04903526827115e-275	cTreg (bLN LT)	Rps13
Rpl35.3	1.36074693806692e-273	0.773775	1	0.984	1.92042215369384e-269	cTreg (bLN LT)	Rpl35
Rplp0.3	3.41592137506879e-272	0.76667	1	0.999	4.82088983663458e-268	cTreg (bLN LT)	Rplp0
Rpl32.3	5.28613486408075e-270	0.666187	1	0.999	7.46032213367716e-266	cTreg (bLN LT)	Rpl32
Rpl10.3	1.15005890478845e-265	0.789444	1	0.983	1.62307813232794e-261	cTreg (bLN LT)	Rpl10
Rps3.2	2.8871814406267e-255	0.580587	1	0.999	4.07467916715646e-251	cTreg (bLN LT)	Rps3
Rpl23.3	3.42327620051714e-255	0.599054	1	0.999	4.83126970178983e-251	cTreg (bLN LT)	Rpl23
Rplp2.2	5.62511667088751e-250	0.629288	1	0.997	7.93872715762354e-246	cTreg (bLN LT)	Rplp2
Rpl10a.3	1.58452369855361e-248	0.709434	1	0.991	2.23623829576871e-244	cTreg (bLN LT)	Rpl10a
Rps9.2	9.59839034058213e-241	0.592526	1	0.999	1.35462082876636e-236	cTreg (bLN LT)	Rps9
Rpl6.3	1.10746214355264e-228	0.637863	1	0.995	1.56296132319584e-224	cTreg (bLN LT)	Rpl6
Rpl15.3	1.02954022582379e-222	0.678405	0.999	0.983	1.45299012070512e-218	cTreg (bLN LT)	Rpl15
Rpl11.2	3.43225851907789e-217	0.526507	1	1	4.84394644797463e-213	cTreg (bLN LT)	Rpl11
Rps28.3	4.86036690861458e-217	0.58524	1	0.998	6.85943581812776e-213	cTreg (bLN LT)	Rps28
Rpl28.4	7.2976964734841e-215	0.674475	1	0.987	1.02992390330281e-210	cTreg (bLN LT)	Rpl28
Rpl34.3	2.18438574546923e-213	0.508727	1	0.999	3.08282360258073e-209	cTreg (bLN LT)	Rpl34
Rpl17.2	8.86450937043625e-211	0.531974	1	0.999	1.25104820744967e-206	cTreg (bLN LT)	Rpl17
Eef1a1.1	1.45450632556819e-209	0.457755	1	1	2.05274477727438e-205	cTreg (bLN LT)	Eef1a1
Rpl36.2	2.77549131558951e-209	0.524809	1	0.998	3.91705089369147e-205	cTreg (bLN LT)	Rpl36
Rpl37.3	5.70616412673475e-199	0.527169	1	0.999	8.05310943206075e-195	cTreg (bLN LT)	Rpl37
Rpl7.3	3.72952728620078e-198	0.613834	1	0.984	5.26348185901516e-194	cTreg (bLN LT)	Rpl7
Rps23.2	9.70087541710298e-193	0.506509	1	0.999	1.36908454761574e-188	cTreg (bLN LT)	Rps23
Rps18.2	4.0952817664866e-192	0.570973	1	0.996	5.77967115704255e-188	cTreg (bLN LT)	Rps18
Rps21.2	6.91505466006291e-177	0.473766	1	0.999	9.75921664174678e-173	cTreg (bLN LT)	Rps21
Rpl26.2	6.27061653677568e-176	0.53822	1	0.993	8.84972111835152e-172	cTreg (bLN LT)	Rpl26
Rps2.2	3.48326300491986e-171	0.581208	0.999	0.994	4.91592907884339e-167	cTreg (bLN LT)	Rps2
Rpl27a.2	6.33881359614258e-170	0.462405	1	0.999	8.94596762823602e-166	cTreg (bLN LT)	Rpl27a
S100a11.3	5.53447986241807e-166	-1.11068	0.459	0.781	7.81081142983063e-162	cTreg (bLN LT)	S100a11
Tigit.2	4.00186849753222e-161	-1.15115	0.047	0.498	5.64783701056723e-157	cTreg (bLN LT)	Tigit
Rps29.2	8.1944007273955e-161	0.476369	1	0.999	1.15647577465733e-156	cTreg (bLN LT)	Rps29
Rps14.2	2.50256604638311e-152	0.433926	1	0.999	3.53187146126048e-148	cTreg (bLN LT)	Rps14
Rpl29.1	1.89029702539669e-151	0.493674	0.999	0.992	2.66777619194235e-147	cTreg (bLN LT)	Rpl29
Sell.3	2.38597972224511e-151	0.744446	0.742	0.362	3.36733318200453e-147	cTreg (bLN LT)	Sell
Rps27.2	2.19277600283977e-150	0.414854	1	0.999	3.09466477280777e-146	cTreg (bLN LT)	Rps27
Rplp1.2	4.50202319779956e-150	0.443647	1	0.999	6.35370533905452e-146	cTreg (bLN LT)	Rplp1
S100a6.3	1.73896464955749e-149	-1.75019	0.204	0.605	2.45420080992048e-145	cTreg (bLN LT)	S100a6
S100a4.3	6.95552416359397e-147	-1.51967	0.067	0.492	9.81633125208016e-143	cTreg (bLN LT)	S100a4
Rpl3.2	4.60361602747388e-143	0.492927	1	0.993	6.49708329957389e-139	cTreg (bLN LT)	Rpl3
Rpl22	5.02778946224842e-141	0.472807	0.999	0.99	7.09571926807119e-137	cTreg (bLN LT)	Rpl22
Icos.3	1.08229132283503e-140	-1.05853	0.175	0.571	1.52743774391708e-136	cTreg (bLN LT)	Icos
Rpl24.1	4.65086984094993e-140	0.51462	0.998	0.987	6.56377260653263e-136	cTreg (bLN LT)	Rpl24
Rpl36a.2	2.22352060688807e-135	0.561174	0.995	0.96	3.13805463250113e-131	cTreg (bLN LT)	Rpl36a
Rpl37a.2	2.24941751525686e-135	0.4099	1	0.999	3.17460293928201e-131	cTreg (bLN LT)	Rpl37a
Maf.3	1.9636431780072e-133	-0.852485	0.087	0.486	2.77128961712157e-129	cTreg (bLN LT)	Maf
H2-K1.2	1.27551628571775e-129	-0.46726	1	1	1.80013613403347e-125	cTreg (bLN LT)	H2-K1
AY036118.3	1.3010789472886e-128	-1.42564	0.774	0.921	1.8362127183084e-124	cTreg (bLN LT)	AY036118
AW112010.2	4.83135594267903e-126	-1.01854	0.874	0.912	6.81849264190291e-122	cTreg (bLN LT)	AW112010
Gm2682.3	8.53607034779481e-126	0.620858	0.659	0.317	1.20469560818428e-121	cTreg (bLN LT)	Gm2682
Glrx.3	2.69142899818907e-125	-0.900259	0.155	0.531	3.79841374514423e-121	cTreg (bLN LT)	Glrx
Tmsb10.3	6.56933306899016e-120	0.421382	1	0.999	9.27129976026581e-116	cTreg (bLN LT)	Tmsb10
Rack1.1	1.46499195803803e-118	0.489907	0.995	0.961	2.06754315037907e-114	cTreg (bLN LT)	Rack1
Rpl41	4.74770725228714e-118	0.352885	1	0.999	6.70043924515285e-114	cTreg (bLN LT)	Rpl41
Capg.3	5.63558407953429e-118	-0.81926	0.525	0.781	7.95349981144675e-114	cTreg (bLN LT)	Capg
Rpl27	1.4168744638982e-117	0.396592	1	0.997	1.99963493089953e-113	cTreg (bLN LT)	Rpl27
Rpl5.3	4.32929044558574e-117	0.488004	0.985	0.934	6.10992760585515e-113	cTreg (bLN LT)	Rpl5
Ms4a4b.4	2.99128332692663e-116	0.67855	0.924	0.66	4.22159815929155e-112	cTreg (bLN LT)	Ms4a4b
Ccr7.4	3.47418732225667e-116	0.417493	0.461	0.163	4.90312056790084e-112	cTreg (bLN LT)	Ccr7
Rps6.3	4.35031456725134e-115	0.475061	0.993	0.969	6.13959894876182e-111	cTreg (bLN LT)	Rps6
H2-Q7.2	1.23535855703918e-114	-0.6641	0.903	0.961	1.7434615315494e-110	cTreg (bLN LT)	H2-Q7
Rpl12.3	2.54019449237789e-112	0.465226	0.995	0.977	3.58497648709292e-108	cTreg (bLN LT)	Rpl12
Stat1.3	6.49582729680055e-112	-1.06554	0.504	0.768	9.16756106397462e-108	cTreg (bLN LT)	Stat1
Rpl39	3.46914397537611e-111	0.363885	1	0.999	4.8960028924483e-107	cTreg (bLN LT)	Rpl39
Ly6a.3	2.82311940042693e-110	-1.28893	0.465	0.734	3.98426840982252e-106	cTreg (bLN LT)	Ly6a
Ptprcap.2	7.85498948120427e-110	-0.623561	0.852	0.956	1.10857466548236e-105	cTreg (bLN LT)	Ptprcap
Tpt1.2	1.7674584785033e-109	0.341455	1	1	2.49441415071171e-105	cTreg (bLN LT)	Tpt1
Ly6c1.4	3.08986939848784e-109	0.728823	0.342	0.105	4.36073268208589e-105	cTreg (bLN LT)	Ly6c1
Ahnak.2	1.82254682269999e-108	-0.901887	0.384	0.683	2.57216033087649e-104	cTreg (bLN LT)	Ahnak
Npm1	2.37845624264551e-106	0.556444	0.933	0.824	3.3567152952456e-102	cTreg (bLN LT)	Npm1
Ccl5.3	1.07458530744854e-105	-1.71545	0.125	0.462	1.51656224440213e-101	cTreg (bLN LT)	Ccl5
H2-D1.2	2.34142466826531e-105	-0.426557	1	1	3.30445263432284e-101	cTreg (bLN LT)	H2-D1
Lcp1.2	6.01781554836987e-104	-0.620217	0.836	0.94	8.4929430834144e-100	cTreg (bLN LT)	Lcp1
Trac.2	7.01993627218405e-102	-0.700712	0.407	0.698	9.90723606093335e-98	cTreg (bLN LT)	Trac
Eef1b2.1	3.77663027888866e-101	0.534518	0.973	0.913	5.32995831259557e-97	cTreg (bLN LT)	Eef1b2
Cd74.3	2.91560726428266e-97	-0.927623	0.203	0.528	4.11479653208211e-93	cTreg (bLN LT)	Cd74
Arl5a.2	1.93811890459183e-92	-0.74506	0.154	0.466	2.73526721005044e-88	cTreg (bLN LT)	Arl5a
Tnfrsf1b.2	4.24652054913194e-92	-0.681092	0.122	0.438	5.99311445098991e-88	cTreg (bLN LT)	Tnfrsf1b
Naca	1.01008140973279e-90	0.424216	0.989	0.957	1.42552789355589e-86	cTreg (bLN LT)	Naca
Serpina3g.4	9.19051031371726e-90	-0.942291	0.123	0.433	1.29705672057492e-85	cTreg (bLN LT)	Serpina3g
Rpl7a	2.89310037023008e-88	0.403827	0.991	0.972	4.08303255250571e-84	cTreg (bLN LT)	Rpl7a
Klf2.4	3.12610996284048e-84	0.491565	0.77	0.442	4.41187899055676e-80	cTreg (bLN LT)	Klf2
Ctla4.2	1.56594684904467e-83	-0.750612	0.449	0.694	2.21002078805674e-79	cTreg (bLN LT)	Ctla4
Pdlim1.1	4.48905114250593e-82	0.290773	0.303	0.101	6.33539787741862e-78	cTreg (bLN LT)	Pdlim1
Cxcr3.2	1.14892919019155e-79	-0.707062	0.081	0.371	1.62148376611733e-75	cTreg (bLN LT)	Cxcr3
Fgl2.2	2.38354150964775e-79	-0.608021	0.029	0.303	3.36389213256587e-75	cTreg (bLN LT)	Fgl2
H2-T23.2	1.45148065798934e-74	-0.542761	0.828	0.914	2.04847465262035e-70	cTreg (bLN LT)	H2-T23
mt-Co3.4	3.60638649774704e-72	-0.509217	0.993	0.995	5.0896932642704e-68	cTreg (bLN LT)	mt-Co3
Ddx5.1	4.7117850683657e-72	-0.443757	0.962	0.985	6.64974226698451e-68	cTreg (bLN LT)	Ddx5
Myh9.2	1.58592603999745e-71	-0.528127	0.814	0.914	2.2382174202484e-67	cTreg (bLN LT)	Myh9
Rpl13a.2	4.67487048781773e-69	0.3208	0.999	0.997	6.59764471945716e-65	cTreg (bLN LT)	Rpl13a
Ikzf2.3	9.21340197991518e-69	-0.600801	0.725	0.851	1.30028742142543e-64	cTreg (bLN LT)	Ikzf2
Cd3e.2	5.10759291566018e-67	-0.421027	0.95	0.979	7.20834588187122e-63	cTreg (bLN LT)	Cd3e
Rpl38.1	1.25861110912089e-66	0.284804	1	0.999	1.77627785830231e-62	cTreg (bLN LT)	Rpl38
Nsg2.3	4.22536184236003e-66	0.304325	0.391	0.168	5.96325316812271e-62	cTreg (bLN LT)	Nsg2
Tap1.1	4.63916489593119e-66	-0.536541	0.429	0.65	6.54725341762770e-62	cTreg (bLN LT)	Tap1
Aven	1.01995098572361e-65	0.3603	0.376	0.17	1.43945682615174e-61	cTreg (bLN LT)	Aven
Itgb7.2	1.80252928267321e-65	-0.530752	0.768	0.872	2.5439095766367e-61	cTreg (bLN LT)	Itgb7
Itgae.3	1.0205637690064e-64	-0.684379	0.118	0.369	1.44032164719873e-60	cTreg (bLN LT)	Itgae
Srgn.3	1.54926309494041e-63	-0.653834	0.867	0.92	2.1864750058894e-59	cTreg (bLN LT)	Srgn
Ubc	3.14223073711043e-63	-0.471935	0.689	0.837	4.43463023928395e-59	cTreg (bLN LT)	Ubc
Tnfrsf4.3	1.00375249111883e-62	-0.82272	0.544	0.732	1.416595890716e-58	cTreg (bLN LT)	Tnfrsf4
Matk.2	1.40438214976408e-62	-0.468218	0.128	0.38	1.98200452796204e-58	cTreg (bLN LT)	Matk
Rpl14.2	7.93079664406839e-62	0.333251	0.993	0.969	1.11927333037737e-57	cTreg (bLN LT)	Rpl14
Tnfrsf18.3	3.33415381581039e-61	-0.569217	0.619	0.782	4.70549128025321e-57	cTreg (bLN LT)	Tnfrsf18
Rps25.1	5.12401574989801e-61	0.404823	0.919	0.826	7.23152342783107e-57	cTreg (bLN LT)	Rps25
Shisa5.2	1.35352039940766e-60	-0.399829	0.996	0.998	1.91022333968403e-56	cTreg (bLN LT)	Shisa5
Tnfrsf9.3	4.2177253700957e-60	-0.814575	0.192	0.434	5.95247581481607e-56	cTreg (bLN LT)	Tnfrsf9
Gimap7.2	5.73702294662237e-60	-0.557709	0.622	0.777	8.09666048456816e-56	cTreg (bLN LT)	Gimap7
Bcl2.3	1.37719361141722e-59	0.322487	0.393	0.181	1.94363334379312e-55	cTreg (bLN LT)	Bcl2
Neb.2	1.68186957869664e-58	-0.47718	0.027	0.244	2.37362253641457e-54	cTreg (bLN LT)	Neb
Cox7a2l.1	1.89514535104003e-57	0.404447	0.791	0.603	2.67461863392279e-53	cTreg (bLN LT)	Cox7a2l
Dusp1.2	3.57902358379956e-55	-0.587246	0.216	0.448	5.05107598381632e-51	cTreg (bLN LT)	Dusp1
Gimap4.1	1.01709285402055e-54	-0.503433	0.781	0.866	1.4354231448792e-50	cTreg (bLN LT)	Gimap4
H2-Q6.2	1.82451627240699e-54	-0.473664	0.679	0.812	2.57493981524799e-50	cTreg (bLN LT)	H2-Q6
Cd2.2	6.30162650791487e-54	-0.419171	0.857	0.923	8.89348549062026e-50	cTreg (bLN LT)	Cd2
Myo1f.2	1.37847864331271e-52	-0.350942	0.042	0.249	1.94544690930722e-48	cTreg (bLN LT)	Myo1f
Evl.2	1.50901738751995e-52	0.305626	0.542	0.302	2.12967623900691e-48	cTreg (bLN LT)	Evl
Lgals1.3	1.63086338343581e-52	-0.710349	0.441	0.641	2.30163749304296e-48	cTreg (bLN LT)	Lgals1
Nsa2	1.8037483913595e-52	0.403954	0.816	0.654	2.54563010472566e-48	cTreg (bLN LT)	Nsa2
Serinc3.3	2.39831623968192e-52	-0.57001	0.708	0.805	3.38474370906309e-48	cTreg (bLN LT)	Serinc3
Foxp3.2	5.90753051953545e-52	-0.515211	0.593	0.772	8.33729782222039e-48	cTreg (bLN LT)	Foxp3
Laptm5.2	6.99312731382548e-51	-0.378036	0.961	0.977	9.8694005780019e-47	cTreg (bLN LT)	Laptm5
Il2rb.2	1.7053546146186e-50	-0.648633	0.596	0.74	2.40676696761123e-46	cTreg (bLN LT)	Il2rb
Zfp36.3	3.95432751440682e-49	-0.667264	0.418	0.604	5.58074242108235e-45	cTreg (bLN LT)	Zfp36
Rps15.3	3.52303711271951e-48	0.327254	0.938	0.861	4.97206227718104e-44	cTreg (bLN LT)	Rps15
Tcf7.2	4.96009955993709e-48	0.264641	0.375	0.18	7.00018850893922e-44	cTreg (bLN LT)	Tcf7
Ighm.2	7.3537382852893e-48	-0.491318	0.794	0.872	1.03783308420288e-43	cTreg (bLN LT)	Ighm
Mbnl1.1	1.32132568709696e-47	-0.404912	0.865	0.923	1.86478694219994e-43	cTreg (bLN LT)	Mbnl1
Sema4d	1.78768372882169e-47	-0.403157	0.303	0.521	2.52295804648606e-43	cTreg (bLN LT)	Sema4d
Ctsa.2	2.06355832691169e-47	-0.378785	0.174	0.392	2.91229986677047e-43	cTreg (bLN LT)	Ctsa
Klrg1.2	2.12091655032431e-47	-0.582737	0.012	0.189	2.99324952747269e-43	cTreg (bLN LT)	Klrg1
Ptpn7.1	4.68680085060969e-47	-0.418162	0.258	0.478	6.61448204046546e-43	cTreg (bLN LT)	Ptpn7
Psmb9.1	2.22637930912233e-46	-0.422394	0.506	0.682	3.14208911896434e-42	cTreg (bLN LT)	Psmb9
Actg1.2	2.29925332971274e-46	-0.471164	0.964	0.984	3.24493622422358e-42	cTreg (bLN LT)	Actg1
Gbp6.1	8.51633184895383e-46	-0.486701	0.133	0.341	1.20190991384285e-41	cTreg (bLN LT)	Gbp6
Rps17.2	1.20653238475514e-45	0.336336	0.863	0.749	1.70277915460493e-41	cTreg (bLN LT)	Rps17
Eif3f	2.9335149770515e-45	0.326362	0.95	0.913	4.14006968711278e-41	cTreg (bLN LT)	Eif3f
S100a10.4	5.99982242016684e-44	-0.557636	0.908	0.927	8.46754938158146e-40	cTreg (bLN LT)	S100a10
Smco4.2	7.40272791776068e-44	-0.30345	0.073	0.265	1.04474699103357e-39	cTreg (bLN LT)	Smco4
Arpc1b.2	1.33288625493783e-43	-0.377715	0.727	0.828	1.88110237159375e-39	cTreg (bLN LT)	Arpc1b
Rpl31.1	1.67496686699017e-43	0.355546	0.855	0.73	2.36388073938323e-39	cTreg (bLN LT)	Rpl31
Gm11808.2	2.59329629464207e-43	0.324253	0.926	0.829	3.65991906062835e-39	cTreg (bLN LT)	Gm11808
Ppp1r12a.2	2.72000936992861e-43	-0.405907	0.525	0.695	3.83874922378024e-39	cTreg (bLN LT)	Ppp1r12a
Gm42418.2	4.13242726501945e-43	-0.855447	1	1	5.83209459912196e-39	cTreg (bLN LT)	Gm42418
Nfatc1.2	1.1525797715172e-42	-0.448929	0.224	0.421	1.62663583154222e-38	cTreg (bLN LT)	Nfatc1
Wls.1	1.60180979743246e-42	-0.378609	0.171	0.373	2.26063416711642e-38	cTreg (bLN LT)	Wls
Tox.2	1.72522590930118e-42	-0.371241	0.161	0.363	2.43481132579676e-38	cTreg (bLN LT)	Tox
Prkch.2	3.07800457233757e-42	-0.450651	0.595	0.736	4.34398785294002e-38	cTreg (bLN LT)	Prkch
Itgav.2	8.0699619834342e-42	-0.329101	0.087	0.275	1.13891373472207e-37	cTreg (bLN LT)	Itgav
Itm2c.2	1.02704196909045e-41	-0.415121	0.48	0.65	1.44946433097735e-37	cTreg (bLN LT)	Itm2c
Prdm1.1	3.04921264511364e-41	-0.298104	0.035	0.204	4.30335380604888e-37	cTreg (bLN LT)	Prdm1
Malt1.2	4.56719916125728e-41	-0.396036	0.155	0.349	6.4456881762824e-37	cTreg (bLN LT)	Malt1
Lrp10.2	8.29145670272266e-41	-0.366204	0.432	0.614	1.17017328445525e-36	cTreg (bLN LT)	Lrp10
Wnk1	9.39018614281832e-41	-0.393109	0.375	0.567	1.32523697033595e-36	cTreg (bLN LT)	Wnk1
Tnfaip8.1	1.96682759033228e-40	-0.346764	0.192	0.394	2.77578377823595e-36	cTreg (bLN LT)	Tnfaip8
Itgal.1	2.94617803608592e-40	-0.373205	0.264	0.46	4.15794106232805e-36	cTreg (bLN LT)	Itgal
Uba52	3.98115187448574e-40	0.331108	0.801	0.664	5.61859964046173e-36	cTreg (bLN LT)	Uba52
Akna.1	5.29542124385732e-40	-0.371441	0.429	0.618	7.47342800145583e-36	cTreg (bLN LT)	Akna
Pglyrp1.2	4.3330129062455e-39	-0.4644	0.459	0.621	6.11518111458427e-35	cTreg (bLN LT)	Pglyrp1
Sept9	5.73682930064321e-39	-0.362287	0.554	0.725	8.09638719199776e-35	cTreg (bLN LT)	Sept9
Ifi27l2a.3	6.53478404481428e-39	-0.707179	0.855	0.912	9.2225407224464e-35	cTreg (bLN LT)	Ifi27l2a
Cd82.2	1.53625439350032e-38	-0.365838	0.448	0.648	2.168115825547e-34	cTreg (bLN LT)	Cd82
Samsn1.2	4.74946428924229e-38	-0.377983	0.175	0.366	6.70291895140765e-34	cTreg (bLN LT)	Samsn1
Fam129a.2	5.86144457833954e-38	-0.376787	0.154	0.34	8.2722567334106e-34	cTreg (bLN LT)	Fam129a
Hif1a.2	7.58345426751359e-38	-0.426542	0.433	0.619	1.07025290077419e-33	cTreg (bLN LT)	Hif1a
Ccr4.2	8.29109598448778e-38	-0.301072	0.04	0.2	1.17012237629076e-33	cTreg (bLN LT)	Ccr4
Eef1d	8.55134053860699e-38	0.310433	0.84	0.711	1.2068506902136e-33	cTreg (bLN LT)	Eef1d
Tmbim6.1	8.70957971666229e-38	-0.350386	0.746	0.836	1.22918298541255e-33	cTreg (bLN LT)	Tmbim6
Rpl4.2	1.17369885061728e-37	0.277563	0.965	0.913	1.65644118787617e-33	cTreg (bLN LT)	Rpl4
Odc1.2	1.47860690172417e-37	-0.425714	0.137	0.317	2.08675792040332e-33	cTreg (bLN LT)	Odc1
Igkc.3	1.6841748728699e-37	-0.515109	0.005	0.144	2.37687599808129e-33	cTreg (bLN LT)	Igkc
mt-Nd3.3	3.99430083130694e-37	-0.394026	0.327	0.506	5.63715676322348e-33	cTreg (bLN LT)	mt-Nd3
Psme2.2	5.63627013472382e-37	-0.40612	0.726	0.818	7.95446804113573e-33	cTreg (bLN LT)	Psme2
Snx9.1	1.1131657909217e-36	-0.282531	0.059	0.225	1.5710108807278e-32	cTreg (bLN LT)	Snx9
Ctsb.2	1.78444699115327e-36	-0.367358	0.392	0.561	2.51839003861461e-32	cTreg (bLN LT)	Ctsb
Rora.2	2.39765250019981e-36	-0.311237	0.079	0.249	3.383806973532e-32	cTreg (bLN LT)	Rora
Ccr2.3	2.79955704895624e-36	-0.372521	0.011	0.151	3.95101486319194e-32	cTreg (bLN LT)	Ccr2
Tap2	3.53038243500191e-36	-0.365192	0.556	0.702	4.9824287305182e-32	cTreg (bLN LT)	Tap2
Kcna3.1	5.39978684662841e-36	-0.319251	0.179	0.366	7.62071917664667e-32	cTreg (bLN LT)	Kcna3
Lars2.1	5.48076031255056e-36	-0.756138	0.836	0.909	7.73499702910261e-32	cTreg (bLN LT)	Lars2
Vasp.1	6.05781915349228e-36	-0.351417	0.469	0.634	8.54940017132365e-32	cTreg (bLN LT)	Vasp
Fnbp1	7.33066787487264e-36	-0.320998	0.231	0.421	1.03457715718078e-31	cTreg (bLN LT)	Fnbp1
Hspa5.1	9.29884183990755e-36	-0.404047	0.528	0.68	1.31234554886615e-31	cTreg (bLN LT)	Hspa5
Aopep.2	9.50317172525981e-36	-0.342349	0.269	0.45	1.34118262558592e-31	cTreg (bLN LT)	Aopep
Fyn.1	2.01010720249692e-35	-0.348595	0.354	0.526	2.8368642948839e-31	cTreg (bLN LT)	Fyn
Lcp2	2.5469720529767e-35	-0.348055	0.459	0.622	3.59454165836602e-31	cTreg (bLN LT)	Lcp2
Jund	3.04519736916764e-35	-0.349838	0.906	0.951	4.29768704710629e-31	cTreg (bLN LT)	Jund
Cmtm7.2	4.65791173641057e-35	-0.366836	0.36	0.529	6.57371083359624e-31	cTreg (bLN LT)	Cmtm7
Iigp1.1	7.72061182520266e-35	-0.466277	0.089	0.253	1.08960994689085e-30	cTreg (bLN LT)	Iigp1
H2-T22.1	1.46057508680634e-34	-0.362817	0.631	0.767	2.06130962000978e-30	cTreg (bLN LT)	H2-T22
Epcam.2	2.11224604936233e-34	-0.328575	0.086	0.25	2.98101284946506e-30	cTreg (bLN LT)	Epcam
Malat1.2	2.21035387685285e-34	-0.40817	0.999	1	3.11947242640243e-30	cTreg (bLN LT)	Malat1
Rpl22l1.1	3.19689880381283e-34	0.316681	0.88	0.782	4.51178328182105e-30	cTreg (bLN LT)	Rpl22l1
Ms4a6b.2	3.37082105347959e-34	0.332149	0.86	0.768	4.75723975277575e-30	cTreg (bLN LT)	Ms4a6b
Igtp	3.5340738203144e-34	-0.460173	0.307	0.477	4.98763838260971e-30	cTreg (bLN LT)	Igtp
Itgb2	5.22450777101074e-34	-0.353379	0.491	0.644	7.37334781722745e-30	cTreg (bLN LT)	Itgb2
Gas5	5.27571832651342e-34	0.314406	0.821	0.706	7.44562127420839e-30	cTreg (bLN LT)	Gas5
Art2b.1	6.89210455919845e-34	-0.374181	0.195	0.371	9.72682716439677e-30	cTreg (bLN LT)	Art2b
H2-Q4	1.45114535501952e-33	-0.349127	0.73	0.823	2.04800143953905e-29	cTreg (bLN LT)	H2-Q4
Cd44.1	1.7643386528987e-33	-0.284396	0.092	0.256	2.49001114083593e-29	cTreg (bLN LT)	Cd44
Cebpb	2.06938060497913e-33	-0.31853	0.154	0.329	2.92051684780704e-29	cTreg (bLN LT)	Cebpb
Cd3g.2	2.67526813653109e-33	-0.323158	0.908	0.947	3.77560592108633e-29	cTreg (bLN LT)	Cd3g
Lilrb4a.1	2.78405206232856e-33	-0.281777	0.008	0.137	3.92913267556429e-29	cTreg (bLN LT)	Lilrb4a
Tapbp.1	3.10568440028628e-33	-0.36858	0.561	0.682	4.38305239412403e-29	cTreg (bLN LT)	Tapbp
Tmem154.1	5.35218324038615e-33	-0.322793	0.171	0.343	7.55353620715697e-29	cTreg (bLN LT)	Tmem154
Asb2.1	1.38436549918034e-32	-0.270169	0.01	0.137	1.95375502899322e-28	cTreg (bLN LT)	Asb2
Abcb1a.1	2.95424216844084e-32	-0.260205	0.06	0.211	4.16932197232055e-28	cTreg (bLN LT)	Abcb1a
Cfl1.1	3.00179553854191e-32	-0.27477	0.967	0.989	4.2364340435442e-28	cTreg (bLN LT)	Cfl1
Dusp5	3.04470896765461e-32	-0.302958	0.129	0.297	4.29699776605095e-28	cTreg (bLN LT)	Dusp5
AU020206.1	3.05101339803328e-32	-0.262747	0.082	0.24	4.30589520864437e-28	cTreg (bLN LT)	AU020206
Itpkb.2	8.10405002010732e-32	-0.349524	0.323	0.493	1.14372457933775e-27	cTreg (bLN LT)	Itpkb
Rbl2.1	1.12610089037511e-31	-0.305134	0.218	0.393	1.58926618658639e-27	cTreg (bLN LT)	Rbl2
Zbp1	1.94591637232425e-31	-0.354693	0.155	0.321	2.74627177626122e-27	cTreg (bLN LT)	Zbp1
Zcchc18.1	2.43033168707639e-31	-0.250727	0.045	0.186	3.42992710997091e-27	cTreg (bLN LT)	Zcchc18
Ttn.2	2.439873757051e-31	-0.288685	0.033	0.169	3.44339383332607e-27	cTreg (bLN LT)	Ttn
Rilpl2.2	3.71148497432057e-31	-0.319893	0.115	0.275	5.23801874425862e-27	cTreg (bLN LT)	Rilpl2
Batf.2	3.82235682647833e-31	-0.331397	0.187	0.359	5.39449218920886e-27	cTreg (bLN LT)	Batf
Irf1.1	3.84090235027194e-31	-0.407036	0.491	0.634	5.42066548693879e-27	cTreg (bLN LT)	Irf1
CAAA01147332.1.2	4.51039150446325e-31	-0.340238	0.274	0.444	6.36551553024898e-27	cTreg (bLN LT)	CAAA01147332.1
Sh2d2a.1	4.94685769019428e-31	-0.314557	0.259	0.432	6.98150025817119e-27	cTreg (bLN LT)	Sh2d2a
Isg20	6.80755730033852e-31	-0.304713	0.094	0.249	9.60750561796776e-27	cTreg (bLN LT)	Isg20
Cst7.2	7.38801124982139e-31	-0.341445	0.143	0.306	1.04267002768729e-26	cTreg (bLN LT)	Cst7
Adam19	1.13863147246934e-30	-0.286362	0.084	0.235	1.60695059709597e-26	cTreg (bLN LT)	Adam19
Gapdh.2	1.54600433453169e-30	-0.321166	0.786	0.875	2.18187591732458e-26	cTreg (bLN LT)	Gapdh
Rpl36al	3.77143905763026e-30	0.273531	0.928	0.876	5.32263194203359e-26	cTreg (bLN LT)	Rpl36al
Ptger4	3.96508766780149e-30	-0.279037	0.108	0.263	5.59592822556825e-26	cTreg (bLN LT)	Ptger4
Sla.1	4.04004488085086e-30	-0.354012	0.37	0.522	5.70171534034481e-26	cTreg (bLN LT)	Sla
Nedd9	4.07120420274274e-30	-0.305783	0.155	0.317	5.74569049133083e-26	cTreg (bLN LT)	Nedd9
Glcci1.2	4.15821719351564e-30	-0.350073	0.244	0.41	5.86849192520863e-26	cTreg (bLN LT)	Glcci1
Cd69	4.46119413642895e-30	-0.379491	0.306	0.479	6.29608328474217e-26	cTreg (bLN LT)	Cd69
M6pr.2	5.50002679812079e-30	-0.322321	0.365	0.523	7.76218782018786e-26	cTreg (bLN LT)	M6pr
Ptk2b	6.94362148468903e-30	-0.279713	0.225	0.394	9.79953300134163e-26	cTreg (bLN LT)	Ptk2b
Itm2b.2	9.50675218468211e-30	-0.323269	0.98	0.984	1.34168793582419e-25	cTreg (bLN LT)	Itm2b
Cd37.1	1.14775257579894e-29	-0.310272	0.698	0.797	1.61982321022504e-25	cTreg (bLN LT)	Cd37
Syt11.1	1.35843748460274e-29	-0.276979	0.138	0.296	1.91716282201985e-25	cTreg (bLN LT)	Syt11
Igflr1.1	1.64957248857951e-29	-0.307072	0.247	0.416	2.32804165313226e-25	cTreg (bLN LT)	Igflr1
Atp1b3.4	2.26167221076809e-29	0.260951	0.76	0.611	3.19189799105701e-25	cTreg (bLN LT)	Atp1b3
Id2	3.14841569255792e-29	-0.256975	0.032	0.16	4.44335906690699e-25	cTreg (bLN LT)	Id2
Nme2.1	3.59621133239161e-29	0.295933	0.797	0.675	5.07533305340428e-25	cTreg (bLN LT)	Nme2
Hacd3.1	5.30905439803364e-29	-0.281838	0.143	0.3	7.49266847194487e-25	cTreg (bLN LT)	Hacd3
Fxyd5.2	6.37043679423831e-29	-0.296272	0.902	0.935	8.99059744770852e-25	cTreg (bLN LT)	Fxyd5
Vim.3	8.09183881695991e-29	-0.57695	0.552	0.685	1.14200121223755e-24	cTreg (bLN LT)	Vim
Calr.1	8.95684695372043e-29	-0.360664	0.335	0.482	1.26407981057856e-24	cTreg (bLN LT)	Calr
Prr13.2	9.16848332752917e-29	-0.316102	0.406	0.556	1.29394805201419e-24	cTreg (bLN LT)	Prr13
Lrba.1	1.16655093691377e-28	-0.285233	0.13	0.284	1.6463533372664e-24	cTreg (bLN LT)	Lrba
Ndfip1.2	1.22270563362751e-28	-0.306507	0.789	0.861	1.7256044607385e-24	cTreg (bLN LT)	Ndfip1
Plaat3.1	2.18697248564399e-28	-0.320071	0.371	0.52	3.08647426898936e-24	cTreg (bLN LT)	Plaat3
H3f3b	3.2032977379061e-28	-0.276395	0.948	0.971	4.52081409750688e-24	cTreg (bLN LT)	H3f3b
Cish	4.32681829741428e-28	-0.368712	0.291	0.45	6.10643866314077e-24	cTreg (bLN LT)	Cish
Smc4.2	6.1104531016152e-28	0.316118	0.794	0.688	8.62368246230953e-24	cTreg (bLN LT)	Smc4
Zmiz1	6.75679571677832e-28	-0.281538	0.173	0.329	9.53586579508924e-24	cTreg (bLN LT)	Zmiz1
Tnfaip3.1	8.57171981783271e-28	-0.31681	0.2	0.36	1.20972681789073e-23	cTreg (bLN LT)	Tnfaip3
Crlf2.2	8.96050851405646e-28	-0.27964	0.161	0.316	1.26459656658879e-23	cTreg (bLN LT)	Crlf2
Capzb.1	1.20185989319863e-27	-0.279142	0.639	0.752	1.69618486727123e-23	cTreg (bLN LT)	Capzb
Sdf4.2	1.54649596907337e-27	-0.328522	0.658	0.768	2.18256976115324e-23	cTreg (bLN LT)	Sdf4
Rnaset2b.1	2.56307907367271e-27	-0.307019	0.415	0.56	3.6172734966743e-23	cTreg (bLN LT)	Rnaset2b
Vamp8.2	3.02651915257899e-27	-0.296395	0.408	0.556	4.27132648003472e-23	cTreg (bLN LT)	Vamp8
Nlrc5	3.14629586941919e-27	-0.283492	0.202	0.359	4.4403673605113e-23	cTreg (bLN LT)	Nlrc5
Pdia3.1	3.88557339124798e-27	-0.30692	0.706	0.794	5.48370972706827e-23	cTreg (bLN LT)	Pdia3
Cap1.1	4.17239584234597e-27	-0.307367	0.542	0.669	5.88850225230287e-23	cTreg (bLN LT)	Cap1
Lrrfip1	8.5140353907295e-27	-0.289168	0.375	0.528	1.20158581469365e-22	cTreg (bLN LT)	Lrrfip1
Zap70.1	1.27751492208413e-26	-0.29357	0.321	0.473	1.80295680953734e-22	cTreg (bLN LT)	Zap70
Cyth4.1	1.34853835768224e-26	-0.279111	0.361	0.518	1.90319218419695e-22	cTreg (bLN LT)	Cyth4
Stk17b.1	1.45799833409723e-26	-0.318685	0.48	0.617	2.05767304891142e-22	cTreg (bLN LT)	Stk17b
Il10ra.1	1.71722244796043e-26	-0.26453	0.122	0.267	2.42351604080655e-22	cTreg (bLN LT)	Il10ra
Ubl3.2	1.97311113799414e-26	-0.29706	0.295	0.447	2.78465174905113e-22	cTreg (bLN LT)	Ubl3
Inpp5d	2.42709105569437e-26	-0.265662	0.232	0.388	3.42535360690146e-22	cTreg (bLN LT)	Inpp5d
Ucp2.1	3.61557392990575e-26	-0.305686	0.83	0.886	5.10265948727599e-22	cTreg (bLN LT)	Ucp2
Junb.3	5.164291048322e-26	-0.512925	0.74	0.811	7.28836395649684e-22	cTreg (bLN LT)	Junb
Gbp7.1	1.06928358266473e-25	-0.321856	0.347	0.501	1.50907992021473e-21	cTreg (bLN LT)	Gbp7
Psen2.2	1.14395021814532e-25	-0.313186	0.339	0.483	1.6144569428685e-21	cTreg (bLN LT)	Psen2
Hcls1	1.18392295354888e-25	-0.268038	0.392	0.541	1.67087046434354e-21	cTreg (bLN LT)	Hcls1
Cd4	2.23239500605093e-25	-0.29173	0.412	0.557	3.15057907203968e-21	cTreg (bLN LT)	Cd4
Rgs1	2.51601332193223e-25	-0.455231	0.243	0.386	3.55084960124296e-21	cTreg (bLN LT)	Rgs1
Lbh.1	4.68169990537938e-25	-0.307841	0.538	0.67	6.60728307646192e-21	cTreg (bLN LT)	Lbh
Mmd.1	5.64840055590182e-25	-0.251503	0.068	0.195	7.97158770454424e-21	cTreg (bLN LT)	Mmd
Arf6	8.15995356206772e-25	-0.272288	0.499	0.632	1.15161424621462e-20	cTreg (bLN LT)	Arf6
Gzmb.2	8.21027367184501e-25	-0.393781	0.005	0.1	1.15871592330749e-20	cTreg (bLN LT)	Gzmb
Spata13	1.01093183622179e-24	-0.262116	0.191	0.338	1.42672810045981e-20	cTreg (bLN LT)	Spata13
Glipr1	1.38718356329627e-24	-0.250703	0.154	0.297	1.95773216288002e-20	cTreg (bLN LT)	Glipr1
Hsp90b1.1	1.43471133878015e-24	-0.314122	0.551	0.674	2.02480811242043e-20	cTreg (bLN LT)	Hsp90b1
Arpc2.2	1.472937852066e-24	-0.255303	0.852	0.905	2.07875719062075e-20	cTreg (bLN LT)	Arpc2
Srsf5.1	1.82283497417462e-24	-0.295263	0.522	0.65	2.57256699905265e-20	cTreg (bLN LT)	Srsf5
Nfkbia.1	4.35739610160428e-24	-0.327477	0.724	0.826	6.14959311819413e-20	cTreg (bLN LT)	Nfkbia
Eea1.2	8.17264809666169e-24	-0.261191	0.094	0.226	1.15340582588186e-19	cTreg (bLN LT)	Eea1
Tapbpl.1	9.01772316129105e-24	-0.280489	0.229	0.374	1.27267126975301e-19	cTreg (bLN LT)	Tapbpl
Diaph1	1.01161672617532e-23	-0.260772	0.266	0.417	1.42769468565123e-19	cTreg (bLN LT)	Diaph1
Slc1a5	1.54871022334819e-23	-0.26058	0.311	0.461	2.1856947382113e-19	cTreg (bLN LT)	Slc1a5
Psmb8.2	1.60369902598843e-23	-0.27737	0.921	0.942	2.26330043537748e-19	cTreg (bLN LT)	Psmb8
Prrc2a	1.70777986383869e-23	-0.273817	0.36	0.501	2.41018972183555e-19	cTreg (bLN LT)	Prrc2a
Gimap8	1.72694094280593e-23	-0.285809	0.511	0.64	2.43723175258201e-19	cTreg (bLN LT)	Gimap8
Rasgrp1	2.83358687761551e-23	-0.290456	0.372	0.509	3.99904116037876e-19	cTreg (bLN LT)	Rasgrp1
Prkar1a.1	4.67935806097012e-23	-0.273451	0.594	0.705	6.60397803144713e-19	cTreg (bLN LT)	Prkar1a
Tpst2	6.14758250715807e-23	-0.251078	0.249	0.393	8.67608319235218e-19	cTreg (bLN LT)	Tpst2
Coro2a	7.25135993103201e-23	-0.289745	0.285	0.429	1.02338442706655e-18	cTreg (bLN LT)	Coro2a
Actr3.1	9.61282719697483e-23	-0.263111	0.815	0.882	1.35665830230906e-18	cTreg (bLN LT)	Actr3
Aup1	9.68461212686842e-23	-0.261793	0.45	0.583	1.36678930946494e-18	cTreg (bLN LT)	Aup1
Dock10	3.10100125159274e-22	-0.265221	0.419	0.558	4.37644306637283e-18	cTreg (bLN LT)	Dock10
Isg15.2	3.4173419774576e-22	-0.407688	0.093	0.216	4.82289473278591e-18	cTreg (bLN LT)	Isg15
Tra2b	3.45030198771718e-22	-0.250953	0.53	0.652	4.86941119526526e-18	cTreg (bLN LT)	Tra2b
Ubl5.1	4.11460071705072e-22	-0.258024	0.615	0.728	5.80693599197369e-18	cTreg (bLN LT)	Ubl5
Arhgap4	4.69130149161145e-22	-0.263387	0.327	0.469	6.62083379511124e-18	cTreg (bLN LT)	Arhgap4
Parp14	8.6769515823343e-22	-0.286597	0.226	0.364	1.22457817681484e-17	cTreg (bLN LT)	Parp14
Ptprc.1	1.28626065090842e-21	-0.274418	0.956	0.971	1.81529965662705e-17	cTreg (bLN LT)	Ptprc
Gm26917.2	1.40032733584868e-21	-0.564838	0.348	0.468	1.97628196908325e-17	cTreg (bLN LT)	Gm26917
Zdhhc18	3.09770535672017e-21	-0.252688	0.402	0.53	4.37179156993918e-17	cTreg (bLN LT)	Zdhhc18
Iqgap1.1	8.22642003477766e-21	-0.289395	0.469	0.582	1.16099465950817e-16	cTreg (bLN LT)	Iqgap1
Rnf213	2.10785938809122e-20	-0.273439	0.13	0.254	2.97482195441313e-16	cTreg (bLN LT)	Rnf213
Il21r.1	3.45642332172292e-20	-0.264635	0.401	0.529	4.87805023394755e-16	cTreg (bLN LT)	Il21r
Prrc2b	4.57652592513511e-20	-0.264275	0.281	0.41	6.45885103814319e-16	cTreg (bLN LT)	Prrc2b
Rtp4	5.68002379301326e-20	-0.250352	0.084	0.197	8.01621757907961e-16	cTreg (bLN LT)	Rtp4
Nrn1.2	7.06662439875983e-20	-0.341055	0.078	0.19	9.97312701396975e-16	cTreg (bLN LT)	Nrn1
Slc9a3r1	7.33209907365228e-20	-0.26456	0.609	0.707	1.03477914226455e-15	cTreg (bLN LT)	Slc9a3r1
Ccnd2	1.16382802523105e-19	-0.289766	0.497	0.621	1.64251049200859e-15	cTreg (bLN LT)	Ccnd2
Pkp3.2	1.49501277154393e-19	-0.290238	0.415	0.531	2.10991152447995e-15	cTreg (bLN LT)	Pkp3
Akap13	1.89359272610771e-19	-0.269871	0.699	0.771	2.67242741435581e-15	cTreg (bLN LT)	Akap13
Agfg1.1	4.79039888512934e-19	-0.260703	0.307	0.428	6.76068994658303e-15	cTreg (bLN LT)	Agfg1
Gimap5.1	5.43927968987265e-19	-0.258999	0.396	0.526	7.67645542631727e-15	cTreg (bLN LT)	Gimap5
Cotl1.3	5.52083966645709e-19	-0.267418	0.509	0.617	7.79156102127089e-15	cTreg (bLN LT)	Cotl1
Zfp36l1.3	6.3673627800077e-19	-0.402565	0.747	0.801	8.98625909142487e-15	cTreg (bLN LT)	Zfp36l1
Bcl2a1b.2	8.69330734809902e-19	-0.269525	0.16	0.28	1.22688646603721e-14	cTreg (bLN LT)	Bcl2a1b
Tgtp2	9.587790012868e-19	-0.272077	0.168	0.291	1.35312480451606e-14	cTreg (bLN LT)	Tgtp2
Gbp4	9.66558610023098e-19	-0.274126	0.244	0.372	1.3641041663256e-14	cTreg (bLN LT)	Gbp4
Sec11c.1	1.26673664898168e-18	-0.254321	0.413	0.53	1.78774543270784e-14	cTreg (bLN LT)	Sec11c
Irgm1	3.05170551622099e-18	-0.258111	0.169	0.286	4.30687199504268e-14	cTreg (bLN LT)	Irgm1
Ipcef1.1	4.73439446052688e-18	-0.258624	0.291	0.411	6.68165090214158e-14	cTreg (bLN LT)	Ipcef1
Dtx1.2	1.5512341631933e-17	-0.28132	0.101	0.206	2.18925677451471e-13	cTreg (bLN LT)	Dtx1
Cd83.3	1.57544008689912e-17	-0.307432	0.118	0.228	2.22341859464073e-13	cTreg (bLN LT)	Cd83
Ifngr1.4	3.31194494580469e-17	-0.381321	0.714	0.775	4.67414790201416e-13	cTreg (bLN LT)	Ifngr1
Samhd1.1	2.7039998823793e-16	-0.311001	0.848	0.888	3.81615503400191e-12	cTreg (bLN LT)	Samhd1
Rln3.2	3.01555773279477e-13	-0.402362	0.166	0.26	4.25585662829325e-09	cTreg (bLN LT)	Rln3
Macf1.2	3.64622977654265e-13	-0.265329	0.567	0.637	5.14592408363465e-09	cTreg (bLN LT)	Macf1
Flna.3	3.40830940018219e-12	-0.255837	0.382	0.472	4.81014705647712e-08	cTreg (bLN LT)	Flna
Bst2	1.62643797488949e-11	-0.290017	0.281	0.369	2.29539191396154e-07	cTreg (bLN LT)	Bst2
Egr1.2	6.60851789676055e-11	-0.310676	0.042	0.104	9.32660130769816e-07	cTreg (bLN LT)	Egr1
Ifi47	2.7593615300781e-10	-0.253803	0.553	0.621	3.89428692739922e-06	cTreg (bLN LT)	Ifi47
Fos.2	1.89283159067232e-09	-0.28475	0.38	0.457	2.67135322391585e-05	cTreg (bLN LT)	Fos
Dusp2.3	5.11597579575847e-09	-0.252642	0.33	0.404	7.22017664055392e-05	cTreg (bLN LT)	Dusp2
Gm42418.3	0	2.58244	1	1	0	cTreg (LT-like)	Gm42418
Lars2.2	6.98640571033862e-210	2.28241	0.994	0.896	9.8599143790009e-206	cTreg (LT-like)	Lars2
AY036118.4	7.90367421046052e-79	1.89614	0.965	0.903	1.11544554132229e-74	cTreg (LT-like)	AY036118
Gm26917.3	3.55626472547721e-70	1.41272	0.684	0.442	5.01895640706599e-66	cTreg (LT-like)	Gm26917
Actb.1	8.27153710193992e-53	-0.400628	1	1	1.16736203119678e-48	cTreg (LT-like)	Actb
Ubb.2	9.23408580096883e-53	-0.417609	0.986	0.999	1.30320652909073e-48	cTreg (LT-like)	Ubb
Pfn1	6.00754659171356e-49	-0.398659	0.998	1	8.47845050488534e-45	cTreg (LT-like)	Pfn1
H2-D1.3	7.92117770819959e-49	-0.375937	0.995	1	1.11791580995821e-44	cTreg (LT-like)	H2-D1
H2-K1.3	1.05202305743229e-40	-0.337404	1	1	1.48472014095419e-36	cTreg (LT-like)	H2-K1
Ppia.1	6.05965477252467e-38	-0.311079	0.998	0.999	8.55199078046407e-34	cTreg (LT-like)	Ppia
Ly6e.3	1.18497294705648e-33	-0.384072	0.983	0.994	1.67235232018081e-29	cTreg (LT-like)	Ly6e
Actg1.3	8.83349015690459e-33	-0.47852	0.972	0.982	1.24667046584395e-28	cTreg (LT-like)	Actg1
mt-Co3.5	3.26017705476734e-32	0.393158	0.994	0.995	4.60108787739315e-28	cTreg (LT-like)	mt-Co3
Il2rg.1	5.1854988386907e-32	-0.365476	0.893	0.955	7.31829451104418e-28	cTreg (LT-like)	Il2rg
Arhgdib.2	6.01274842100055e-31	-0.347054	0.949	0.98	8.48579184655808e-27	cTreg (LT-like)	Arhgdib
mt-Atp6.4	6.39707045052859e-31	0.34775	1	0.999	9.028185526831e-27	cTreg (LT-like)	mt-Atp6
Ndfip1.3	5.22202997565916e-30	-0.379984	0.767	0.859	7.36985090464778e-26	cTreg (LT-like)	Ndfip1
S100a11.4	7.39405001261706e-30	-0.55491	0.638	0.756	1.04352227828065e-25	cTreg (LT-like)	S100a11
Cd3g.3	2.06775205428745e-27	-0.314823	0.906	0.946	2.91821847421588e-23	cTreg (LT-like)	Cd3g
H3f3b.1	4.49900514896646e-27	-0.336332	0.957	0.97	6.34944596673637e-23	cTreg (LT-like)	H3f3b
Itm2b.3	1.90514044756877e-26	-0.332631	0.969	0.984	2.6887247136538e-22	cTreg (LT-like)	Itm2b
Cdc42.3	2.20440460060431e-26	-0.347156	0.759	0.849	3.11107621283287e-22	cTreg (LT-like)	Cdc42
Rac2	2.56506800523059e-26	-0.279146	0.992	0.994	3.62008047578193e-22	cTreg (LT-like)	Rac2
Myl12b.1	4.55244723024373e-26	-0.3053	0.868	0.917	6.42486877604297e-22	cTreg (LT-like)	Myl12b
S100a10.5	6.35683735228406e-26	-0.467589	0.883	0.928	8.9714045552785e-22	cTreg (LT-like)	S100a10
Psmb8.3	7.30593737970132e-26	-0.346456	0.9	0.942	1.03108694239725e-21	cTreg (LT-like)	Psmb8
AW112010.3	1.57515008513679e-25	-0.503286	0.874	0.91	2.22300931515355e-21	cTreg (LT-like)	AW112010
Srgn.4	1.75829797166923e-25	-0.480401	0.868	0.918	2.48148592741678e-21	cTreg (LT-like)	Srgn
Cd2.3	7.96438370330681e-25	-0.335897	0.853	0.921	1.12401347204769e-20	cTreg (LT-like)	Cd2
Psme1.1	1.02499760061946e-24	-0.352993	0.779	0.864	1.44657911375424e-20	cTreg (LT-like)	Psme1
Capg.4	1.14116251032548e-23	-0.423705	0.646	0.763	1.61052265082235e-19	cTreg (LT-like)	Capg
Hspa8	1.44249519863778e-23	-0.326957	0.963	0.987	2.03579347383751e-19	cTreg (LT-like)	Hspa8
mt-Co2.1	2.62505568174985e-23	0.315445	0.994	0.997	3.70474108365357e-19	cTreg (LT-like)	mt-Co2
Lcp1.3	3.6537058082187e-23	-0.326873	0.888	0.933	5.15647500713905e-19	cTreg (LT-like)	Lcp1
Fxyd5.3	6.57199888578279e-23	-0.318639	0.88	0.935	9.27506202750524e-19	cTreg (LT-like)	Fxyd5
H2-T23.3	9.04837258407648e-23	-0.33938	0.851	0.91	1.27699682279071e-18	cTreg (LT-like)	H2-T23
mt-Cytb.4	1.87318484794944e-22	0.324895	0.992	0.99	2.64362577591105e-18	cTreg (LT-like)	mt-Cytb
Cyba.1	2.23605104618091e-22	-0.316754	0.89	0.922	3.15573884147512e-18	cTreg (LT-like)	Cyba
Tmbim6.2	4.27002847427124e-22	-0.319568	0.748	0.832	6.026291185739e-18	cTreg (LT-like)	Tmbim6
Myl6.1	7.87387583042567e-22	-0.289317	0.906	0.94	1.11124009594797e-17	cTreg (LT-like)	Myl6
Fth1.2	1.06132423687407e-21	-0.273213	0.982	0.991	1.49784689550038e-17	cTreg (LT-like)	Fth1
Cd3e.3	1.07787420824518e-21	-0.267163	0.959	0.977	1.52120387009642e-17	cTreg (LT-like)	Cd3e
Clic1.2	3.29528431797945e-21	-0.285968	0.77	0.866	4.6506347579644e-17	cTreg (LT-like)	Clic1
Ywhaz.1	5.51071086772806e-20	-0.278044	0.857	0.891	7.77726624762461e-16	cTreg (LT-like)	Ywhaz
Tigit.3	1.1304151471474e-19	-0.482216	0.291	0.464	1.59535489716913e-15	cTreg (LT-like)	Tigit
Arpc2.3	1.13550238801932e-19	-0.2744	0.853	0.903	1.60253452021167e-15	cTreg (LT-like)	Arpc2
Arl6ip1.1	1.427721371107e-19	-0.296384	0.744	0.839	2.01494317104331e-15	cTreg (LT-like)	Arl6ip1
Kmt2d	1.46116244892691e-19	0.260113	0.331	0.194	2.06213856417056e-15	cTreg (LT-like)	Kmt2d
Ptma.2	1.96049929255173e-19	-0.266307	0.98	0.983	2.76685265157825e-15	cTreg (LT-like)	Ptma
Rap1b.1	3.20522682030767e-19	-0.298226	0.673	0.781	4.52353661150021e-15	cTreg (LT-like)	Rap1b
Mdh1.1	3.32168825780067e-19	-0.279843	0.468	0.637	4.68789863823408e-15	cTreg (LT-like)	Mdh1
Atp5g3	5.53574689200617e-19	-0.281985	0.718	0.806	7.81259958868831e-15	cTreg (LT-like)	Atp5g3
Cfl1.2	9.46781786199116e-19	-0.250019	0.977	0.987	1.33619313486281e-14	cTreg (LT-like)	Cfl1
Ly6a.4	1.90729346515725e-18	-0.675601	0.655	0.712	2.69176326737643e-14	cTreg (LT-like)	Ly6a
Cnn2.1	2.32647098462141e-18	-0.292905	0.863	0.902	3.28334850059619e-14	cTreg (LT-like)	Cnn2
mt-Nd3.4	3.26564234973178e-18	0.426288	0.592	0.482	4.60880104817645e-14	cTreg (LT-like)	mt-Nd3
mt-Nd2.4	8.55439316762796e-18	0.3027	0.928	0.873	1.20728150774733e-13	cTreg (LT-like)	mt-Nd2
Sumo2	1.38050123508793e-17	-0.268193	0.678	0.788	1.94830139307959e-13	cTreg (LT-like)	Sumo2
Myl12a	2.86888553740809e-17	-0.273668	0.678	0.767	4.04885815894404e-13	cTreg (LT-like)	Myl12a
Glrx.4	3.26593981585221e-17	-0.399951	0.345	0.504	4.60922086211223e-13	cTreg (LT-like)	Glrx
mt-Nd5.1	4.04443174055091e-17	0.315201	0.865	0.781	5.70790651543949e-13	cTreg (LT-like)	mt-Nd5
Snx3	5.30941242903594e-17	-0.26011	0.462	0.618	7.49317376109842e-13	cTreg (LT-like)	Snx3
mt-Nd1.3	8.48605558446513e-17	0.360949	0.91	0.892	1.19763702463556e-12	cTreg (LT-like)	mt-Nd1
Calm1.2	9.2217710842383e-17	-0.274754	0.837	0.88	1.30146855311855e-12	cTreg (LT-like)	Calm1
Psme2.3	1.27872196722315e-16	-0.328869	0.733	0.814	1.80466031234203e-12	cTreg (LT-like)	Psme2
Gstp1.2	1.6184692795154e-16	-0.264802	0.635	0.753	2.28414569418008e-12	cTreg (LT-like)	Gstp1
Sh3bgrl3.2	1.80427539314547e-16	-0.262165	0.91	0.928	2.5463738623462e-12	cTreg (LT-like)	Sh3bgrl3
Ifi47.1	2.64023002698751e-16	-0.384146	0.491	0.623	3.72615663708747e-12	cTreg (LT-like)	Ifi47
Tmem50a	4.89927190504322e-16	-0.250669	0.59	0.731	6.9143424395875e-12	cTreg (LT-like)	Tmem50a
Ptprcap.3	9.97041532767694e-16	-0.264299	0.939	0.946	1.40712471519505e-11	cTreg (LT-like)	Ptprcap
Tspo.2	1.36562900734958e-15	-0.273973	0.546	0.667	1.92731221807246e-11	cTreg (LT-like)	Tspo
Sept7	1.75496269655942e-15	-0.258124	0.494	0.635	2.47677885365430e-11	cTreg (LT-like)	Sept7
Rps15.4	5.71923071928123e-15	0.346467	0.9	0.867	8.0715503141216e-11	cTreg (LT-like)	Rps15
Hsp90ab1	6.90059500958724e-15	-0.266447	0.974	0.983	9.73880973703047e-11	cTreg (LT-like)	Hsp90ab1
Edf1	8.61457162602402e-15	-0.261093	0.601	0.714	1.21577449358077e-10	cTreg (LT-like)	Edf1
Ltb.3	1.12834546932546e-14	-0.317391	0.956	0.975	1.59243396085902e-10	cTreg (LT-like)	Ltb
Cd48.2	1.45709832579642e-14	-0.25156	0.48	0.621	2.05640286719649e-10	cTreg (LT-like)	Cd48
Cd37.2	1.68166894571683e-14	-0.252191	0.69	0.794	2.37333938309016e-10	cTreg (LT-like)	Cd37
Cd52.1	2.02439724961032e-14	-0.28067	0.954	0.975	2.85703183837504e-10	cTreg (LT-like)	Cd52
Prdx1.2	2.60759404746655e-14	-0.255274	0.486	0.625	3.68009747918955e-10	cTreg (LT-like)	Prdx1
Dnaja1.1	2.78133656063217e-14	-0.260113	0.584	0.712	3.92530028802017e-10	cTreg (LT-like)	Dnaja1
Eif5a	3.1927699861576e-14	-0.259777	0.738	0.82	4.50595628146422e-10	cTreg (LT-like)	Eif5a
Tnfrsf4.4	3.50265794325227e-14	-0.53755	0.64	0.719	4.94330115531193e-10	cTreg (LT-like)	Tnfrsf4
Serinc3.4	4.02190847867604e-14	-0.328833	0.742	0.799	5.67611943595549e-10	cTreg (LT-like)	Serinc3
Hsp90b1.2	9.86094606349172e-14	-0.254798	0.544	0.67	1.39167531794059e-09	cTreg (LT-like)	Hsp90b1
Tnfrsf18.4	1.29129833686676e-13	-0.315889	0.678	0.772	1.82240934282006e-09	cTreg (LT-like)	Tnfrsf18
Prkar1a.2	2.21731210148418e-13	-0.250064	0.6	0.7	3.12929256882462e-09	cTreg (LT-like)	Prkar1a
Itgb7.3	2.23374106583772e-13	-0.287065	0.814	0.865	3.15247876621678e-09	cTreg (LT-like)	Itgb7
Ifngr1.5	4.78750713122034e-13	-0.373727	0.699	0.773	6.75660881429126e-09	cTreg (LT-like)	Ifngr1
Tagln2.3	2.02155740115564e-12	-0.308468	0.413	0.541	2.85302396025095e-08	cTreg (LT-like)	Tagln2
Psmb9.2	2.65529584844465e-12	-0.251355	0.554	0.672	3.74741903090993e-08	cTreg (LT-like)	Psmb9
Pglyrp1.3	4.96196663367222e-12	-0.299316	0.5	0.612	7.0028235101016e-08	cTreg (LT-like)	Pglyrp1
Emp3.2	1.46869098719675e-11	-0.293814	0.679	0.734	2.07276359023078e-07	cTreg (LT-like)	Emp3
Cxcr3.3	1.66639064586891e-11	-0.311755	0.225	0.35	2.35177711851479e-07	cTreg (LT-like)	Cxcr3
Gimap7.3	3.6403609575858e-11	-0.26824	0.698	0.766	5.13764141944084e-07	cTreg (LT-like)	Gimap7
S100a6.4	8.72008763113936e-11	-0.684206	0.492	0.57	1.2306659673827e-06	cTreg (LT-like)	S100a6
Crip1.3	8.8348352738096e-11	-0.393384	0.744	0.798	1.24686030219275e-06	cTreg (LT-like)	Crip1
H2-T22.2	1.37469800825197e-10	-0.261094	0.699	0.757	1.940111299046e-06	cTreg (LT-like)	H2-T22
Cd74.4	3.22546810522871e-10	-0.404172	0.403	0.503	4.55210313690927e-06	cTreg (LT-like)	Cd74
Cd82.3	5.03390049509264e-10	-0.284692	0.546	0.634	7.10434376872424e-06	cTreg (LT-like)	Cd82
S100a4.4	6.42908608127739e-10	-0.480363	0.35	0.457	9.07336918650678e-06	cTreg (LT-like)	S100a4
Lgals1.4	8.33563425488071e-10	-0.362472	0.541	0.626	1.17640806239132e-05	cTreg (LT-like)	Lgals1
Rpl23a.2	2.17012098674687e-09	0.286385	0.813	0.774	3.06269174859586e-05	cTreg (LT-like)	Rpl23a
Macf1.3	2.81216258847026e-09	0.256229	0.696	0.626	3.96880506110808e-05	cTreg (LT-like)	Macf1
Tnfrsf9.4	2.79602530292425e-08	-0.431435	0.322	0.416	0.000394603	cTreg (LT-like)	Tnfrsf9
Vim.4	3.52887417529121e-07	-0.348245	0.632	0.674	0.0049803	cTreg (LT-like)	Vim
Icos.4	1.25069063023804e-06	-0.311696	0.472	0.536	0.017651	cTreg (LT-like)	Icos
Ccl5.4	4.06118088616514e-06	-0.769118	0.388	0.432	0.0573154	cTreg (LT-like)	Ccl5
Serpina3g.5	1.36058574215448e-05	-0.287804	0.325	0.407	0.192019	cTreg (LT-like)	Serpina3g
Nfkbia.2	6.15409587225099e-05	-0.279914	0.825	0.816	0.868528	cTreg (LT-like)	Nfkbia
Isg15.3	9.99201528293668e-05	-0.263693	0.147	0.207	1	cTreg (LT-like)	Isg15
Ifi27l2a.4	0.00024903	-0.310551	0.9	0.907	1	cTreg (LT-like)	Ifi27l2a
Klrg1.3	0.000492478	-0.291118	0.127	0.174	1	cTreg (LT-like)	Klrg1
Ifit3	0	2.38997	0.85	0.045	0	eTreg (bLN)	Ifit3
Ifit1	0	2.33855	0.843	0.07	0	eTreg (bLN)	Ifit1
Ifit3b	0	1.07216	0.5	0.013	0	eTreg (bLN)	Ifit3b
Rsad2	0	0.869933	0.387	0.011	0	eTreg (bLN)	Rsad2
Isg15.4	1.47155436533681e-306	2.60055	0.93	0.183	2.07680467579984e-302	eTreg (bLN)	Isg15
Rtp4.1	9.21009504737363e-287	1.47391	0.913	0.165	1.29982071403584e-282	eTreg (bLN)	Rtp4
Irf7	7.89569349847555e-283	1.68243	0.913	0.177	1.11431922343985e-278	eTreg (bLN)	Irf7
Usp18	5.68998168793088e-280	1.37181	0.683	0.085	8.03027115617685e-276	eTreg (bLN)	Usp18
Cmpk2	4.41001401623993e-226	0.930215	0.437	0.038	6.22385278111941e-222	eTreg (bLN)	Cmpk2
Gm47242	8.53649659672949e-223	0.625309	0.38	0.028	1.20475576469643e-218	eTreg (bLN)	Gm47242
Oasl2	5.16323558734697e-220	0.540435	0.327	0.02	7.28687438442278e-216	eTreg (bLN)	Oasl2
Oasl1	4.62328015232612e-205	0.571727	0.33	0.022	6.52483527897785e-201	eTreg (bLN)	Oasl1
Gbp10	6.00922818114655e-192	0.930806	0.573	0.081	8.48082373205212e-188	eTreg (bLN)	Gbp10
Zbp1.1	2.34751259782939e-190	1.5624	0.913	0.287	3.31304452931662e-186	eTreg (bLN)	Zbp1
Oas3	1.82246731308613e-188	0.674352	0.4	0.038	2.57204811895846e-184	eTreg (bLN)	Oas3
Bst2.1	1.97444429531352e-179	1.9027	0.93	0.344	2.78653323397597e-175	eTreg (bLN)	Bst2
Xaf1	1.3920862929291e-170	1.05749	0.71	0.149	1.96465138521084e-166	eTreg (bLN)	Xaf1
Gbp6.2	1.66465643454067e-167	1.49959	0.917	0.304	2.34932962606724e-163	eTreg (bLN)	Gbp6
Ifi213	1.06562637878592e-166	1.3032	0.807	0.214	1.50391850838057e-162	eTreg (bLN)	Ifi213
Iigp1.2	5.11786776831788e-159	1.54563	0.82	0.221	7.22284678142702e-155	eTreg (bLN)	Iigp1
Isg20.1	1.10380071829943e-144	1.5113	0.753	0.22	1.55779395373599e-140	eTreg (bLN)	Isg20
Ifi27l2a.5	3.30843086502545e-140	2.00738	1	0.904	4.66918847981042e-136	eTreg (bLN)	Ifi27l2a
Trim30d	7.71348692663658e-140	0.716211	0.51	0.085	1.08860440995622e-135	eTreg (bLN)	Trim30d
Ifi44	2.93552610889188e-136	0.319562	0.153	0.006	4.14290799747912e-132	eTreg (bLN)	Ifi44
Dhx58	2.97756353688058e-136	0.589373	0.39	0.05	4.20223541959956e-132	eTreg (bLN)	Dhx58
Rnf213.1	1.75058897163257e-134	1.25109	0.767	0.228	2.47060621566505e-130	eTreg (bLN)	Rnf213
Lgals3bp	1.40903813494296e-133	0.97354	0.617	0.137	1.98857551984499e-129	eTreg (bLN)	Lgals3bp
Ifih1	4.54470839062011e-133	0.801077	0.553	0.107	6.41394695168215e-129	eTreg (bLN)	Ifih1
Trim30a	7.52394023783849e-129	1.17879	0.75	0.227	1.06185368576615e-124	eTreg (bLN)	Trim30a
Ifi214	3.56230152854249e-123	0.90672	0.55	0.115	5.02747614723202e-119	eTreg (bLN)	Ifi214
Irgm1.1	2.16905929187528e-122	1.13237	0.79	0.26	3.06119337862358e-118	eTreg (bLN)	Irgm1
Cxcl10	1.46755374646917e-120	1.29694	0.293	0.032	2.07115860239194e-116	eTreg (bLN)	Cxcl10
Ube2l6	3.87535070904231e-117	0.85428	0.523	0.108	5.46928245567141e-113	eTreg (bLN)	Ube2l6
Ifi206	5.12606072375429e-117	0.79068	0.597	0.138	7.23440949943443e-113	eTreg (bLN)	Ifi206
Gbp9	1.31455271120013e-115	1.00984	0.76	0.246	1.85522824131674e-111	eTreg (bLN)	Gbp9
Stat1.4	5.82301582638695e-115	1.53497	0.99	0.735	8.2180222357799e-111	eTreg (bLN)	Stat1
Trafd1	5.16025079938167e-114	0.875015	0.597	0.149	7.28266195316735e-110	eTreg (bLN)	Trafd1
Parp9	8.86350116861199e-109	0.936409	0.68	0.199	1.25090591992621e-104	eTreg (bLN)	Parp9
Ifi47.2	3.59376424314571e-106	1.37596	0.953	0.605	5.07187947635154e-102	eTreg (bLN)	Ifi47
Ifit1bl1	3.68464190610397e-105	0.978512	0.64	0.178	5.20013512208453e-101	eTreg (bLN)	Ifit1bl1
Ifi209	5.56113901571216e-105	1.23193	0.903	0.471	7.84843549287458e-101	eTreg (bLN)	Ifi209
Phf11b	1.38808454055196e-103	1.20437	0.82	0.345	1.95900371208098e-99	eTreg (bLN)	Phf11b
Gm4951	6.52186742845127e-99	0.542501	0.303	0.041	9.20431150177327e-95	eTreg (bLN)	Gm4951
Stat2	1.06917712191189e-97	0.808199	0.53	0.129	1.50892967215426e-93	eTreg (bLN)	Stat2
Oas1a	1.07314972008322e-97	0.844069	0.54	0.136	1.51453619995344e-93	eTreg (bLN)	Oas1a
Ddx58	3.3608017232423e-97	0.929613	0.69	0.229	4.74309947201185e-93	eTreg (bLN)	Ddx58
H2-T22.3	8.75361067090553e-97	1.10804	0.96	0.748	1.2353970739849e-92	eTreg (bLN)	H2-T22
Slfn8	2.95900517621077e-95	1.04048	0.777	0.312	4.17604400518626e-91	eTreg (bLN)	Slfn8
Ddx60	1.09195065803818e-94	0.599903	0.383	0.068	1.54106996368928e-90	eTreg (bLN)	Ddx60
Parp14.1	4.08722082457678e-94	1.03695	0.807	0.337	5.76829474972521e-90	eTreg (bLN)	Parp14
Tgtp2.1	5.04533021024444e-94	0.987197	0.74	0.266	7.12047452571798e-90	eTreg (bLN)	Tgtp2
Ifi203	2.76029240279331e-92	1.16835	0.93	0.622	3.89560066806219e-88	eTreg (bLN)	Ifi203
H2-T23.4	1.50006131729677e-91	0.989081	0.993	0.904	2.11703653710093e-87	eTreg (bLN)	H2-T23
Herc6	2.0394244965794e-90	0.845933	0.543	0.149	2.87823979202251e-86	eTreg (bLN)	Herc6
Parp12	6.25160694764413e-89	0.410291	0.27	0.036	8.82289288521017e-85	eTreg (bLN)	Parp12
Mndal.1	3.09660292748043e-88	1.1287	0.923	0.6	4.37023571155313e-84	eTreg (bLN)	Mndal
Igtp.1	2.80145062518696e-85	1.21105	0.86	0.449	3.95368726732635e-81	eTreg (bLN)	Igtp
Daxx	7.73772768891259e-83	0.88912	0.593	0.191	1.09202550873623e-78	eTreg (bLN)	Daxx
Samhd1.2	1.49143234807051e-82	1.16706	0.967	0.881	2.10485847283192e-78	eTreg (bLN)	Samhd1
Phf11c	6.60218200188657e-82	0.532754	0.4	0.083	9.31765945926252e-78	eTreg (bLN)	Phf11c
Phf11a	8.17478253223211e-81	0.60594	0.42	0.093	1.15370705877392e-76	eTreg (bLN)	Phf11a
Eif2ak2	1.02368974666943e-80	0.743334	0.54	0.153	1.44473333947457e-76	eTreg (bLN)	Eif2ak2
Gm20559	6.43835015750008e-80	0.723328	0.567	0.171	9.08644357727986e-76	eTreg (bLN)	Gm20559
Slfn1.2	3.68490735150096e-78	0.955114	0.623	0.218	5.2005097451733e-74	eTreg (bLN)	Slfn1
Ly6a.5	2.27153174434383e-77	1.53811	0.913	0.702	3.20581275079244e-73	eTreg (bLN)	Ly6a
Sp100	4.83047259609244e-72	0.916797	0.94	0.723	6.81724597486526e-68	eTreg (bLN)	Sp100
Pml	4.9287011413207e-70	0.660589	0.5	0.147	6.9558759207459e-66	eTreg (bLN)	Pml
Ifi35	1.02737733798868e-69	0.780394	0.68	0.285	1.44993763710342e-65	eTreg (bLN)	Ifi35
Samd9l	3.16972751157872e-68	0.787831	0.657	0.257	4.47343643709105e-64	eTreg (bLN)	Samd9l
Psmb8.4	1.41313223768794e-65	0.733697	0.993	0.938	1.99435352704899e-61	eTreg (bLN)	Psmb8
Hsh2d	9.61210383940848e-64	0.429961	0.343	0.076	1.35655621485572e-59	eTreg (bLN)	Hsh2d
Gbp4.1	1.1730736190647e-63	0.858076	0.747	0.349	1.65555879858601e-59	eTreg (bLN)	Gbp4
AW112010.4	1.4832917060757e-63	0.976237	0.99	0.906	2.09336958478464e-59	eTreg (bLN)	AW112010
H2-T24	7.13297550874869e-61	0.408499	0.307	0.064	1.0066768335497e-56	eTreg (bLN)	H2-T24
Tgtp1	2.3169014542213e-60	0.381388	0.29	0.057	3.26984302234252e-56	eTreg (bLN)	Tgtp1
Epsti1	3.13698415691242e-59	0.848927	0.743	0.382	4.4272257406505e-55	eTreg (bLN)	Epsti1
Psmb9.3	2.11757943515353e-54	0.798884	0.88	0.659	2.98853985683217e-50	eTreg (bLN)	Psmb9
Dtx3l	2.1596960383029e-54	0.678039	0.64	0.275	3.04797901885688e-50	eTreg (bLN)	Dtx3l
Slfn5	1.03933036429561e-52	0.828362	0.497	0.179	1.4668069431304e-48	eTreg (bLN)	Slfn5
Lgals9	7.86585731107813e-52	0.831255	0.773	0.467	1.11010844231246e-47	eTreg (bLN)	Lgals9
Slfn2	1.15695257218167e-51	0.862315	0.863	0.574	1.63280716512e-47	eTreg (bLN)	Slfn2
Gbp7.2	2.97176669773346e-51	0.845419	0.797	0.478	4.19405434051124e-47	eTreg (bLN)	Gbp7
Ppa1	2.29465988274342e-50	0.52347	0.41	0.125	3.23845349251579e-46	eTreg (bLN)	Ppa1
Irgm2	1.61600035489333e-49	0.473727	0.477	0.16	2.28066130086096e-45	eTreg (bLN)	Irgm2
Trim25	8.70466902497622e-47	0.492107	0.427	0.14	1.22848993949489e-42	eTreg (bLN)	Trim25
Psmb10	3.3150385837704e-45	0.6935	0.797	0.514	4.67851395327516e-41	eTreg (bLN)	Psmb10
Clic4	1.04517558288104e-44	0.341387	0.273	0.065	1.47505630012001e-40	eTreg (bLN)	Clic4
Tapbp.2	1.05538481988059e-44	0.676873	0.893	0.664	1.48946459629747e-40	eTreg (bLN)	Tapbp
Shisa5.3	1.21425335046381e-44	0.525865	1	0.997	1.71367575350958e-40	eTreg (bLN)	Shisa5
Tmem140	8.36697805553207e-44	0.295059	0.247	0.055	1.18083161297724e-39	eTreg (bLN)	Tmem140
Tap1.2	9.45332576805509e-44	0.643975	0.867	0.622	1.33414786564562e-39	eTreg (bLN)	Tap1
Zup1	4.83963137039589e-43	0.65709	0.563	0.253	6.83017175303972e-39	eTreg (bLN)	Zup1
Psme1.2	1.17743039164594e-40	0.602325	0.96	0.856	1.66170751172991e-36	eTreg (bLN)	Psme1
BC147527	1.04613907706124e-39	0.388232	0.407	0.14	1.47641607945653e-35	eTreg (bLN)	BC147527
Ogfr	1.46211386060956e-39	0.514612	0.543	0.242	2.06348129147828e-35	eTreg (bLN)	Ogfr
Trim21	6.02204217374755e-39	0.438882	0.447	0.166	8.49890811980992e-35	eTreg (bLN)	Trim21
Naa20	2.98217560892161e-38	0.510712	0.503	0.214	4.20874443687107e-34	eTreg (bLN)	Naa20
Trim34a	3.30872855220978e-38	0.367148	0.32	0.096	4.66960860573366e-34	eTreg (bLN)	Trim34a
Serpina3g.6	2.76170903430597e-36	0.782172	0.717	0.394	3.89759996011602e-32	eTreg (bLN)	Serpina3g
Mitd1	4.16666285182713e-36	0.473858	0.443	0.175	5.88041128278362e-32	eTreg (bLN)	Mitd1
Znfx1	7.35346316261158e-36	0.427477	0.35	0.118	1.03779425613937e-31	eTreg (bLN)	Znfx1
Psme2.4	1.31369794178989e-34	0.606514	0.937	0.805	1.85402190524807e-30	eTreg (bLN)	Psme2
Ifit2	2.68062128164625e-34	0.43978	0.323	0.105	3.78316081478735e-30	eTreg (bLN)	Ifit2
Ms4a4b.5	2.84913508895116e-34	1.04485	0.833	0.682	4.02098435103677e-30	eTreg (bLN)	Ms4a4b
Mov10	8.03683266799914e-34	0.403405	0.347	0.12	1.13423819443472e-29	eTreg (bLN)	Mov10
Nampt	1.75023211471831e-33	0.324592	0.29	0.088	2.47010258350196e-29	eTreg (bLN)	Nampt
Ccrl2	5.01939221591981e-33	0.369325	0.27	0.08	7.08386823432762e-29	eTreg (bLN)	Ccrl2
B2m.2	5.97474897107726e-33	0.39749	1	0.999	8.43216322288133e-29	eTreg (bLN)	B2m
Ms4a6b.3	6.86058572195949e-33	0.54039	0.957	0.772	9.68234462940143e-29	eTreg (bLN)	Ms4a6b
Ly6e.4	9.35815455593183e-33	0.480072	0.997	0.993	1.32071635247866e-28	eTreg (bLN)	Ly6e
Helz2	1.47116187128951e-32	0.48553	0.5	0.229	2.07625074895088e-28	eTreg (bLN)	Helz2
Trim12c	5.04541867669009e-32	0.430678	0.47	0.204	7.12059937841272e-28	eTreg (bLN)	Trim12c
H2-K1.4	5.3977022781217e-32	0.363575	1	1	7.61777722511315e-28	eTreg (bLN)	H2-K1
Gbp2	4.33764139236892e-31	0.636185	0.537	0.269	6.12171329705026e-27	eTreg (bLN)	Gbp2
Cybb	2.11779203750712e-30	0.322297	0.253	0.074	2.9888399025338e-26	eTreg (bLN)	Cybb
Usp25	2.84609038533746e-30	0.488856	0.573	0.298	4.01668736082675e-26	eTreg (bLN)	Usp25
Aftph	3.71158944261407e-30	0.449636	0.44	0.19	5.23816618036124e-26	eTreg (bLN)	Aftph
Ctss.1	5.23677349857013e-30	0.566084	0.79	0.566	7.39065843853203e-26	eTreg (bLN)	Ctss
Gm4070	6.60035822828507e-30	0.418527	0.453	0.197	9.31508556757872e-26	eTreg (bLN)	Gm4070
Tor3a	7.62602792058425e-30	0.415848	0.29	0.096	1.07626132043206e-25	eTreg (bLN)	Tor3a
Cd47.2	1.11676621706301e-29	0.546395	0.85	0.624	1.57609216214103e-25	eTreg (bLN)	Cd47
Gng12	3.25605912803086e-29	0.292642	0.237	0.068	4.59527624738995e-25	eTreg (bLN)	Gng12
Irf9	1.22338831994501e-28	0.447878	0.56	0.29	1.72656793593839e-24	eTreg (bLN)	Irf9
Ascc3	1.40449900581976e-28	0.447909	0.507	0.242	1.98216944691342e-24	eTreg (bLN)	Ascc3
9930111J21Rik2	1.64089286779758e-28	0.511989	0.573	0.303	2.31579210432273e-24	eTreg (bLN)	9930111J21Rik2
Plaat3.2	4.38731584736745e-28	0.534727	0.753	0.499	6.19181885538968e-24	eTreg (bLN)	Plaat3
Parp10	2.55456618216026e-26	0.339868	0.357	0.141	3.60525925288277e-22	eTreg (bLN)	Parp10
Tap2.1	2.92769883057292e-26	0.500999	0.873	0.683	4.13186135958757e-22	eTreg (bLN)	Tap2
Nmi	3.40405184376164e-26	0.479416	0.57	0.322	4.80413836710081e-22	eTreg (bLN)	Nmi
Trim12a	1.61344061730639e-25	0.427986	0.497	0.253	2.2770487432045e-21	eTreg (bLN)	Trim12a
Slc25a22	2.02887444900656e-25	0.282545	0.24	0.077	2.86335050988296e-21	eTreg (bLN)	Slc25a22
Tmbim6.3	2.9887799106549e-25	0.47809	0.93	0.824	4.21806508790726e-21	eTreg (bLN)	Tmbim6
Gbp3	4.06234945264845e-25	0.48877	0.497	0.258	5.73319378252275e-21	eTreg (bLN)	Gbp3
Chmp4b	4.38166772336111e-25	0.492492	0.81	0.616	6.18384765797953e-21	eTreg (bLN)	Chmp4b
Adar	1.71205570721924e-24	0.423178	0.487	0.25	2.41622421959851e-20	eTreg (bLN)	Adar
Cd86	1.73957944311913e-24	0.254099	0.21	0.062	2.45506846807403e-20	eTreg (bLN)	Cd86
Cmtr1	5.15651002010307e-24	0.361794	0.39	0.172	7.27738259137146e-20	eTreg (bLN)	Cmtr1
F830016B08Rik	6.14633333043066e-24	0.295277	0.193	0.056	8.67432022923679e-20	eTreg (bLN)	F830016B08Rik
Gbp8	6.5991104388524e-24	0.444985	0.483	0.247	9.31332456235239e-20	eTreg (bLN)	Gbp8
Gbp5	1.20154639114226e-22	0.416776	0.447	0.221	1.69574242181908e-18	eTreg (bLN)	Gbp5
Cd274	1.40902203063497e-22	0.402369	0.357	0.156	1.98855279183513e-18	eTreg (bLN)	Cd274
Xdh	1.63902030975437e-22	0.260215	0.2	0.061	2.31314936315635e-18	eTreg (bLN)	Xdh
Rnf114	3.48649374754376e-22	0.441881	0.607	0.359	4.92048862590851e-18	eTreg (bLN)	Rnf114
Tent5a.1	6.08584273599182e-22	0.440812	0.403	0.191	8.58894985330525e-18	eTreg (bLN)	Tent5a
1600014C10Rik	8.21071269053963e-22	0.439415	0.443	0.226	1.15877788201586e-17	eTreg (bLN)	1600014C10Rik
Cep57l1	1.85964337773595e-21	0.268848	0.173	0.05	2.62451469899874e-17	eTreg (bLN)	Cep57l1
Cxcr3.4	4.20388834275505e-21	0.454977	0.597	0.335	5.93294761813021e-17	eTreg (bLN)	Cxcr3
H2-D1.4	6.78426996647808e-21	0.30794	1	1	9.57464020369051e-17	eTreg (bLN)	H2-D1
Maf.4	9.88706498691284e-21	0.41061	0.7	0.44	1.39536148160301e-16	eTreg (bLN)	Maf
Tor1aip1	1.84692251962958e-20	0.417635	0.47	0.256	2.60656175195323e-16	eTreg (bLN)	Tor1aip1
Ddx24	2.12890258020635e-20	0.375842	0.757	0.526	3.00452021144522e-16	eTreg (bLN)	Ddx24
Rps19.5	2.17669894266885e-20	-0.491262	0.98	0.996	3.07197521778855e-16	eTreg (bLN)	Rps19
Glrx.5	3.53690417326536e-20	0.542744	0.73	0.488	4.9916328597294e-16	eTreg (bLN)	Glrx
Ccnd2.1	8.98266237133966e-20	0.481836	0.8	0.604	1.26772314046717e-15	eTreg (bLN)	Ccnd2
Ppp1r12a.3	2.0540769489378e-19	0.464987	0.82	0.674	2.89891879803592e-15	eTreg (bLN)	Ppp1r12a
Selenow	5.91535433750933e-19	0.438775	0.923	0.865	8.34833957652691e-15	eTreg (bLN)	Selenow
Pttg1	1.09103230059952e-18	0.358671	0.54	0.32	1.5397738858361e-14	eTreg (bLN)	Pttg1
Etnk1	1.23696656560515e-18	0.405938	0.517	0.307	1.74573091403855e-14	eTreg (bLN)	Etnk1
Tapbpl.2	1.7161698001123e-17	0.34003	0.58	0.354	2.42203043889848e-13	eTreg (bLN)	Tapbpl
Uba7	2.59993329050891e-17	0.320473	0.423	0.228	3.66928585289523e-13	eTreg (bLN)	Uba7
Msn.1	3.30907680408482e-17	0.365267	0.96	0.884	4.67010009360491e-13	eTreg (bLN)	Msn
Irf1.2	7.66112181839158e-17	0.489391	0.787	0.615	1.0812141222296e-12	eTreg (bLN)	Irf1
mt-Atp6.5	2.83809136973402e-16	-0.329236	1	0.999	4.00539835010562e-12	eTreg (bLN)	mt-Atp6
H2-Q6.3	5.11938658570471e-16	0.349051	0.923	0.795	7.22499028840505e-12	eTreg (bLN)	H2-Q6
Rps11.3	5.62552580052475e-16	-0.356003	1	0.999	7.93930456228058e-12	eTreg (bLN)	Rps11
BE692007	1.41304271893668e-15	0.291055	0.483	0.278	1.99422718923534e-11	eTreg (bLN)	BE692007
H2-Q7.3	1.56797289793043e-15	0.344595	0.99	0.954	2.21288015084921e-11	eTreg (bLN)	H2-Q7
Rps8.4	1.60397562212711e-15	-0.361396	0.997	1	2.26369079550799e-11	eTreg (bLN)	Rps8
Gm8369	2.18842703017974e-15	0.40499	0.533	0.332	3.08852706769267e-11	eTreg (bLN)	Gm8369
Rgs1.1	2.3567537047338e-15	0.450066	0.58	0.366	3.32608650349081e-11	eTreg (bLN)	Rgs1
Map2k1	6.5246542279154e-15	0.280534	0.37	0.198	9.20824451185701e-11	eTreg (bLN)	Map2k1
Tor1aip2	8.10410697104167e-15	0.276165	0.4	0.219	1.14373261682311e-10	eTreg (bLN)	Tor1aip2
Trim14	8.12065820800219e-15	0.268772	0.53	0.318	1.14606849289535e-10	eTreg (bLN)	Trim14
Rpl15.4	1.08664154644697e-14	-0.351039	0.967	0.985	1.53357721450062e-10	eTreg (bLN)	Rpl15
Csrp1	1.15558654405161e-14	0.321665	0.393	0.219	1.63087928962004e-10	eTreg (bLN)	Csrp1
Mapk9	1.61567185014617e-14	0.250283	0.347	0.177	2.28019768211129e-10	eTreg (bLN)	Mapk9
mt-Cytb.5	1.6487206872727e-14	-0.341931	0.967	0.991	2.32683950594796e-10	eTreg (bLN)	mt-Cytb
Keap1	1.66064135567265e-14	0.251204	0.39	0.209	2.34366314526082e-10	eTreg (bLN)	Keap1
Arl6ip1.2	1.69367891472216e-14	0.362756	0.913	0.831	2.39028905234739e-10	eTreg (bLN)	Arl6ip1
Tnfsf10	1.88726922473197e-14	0.262853	0.247	0.109	2.66350305686423e-10	eTreg (bLN)	Tnfsf10
mt-Nd4l.1	1.94525678376354e-14	-0.336246	0.91	0.97	2.74534089892548e-10	eTreg (bLN)	mt-Nd4l
Sla.2	2.33597279502013e-14	0.332891	0.703	0.502	3.29675840561191e-10	eTreg (bLN)	Sla
Cd74.5	2.49140830049992e-14	0.535868	0.69	0.491	3.51612453449554e-10	eTreg (bLN)	Cd74
mt-Nd2.5	3.14468320155538e-14	-0.394768	0.76	0.879	4.43809140235511e-10	eTreg (bLN)	mt-Nd2
Rps18.3	3.24473592833841e-14	-0.342495	1	0.997	4.579295815664e-10	eTreg (bLN)	Rps18
Ccl5.5	3.82388158753278e-14	0.796436	0.593	0.425	5.39664408448502e-10	eTreg (bLN)	Ccl5
Rpl21.4	3.99308643745074e-14	-0.32196	1	0.999	5.63544288917423e-10	eTreg (bLN)	Rpl21
Socs1.1	4.88576084138326e-14	0.518246	0.57	0.383	6.8952742754442e-10	eTreg (bLN)	Socs1
Clec2d	7.19009479918595e-14	0.357471	0.79	0.649	1.01473807900911e-09	eTreg (bLN)	Clec2d
Rpl4.3	8.7171720442631e-14	-0.382732	0.863	0.92	1.23025449060685e-09	eTreg (bLN)	Rpl4
Klf2.5	9.64211748348195e-14	-0.620763	0.263	0.48	1.36079204044381e-09	eTreg (bLN)	Klf2
Casp1.1	1.02261407447303e-13	0.301584	0.357	0.192	1.44321524330379e-09	eTreg (bLN)	Casp1
Jund.1	1.02325546522239e-13	-0.373036	0.903	0.948	1.44412043806836e-09	eTreg (bLN)	Jund
Gm42031	1.0355264964695e-13	0.312932	0.307	0.154	1.4614385444674e-09	eTreg (bLN)	Gm42031
Rps26.4	1.24412018977017e-13	-0.366849	0.993	0.995	1.75582682382264e-09	eTreg (bLN)	Rps26
N4bp1.1	1.2706885681447e-13	0.362095	0.403	0.236	1.79332277622261e-09	eTreg (bLN)	N4bp1
mt-Co3.6	1.7027819441894e-13	-0.348211	0.987	0.995	2.4031361578345e-09	eTreg (bLN)	mt-Co3
Rps3a1.4	2.07883299604068e-13	-0.292414	1	0.999	2.93385700731222e-09	eTreg (bLN)	Rps3a1
Rpl8.4	2.56314223967031e-13	-0.344361	0.987	0.996	3.61736264284671e-09	eTreg (bLN)	Rpl8
mt-Co2.2	3.62472446312304e-13	-0.305106	0.99	0.997	5.11557363480555e-09	eTreg (bLN)	mt-Co2
Rpl28.5	5.30929447212746e-13	-0.359485	0.977	0.988	7.49300728851348e-09	eTreg (bLN)	Rpl28
Fgl2.3	6.03764250111255e-13	0.366489	0.45	0.272	8.52092486182014e-09	eTreg (bLN)	Fgl2
Mvb12a	6.14028213808275e-13	0.262656	0.407	0.235	8.66578018147619e-09	eTreg (bLN)	Mvb12a
Rplp1.3	6.3030080209287e-13	-0.263291	1	1	8.89543521993667e-09	eTreg (bLN)	Rplp1
Vcpip1	1.10030399071543e-12	0.265993	0.357	0.198	1.55285902209668e-08	eTreg (bLN)	Vcpip1
Irf2	1.18757124544004e-12	0.330719	0.66	0.49	1.67601929868953e-08	eTreg (bLN)	Irf2
Nlrc5.1	1.26008511624042e-12	0.297086	0.52	0.339	1.77835812455011e-08	eTreg (bLN)	Nlrc5
Rps3.3	1.40636467648293e-12	-0.253218	1	0.999	1.98480246792036e-08	eTreg (bLN)	Rps3
Rps16.4	1.8112417739151e-12	-0.288073	1	1	2.55620551552638e-08	eTreg (bLN)	Rps16
Rpl10.4	3.31542461711847e-12	-0.320121	0.977	0.985	4.6790587621393e-08	eTreg (bLN)	Rpl10
Tspo.3	3.41667827346783e-12	0.322923	0.81	0.655	4.82195804734514e-08	eTreg (bLN)	Tspo
Gzmb.3	3.4824529204082e-12	0.439628	0.203	0.088	4.91478580657209e-08	eTreg (bLN)	Gzmb
Lilrb4a.2	3.50105529421161e-12	0.276557	0.253	0.121	4.94103933672085e-08	eTreg (bLN)	Lilrb4a
Rpsa.3	4.25993628733217e-12	-0.260748	1	1	6.01204808231189e-08	eTreg (bLN)	Rpsa
Rps28.4	6.12582404881225e-12	-0.285291	1	0.998	8.64537548008873e-08	eTreg (bLN)	Rps28
Rpl13.4	6.75202606791663e-12	-0.276919	1	1	9.52913438965074e-08	eTreg (bLN)	Rpl13
Rplp0.4	6.85466220980915e-12	-0.339931	0.997	0.999	9.67398477670365e-08	eTreg (bLN)	Rplp0
Mycbp2	7.00274905937429e-12	0.346346	0.72	0.57	9.88297974749494e-08	eTreg (bLN)	Mycbp2
Dbnl	1.03564036725904e-11	0.324641	0.623	0.461	1.46159925031268e-07	eTreg (bLN)	Dbnl
Morc3	1.19279306700815e-11	0.275088	0.397	0.24	1.6833888554686e-07	eTreg (bLN)	Morc3
Rpl12.4	1.2473654964518e-11	-0.350754	0.97	0.979	1.76040692514242e-07	eTreg (bLN)	Rpl12
H2-Q4.1	1.96789576305501e-11	0.333338	0.89	0.812	2.77729129039953e-07	eTreg (bLN)	H2-Q4
Rps2.3	3.41306906916952e-11	-0.309112	0.997	0.995	4.81686437731894e-07	eTreg (bLN)	Rps2
Rps27a.4	4.04561434996272e-11	-0.252898	1	1	5.70957553210238e-07	eTreg (bLN)	Rps27a
Rpl26.3	5.680539838579e-11	-0.277895	0.99	0.994	8.01694587418654e-07	eTreg (bLN)	Rpl26
Rpl10a.4	5.68406285924588e-11	-0.308296	0.983	0.992	8.02191791325372e-07	eTreg (bLN)	Rpl10a
Casp8	6.45636826975413e-11	0.31248	0.527	0.375	9.11187253910401e-07	eTreg (bLN)	Casp8
Ccr7.5	9.03257349505306e-11	-0.328717	0.047	0.196	1.27476709735684e-06	eTreg (bLN)	Ccr7
Wls.2	9.04290552518585e-11	0.314919	0.513	0.349	1.27622525676948e-06	eTreg (bLN)	Wls
Rps7.4	9.95584622318937e-11	-0.299421	1	0.999	1.40506857747872e-06	eTreg (bLN)	Rps7
Rpl35a.4	1.25297023422164e-10	-0.303128	0.993	0.998	1.76831689155699e-06	eTreg (bLN)	Rpl35a
Rpl32.4	1.97863657206999e-10	-0.268447	1	0.999	2.79244979416238e-06	eTreg (bLN)	Rpl32
Nsg2.4	6.30422491256359e-10	-0.287003	0.053	0.194	8.89715261910099e-06	eTreg (bLN)	Nsg2
Mxd1	7.35143830982034e-10	0.310886	0.28	0.158	1.03750848866495e-05	eTreg (bLN)	Mxd1
Tnfaip8.2	1.13162803750139e-09	0.281488	0.53	0.37	1.59706664932571e-05	eTreg (bLN)	Tnfaip8
Arf4	1.23249061666438e-09	0.293107	0.633	0.493	1.73941400729843e-05	eTreg (bLN)	Arf4
Rack1.2	1.8886352109204e-09	-0.281554	0.94	0.965	2.66543087317196e-05	eTreg (bLN)	Rack1
Gm2682.4	2.76545809096490e-09	-0.355624	0.197	0.355	3.90289100377876e-05	eTreg (bLN)	Gm2682
Hif1a.3	2.89795232348226e-09	0.318803	0.723	0.597	4.08988011413051e-05	eTreg (bLN)	Hif1a
Rps17.3	3.20364110498469e-09	-0.302969	0.65	0.764	4.5212986914649e-05	eTreg (bLN)	Rps17
mt-Nd1.4	3.43339116356218e-09	-0.297821	0.85	0.894	4.84554494913531e-05	eTreg (bLN)	mt-Nd1
Rpl13a.3	3.75211528222519e-09	-0.26212	0.99	0.998	5.29536029780441e-05	eTreg (bLN)	Rpl13a
Bcl2.4	4.74490037994499e-09	-0.273179	0.07	0.206	6.69647790621637e-05	eTreg (bLN)	Bcl2
Hnrnpl	4.95455276538271e-09	-0.279982	0.497	0.64	6.99236031778461e-05	eTreg (bLN)	Hnrnpl
Rpl35.4	6.29582388271689e-09	-0.305096	0.987	0.986	8.88529624567834e-05	eTreg (bLN)	Rpl35
Sh3glb1	6.31841458283748e-09	0.263437	0.63	0.503	8.91717850075853e-05	eTreg (bLN)	Sh3glb1
Snx2	6.72576313487979e-09	0.289005	0.463	0.33	9.49206951225584e-05	eTreg (bLN)	Snx2
Laptm4a	7.08728452364848e-09	0.294875	0.6	0.475	0.000100023	eTreg (bLN)	Laptm4a
Ets1.1	7.40730507783686e-09	-0.301462	0.717	0.821	0.000104539	eTreg (bLN)	Ets1
Tut4	8.50442318840059e-09	0.294242	0.613	0.471	0.000120023	eTreg (bLN)	Tut4
Rps6.4	1.28134540794972e-08	-0.258599	0.94	0.973	0.000180836	eTreg (bLN)	Rps6
Ubald2	1.48538673532516e-08	0.296807	0.487	0.355	0.000209633	eTreg (bLN)	Ubald2
Capza2	1.55171032837785e-08	0.285207	0.557	0.436	0.000218993	eTreg (bLN)	Capza2
S1pr1.4	1.73382695339806e-08	-0.266383	0.157	0.311	0.000244695	eTreg (bLN)	S1pr1
Tcf7.3	2.10139110708466e-08	-0.305546	0.073	0.203	0.000296569	eTreg (bLN)	Tcf7
Apobec3.1	2.22714809347997e-08	0.310385	0.703	0.593	0.000314317	eTreg (bLN)	Apobec3
Atp1b3.5	2.53171522187182e-08	-0.358318	0.52	0.628	0.000357301	eTreg (bLN)	Atp1b3
Rps15.5	2.54593955092389e-08	-0.28084	0.803	0.871	0.000359308	eTreg (bLN)	Rps15
Sp110	2.74233400149905e-08	0.283091	0.457	0.326	0.000387026	eTreg (bLN)	Sp110
Rps20.5	2.99529478048919e-08	-0.324064	0.993	0.996	0.000422726	eTreg (bLN)	Rps20
Flna.4	3.21053831565869e-08	-0.298795	0.313	0.467	0.000453103	eTreg (bLN)	Flna
Pdia3.2	3.44576036378133e-08	0.260043	0.877	0.783	0.0004863	eTreg (bLN)	Pdia3
Hspa5.2	3.84163028930848e-08	0.305118	0.777	0.662	0.000542169	eTreg (bLN)	Hspa5
Ltb.4	4.61019702584227e-08	0.253466	0.99	0.974	0.000650637	eTreg (bLN)	Ltb
Rpl5.4	4.83354203670347e-08	-0.266476	0.917	0.94	0.000682158	eTreg (bLN)	Rpl5
Myh9.3	6.53892354823622e-08	-0.29043	0.857	0.906	0.000922838	eTreg (bLN)	Myh9
Cd69.1	7.18787363156863e-08	0.391422	0.593	0.458	0.00101442	eTreg (bLN)	Cd69
Phip	1.26258245378126e-07	0.265977	0.473	0.35	0.00178188	eTreg (bLN)	Phip
Lef1.2	1.49464724874028e-07	-0.281459	0.273	0.414	0.0021094	eTreg (bLN)	Lef1
Ripor2.4	2.02175778677734e-07	-0.276292	0.31	0.453	0.00285331	eTreg (bLN)	Ripor2
Ier2.2	2.13131684410987e-07	-0.258056	0.257	0.405	0.00300793	eTreg (bLN)	Ier2
Rpl36a.3	2.32759509555727e-07	-0.25103	0.943	0.964	0.00328493	eTreg (bLN)	Rpl36a
Tubb5	2.48296732129129e-07	-0.264155	0.643	0.738	0.00350421	eTreg (bLN)	Tubb5
Eef1b2.2	2.95196220289935e-07	-0.258912	0.897	0.92	0.0041661	eTreg (bLN)	Eef1b2
Dnaja1.2	3.81572234383392e-07	0.291833	0.783	0.702	0.00538513	eTreg (bLN)	Dnaja1
mt-Nd4.1	5.73884061194015e-07	-0.260185	0.747	0.821	0.00809923	eTreg (bLN)	mt-Nd4
Dusp2.4	5.82374691517484e-07	-0.318649	0.27	0.401	0.00821905	eTreg (bLN)	Dusp2
Izumo1r.3	1.72699644174125e-06	-0.313146	0.65	0.743	0.0243731	eTreg (bLN)	Izumo1r
Satb1.3	2.17863219884371e-06	-0.251981	0.107	0.22	0.030747	eTreg (bLN)	Satb1
Emp3.3	2.89359318570073e-06	-0.277664	0.633	0.734	0.0408373	eTreg (bLN)	Emp3
Txn1	4.26669074174927e-06	0.261586	0.527	0.422	0.0602158	eTreg (bLN)	Txn1
Ccng1	4.76122655744712e-06	0.253205	0.543	0.452	0.0671952	eTreg (bLN)	Ccng1
H2afz.2	4.79660892691903e-06	-0.42762	0.747	0.821	0.0676945	eTreg (bLN)	H2afz
Junb.4	7.72842189901667e-06	-0.308739	0.72	0.807	0.109071	eTreg (bLN)	Junb
Nme2.2	8.3032196642543e-06	-0.271263	0.627	0.689	0.117183	eTreg (bLN)	Nme2
Smchd1	1.39540731195508e-05	0.25903	0.453	0.355	0.196934	eTreg (bLN)	Smchd1
Thy1.2	1.42437589277561e-05	-0.319346	0.457	0.554	0.201022	eTreg (bLN)	Thy1
Ly6c1.5	3.43144130398694e-05	-0.276514	0.05	0.13	0.484279	eTreg (bLN)	Ly6c1
AY036118.5	0.00102904	-0.407127	0.9	0.907	1	eTreg (bLN)	AY036118
Crip1.4	0.001208	-0.329288	0.777	0.795	1	eTreg (bLN)	Crip1
Trav4-4-dv10	0	3.1158	1	0.025	0	NLT-like (skin)	Trav4-4-dv10
Trav3-3	1.24762367883814e-27	0.311416	0.216	0.047	1.76077129794426e-23	NLT-like (skin)	Trav3-3
S100a11.5	9.75560474340552e-11	0.345329	0.918	0.746	1.37680849743682e-06	NLT-like (skin)	S100a11
Pld3.1	9.9016561621693e-09	0.327809	0.601	0.432	0.000139742	NLT-like (skin)	Pld3
S100a10.6	3.3455923859923e-08	0.330655	0.957	0.924	0.000472163	NLT-like (skin)	S100a10
Glrx.6	1.0060575981192e-07	0.339089	0.673	0.491	0.00141985	NLT-like (skin)	Glrx
AW112010.5	1.58236979456889e-07	0.37683	0.966	0.907	0.0022332	NLT-like (skin)	AW112010
Sell.4	3.31050483789274e-07	-0.498549	0.25	0.401	0.00467212	NLT-like (skin)	Sell
mt-Nd2.6	5.18344552922075e-07	-0.292476	0.764	0.878	0.0073154	NLT-like (skin)	mt-Nd2
Rpl35.5	6.16984192642549e-07	-0.302683	0.981	0.986	0.0087075	NLT-like (skin)	Rpl35
Capg.5	8.47986982675268e-07	0.256543	0.861	0.754	0.0119676	NLT-like (skin)	Capg
Klf2.6	9.88991178798172e-07	-0.406427	0.317	0.477	0.0139576	NLT-like (skin)	Klf2
mt-Atp6.6	1.00664045597924e-06	-0.259116	0.995	0.999	0.0142067	NLT-like (skin)	mt-Atp6
Ccr7.6	1.29012691448565e-06	-0.310209	0.062	0.194	0.0182076	NLT-like (skin)	Ccr7
Tcf7.4	1.44253078485726e-06	-0.295508	0.067	0.202	0.0203584	NLT-like (skin)	Tcf7
Ly6c1.6	1.72960360311949e-06	-0.47779	0.019	0.13	0.0244099	NLT-like (skin)	Ly6c1
Ms4a4b.6	2.20384966640875e-06	-0.412137	0.543	0.689	0.0311029	NLT-like (skin)	Ms4a4b
Gm42418.4	2.41783928286166e-06	-0.58272	1	1	0.034123	NLT-like (skin)	Gm42418
S100a4.5	2.8957237116617e-06	0.307446	0.615	0.447	0.0408673	NLT-like (skin)	S100a4
Satb1.4	4.79423491138655e-06	-0.315951	0.091	0.219	0.067661	NLT-like (skin)	Satb1
Tigit.4	5.22524402358464e-06	0.271727	0.63	0.451	0.0737439	NLT-like (skin)	Tigit
Ccl5.6	5.60318311225945e-06	0.472516	0.572	0.427	0.0790777	NLT-like (skin)	Ccl5
Rps18.4	6.60800232927185e-06	-0.256406	0.995	0.997	0.0932587	NLT-like (skin)	Rps18
Ifngr1.6	1.19826495941136e-05	0.313205	0.851	0.767	0.169111	NLT-like (skin)	Ifngr1
Fgl2.4	1.23416050811832e-05	0.323754	0.399	0.274	0.174177	NLT-like (skin)	Fgl2
AY036118.6	2.03610512694079e-05	-0.527956	0.88	0.907	0.287356	NLT-like (skin)	AY036118
Rplp0.5	4.08976990307033e-05	-0.257539	1	0.999	0.577189	NLT-like (skin)	Rplp0
Rps19.6	8.66692966127593e-05	-0.294695	0.99	0.996	1	NLT-like (skin)	Rps19
Hif1a.4	9.50932409082721e-05	0.259542	0.692	0.599	1	NLT-like (skin)	Hif1a
Rps15.6	0.00014256	-0.255015	0.808	0.87	1	NLT-like (skin)	Rps15
Gm26917.4	0.000226264	-0.397971	0.361	0.459	1	NLT-like (skin)	Gm26917
Foxp1.3	0.000229469	-0.250824	0.245	0.366	1	NLT-like (skin)	Foxp1
Gm2682.5	0.000235981	-0.273469	0.245	0.353	1	NLT-like (skin)	Gm2682
Rps20.6	0.000541887	-0.27925	1	0.996	1	NLT-like (skin)	Rps20
Klrg1.4	0.000634636	0.303267	0.26	0.17	1	NLT-like (skin)	Klrg1
Lars2.3	0.000901191	-0.310057	0.846	0.903	1	NLT-like (skin)	Lars2
Ly6a.6	0.00101251	0.276527	0.769	0.707	1	NLT-like (skin)	Ly6a
Tpt1.3	5.55277584797945e-110	-1.60821	0.995	1	7.8366325542534e-106	NLT (colon)	Tpt1
Rps27.3	2.14945956746361e-107	-1.64954	0.979	1	3.03353228756139e-103	NLT (colon)	Rps27
Tmsb4x.3	3.57778821806931e-107	-1.79898	0.989	0.999	5.04933251216122e-103	NLT (colon)	Tmsb4x
Tmsb10.4	5.95993747225941e-106	-1.89901	0.995	1	8.4112597545997e-102	NLT (colon)	Tmsb10
Rpl41.1	6.77486417707784e-106	-1.51235	0.979	1	9.56136581310995e-102	NLT (colon)	Rpl41
Rpl39.1	9.61824589482117e-106	-1.59781	0.989	1	1.35742304313611e-101	NLT (colon)	Rpl39
Fau.2	1.33539914322902e-105	-1.59512	0.984	1	1.88464881083912e-101	NLT (colon)	Fau
Rpl19.3	1.37449834490331e-105	-1.45414	0.989	1	1.93982951416204e-101	NLT (colon)	Rpl19
Rps24.4	1.56025005897946e-105	-1.81254	0.984	1	2.20198090823772e-101	NLT (colon)	Rps24
Rps15a.3	4.22301554902009e-104	-1.6288	0.968	1	5.95994184433206e-100	NLT (colon)	Rps15a
Rpl34.4	1.47315594178755e-103	-1.47	0.979	1	2.07906498064477e-99	NLT (colon)	Rpl34
Rps10.4	1.48648434427366e-102	-1.52814	0.979	1	2.09787535507341e-98	NLT (colon)	Rps10
Rps13.2	1.66211538446044e-102	-1.42621	0.984	1	2.34574344208902e-98	NLT (colon)	Rps13
Rpl37a.3	2.24465685466958e-101	-1.49766	0.974	1	3.16788421899517e-97	NLT (colon)	Rpl37a
Rpl38.2	8.4052571200134e-101	-1.452	0.963	1	1.18623393734749e-96	NLT (colon)	Rpl38
Rplp1.4	1.40371052320109e-97	-1.44994	0.979	1	1.9810566613937e-93	NLT (colon)	Rplp1
Rpl30.3	1.88033885462203e-97	-1.42216	0.984	1	2.65372222552807e-93	NLT (colon)	Rpl30
Rps21.3	4.14198005703496e-97	-1.44872	0.963	1	5.84557645449344e-93	NLT (colon)	Rps21
Rpl27a.3	2.1959527429421e-96	-1.33782	0.984	1	3.09914810611418e-92	NLT (colon)	Rpl27a
Rpl36.3	2.79125750104412e-96	-1.42756	0.958	0.999	3.93930171122356e-92	NLT (colon)	Rpl36
Rpl32.5	4.03644519610612e-96	-1.45747	0.974	1	5.69663510526457e-92	NLT (colon)	Rpl32
Rpl37.4	1.46187656437068e-95	-1.42965	0.974	1	2.06314639529634e-91	NLT (colon)	Rpl37
Rps16.5	1.57961839322082e-95	-1.51561	0.989	1	2.22931543835254e-91	NLT (colon)	Rps16
Rpl27.1	1.86894620489889e-95	-1.30749	0.952	0.998	2.6376437789738e-91	NLT (colon)	Rpl27
Rpl17.3	6.37443774030142e-95	-1.34567	0.984	1	8.99624398288739e-91	NLT (colon)	Rpl17
Rps7.5	3.98147102300188e-94	-1.5079	0.968	0.999	5.61905005476255e-90	NLT (colon)	Rps7
Rpl23.4	9.30210637784447e-94	-1.32792	0.984	1	1.31280627310519e-89	NLT (colon)	Rpl23
Malat1.3	1.39992306438472e-93	1.68296	1	1	1.97571142076616e-89	NLT (colon)	Malat1
Rps9.3	2.16907302084805e-93	-1.31854	0.979	0.999	3.06121275432285e-89	NLT (colon)	Rps9
Rps11.4	3.12354004251923e-93	-1.44351	0.984	1	4.40825206200739e-89	NLT (colon)	Rps11
Rpl13.5	1.35703302344539e-92	-1.40967	0.989	1	1.91518070598848e-88	NLT (colon)	Rpl13
Rpl18a.4	2.50397487989231e-92	-1.28776	0.995	1	3.53385974799201e-88	NLT (colon)	Rpl18a
Rps29.3	2.9753059980185e-92	-1.44509	0.974	0.999	4.19904935500351e-88	NLT (colon)	Rps29
Rps23.3	4.11554929011675e-92	-1.28091	0.979	1	5.80827471314177e-88	NLT (colon)	Rps23
Rps27a.5	6.68109636794824e-92	-1.3625	0.984	1	9.42903130408535e-88	NLT (colon)	Rps27a
Ptprc.2	1.54277997712227e-90	1.46712	1	0.969	2.17732538171265e-86	NLT (colon)	Ptprc
Rps3a1.5	1.82677800147721e-90	-1.3618	0.984	1	2.57813179348478e-86	NLT (colon)	Rps3a1
Rps5.4	8.21178957090599e-89	-1.38418	0.968	0.999	1.15892986214196e-84	NLT (colon)	Rps5
Rpl9.4	1.83636316697164e-88	-1.24561	0.989	1	2.59165933754707e-84	NLT (colon)	Rpl9
Rps28.5	3.03214318840296e-88	-1.37222	0.979	0.999	4.2792636817931e-84	NLT (colon)	Rps28
Rps4x.4	6.70603759577295e-86	-1.33268	0.989	1	9.46423085891436e-82	NLT (colon)	Rps4x
Rpl35a.5	1.78202220680312e-85	-1.44127	0.963	0.998	2.51496794046124e-81	NLT (colon)	Rpl35a
Eef1a1.2	3.11104173043377e-85	-1.03891	1	1	4.39061319416118e-81	NLT (colon)	Eef1a1
Rplp2.3	4.95395153098462e-85	-1.28583	0.952	0.998	6.99151179567859e-81	NLT (colon)	Rplp2
Rpsa.4	1.42897369559097e-84	-1.2115	0.989	1	2.01671057658754e-80	NLT (colon)	Rpsa
Rps3.4	2.01982403098042e-84	-1.18076	0.984	1	2.85057765492267e-80	NLT (colon)	Rps3
Rpl21.5	3.52597438071491e-82	-1.2974	0.979	1	4.97620764350295e-78	NLT (colon)	Rpl21
Rps14.3	6.8731127743389e-82	-1.17536	0.984	0.999	9.70002405842448e-78	NLT (colon)	Rps14
Rpl26.4	1.45754306586586e-79	-1.25449	0.942	0.995	2.05703052885649e-75	NLT (colon)	Rpl26
Rps18.5	2.03976529856561e-79	-1.28859	0.947	0.998	2.87872076586565e-75	NLT (colon)	Rps18
Rpl22.1	3.46297023896567e-79	-1.20555	0.931	0.992	4.88728989825226e-75	NLT (colon)	Rpl22
Rplp0.6	7.34240263692281e-78	-1.28651	0.989	0.999	1.03623328414892e-73	NLT (colon)	Rplp0
Rps20.7	4.21408990910195e-77	-1.48111	0.968	0.996	5.94734508871558e-73	NLT (colon)	Rps20
Rpl11.3	6.58649298079737e-77	-1.05828	0.984	1	9.29551754379933e-73	NLT (colon)	Rpl11
Rps12	4.89309705077308e-76	-1.20376	0.942	0.991	6.90562786775605e-72	NLT (colon)	Rps12
Rps8.5	6.50697233593487e-76	-1.2434	1	1	9.18329005770488e-72	NLT (colon)	Rps8
Rpl13a.4	1.07885639093532e-74	-1.16892	0.984	0.998	1.52259002452702e-70	NLT (colon)	Rpl13a
Rpl35.6	2.95264402481505e-74	-1.34663	0.926	0.987	4.16706651222147e-70	NLT (colon)	Rpl35
Rpl24.2	7.43936179870167e-74	-1.1432	0.947	0.989	1.04991713065077e-69	NLT (colon)	Rpl24
Gm28112	3.17141470590385e-73	0.358367	0.212	0.018	4.47581757444211e-69	NLT (colon)	Gm28112
Rps26.5	5.87781518661182e-73	-1.333	0.942	0.995	8.29536057286527e-69	NLT (colon)	Rps26
Rps19.7	7.81609722590571e-73	-1.35864	0.952	0.996	1.10308580149207e-68	NLT (colon)	Rps19
Rpl18.3	1.760316151178e-71	-1.05534	0.995	1	2.48433418415751e-67	NLT (colon)	Rpl18
Rpl6.4	8.75595583442853e-68	-1.08497	0.958	0.996	1.2357280469129e-63	NLT (colon)	Rpl6
Rpl29.2	8.82755228354719e-68	-1.02729	0.968	0.993	1.24583245377701e-63	NLT (colon)	Rpl29
Ppia.2	6.80387706327287e-67	-0.987793	0.984	0.999	9.602311699397e-63	NLT (colon)	Ppia
Rpl10.5	7.93389959393353e-66	-1.20098	0.931	0.986	1.11971124969184e-61	NLT (colon)	Rpl10
Rpl8.5	1.06765005826952e-65	-1.15749	0.968	0.996	1.50677452723578e-61	NLT (colon)	Rpl8
Rpl14.3	2.74045777653174e-65	-1.07754	0.878	0.973	3.86760806001925e-61	NLT (colon)	Rpl14
Rpl15.5	1.04757040098511e-64	-1.12315	0.942	0.985	1.47843610691029e-60	NLT (colon)	Rpl15
Rpl12.5	1.09879125065688e-64	-1.16403	0.942	0.98	1.55072409205206e-60	NLT (colon)	Rpl12
Rpl7.4	1.59020967169169e-64	-1.09193	0.958	0.986	2.24426290965849e-60	NLT (colon)	Rpl7
Rpl10a.5	3.65657391138697e-64	-1.10545	0.963	0.992	5.16052276114043e-60	NLT (colon)	Rpl10a
Pfn1.1	4.04887614664021e-64	-0.95791	1	1	5.71417890575333e-60	NLT (colon)	Pfn1
Rpl7a.1	1.12439724089863e-63	-1.04025	0.889	0.975	1.58686182608024e-59	NLT (colon)	Rpl7a
Rpl36a.4	1.95500556305027e-62	-1.16547	0.841	0.966	2.75909935113284e-58	NLT (colon)	Rpl36a
mt-Co1	1.31675035521179e-60	0.814418	1	0.999	1.8583297763104e-56	NLT (colon)	mt-Co1
Mbnl1.2	7.94067093162117e-60	1.0737	0.995	0.916	1.1206668885797e-55	NLT (colon)	Mbnl1
Rpl28.6	1.42211579756916e-59	-1.10423	0.968	0.988	2.00703202510935e-55	NLT (colon)	Rpl28
Rpl3.3	3.65601259887177e-58	-0.939405	0.974	0.994	5.15973058078773e-54	NLT (colon)	Rpl3
Gm42418.5	6.27776051619111e-57	-1.70014	1	1	8.85980341650052e-53	NLT (colon)	Gm42418
Rps2.4	1.34843072150575e-54	-0.988653	0.979	0.995	1.90304027726107e-50	NLT (colon)	Rps2
Rps6.5	2.12910680966138e-54	-0.992091	0.915	0.973	3.00480844047511e-50	NLT (colon)	Rps6
Atp5e	7.2645726883585e-53	-0.925884	0.788	0.934	1.02524914350803e-48	NLT (colon)	Atp5e
Actb.2	2.75961674774149e-52	-0.850659	1	1	3.89464711608757e-48	NLT (colon)	Actb
Fth1.3	9.00247711331935e-52	-0.908562	0.952	0.991	1.27051959500276e-47	NLT (colon)	Fth1
Naca.1	5.01063033002125e-51	-0.914926	0.899	0.961	7.07150258475898e-47	NLT (colon)	Naca
Eef1b2.3	5.04807089728947e-51	-1.0051	0.788	0.922	7.12434245734463e-47	NLT (colon)	Eef1b2
Ahnak.3	5.25044601634549e-51	1.45024	0.921	0.649	7.40995446286839e-47	NLT (colon)	Ahnak
Macf1.4	1.37512711384038e-50	1.40447	0.847	0.626	1.94071689576293e-46	NLT (colon)	Macf1
Ikzf2.4	1.38552079301013e-48	1.02724	1	0.836	1.95538549517519e-44	NLT (colon)	Ikzf2
Srrm2	2.54321242721814e-48	0.898634	0.968	0.877	3.58923569853297e-44	NLT (colon)	Srrm2
mt-Co2.3	2.8799219977929e-47	0.726479	1	0.997	4.06443391548512e-43	NLT (colon)	mt-Co2
Rack1.3	3.45531267988993e-46	-0.904329	0.899	0.965	4.87648278512865e-42	NLT (colon)	Rack1
Ptpn18	5.41813247843251e-46	-0.845923	0.815	0.931	7.6466103668118e-42	NLT (colon)	Ptpn18
Ubb.3	8.10174944793993e-45	-0.75628	1	0.998	1.14339989958776e-40	NLT (colon)	Ubb
Pfdn5	9.90645906106098e-45	-0.832314	0.693	0.891	1.39809856728754e-40	NLT (colon)	Pfdn5
Oaz1	1.65511110427751e-43	-0.763146	0.926	0.967	2.33585830146685e-39	NLT (colon)	Oaz1
Kmt2a	2.31845763000483e-42	1.22404	0.767	0.506	3.27203925322581e-38	NLT (colon)	Kmt2a
Ftl1	6.77243949842992e-42	-0.858957	0.905	0.959	9.55794386413414e-38	NLT (colon)	Ftl1
Myl6.2	3.58001983964606e-41	-0.818606	0.857	0.939	5.05248199969248e-37	NLT (colon)	Myl6
Atp5md	6.10505246572926e-41	-0.799589	0.063	0.606	8.6160605448837e-37	NLT (colon)	Atp5md
Snrpe	6.91238600367555e-41	-0.815381	0.127	0.66	9.75545036698731e-37	NLT (colon)	Snrpe
Rpl5.5	8.06506080609679e-41	-0.858985	0.868	0.941	1.13822203156444e-36	NLT (colon)	Rpl5
Serf2.1	4.97968629338597e-40	-0.752265	0.852	0.942	7.02783126585562e-36	NLT (colon)	Serf2
Ifi27l2a.6	3.22954513804746e-39	-1.37889	0.884	0.907	4.55785705332638e-35	NLT (colon)	Ifi27l2a
mt-Atp6.7	3.81201614136374e-39	0.721364	1	0.999	5.37989838030665e-35	NLT (colon)	mt-Atp6
Ets1.2	4.45566256542957e-39	0.985029	0.974	0.815	6.28827657859075e-35	NLT (colon)	Ets1
Sec61b	1.29384344931982e-38	-0.786282	0.148	0.666	1.82600126002506e-34	NLT (colon)	Sec61b
Atp5mpl	7.23734195559092e-38	-0.799574	0.085	0.598	1.02140607019255e-33	NLT (colon)	Atp5mpl
Tma7	1.17149267426935e-37	-0.780879	0.196	0.686	1.65332761119634e-33	NLT (colon)	Tma7
Huwe1	2.05433011090411e-37	0.95384	0.672	0.368	2.89927608551897e-33	NLT (colon)	Huwe1
Coro1a.1	3.01603871880127e-37	-0.639298	0.995	0.996	4.25653544384423e-33	NLT (colon)	Coro1a
Prrc2c	3.59270222684111e-37	0.942711	0.931	0.73	5.07038065274087e-33	NLT (colon)	Prrc2c
Cox4i1	4.1382777147911e-37	-0.744797	0.741	0.896	5.84035133888468e-33	NLT (colon)	Cox4i1
Rpl36al.1	5.65928266014521e-37	-0.773668	0.751	0.883	7.98694561826293e-33	NLT (colon)	Rpl36al
Ndufa6	6.14611682101121e-37	-0.801593	0.196	0.679	8.67401466949312e-33	NLT (colon)	Ndufa6
Cox7b	7.80649961300978e-37	-0.773895	0.074	0.574	1.10173129038407e-32	NLT (colon)	Cox7b
Gm11808.3	8.6288222635274e-37	-0.833801	0.63	0.842	1.21778568605162e-32	NLT (colon)	Gm11808
Cfl1.3	9.35822768001195e-37	-0.701633	0.984	0.986	1.32072667248009e-32	NLT (colon)	Cfl1
Psma2	2.89748846177212e-36	-0.741456	0.101	0.605	4.089225466099e-32	NLT (colon)	Psma2
Hint1	3.88072287764992e-36	-0.777786	0.164	0.657	5.47686419722734e-32	NLT (colon)	Hint1
Sh3bgrl3.3	4.32260179672761e-36	-0.770689	0.915	0.927	6.10048791572167e-32	NLT (colon)	Sh3bgrl3
S100a10.7	5.11085335204806e-36	-1.06099	0.905	0.925	7.21294733574543e-32	NLT (colon)	S100a10
Selenow.1	6.53019529407689e-36	-0.766389	0.735	0.869	9.21606461853071e-32	NLT (colon)	Selenow
Btf3	8.96059908224386e-36	-0.704755	0.778	0.907	1.26460934847708e-31	NLT (colon)	Btf3
Trmt112	1.2183702861032e-35	-0.7446	0.111	0.61	1.71948598477745e-31	NLT (colon)	Trmt112
Rps15.7	1.76950929147507e-35	-0.84406	0.746	0.871	2.49730846305876e-31	NLT (colon)	Rps15
Rpl4.4	3.03297294503834e-35	-0.79385	0.878	0.919	4.28043471733261e-31	NLT (colon)	Rpl4
Eif3k	3.44126855605891e-35	-0.74664	0.201	0.681	4.85666231316594e-31	NLT (colon)	Eif3k
Sec61g	3.6883589452449e-35	-0.808731	0.307	0.717	5.20538097942412e-31	NLT (colon)	Sec61g
Cox7a2	1.44132987793268e-34	-0.734155	0.116	0.608	2.03414885672639e-30	NLT (colon)	Cox7a2
Tomm6	1.51217496327415e-34	-0.749682	0.259	0.71	2.13413252566881e-30	NLT (colon)	Tomm6
Cd52.2	1.52426557089532e-34	-0.831998	0.989	0.974	2.15119600020456e-30	NLT (colon)	Cd52
Mif	2.65764745499656e-34	-0.815903	0.127	0.617	3.75073785323665e-30	NLT (colon)	Mif
Rgs10.2	1.3792155612267e-33	-0.836709	0.153	0.625	1.94648692155924e-29	NLT (colon)	Rgs10
Cox6b1	1.42652259047635e-33	-0.734825	0.381	0.759	2.01325133193927e-29	NLT (colon)	Cox6b1
Snrpg	2.05245650376937e-33	-0.728042	0.64	0.848	2.89663186376971e-29	NLT (colon)	Snrpg
Cox8a.2	2.52402716549681e-33	-0.759652	0.751	0.868	3.56215953866565e-29	NLT (colon)	Cox8a
Cox6a1	4.42452465563192e-33	-0.70234	0.095	0.579	6.24433164649333e-29	NLT (colon)	Cox6a1
Gpx4.2	4.4288991353057e-33	-0.836648	0.746	0.86	6.25050534965693e-29	NLT (colon)	Gpx4
Ndufa7	9.517414717037e-33	-0.725794	0.143	0.622	1.34319273901543e-28	NLT (colon)	Ndufa7
Atp5h	1.39561818487533e-32	-0.738027	0.566	0.818	1.96963594431456e-28	NLT (colon)	Atp5h
Cox7a2l.2	1.46494159527407e-32	-0.786042	0.159	0.63	2.0674720734103e-28	NLT (colon)	Cox7a2l
Uba52.1	1.85647779167868e-32	-0.773417	0.249	0.685	2.62004710739612e-28	NLT (colon)	Uba52
Ndufv3	2.15204202471142e-32	-0.700963	0.074	0.539	3.03717690947522e-28	NLT (colon)	Ndufv3
Psmb1	2.97348649201971e-32	-0.692197	0.18	0.656	4.19648148618742e-28	NLT (colon)	Psmb1
Rps25.2	3.89580441067376e-32	-0.778443	0.661	0.838	5.49814876478388e-28	NLT (colon)	Rps25
Hspe1	6.57446912791665e-32	-0.726366	0.069	0.549	9.27854828022877e-28	NLT (colon)	Hspe1
Tomm7	1.51931380590123e-31	-0.717768	0.275	0.7	2.14420757426841e-27	NLT (colon)	Tomm7
Cox6c	1.79048009152524e-31	-0.713351	0.55	0.812	2.52690455316957e-27	NLT (colon)	Cox6c
Prdx1.3	2.55261573317191e-31	-0.731016	0.148	0.625	3.60250658422551e-27	NLT (colon)	Prdx1
Slc25a5	3.26410406452065e-31	-0.686163	0.169	0.648	4.606630066258e-27	NLT (colon)	Slc25a5
Mrpl52	6.41607069460682e-31	-0.714335	0.138	0.605	9.0550005712986e-27	NLT (colon)	Mrpl52
[truncated: 1,164 more rows]
