# Supplementary material for: IKK2 controls the inflammatory potential of tissue-resident regulatory T cells in a murine gain of function model
Source: Nat Commun. 2024 Mar 25;15:2345. doi: 10.1038/s41467-024-45870-3 (PMC10963799; doi:10.1038/s41467-024-45870-3)
Supplement: Supplementary file 9 — Supplementary Data 6 [file 41467_2024_45870_MOESM9_ESM.xlsx]

## Sheet: Table_S6_NLTskin_HALLMARKpathwa
	pathway	pval	padj	log2err	ES	NES	size	leadingEdge
1	HALLMARK_TNFA_SIGNALING_VIA_NFKB	0	0	0.887075	0.725638	2.17223	120	Tnfrsf9,Cd83,Nr4a1,Egr1,Dusp1,Junb,Nfkbia,Dusp2,Gadd45b,Zfp36,Nr4a3,Nfkb1,Ier5,Relb,Egr2,Tnfaip3,Bhlhe40,Trib1,Tap1,Cd69,Dusp5,Rel,Ptger4,Btg1,Irf1,Kdm6b,Icam1,Cebpb,Cd44,Traf1,Nfil3,Ppp1r15a,Tank,Nfat5,Tnf,Gpr183,Zc3h12a,Nfkbie,Pmepa1,Bcl3,Phlda1,Id2,Map2k3,Per1,Areg,Nr4a2,Ccnl1,Smad3,Tnip1,Tnfaip8,Fos,Tgif1,Nfkb2,Ier2,Btg2,Myc,Csf1,Fosb,Socs3,Cflar
2	HALLMARK_IL2_STAT5_SIGNALING	0	0	0.898671	0.699826	2.14165	148	Tnfrsf9,Tnfrsf4,Penk,Ctla4,Tnfrsf1b,Cd83,Prkch,Icos,Cst7,Itgae,Batf,Nt5e,Tnfrsf18,Gadd45b,Il2rb,Odc1,Rgs16,Itgav,Cd81,Twsg1,Tiam1,Ikzf2,Nfkbiz,Rabgap1l,Bhlhe40,Swap70,Adam19,Myo1e,Il1r2,Ctsz,Cish,Slc1a5,Cyfip1,Cd44,Traf1,Lrig1,Syngr2,Casp3,Tnfsf11,Snx9,Abcb1a,Nfil3,Irf4,Il10,Phlda1,Hopx,Wls,Syt11,Ttc39b,Irf8,Ikzf4,Xbp1,Ptger2,Smpdl3a,Gbp3,Capg,Myc,Csf1,Mapkapk2,Galm,Ccnd2,Lclat1,Bcl2l1,Gpr65,Ahr,…
3	HALLMARK_IL6_JAK_STAT3_SIGNALING	0.00254116	0.0127058	0.431708	0.638992	1.69168	50	Tnfrsf1b,Tgfb1,Crlf2,Stat1,Irf1,Il1r2,Cd44,Stat3,Tnf,Ptpn1,Tyk2,Itga4,Cd38,Csf1,Ebi3,Socs3,Cbl,Il12rb1,Il6st,Pim1,Cxcl10
4	HALLMARK_KRAS_SIGNALING_UP	0.00095723	0.00697078	0.477271	0.59509	1.68373	77	Tnfrsf1b,Mmd,Rgs16,Laptm5,Tnfaip3,Rabgap1l,Trib1,Prdm1,Itgb2,Traf1,Abcb1a,Ppp1r15a,Ctss,Id2,Irf8,Pdcd1lg2,Map4k1,Lcp1,Adam17,Ccnd2,Cbl,Il10ra,Cd37,Cxcl10,Fuca1,St6gal1,Dusp6
5	HALLMARK_UV_RESPONSE_UP	0.00048769	0.0060961	0.498493	0.571902	1.67563	101	Nr4a1,Junb,Ephx1,Nfkbia,Tap1,Btg1,Irf1,Icam1,Grina,Casp3,Abcb1a,Bsg,Epcam,Tmbim6,Fos,Rasgrp1,Ddx21,Btg2,Rpn1,Fosb,Ago2,Il6st,Hnrnpu
6	HALLMARK_INTERFERON_GAMMA_RESPONSE	0.00024486	0.00408106	0.498493	0.549699	1.67207	145	Cd74,Nfkbia,Il2rb,H2-Q7,Nfkb1,Tnfaip3,Tapbp,Psme2,Stat1,Tap1,Cd69,Hif1a,Btg1,Irf1,Lcp2,Icam1,Ifi27,Casp3,Irf4,Stat3,Ptpn6,Arid5b,Irf8,Jak2,Ptpn1,Trim14,St8sia4,Casp4,Gbp3,Casp1,H2-D1,Nlrc5,Ifnar2,Cd38,Eif2ak2,Gbp4,Adar,Socs3,Pfkp,Psmb9,Rapgef6,Psme1,Psma3,Vamp8,Il10ra,Helz2,Pim1,Cxcl10,Rbck1,Rnf31,Plscr1,Cd274
7	HALLMARK_ESTROGEN_RESPONSE_LATE	0.00125474	0.00697078	0.45506	0.589875	1.66898	77	Batf,Dusp2,Zfp36,Nrip1,Tiam1,Nab2,Cish,Cd44,Slc26a2,Ptpn6,Slc29a1,Pkp3,Id2,Areg,Plaat3,Xbp1,Jak2,Amfr,Fos,Dnajc1,Atp2b4,Ncor2,Fabp5,Hspa4l,Aff1,Slc9a3r1,Il6st
8	HALLMARK_TGF_BETA_SIGNALING	0.00589029	0.0267741	0.407018	0.665765	1.66632	36	Junb,Tgfb1,Skil,Tgfbr1,Ppp1r15a,Pmepa1,Id2,Smad3,Tgif1,Smad7,Ncor2,Sptbn1
9	HALLMARK_INFLAMMATORY_RESPONSE	0.00109478	0.00697078	0.45506	0.572152	1.65557	91	Tnfrsf9,Tnfrsf1b,Nfkbia,Il2rb,Nfkb1,Rgs16,Itgb8,Lck,Tapbp,Cd69,Hif1a,Cd82,Ptger4,Rgs1,Kcna3,Irf1,Lcp2,Icam1,Sema4d,Il10,Gpr183,P2rx7,Cybb,Slamf1,Ptger2,Rasgrp1,Raf1,Btg2,Myc,Eif2ak2,Csf1,Ebi3,Rhog,Abi1,Ahr,Ccrl2,Il10ra
10	HALLMARK_ALLOGRAFT_REJECTION	0.00079647	0.00697078	0.477271	0.5465	1.6421	124	Srgn,Cd74,Cd3e,Il2rb,H2-Q7,Cd3d,Itgal,Zap70,Cd3g,Tgfb1,Lck,Tapbp,Stat1,Tap1,Hif1a,Cd247,Cd2,Itgb2,Lcp2,Icam1,Cd4,Il27ra,Ptprc,Irf4,Il10,Tnf,Ptpn6,Bcl3,Ctss,H2-T23,Irf8,Jak2,Hcls1,St8sia4,Map4k1,Tap2,Il16,Capg,Eif4g3,Ifnar2,Cd28,Csf1,Prkcb,Ccnd2,Csk,Eif3a,Traf2,Abi1,Bcl10,Gpr65,F2r,Il12rb1
11	HALLMARK_ESTROGEN_RESPONSE_EARLY	0.0186526	0.077719	0.352488	0.522638	1.48244	79	Nrip1,Tiam1,Bhlhe40,Nav2,Cish,Cd44,Lrig1,Slc26a2,Retreg1,Areg,Plaat3,Xbp1,Jak2,Amfr,Tbc1d30,Fos,Rasgrp1,Unc119,Ncor2,Myc,Fcmr,Endod1,Aff1,Slc9a3r1,Il6st,Mybbp1a,Inpp5f,Fkbp5,Flnb,Igf1r
12	HALLMARK_KRAS_SIGNALING_DN	0.0521862	0.163082	0.234393	0.616745	1.46872	28	Ccr8,Pdcd1,Skil,Nr4a2,Dtnb,Ptprj,Btg2
13	HALLMARK_NOTCH_SIGNALING	0.0625931	0.184097	0.21925	0.676866	1.45916	16	Prkca,Notch1,Psen2,Dtx1,Fbxw11,Aph1a
14	HALLMARK_PI3K_AKT_MTOR_SIGNALING	0.0322589	0.124073	0.321776	0.511784	1.45009	80	Calr,Tiam1,Lck,Hsp90b1,Cab39,Dapp1,Sla,Itpr2,Map2k3,Raf1,Cltc,Plcg1,Prkcb,Vav3,Traf2
15	HALLMARK_UV_RESPONSE_DN	0.0419947	0.139983	0.252961	0.510311	1.4232	72	Dusp1,Prkca,Nfkb1,Fyn,Bhlhe40,Lamc1,Ythdc1,Smad3,Smad7,Atp2b4,Myc,Tgfbr2,Cdk13,Cited2,Aggf1,Atxn1,Synj2,Igf1r,Runx1,Celf2,Dyrk1a,Akt3,Syne1,Zmiz1
16	HALLMARK_COMPLEMENT	0.0400517	0.139983	0.257206	0.470461	1.36001	93	Hspa5,Ctsb,Fyn,Lck,Tnfaip3,Timp2,Dusp5,Irf1,Lcp2,Cebpb,Casp3,Gata3,Ctss,Jak2,Dock10,Casp4,Rasgrp1,Casp1,Raf1,Cblb,Rhog,Psmb9,Pim1,Plscr1,Src,Ehd1,Pik3ca,Dusp6,Pfn1,Spock2,Cpq,Dgkh,Ctso
17	HALLMARK_HYPOXIA	0.105943	0.278798	0.153159	0.438062	1.26635	93	Dusp1,Hspa5,Zfp36,Prkca,Myh9,Tnfaip3,Bhlhe40,Btg1,Nfil3,Ppp1r15a,Fos,Tpst2,Pfkp,Cited2,Rragd,Pim1,Pnrc1,Foxo3,Fam162a,Rbpj,Mif,Gapdh,Chst2,Wsb1
18	HALLMARK_P53_PATHWAY	0.0981132	0.272537	0.157403	0.422893	1.26582	121	Zfp36l1,Ephx1,Rgs16,Ier5,Cd81,Tgfb1,Slc3a2,Tap1,Notch1,Cd82,Plk3,Btg1,Mxd4,Ppp1r15a,Sec61a1,Fos,Casp1,Btg2,Ei24,Trp53,Ccnd2,Hspa4l,Pom121,F2r,Rps27l,Vamp8,Irak1,Mapkapk3,Fuca1,Foxo3,Kif13b,Fam162a,Mdm2,Sp1
19	HALLMARK_PANCREAS_BETA_CELLS	0.20858	0.41716	0.112843	0.638828	1.25087	9	Spcs1,Foxo1,Akt3,Srp14,Dpp4,Srprb
20	HALLMARK_PROTEIN_SECRETION	0.15625	0.355114	0.123842	0.440374	1.24074	75	M6pr,Gnas,Ap3b1,Atp1a1,Cltc,Ergic3,Dst,Adam10,Golga4,Arfgef1,Copb2,Ap2m1,Ppt1,Napa,Snx2,Mapk1,Ctsc,Lman1,Sec31a,Rer1,Ap1g1,Tmed10,Sec22b,Uso1,Ap2b1,Scamp3
21	HALLMARK_UNFOLDED_PROTEIN_RESPONSE	0.14578	0.347095	0.127505	0.425713	1.23536	95	Hspa5,Calr,Spcs1,Hsp90b1,Cebpb,Pdia6,Fus,Xbp1,Eif4a1,Eif4g1,Hyou1,Dnajc3,Eif4a2,Hspa9,Exoc2,Srpr,Spcs3,Cxxc1,Edem1,Ssr1
22	HALLMARK_MTORC1_SIGNALING	0.122722	0.306804	0.13649	0.397334	1.2199	151	Hspa5,Calr,M6pr,Bhlhe40,Itgb2,Hsp90b1,Slc1a5,Dapp1,Nfil3,Sla,Ppp1r15a,Map2k3,Xbp1,Canx,Ifrd1,Btg2,Rpn1,Phgdh,Slc9a3r1,Psma3,Hspa9,Hspe1,Atp5g1,Edem1,Nfkbib,Ssr1,Atp2a2,Gapdh,Adipor2,Sdf2l1
23	HALLMARK_MYOGENESIS	0.198649	0.41716	0.110122	0.46537	1.21225	45	Gadd45b,Myh9,Tgfb1,Bhlhe40,Notch1,Nav2,Psen2,Syngr2,Ifrd1
24	HALLMARK_G2M_CHECKPOINT	0.20202	0.41716	0.104733	0.395412	1.18055	118	Odc1,Tgfb1,Hif1a,Tra2b,Mcm6,Bcl3,Numa1,Sfpq,Hmgn2,Ythdc1,Smad3,Slc38a1,Cks2,Ncl,Myc,G3bp1,Cenpa,Tle3,Srsf2,E2f4,Hnrnpu,Top1,Ilf3,Ewsr1,Nolc1,Chmp1a,Nsd2,Smarcc1
25	HALLMARK_WNT_BETA_CATENIN_SIGNALING	0.319424	0.540657	0.0855357	0.497757	1.13949	22	Notch1,Psen2,Ncor2,Myc,Adam17,Trp53,Ccnd2,Ncstn,Rbpj,Ptch1,Ctnnb1
26	HALLMARK_MITOTIC_SPINDLE	0.310692	0.540657	0.0797706	0.365384	1.09563	123	Myh9,Tiam1,Myo1e,Arf6,Akap13,Plekhg2,Arhgef3,Nedd9,Rasa1,Numa1,Arhgap4,Dync1h1,Csnk1d,Sptbn1,Rhof,Cep250,Dst,Abi1,Abr,Rapgef6,Cntrl,Arfgef1,Kif3b,Myo9b,Flnb,Cep57,Rab3gap1,Actn4,Cep192,Tbcd,Arhgef7,Map1s,Arhgef12,Stau1,Clasp1,Tuba4a
27	HALLMARK_XENOBIOTIC_METABOLISM	0.327343	0.540657	0.0780892	0.38138	1.09109	83	Ephx1,Spint2,Slc1a5,Id2,Irf8,Tmbim6,Man1a,Comt,Lpin2,Atp2a2,Smox,Slc35b1,Sar1b,Aco2,Ninj1,Pts,Xdh,Pink1,Gch1,Gstt2,Ech1
28	HALLMARK_ANDROGEN_RESPONSE	0.347942	0.540657	0.0766747	0.391722	1.08337	65	Maf,Itgav,Slc26a2,Arid5b,Pmepa1,Ptk2b,Tnfaip8,Cdk6,Stk39,Spcs3,Fkbp5,H1f0,Sat1,Zmiz1,Abhd2,Lman1,Elk4,B2m,Akt1
29	HALLMARK_APICAL_SURFACE	0.393851	0.547015	0.0753094	0.536921	1.08291	11	Il2rb,Gata3,Adam10,Adipor2
30	HALLMARK_MYC_TARGETS_V2	0.356369	0.540657	0.0764767	0.407034	1.07155	49	Dusp2,Myc,Gnl3,Hspe1,Mybbp1a,Ppan,Wdr43,Nolc1,Mrto4,Rcl1,Srm,Ipo4,Slc19a1,Utp20,Dctpp1,Pprc1,Noc4l,Ndufaf4,Cdk4,Nop2,Plk4,Grwd1,Wdr74,Tfb2m,Imp4,Nip7,Prmt3,Nop16,Pus1,Nop56,Supv3l1
31	HALLMARK_HEME_METABOLISM	0.358682	0.540657	0.0727141	0.359466	1.06907	115	Ctsb,Lrp10,Rbm38,Map2k3,Bsg,Sec14l1,Ucp2,Btg2,Endod1,Bmp2k,Rbm5,Rnf123,Khnyn,Top1,Foxo3,Alad,Lpin2,Foxj2,Mpp1,H1f0,Mark3,Gde1,Smox,Nfe2l1,Rcl1,Sidt2,Picalm,Ctse,Nek7,Arhgef12,Dcaf11,Minpp1,Htatip2,Prdx2,Mkrn1,Nudt4,Ezh1,Tmem9b
32	HALLMARK_APOPTOSIS	0.455484	0.615519	0.0618406	0.352263	1.01882	94	Gadd45b,Tap1,Timp2,Cd69,Irf1,Cd2,Psen2,Cd44,Casp3,Tnf,Nedd9,Casp4,Casp1,Smad7,Btg2,Cd38,Ccnd2,Cflar,Dnajc3,Bcl10,Bcl2l1,F2r
33	HALLMARK_INTERFERON_ALPHA_RESPONSE	0.501292	0.659595	0.0573667	0.347576	0.984825	78	Cd74,H2-Q7,Psme2,Tap1,Irf1,Ifi27,Trim14,Gbp3,Casp1,Eif2ak2,Csf1,Adar,Uba7,Psmb9,Psme1,Psma3,Ccrl2,Helz2,Cxcl10,Rnf31,Plscr1
34	HALLMARK_GLYCOLYSIS	0.540025	0.680556	0.0531298	0.332565	0.970747	97	Hspa5,Nt5e,Cd44,Mdh1,Got2,Cenpa,Pfkp,Cited2,Rragd,Pgam1,Rbck1,Mdh2,Fam162a,Copb2,Fut8,Mif,Chst2,Srd5a3,Chpf,Egln3,Hdlbp,Ext2,Slc16a3
35	HALLMARK_SPERMATOGENESIS	0.544444	0.680556	0.0568864	0.377529	0.952667	37	Agfg1,Nf2,Hspa4l,Gfi1,Arl4a,Ide,Pebp1,Ip6k1,Zc3h14,Mtor
36	HALLMARK_HEDGEHOG_SIGNALING	0.567407	0.69196	0.0579755	0.446381	0.930503	14	Myh9,Rasa1,Cdk6,Tle3,Ptch1
37	HALLMARK_BILE_ACID_METABOLISM	0.608635	0.724566	0.0518458	0.358866	0.905156	38	Lck,Slc29a1,Acsl5,Pex16,Atxn1,Slc35b2,Abca2,Gnpat,Slc23a2,Phyh,Pex6,Pex13,Fdxr,Abca3,Scp2
38	HALLMARK_COAGULATION	0.687324	0.78105	0.0467883	0.347865	0.853327	32	Ctsb,Fyn,Arf4,Dusp6,Cpq,Ctso,Wdr1,Ctse,Sirt2
39	HALLMARK_FATTY_ACID_METABOLISM	0.824427	0.916031	0.033677	0.273524	0.800258	99	Ephx1,Odc1,Mdh1,Rap1gds1,Ostc,Acsl5,Hsp90aa1,Idh3b,Psme1,Mdh2,Alad,Apex1,Mif,Adipor2
40	HALLMARK_ADIPOGENESIS	0.92689	0.96551	0.0265351	0.24271	0.731359	127	Ubc,Slc1a5,Tank,Agpat3,Ppp1r15b,Ucp2,Reep5,Baz2a,Uqcr10,Gphn,Itih5,Mdh2,Ghitm,Bcl2l13,Arl4a,Adipor2,Araf,Rtn3,Slc25a1,Chchd10,Acly,Aco2,Pim3,Dhcr7,Slc19a1,Ppm1b,Rnf11,Bcl6,Ech1,Mccc1,Pfkl,Ak2,Dhrs7,Dnajb9,Phyh,Itsn1,Uqcrc1,Cox7b,Gpat4,Jagn1,Etfb,Aplp2
41	HALLMARK_PEROXISOME	0.912869	0.96551	0.0312771	0.259122	0.710043	63	Abcb9,Abcb1a,Acsl5,Slc25a19,Bcl10,Atxn1,Slc35b2,Ide,Smarcc1,Dlg4,Ctbp1,Gnpat,Ech1,Fis1,Mvp,Slc23a2,Pex6,Pex2,Pex13
42	HALLMARK_CHOLESTEROL_HOMEOSTASIS	0.879781	0.956284	0.0339724	0.27373	0.702866	41	Nfil3,Trp53inp1,Fabp5,Pnrc1,Alcam,Plscr1,Ctnnb1,Abca2,Stx5a,Dhcr7,Fbxo6,Ech1,Chka
43	HALLMARK_DNA_REPAIR	1	1	0.0225843	0.169986	0.511233	125	Dad1,Srsf6,Sec61a1,Hcls1,Ddb1,Trp53,Pom121,Edf1,Pold4,Cox17,Supt5,Polr2a,Upf3b,Gtf2a2,Taf10,Polr1c,Nme1,Zwint,Aprt,Nelfe,Cstf3,Umps
44	HALLMARK_OXIDATIVE_PHOSPHORYLATION	1	1	0.10208	-0.173235	-0.649134	185	Atp5h,Cyb5a,Cox7a2l,Uqcrh,Atp1b1,Pdha1,Gpx4,Ndufa6,Glud1,Uqcrfs1,Ldha,Cox4i1,Vdac2,Mpc1,Oat,Ndufs7,Atp5l,Cox5b,Ndufb4,Atp5c1,Mrpl15,Cox8a,Atp5b,Acadm,Sdhc,Vdac3,Idh3g,Atp5g2,Ndufa9,Idh2,Hsd17b10
45	HALLMARK_E2F_TARGETS	0.647343	0.752724	0.116234	-0.261406	-0.922938	122	Cdc25b,Cdkn1b,Pttg1,Hmgb2,Lbr,Jpt1,Smc6,Psip1,Hnrnpd,Smc3,Smc4,Prps1,Msh2,Pole4,Rpa1,Hmga1,Usp1,Paics,Exosc8,Rbbp7,Naa38
46	HALLMARK_REACTIVE_OXYGEN_SPECIES_PATHWAY	0.386617	0.547015	0.134273	-0.359724	-1.03627	42	Lsp1,Cdkn2d,Pdlim1,Gpx4,Ftl1,Glrx,Mbp,Ndufa6,Gclm,Lamtor5,Cat
47	HALLMARK_APICAL_JUNCTION	0.291667	0.540123	0.166934	-0.335714	-1.09664	73	Itgb1,Thy1,Msn,Cnn2,Pecam1,Actb,Evl,Myl12b,Actn1,Rac2,Fyb,Gnai2
48	HALLMARK_ANGIOGENESIS	0.367647	0.540657	0.120985	-0.530914	-1.10547	7	S100a4
49	HALLMARK_EPITHELIAL_MESENCHYMAL_TRANSITION	0.257576	0.495338	0.169571	-0.400676	-1.15816	43	Vim,Emp3,Lgals1,Itgb1,Igfbp4,Thy1,Flna
50	HALLMARK_MYC_TARGETS_V1	0.00125098	0.00697078	0.45506	-0.412253	-1.56215	193	Rps5,Rps10,Rpl18,Rpl6,Rplp0,Rps3,Rpl34,Ppia,Rack1,Rps6,Eef1b2,Npm1,Rps2,Rpl22,Rpl14,Snrpd3,Srpk1,Psmb3,Hnrnpa3,Snrpg,Cbx3,Eif2s2,Hnrnpd,Ldha,Glo1,Pcbp1
