# Supplementary material for: IKK2 controls the inflammatory potential of tissue-resident regulatory T cells in a murine gain of function model
Source: Nat Commun. 2024 Mar 25;15:2345. doi: 10.1038/s41467-024-45870-3 (PMC10963799; doi:10.1038/s41467-024-45870-3)
Supplement: Supplementary file 11 — Source Data [file 41467_2024_45870_MOESM11_ESM.zip]

Archive with 14 entries (14 files):
- Source Data Figure 1.xlsx
- Source Data Figure 2.xlsx
- Source Data Figure 3.xlsx
- Source Data Figure 4.xlsx
- Source Data Figure 5.xlsx
- Source Data Figure 6.xlsx
- Source Data Supp Figure 1.xlsx
- Source Data Supp Figure 2.xlsx
- Source Data Supp Figure 3.xlsx
- Source Data Supp Figure 4.xlsx
- Source Data Supp Figure 5.xlsx
- Source Data Supp Figure 6.xlsx
- Source Data Supp Figure 7.xlsx
- Source Data Supp Figure 8.xlsx
