# Supplementary material for: IKK2 controls the inflammatory potential of tissue-resident regulatory T cells in a murine gain of function model
Source: Nat Commun. 2024 Mar 25;15:2345. doi: 10.1038/s41467-024-45870-3 (PMC10963799; doi:10.1038/s41467-024-45870-3)
Supplement: Supplementary file 11 — Source Data [file 41467_2024_45870_MOESM11_ESM.zip › Source Data Figure 1.xlsx]

## Sheet: Fig 1B
Age	Scaly Tail	Genotype
118	0	HOM
160	0	WT
42	1	HOM
160	0	HET
160	0	HET
81	0	WT
24	1	HOM
159	0	WT
159	0	HET
55	1	HOM
89	1	HOM
145	0	HET
145	0	HET
120	1	HOM
100	1	HET
100	1	HET
113	0	WT
113	1	HOM
39	1	HOM
92	0	HET
28	1	HOM
85	1	HET
124	0	HET
124	0	WT
124	0	WT
30	1	HET
173	0	WT
66	0	WT
129	0	HET
64	1	HOM
129	0	WT
179	0	HET
45	1	HOM
174	0	WT
36	1	HOM
185	0	HET
64	1	HOM
97	1	HOM
79	1	HET
64	1	HET
79	1	HET
99	0	HET
71	0	WT
71	0	WT
37	1	HOM
71	0	WT
76	0	HET

## Sheet: Fig 1D
uM
WT	265.707	215.61	252.425	298.18	248.64	198.021	277.522	238.346	152.548	135.443	213.989	241.954	175.43	219.477	327.552
HET	417.801	313.385	303.889	254.701	318.82	200.54
HOM	410.951	388.615	384.4	352.98	426.7	480.395	398.314	284.904	347.766	507.503	512.709	238.981

## Sheet: Fig 1E
uM
WT	53.7524	42.8628	58.7238	49.74	69.52	65.8342	73.5174	77.8866	50.866	69.8462	68.8752	68.6498	57.7782	54.453	66.6004
HET	77.8266	58.4654	58.5212	57.416	69.2	71.92	69.66
HOM	77.818	71.795	103.22	84.04	100.34	116.354	99.5844	88.6292	99.3012	94.4198	106.873	86.5236

## Sheet: Fig 1G
Age	Ear dermatitis	Genotype
118	0	HOM
160	0	WT
160	0	HOM
160	0	HET
160	0	HET
81	0	WT
47	0	HOM
159	0	WT
159	0	HET
116	1	HOM
145	0	WT
145	0	WT
120	1	HOM
113	0	HET
113	0	HOM
113	0	WT
70	0	HOM
92	0	HET
92	0	HOM
109	1	HOM
120	1	HOM
176	0	HET
124	0	HET
124	0	WT
124	0	WT
112	0	HET
173	0	WT
66	0	WT
109	1	HOM
85	1	HOM
54	1	HET
66	0	WT
129	0	HET
64	1	HOM
129	0	WT
179	0	HET
179	0	HOM
174	0	WT
185	0	HOM
185	0	HET
193	0	HOM
102	1	HOM
193	0	WT
151	0	WT
137	1	HOM
126	0	HET
126	0	HET

## Sheet: Fig 1I
uM
WT	76.8342	68.9074	67.9598	44.1632	46.6418	69.751	58.9422	47.0574	46.4236	64.0644	60.1762	59.8496	44.3856
HET	57.7088	64.5368	76.45	94.5446
HOM	127.941	119.407	109.18	144.733	176.485	179.432	84.9968	234.766	109.713

## Sheet: Fig 1J
uM
WT	15.5712	22.1388	21.529	24.1804	19.9274	19.282	21.6518	20.7692	21.3382	20.3798	23.3512	21.041	18.4684
HET	24.9844	19.644	18.3946	31.606
HOM	39.8228	45.06	60.8746	61.1604	84.0494	81.1646	23.5044	76.7036	71.915

## Sheet: Fig 1M
% of FOXP3+
WT	4.62	11.5	12.5
HET	28.9	16.7	14.7
HOM	24.5	70.2	47.7

## Sheet: Fig 1N
% of FOXP3+
WT	22.1	11.8	16.7	7.84	6.94	28.8	36.4
HET	35.9	30.3	22.6	32.9	27.3	41.2	39.5
HOM	47.8	34.9	56.9	47.1	38.6	59.8	41.9
