# Supplementary material for: IKK2 controls the inflammatory potential of tissue-resident regulatory T cells in a murine gain of function model
Source: Nat Commun. 2024 Mar 25;15:2345. doi: 10.1038/s41467-024-45870-3 (PMC10963799; doi:10.1038/s41467-024-45870-3)
Supplement: Supplementary file 11 — Source Data [file 41467_2024_45870_MOESM11_ESM.zip › Source Data Figure 2.xlsx]

## Sheet: Fig 2C
Age	Limb inflammation	Genotype
160	0	WT
160	0	HET
160	0	HET
81	0	WT
159	0	WT
159	0	HET
145	0	HET
145	0	HET
113	0	WT
92	0	HET
124	0	HET
124	0	WT
124	0	WT
173	0	WT
66	0	WT
129	0	HET
129	0	WT
179	0	HET
174	0	WT
185	0	HET
99	0	HET
71	0	WT
71	0	WT
71	0	WT
76	0	HET
318	1	HOM
253	1	HOM
245	1	HOM
284	1	HOM
59	1	HOM
230	1	HOM
153	1	HOM
272	1	HOM
318	1	HOM
458	0	HET
427	0	HET
194	0	HET
194	0	HET
201	0	HET
282	0	WT
248	0	WT
248	0	WT
141	0	WT
193	0	WT
193	0	WT
272	0	WT
272	0	WT
264	0	WT
80	1	HOM
80	1	HOM
80	0	WT
80	0	WT
80	0	WT
80	0	WT
105	0	WT
105	0	WT
105	0	WT
105	0	WT
37	0	WT
55	0	WT
