# Supplementary material for: IKK2 controls the inflammatory potential of tissue-resident regulatory T cells in a murine gain of function model
Source: Nat Commun. 2024 Mar 25;15:2345. doi: 10.1038/s41467-024-45870-3 (PMC10963799; doi:10.1038/s41467-024-45870-3)
Supplement: Supplementary file 11 — Source Data [file 41467_2024_45870_MOESM11_ESM.zip › Source Data Figure 3.xlsx]

## Sheet: Fig 3A
x103 cells/uL
C57BL/6 control	5.36	4.58	6.68	8.1	6.82	5.74
WT	5.56	8.8	6.18	7.62	7.36	1.5	4.34
HET	2.54	2.74	1.58	3.4	5.1	3.04	5.78	2.76
HOM	2.6	2.44	1.48

## Sheet: Fig 3C
% of Helios+ Tregs
WT	13.9	7.34	11.3	12.9	9.84	11.1	10.4
HET	21.7	24.5	17.8	16.3	16.3	27.6
HOM	34.6	39.9	39.5	38.9	36.7	28.5	35.6

## Sheet: Fig 3F
% of CD4+FOXP3+
	WT:WT	WT:WT	WT:WT	WT:WT	WT:WT	WT:WT	WT:WT	WT:WT	WT:WT	WT:WT	WT:WT
CD45.1	24.2	11.3	17.2	15.9	14	17.6	20.2	24.7	28.4	25.9	11.2
CD45.2	24.6	23.8	33.5	29.4	23.8	27.2	20.7	26.4	21	21.6	27.8
	WT:HET	WT:HET	WT:HET	WT:HET	WT:HET	WT:HET	WT:HET	WT:HET
CD45.1	12.6	16.9	12.5	17.7	13.3	17.4	17.8	15.9
CD45.2	28.7	40.1	30.4	39.3	39.5	38.5	37.5	41.1
	WT:HOM	WT:HOM	WT:HOM	WT:HOM	WT:HOM	WT:HOM	WT:HOM	WT:HOM
CD45.1	19.3	12.8	15.7	11.9	19.5	31.7	17.1	14.6
CD45.2	47	39.6	36.2	40.5	35.5	40.7	53.1	48.3

## Sheet: Fig 3H
% of IL-17+CD4+
WT	0.24	0.19	0.5	1.44	0.87	1.49	0.9
HET	1.52	1.4	1.4	1.09	1.88	0.83	0.67	0.86	2.4	1.46
HOM	2.99	2.14	3.35	3.89	2.61	2.33	4.44	5.42	3.81

## Sheet: Fig 3J
% of Th17 cells
WT	21.4	22.3	13	11.3	10.6
HET	14.8	15.1	10.4	10.3
HOM	8.38	7.8	7.53	7.33	6.68

## Sheet: Fig 3L
% of IL-17-producing Tregs
WT	0.29	0.43	0.7	0.46	0.15	0.32	0.17	0	0.54	0.26
HET	1.25	1.7	1.27	0.96	0.75	0.22	1.07	0.77	0.31	0.23
HOM	1.74	1.36	2.01	2.18	1.29	0.64	2.09	1.37	1.33	2.13

## Sheet: Fig 3M
% ofI FNg-producing Tregs
WT	2.14	2.34	5.85	9.61	5.6	2.96	1.18	0	3.8	2.82
HET	7.33	5.61	6.53	5.13	8.5	9.82	5.33	4.73	3.65	2.19
HOM	5.78	4.37	4.69	8.1	3.56	2.82	3.6	5.59	2.37	4.97

## Sheet: Fig 3O
% of IL-17-producing Tregs in Tail
WT	0.17	0.34	0.27	0.43	0.86	0.5	0.32
HET	3.47	2.23	1.62	5.64	1.42	0.99	1.14
HOM	8.57	18.6	4.33	2.53	0.5	5.2	7.56

## Sheet: Fig 3P
% of IFNg-producing Tregs in Tail
WT	0.17	0.13	0.14	0.16	0.13	0.23	0.09
HET	0.18	0.51	0.34	0.1	0.24
HOM	0.12	0.077	0.13	0.3	0.045	0.65	0.18

## Sheet: Fig 3R
FOXP3 MFI on IL17+CD3+ cells in tail
WT	1793	1472	1017	2207	2016
HET	3009	2148	2143	4047	2416
HOM	4191	3550	1349	4637
