# Supplementary material for: IKK2 controls the inflammatory potential of tissue-resident regulatory T cells in a murine gain of function model
Source: Nat Commun. 2024 Mar 25;15:2345. doi: 10.1038/s41467-024-45870-3 (PMC10963799; doi:10.1038/s41467-024-45870-3)
Supplement: Supplementary file 11 — Source Data [file 41467_2024_45870_MOESM11_ESM.zip › Source Data Figure 4.xlsx]

## Sheet: Fig 4B
% of inhibition
	WT Tr: WT Tcon
0:1	0	0	0
1:1	7.94886	19.1111	8.71261
3:1	33.0739	61.0159	50.065
	HET Tr: WT Tcon
0:1	0	0	0
1:1	6.14645	23.2061	5.60093
3:1	23.9979	81.374	16.4527
	HOM Tr: WT Tcon
0:1	0	0	0
1:1	6.39566	48.9146	8.78613
3:1	37.8862	56.7294	26.7052

## Sheet: Fig 4D
% initial weight
Weeks post-transfer		WT Treg with WT Naïve							HOM Treg with WT naïve
0		100	100	100	100				100	100	100	100
1		102.765	102.174	103.352	103.352				101.843	101.676	103.488	105.128
2		104.147	107.065	106.145	106.145				106.452	107.263	109.302	109.231
3		104.608	104.891	105.587	103.911				105.069	106.704	112.209	114.872
4		100.922	112.5	110.056	104.469				105.53	113.966	113.372	120.513
5		96.7742	113.587	113.966	108.38				74.1936	110.056	115.698	116.923
6			119.565	117.877	111.732					105.028	110.465	102.564

## Sheet: Fig 4E
% initial weight
Weeks post-transfer		WT Treg with WT Naïve							WT naive only
0		100	100	100	100				100	100	100	100
1		102.765	102.174	103.352	103.352				100.455	100	102.162	104.5
2		104.147	107.065	106.145	106.145				95.4545	101.235	105.405	108
3		104.608	104.891	105.587	103.911				95.4545	93.8272	112.432	113
4		100.922	112.5	110.056	104.469				93.1818	87.2428	111.892	106.5
5		96.7742	113.587	113.966	108.38				95.9091	84.3621	113.513	94.5
6			119.565	117.877	111.732						107.568	86.5
