# Supplementary material for: IKK2 controls the inflammatory potential of tissue-resident regulatory T cells in a murine gain of function model
Source: Nat Commun. 2024 Mar 25;15:2345. doi: 10.1038/s41467-024-45870-3 (PMC10963799; doi:10.1038/s41467-024-45870-3)
Supplement: Supplementary file 11 — Source Data [file 41467_2024_45870_MOESM11_ESM.zip › Source Data Figure 5.xlsx]

## Sheet: Fig 5B
% of Tregs - reciprocal bone marrow
Recipient: HOM, Donor: WT	Recipient: WT, Donor: HOM
14.3	16
13.8	21.3
10.5	20.9
11.9	19.4
	21.2
	15.3
	18.2
	14.7
	17.6

## Sheet: Fig 5C
IL-17A pg/mL
Hom donor WT Recipient	WT donor Hom Recipient
3.48901	0.3
7.11185	0.3
0.81405	0.3
0.3	0.3
0.520214	0.901914
0.938695	0.445451
4.78627	0.597567
2.46958	0.502986
3.75695
2.72046
3.8498
2.59923
4.01896
TNF pg/mL
Hom donor WT Recipient	WT donor Hom Recipient
85.5453	12.1516
98.2797	12.2523
27.4284	2.29732
24.0333	13.5251
27.4501	18.7959
70.1208	24.0224
150.528	13.8593
70.8859	17.3516
56.9151
145.389
100.867
120.707
182.81
107.044
IFNg pg/mL
Hom donor WT Recipient	WT donor Hom Recipient
3.19041	0.16
4.21089	0.16
3.22629	0.16
2.04239	0.16
3.06815	1.20281
6.87152	0.200196
6.19805	0.16
1.86237	0.515234
2.82956
3.35516
3.41229
4.57372
5.75681
4.16885
