# Supplementary material for: IKK2 controls the inflammatory potential of tissue-resident regulatory T cells in a murine gain of function model
Source: Nat Commun. 2024 Mar 25;15:2345. doi: 10.1038/s41467-024-45870-3 (PMC10963799; doi:10.1038/s41467-024-45870-3)
Supplement: Supplementary file 11 — Source Data [file 41467_2024_45870_MOESM11_ESM.zip › Source Data Figure 6.xlsx]

## Sheet: Fig 6F
% of IL-17 producing FOXP3+CD103+
WT	0.42	0.29	0.46	0.3	0.56	0.26	0
HET	0.61	0.58	0.43	0.67	0.12	0.11	0.53	0.58
HOM	0.92	1.05	1.62	1.39	1.02	1.07	1.24	1.12

## Sheet: Fig 6G
% of IL-17 producing FOXP3+CD103-
WT	0.37	0.83	0.87	0.65	0	0.21	0.18
HET	1.23	0.5	1.09	0.34	1.17	0.49	0.065	0.31
HOM	1.1	0.61	0.22	0.67	0.48	0	1.19	0.67

## Sheet: Fig 6H
% of CD103+ Tregs
Recipient: HOM, Donor: WT	Recipient: WT, Donor: HOM
49.17	60.01
48.86	69.47
46.3	61.3
44.81	62.8
	63.53
	60.06
	58.63
	54.42
	65.42
