# Supplementary material for: IKK2 controls the inflammatory potential of tissue-resident regulatory T cells in a murine gain of function model
Source: Nat Commun. 2024 Mar 25;15:2345. doi: 10.1038/s41467-024-45870-3 (PMC10963799; doi:10.1038/s41467-024-45870-3)
Supplement: Supplementary file 11 — Source Data [file 41467_2024_45870_MOESM11_ESM.zip › Source Data Supp Figure 1.xlsx]

## Sheet: Supp Fig 1C
Ears cells/mg
WT	2744.68	3089.76	1393.3
HET	5475.84	11295.7	1687.78
HOM	8975.9	5148.15	20531

## Sheet: Supp Fig 1D
Tail cells/mg
WT	6100.39	2337.35	1889.43
HET	6856.22	2101.67	14285.7
HOM	9384.42	10875	14830.1

## Sheet: Supp Fig 1E
Back cells/mg
WT	230.189	312.98	335.313
HET	410.274	164.266	1113.37
HOM	650.371	620.543	939.811

## Sheet: Supp Fig 1G
% of CD45+
WT	3.78	3.43	3.2	2.2	3.11	1.43	1.5	1.21	0.61	1.81
HET	3.1	4.3	4.11	5.31	3.45	1.81	3.31	3.54	2.19	1.05
HOM	12.8	4.52	8.46	4.03	6.9	2.68	4.4	11.5	6.64	2.37	2

## Sheet: Supp Fig 1I
% of CD3+ SP
WT	14.6	11.6	18.4	28.2	23.4	27.4	29.9	30	28.6	39.6
HET	21.9	23.5	35.4	37.3	27.6	37.7	26.7	25.9	35.2	25.1
HOM	31.6	39.8	31	34.4	30.2	55.2	41.1	32.8	35.1	65.6	70

## Sheet: Supp Fig 1J
% of TCRyD+
WT	4.59	6.49	6.09	34.7	30.9	35.4	32.8	32.8	19.9	25
HET	7.04	9.21	3.93	25.6	34.1	34.2	33.6	32.4	23	21.6
HOM	3.01	2.71	2.6	1.78	18.7	8.31	14.5	16.6	19.6	10.1	7.96

## Sheet: Supp Fig 1L
% of CD4 and CD8+
	WT
CD4	4.82	6.77	3.96	3.27	10.7	5.44	3.76
CD8	0.46	0.89	0.93	0.75	0.49	1.6	1.48
HET
CD4	40	14.7	24.2	32.2	17	19.9	20.1
CD8	5.43	2.8	3.06	1.44	3.62	3.29	2.57
HOM
CD4	35.7	54.9	47.8	61.6	56.4	45.2	47.8
CD8	16	11.9	10.8	9.85	15.5	27.7	25.9

## Sheet: Supp Fig 1M
FOXP3+ Tail cells/mg
WT	1.88	3.06	2.74
HET	7.61	14.65	40.57
HOM	74.14	6.79	106.33

## Sheet: Supp Fig 1N
FOXP3+ Back cells/mg
WT	0.32	0.28	0.39
HET	3.73	0.08	4.73
HOM	19.51	11.79	11.28
