# Supplementary material for: IKK2 controls the inflammatory potential of tissue-resident regulatory T cells in a murine gain of function model
Source: Nat Commun. 2024 Mar 25;15:2345. doi: 10.1038/s41467-024-45870-3 (PMC10963799; doi:10.1038/s41467-024-45870-3)
Supplement: Supplementary file 11 — Source Data [file 41467_2024_45870_MOESM11_ESM.zip › Source Data Supp Figure 2.xlsx]

## Sheet: Supp Fig 2B
% of CD3+
WT	2.81	3.29	2.82	1.75	1.64
HET	2.66	2.87	2.18	2.73	2.15
HOM	1.63	3.18	2.28	1.67	1.84

## Sheet: Supp Fig 2D
% of CD4+ and CD8+
	WT
CD4+ T cells	33.9	34.2	18.4	18	32
CD8+ T cells	22.7	24.8	5.26	17.8	25.9
	HET
CD4+ T cells	33.1	42.5	42.5	32.4	41.6
CD8+ T cells	16.8	14.8	9.23	16.8	13.9
	HOM
CD4+ T cells	49.5	36.2	48.6	47.8	34.9
CD8+ T cells	8.53	24.8	10.1	9.23	8.53

## Sheet: Supp Fig 2F
% of Tregs
WT	27.5	25.2	24	26	28.1
HET	29.5	37	32.9	29.4	34.5
HOM	47.6	44.3	50.8	39.1	39.4
