# Supplementary material for: IKK2 controls the inflammatory potential of tissue-resident regulatory T cells in a murine gain of function model
Source: Nat Commun. 2024 Mar 25;15:2345. doi: 10.1038/s41467-024-45870-3 (PMC10963799; doi:10.1038/s41467-024-45870-3)
Supplement: Supplementary file 11 — Source Data [file 41467_2024_45870_MOESM11_ESM.zip › Source Data Supp Figure 3.xlsx]

## Sheet: Supp Fig 3B
% of CD3+ (TCR alpha beta)
WT	20.2	21.1	23.2	20.6	29.8	26.1	29.3	28.1	28	29.1	26.9	28.2	30.1	36.1	29.6	31.6
HET	22.8	22.3	29.8	21.1	11.3	11	22.2	21.7	22.9	22.8	20	21.8	14.3	32.9	7.71	23.1
HOM	11	10.7	15.8	13.4	12.8	11.3	11.4	9.35	11.4	12.9	14	13.8	8.94	13.5	11	6.17

## Sheet: Supp Fig 3C
% of gamma delta (TCRgamma delta)
WT	0.43	0.29	0.33	0.37	0.61	0.75	1.05	0.77	0.83	0.89	0.91	0.82	0.81	1.35	0.7	0.67
HET	0.37	0.42	0.54	0.38	0.11	0.5	0.58	0.69	0.77	0.61	0.66	0.57	0.45	1.35	1.91	1.02
HOM	0.59	0.38	0.74	0.69	0.43	0.49	0.44	0.4	0.35	0.53	0.25	0.12	0.2	0.35	0.29	0.73

## Sheet: Supp Fig 3E
CD4/CD8 ratio
WT	1.75	1.85	1.81	1.93	1.59	1.72	1.8	1.89	1.91	4.23	9.1	8.7	3.615	3.25
HET	1.58	1.89	2.04	1.83	1.83	5.29	5.32	2.4	1.87	2.79	3.11	2.76	4.42
HOM	4	4.09	5.03	5.65	3.7	5.1	4.4	4.975	6.656	10.41	15.96	7.49	9.36	11.11

## Sheet: Supp Fig 3G
CD4/CD8 ratio (pooled lymph nodes)
WT	1.37	1.34	1.29	0.93	1.12	1.05
HET	1.36	1.26	1.6	1.28	0.65	0.84	0.84
HOM	2.59	3.05	2.01	1.94	1.47

## Sheet: Supp Fig 3I
% of Tregs (spleen)
WT	12.1	11.6	9.46	9.35	12.1	11.3	9.1	7.82	7.92	7.48
HET	15.2	12.7	17	19.8	20.1	24	12.8	10.3	15.2	12.3	14.2	12.6
HOM	23.8	26.3	30.4	20.4	17.4	22	23.7	25.2	27.1

## Sheet: Supp Fig 3J
% of Tregs (pooled lymph nodes)
WT	9.71	11.4	12.4	9.68	4.33	7.34
HET	14	15.2	11.6	12.4	8.12	8.41
HOM	17	26.5	18.4	16.5	20.9

## Sheet: Supp Fig 3K
% of Tregs (thymus)
WT	0.94	1.26	1.55	1.27	0.86
HET	1.85	1.72	1.53	1.86	2.18	1.14
HOM	1.87	2.5	2.4	1.71	1.4

## Sheet: Supp Fig 3L
% oF Tregs (blood)
WT	3.25	2.88	3.7	7.16	5.41
HET	11.5	9.91	10.6	8.64	9.67
HOM	30.4	12.9	15.6	27.4	31.2

## Sheet: Supp Fig 3N
Ki67+ on Tregs
WT	4.82	5.76	5.9	4.28
HET	8.73	4.94	8.87	5.99
HOM	9.02	7.62	9.13	13.8
