# Supplementary material for: IKK2 controls the inflammatory potential of tissue-resident regulatory T cells in a murine gain of function model
Source: Nat Commun. 2024 Mar 25;15:2345. doi: 10.1038/s41467-024-45870-3 (PMC10963799; doi:10.1038/s41467-024-45870-3)
Supplement: Supplementary file 11 — Source Data [file 41467_2024_45870_MOESM11_ESM.zip › Source Data Supp Figure 4.xlsx]

## Sheet: Supp Fig 4C
% of Th1 cells
WT	24.5	13.4	19	21.5
HET	26	16.8	18.8	19.4
HOM	14.1	10.9	14.9	24.1

## Sheet: Supp Fig 4D
% of IL17+ Tregs (blood)
WT	0.45	0.32	0.53	0.095	0.45
HET	0.51	1.54	1.31	0.73	1.21
HOM	2.13	2.23	1.89	1.14	1.13
