# Supplementary material for: IKK2 controls the inflammatory potential of tissue-resident regulatory T cells in a murine gain of function model
Source: Nat Commun. 2024 Mar 25;15:2345. doi: 10.1038/s41467-024-45870-3 (PMC10963799; doi:10.1038/s41467-024-45870-3)
Supplement: Supplementary file 11 — Source Data [file 41467_2024_45870_MOESM11_ESM.zip › Source Data Supp Figure 5.xlsx]

## Sheet: Supp Fig 5B
Mesenteric lymph nodes (mm)
WT	12	12	14	12	12
HET	11	10	12	13	13
HOM	12	13	11	12	11

## Sheet: Supp Fig 5D
Inguinal lymph nodes (mm)
WT	3.5	3	2	1.5	2.5	2	3	1	2.5	1	2	1
HET	2	2.5	4.5	4	3	3	3	3	4	3
HOM	3	5	7	4	5	4	4	4	4.5	4	4.5	5

## Sheet: Supp Fig 5E
Brachial lymph nodes (mm)
WT	2	3	2.5	2.5	1.5
HET	3	3	3	3.5	2.5
HOM	4	5	3	4	4

## Sheet: Supp Fig 5F
Cervical lymph nodes (mm)
WT	3	2.5	2.5	2.5	3
HET	2.5	3	2	3	3
HOM	5	3	3	4	4
