# Supplementary material for: IKK2 controls the inflammatory potential of tissue-resident regulatory T cells in a murine gain of function model
Source: Nat Commun. 2024 Mar 25;15:2345. doi: 10.1038/s41467-024-45870-3 (PMC10963799; doi:10.1038/s41467-024-45870-3)
Supplement: Supplementary file 11 — Source Data [file 41467_2024_45870_MOESM11_ESM.zip › Source Data Supp Figure 6.xlsx]

## Sheet: Supp Fig 6A
IL-10 (pg/mL)			IL-5 (pg/mL)			IL-2 (pg/mL)			IL-33 (pg/mL)			IL-6 (pg/mL)
Hom donor WT Recipient	WT donor Hom Recipient		Hom donor WT Recipient	WT donor Hom Recipient		Hom donor WT Recipient	WT donor Hom Recipient		Hom donor WT Recipient	WT donor Hom Recipient		Hom donor WT Recipient	WT donor Hom Recipient
6.42603	3.8		0.725949	1.14058		38.6858	1.51267		2.77479	4.32029		47.4775	41.0133
53.435	3.8		0.741896	0.757806		1.84132	1.1		2.2	3.7159		34.1352	7.30827
6.34248	3.8		0.63	0.956469		4.83573	1.69048		4.15577	4.81259		21.0136	41.52
46.1822	24.0526		0.63	0.63		3.2458	1.1		63.154	3.32953		27.1707	4.8
10.1167	22.6098		2.11692	1.24647		2.98541	2.96163		3.16347	25.7016		36.6397	5.06274
29.9131	6.75943		1.2314	0.805323		3.05666	1.1		2.2	15.7331		40.7959	36.7864
32.8848	22.6098		0.63	0.904665		4.22139	1.1		2.2	2.71912		28.4576	39.1977
38.039	49.4951		2.52038	1.18608		1.81628	1.1		7.25088	2.2		4.8	13.3314
41.5432			0.704626			3.00918			2.2			4.8
3.8			1.9456			1.1			2.2			14.4779
20.2409			1.75812			2.52976			7.62733			17.6207
19.0875			0.63			3.69051			6.00896			4.8
82.3657			1.02849			3.45721			2.94159			4.8
25.1871			2.25854			3.85289			3.4953			21.0136
