# Supplementary material for: IKK2 controls the inflammatory potential of tissue-resident regulatory T cells in a murine gain of function model
Source: Nat Commun. 2024 Mar 25;15:2345. doi: 10.1038/s41467-024-45870-3 (PMC10963799; doi:10.1038/s41467-024-45870-3)
Supplement: Supplementary file 11 — Source Data [file 41467_2024_45870_MOESM11_ESM.zip › Source Data Supp Figure 7.xlsx]

## Sheet: Supp Fig 7B
% of cytokine production
	WT			HOM
IL-17	2.66	3.48	2.88	8.14	5.74	6.56
IFNg	1.38	3.04	2.21	1.26	1.5	1.29
