# Supplementary material for: IKK2 controls the inflammatory potential of tissue-resident regulatory T cells in a murine gain of function model
Source: Nat Commun. 2024 Mar 25;15:2345. doi: 10.1038/s41467-024-45870-3 (PMC10963799; doi:10.1038/s41467-024-45870-3)
Supplement: Supplementary file 11 — Source Data [file 41467_2024_45870_MOESM11_ESM.zip › Source Data Supp Figure 8.xlsx]

## Sheet: Supp Fig 8A
% of CD4+CD103+
WT	3.06	3.92	3.78	3.58	2.24
HET	10.9	11.2	11.3	12.1	7.06
HOM	30.9	29.1	32.3	32.2	30.8
% of CD8+CD103+
WT	51.1	58	60.7	52.4	50.3
HET	68.3	71.6	75.1	67.6	79.2
HOM	58.9	44.6	58.5	58	63.6

## Sheet: Supp Fig 8B
CD103+ : CD103- ratio
	WT					HET					HOM
Spleen	0.16	0.16	0.19	0.17	0.11	0.42	0.43	0.43	0.52	0.35	1.92	2.25	2	2.15	1.7
Bone marrow	0.38	0.44	0.41	0.25	0.4	0.85	0.76	0.78	0.47	0.61	1.76	1.92	1.56	1.82	1.16
Thymus	0.43	0.53	0.23	0.29	0.14	1	1.19	1.4	1.27	0.51	1.77	2.26	2.03	1.22	1.31
